# Supplementary material for: Transcriptome and de novo analysis of Rosa xanthina f. spontanea in response to cold stress
Source: BMC Plant Biol. 2021 Oct 15;21:472. doi: 10.1186/s12870-021-03246-5 (PMC8518255; doi:10.1186/s12870-021-03246-5)
Supplement: Supplementary file 1 — Additional file 1: Table S1. Overview of the sequencing and assembly of the transcriptome. [file 12870_2021_3246_MOESM1_ESM.xlsx]

## Sheet: Sheet1
Sample	Raw_Reads	Raw_Bases	Valid_Reads	Valid_Bases	Valid%	Q20%	Q30%	GC%
T1_1	49540420	7.43G	46384834	6.79G	93.63	98.13	94.51	48.06
T1_2	50534644	7.58G	35831264	5.23G	70.9	97.98	94.31	47.37
T1_3	45245940	6.79G	42920998	6.30G	94.86	98.34	95.06	47.64
T2_1	45939964	6.89G	44840150	6.55G	97.61	98.02	94.25	47.4
T2_2	46688022	7.00G	45572268	6.65G	97.61	98.01	94.21	47.34
T2_3	53163098	7.97G	51966546	7.59G	97.75	98.05	94.36	47.35
T3_1	40305012	6.05G	39333864	5.75G	97.59	98.03	94.26	47.27
T3_2	51495244	7.72G	50467838	7.39G	98	98.2	94.74	47.28
T3_3	47257826	7.09G	45885298	6.71G	97.1	98.1	94.44	47.12
