# Supplementary material for: Transcriptome and de novo analysis of Rosa xanthina f. spontanea in response to cold stress
Source: BMC Plant Biol. 2021 Oct 15;21:472. doi: 10.1186/s12870-021-03246-5 (PMC8518255; doi:10.1186/s12870-021-03246-5)
Supplement: Supplementary file 2 — Additional file 2: Table S2. N50 of transcripts or unigenes from nine samples. [file 12870_2021_3246_MOESM2_ESM.xlsx]

## Sheet: Sheet1
Index	All	GC%	Min Length	Median Length	Max Length	Total Assembled Bases	N50
Transcript	124106	42.79	201	661	15624	120705318	1534
Gene	55084	43.4	201	442	15624	45645196	1470
