# Supplementary material for: Transcriptome and de novo analysis of Rosa xanthina f. spontanea in response to cold stress
Source: BMC Plant Biol. 2021 Oct 15;21:472. doi: 10.1186/s12870-021-03246-5 (PMC8518255; doi:10.1186/s12870-021-03246-5)
Supplement: Supplementary file 3 — Additional file 3: Table S3. Species distribution frequency of the BLAST hits based on Nr database. [file 12870_2021_3246_MOESM3_ESM.xlsx]

## Sheet: Sheet1
Query	NR_hit	NR_description	NR_species	NR_identity	NR_evalue
TRINITY_DN26953_c0_g4	XP_010276826.1	PREDICTED: ER membrane protein complex subunit 8/9 homolog [Nelumbo nucifera]	Nelumbo_nucifera	74.3	8.4e-83
TRINITY_DN26953_c0_g5	XP_015887491.1	PREDICTED: 60S ribosomal protein L13a-4 [Ziziphus jujuba]	Ziziphus_jujuba	92.7	1.1e-105
TRINITY_DN26953_c0_g8	XP_004304661.1	PREDICTED: serine/threonine-protein kinase HT1-like [Fragaria vesca subsp. vesca]	Fragaria_vesca	97.7	5.5e-195
TRINITY_DN26954_c0_g2	XP_004306955.1	PREDICTED: vesicle-associated protein 1-2 [Fragaria vesca subsp. vesca]	Fragaria_vesca	93.7	7.9e-122
TRINITY_DN26955_c0_g1	XP_004297617.1	PREDICTED: GTP-binding protein YPTM2-like [Fragaria vesca subsp. vesca]	Fragaria_vesca	100	3.8e-110
TRINITY_DN26955_c0_g2	XP_010911919.1	PREDICTED: ras-related protein RIC1 [Elaeis guineensis]	Elaeis_guineensis	95.5	9.6e-107
TRINITY_DN26956_c0_g2	XP_010251271.1	PREDICTED: E3 ubiquitin-protein ligase SIS3-like isoform X2 [Nelumbo nucifera]	Nelumbo_nucifera	88.2	6.3e-190
TRINITY_DN26957_c0_g1	XP_002520136.1	PREDICTED: hypersensitive-induced response protein 2 [Ricinus communis]	Ricinus_communis	92.6	5.8e-145
TRINITY_DN26958_c0_g1	XP_004287578.1	PREDICTED: casein kinase I isoform delta-like [Fragaria vesca subsp. vesca]	Fragaria_vesca	88.4	2.5e-155
TRINITY_DN26958_c0_g4	XP_004299573.1	PREDICTED: non-specific lipid-transfer protein 2 [Fragaria vesca subsp. vesca]	Fragaria_vesca	76.8	2.1e-27
TRINITY_DN26958_c0_g5	XP_004287447.1	PREDICTED: casein kinase I-like [Fragaria vesca subsp. vesca]	Fragaria_vesca	96.3	4.5e-104
TRINITY_DN26959_c0_g2	XP_004302269.1	PREDICTED: uncharacterized protein LOC101298140 [Fragaria vesca subsp. vesca]	Fragaria_vesca	93.9	8.5e-121
TRINITY_DN26959_c0_g3	XP_011457364.1	PREDICTED: crossover junction endonuclease EME1B-like, partial [Fragaria vesca subsp. vesca]	Fragaria_vesca	85.1	5.4e-29
TRINITY_DN26959_c0_g4	XP_004288088.1	PREDICTED: crossover junction endonuclease EME1B-like isoform X3 [Fragaria vesca subsp. vesca]	Fragaria_vesca	91.9	1e-203
TRINITY_DN26959_c0_g5	YP_007905732.1	ribosomal protein L10 (mitochondrion) [Liriodendron tulipifera]	Liriodendron_tulipifera	95	9.5e-84
TRINITY_DN26960_c0_g1	XP_004303121.1	PREDICTED: cytochrome P450 CYP749A22-like [Fragaria vesca subsp. vesca]	Fragaria_vesca	87	2.6e-89
TRINITY_DN26960_c0_g10	XP_004297211.1	PREDICTED: cytochrome P450 CYP749A22-like [Fragaria vesca subsp. vesca]	Fragaria_vesca	92	3.6e-33
TRINITY_DN26960_c0_g11	XP_004303121.1	PREDICTED: cytochrome P450 CYP749A22-like [Fragaria vesca subsp. vesca]	Fragaria_vesca	79.4	4.6e-123
TRINITY_DN26960_c0_g2	XP_016652162.1	PREDICTED: cytochrome P450 CYP749A22-like [Prunus mume]	Prunus_mume	70.3	7.2e-213
TRINITY_DN26960_c0_g3	XP_004297206.2	PREDICTED: uncharacterized protein LOC101301286 [Fragaria vesca subsp. vesca]	Fragaria_vesca	74.5	1.7e-127
TRINITY_DN26960_c0_g4	XP_007226762.1	hypothetical protein PRUPE_ppa018724mg [Prunus persica]	Prunus_persica	73.3	1.1e-32
TRINITY_DN26960_c0_g7	XP_004297206.2	PREDICTED: uncharacterized protein LOC101301286 [Fragaria vesca subsp. vesca]	Fragaria_vesca	88.1	6.2e-129
TRINITY_DN26960_c0_g8	XP_004297211.1	PREDICTED: cytochrome P450 CYP749A22-like [Fragaria vesca subsp. vesca]	Fragaria_vesca	71.6	1.1e-74
TRINITY_DN26960_c0_g9	XP_011462983.1	PREDICTED: cytochrome P450 CYP749A22-like [Fragaria vesca subsp. vesca]	Fragaria_vesca	82.9	5.1e-53
TRINITY_DN26961_c0_g1	XP_011462601.1	PREDICTED: mediator of RNA polymerase II transcription subunit 28-like [Fragaria vesca subsp. vesca]	Fragaria_vesca	91.8	4.1e-57
TRINITY_DN26962_c0_g1	XP_004298588.1	PREDICTED: putative potassium transporter 12 [Fragaria vesca subsp. vesca]	Fragaria_vesca	90.7	0
TRINITY_DN26963_c0_g1	XP_004295191.1	PREDICTED: SEC14 cytosolic factor-like [Fragaria vesca subsp. vesca]	Fragaria_vesca	94.5	2.1e-107
TRINITY_DN26963_c0_g2	XP_010241161.1	PREDICTED: phosphatidylinositol/phosphatidylcholine transfer protein SFH1-like [Nelumbo nucifera]	Nelumbo_nucifera	83.6	1e-163
TRINITY_DN26963_c0_g3	XP_007212714.1	hypothetical protein PRUPE_ppa018766mg [Prunus persica]	Prunus_persica	88.4	1.7e-60
TRINITY_DN26964_c1_g1	XP_004299484.1	PREDICTED: probable cyclic nucleotide-gated ion channel 20, chloroplastic [Fragaria vesca subsp. vesca]	Fragaria_vesca	94.2	1.2e-152
TRINITY_DN26964_c1_g2	XP_004297397.1	PREDICTED: purple acid phosphatase 7-like [Fragaria vesca subsp. vesca]	Fragaria_vesca	90.5	1.3e-151
TRINITY_DN26964_c1_g3	KQL31729.1	hypothetical protein SETIT_016450mg [Setaria italica]	Setaria_italica	82.6	4.7e-27
TRINITY_DN26964_c1_g4	XP_004289601.1	PREDICTED: probable LRR receptor-like serine/threonine-protein kinase At5g63710 [Fragaria vesca subsp. vesca]	Fragaria_vesca	96.5	3.3e-170
TRINITY_DN26964_c1_g6	XP_004289601.1	PREDICTED: probable LRR receptor-like serine/threonine-protein kinase At5g63710 [Fragaria vesca subsp. vesca]	Fragaria_vesca	91.2	2.8e-46
TRINITY_DN26964_c1_g8	XP_009381391.1	PREDICTED: probable cyclic nucleotide-gated ion channel 20, chloroplastic isoform X1 [Musa acuminata subsp. malaccensis]	Musa_acuminata	77.1	1.3e-41
TRINITY_DN26964_c1_g9	XP_004289601.1	PREDICTED: probable LRR receptor-like serine/threonine-protein kinase At5g63710 [Fragaria vesca subsp. vesca]	Fragaria_vesca	87.2	1e-52
TRINITY_DN26965_c0_g1	XP_007223805.1	hypothetical protein PRUPE_ppa010657mg [Prunus persica]	Prunus_persica	55.7	1.4e-88
TRINITY_DN26966_c0_g1	XP_004297806.1	PREDICTED: non-functional NADPH-dependent codeinone reductase 2-like [Fragaria vesca subsp. vesca]	Fragaria_vesca	50.1	1.7e-88
TRINITY_DN26966_c0_g2	XP_004303050.1	PREDICTED: SRSF protein kinase 1 [Fragaria vesca subsp. vesca]	Fragaria_vesca	95.1	1.3e-266
TRINITY_DN26966_c0_g3	XP_011460701.1	PREDICTED: serine/threonine-protein kinase SRPK [Fragaria vesca subsp. vesca]	Fragaria_vesca	84.9	8.8e-137
TRINITY_DN26966_c0_g4	XP_011458672.1	PREDICTED: uncharacterized protein LOC101310567 [Fragaria vesca subsp. vesca]	Fragaria_vesca	84.6	1.2e-94
TRINITY_DN26966_c0_g6	XP_011460701.1	PREDICTED: serine/threonine-protein kinase SRPK [Fragaria vesca subsp. vesca]	Fragaria_vesca	94.7	1e-130
TRINITY_DN26966_c0_g7	XP_004291829.1	PREDICTED: thioredoxin H-type [Fragaria vesca subsp. vesca]	Fragaria_vesca	92.6	1.6e-58
TRINITY_DN26966_c0_g8	XP_004291829.1	PREDICTED: thioredoxin H-type [Fragaria vesca subsp. vesca]	Fragaria_vesca	80	8.6e-09
TRINITY_DN26967_c0_g1	JAT52932.1	Sphingoid long-chain bases kinase 1 [Anthurium amnicola]	Anthurium_amnicola	84.6	1.4e-31
TRINITY_DN26967_c1_g1	XP_004303438.1	PREDICTED: aspartate--tRNA ligase, cytoplasmic [Fragaria vesca subsp. vesca]	Fragaria_vesca	91.5	2.6e-178
TRINITY_DN26967_c1_g2	XP_004297696.1	PREDICTED: sphingoid long-chain bases kinase 1 [Fragaria vesca subsp. vesca]	Fragaria_vesca	92.9	0
TRINITY_DN26967_c1_g3	XP_004299163.1	PREDICTED: 28 kDa ribonucleoprotein, chloroplastic [Fragaria vesca subsp. vesca]	Fragaria_vesca	94.4	5.8e-85
TRINITY_DN26967_c1_g6	XP_010277273.1	PREDICTED: aspartate--tRNA ligase 2, cytoplasmic-like [Nelumbo nucifera]	Nelumbo_nucifera	84.6	1.7e-238
TRINITY_DN26968_c0_g2	XP_004307683.1	PREDICTED: multiple inositol polyphosphate phosphatase 1 isoform X1 [Fragaria vesca subsp. vesca]	Fragaria_vesca	91.1	6.8e-266
TRINITY_DN26969_c1_g1	XP_004288512.1	PREDICTED: mechanosensitive ion channel protein 2, chloroplastic [Fragaria vesca subsp. vesca]	Fragaria_vesca	88.6	0
TRINITY_DN2696_c0_g1	KHG00641.1	Protein ARABIDILLO 1 [Gossypium arboreum]	Gossypium_arboreum	86.4	3.5e-24
TRINITY_DN26970_c0_g1	XP_004290854.1	PREDICTED: putative glutathione-specific gamma-glutamylcyclotransferase 2 [Fragaria vesca subsp. vesca]	Fragaria_vesca	100	1.4e-41
TRINITY_DN26971_c0_g1	XP_002522020.1	PREDICTED: GDSL esterase/lipase LTL1 isoform X1 [Ricinus communis]	Ricinus_communis	79.8	4.7e-166
TRINITY_DN26972_c0_g1	XP_008458637.1	PREDICTED: uncharacterized protein LOC103497981 isoform X1 [Cucumis melo]	Cucumis_melo	53.2	2.2e-15
TRINITY_DN26972_c0_g2	AGV54820.1	cell wall-associated hydrolase [Phaseolus vulgaris]	Phaseolus_vulgaris	70.1	1.1e-59
TRINITY_DN26972_c0_g3	XP_010271006.1	PREDICTED: uncharacterized protein LOC104607156 [Nelumbo nucifera]	Nelumbo_nucifera	62.2	4.1e-22
TRINITY_DN26973_c0_g1	XP_004291601.1	PREDICTED: ferredoxin, root R-B1 [Fragaria vesca subsp. vesca]	Fragaria_vesca	96.7	8.3e-79
TRINITY_DN26974_c0_g1	XP_004288270.1	PREDICTED: protein PHLOEM PROTEIN 2-LIKE A10 [Fragaria vesca subsp. vesca]	Fragaria_vesca	91.4	2.7e-204
TRINITY_DN26975_c0_g1	XP_004287803.1	PREDICTED: oligopeptide transporter 7-like [Fragaria vesca subsp. vesca]	Fragaria_vesca	94.4	0
TRINITY_DN26976_c0_g1	XP_004298127.2	PREDICTED: uncharacterized protein LOC101292114 [Fragaria vesca subsp. vesca]	Fragaria_vesca	77.2	1e-241
TRINITY_DN26977_c0_g1	XP_004294247.1	PREDICTED: non-specific phospholipase C1 [Fragaria vesca subsp. vesca]	Fragaria_vesca	100	7.6e-21
TRINITY_DN26977_c0_g2	XP_004294247.1	PREDICTED: non-specific phospholipase C1 [Fragaria vesca subsp. vesca]	Fragaria_vesca	93.9	6.2e-236
TRINITY_DN26978_c0_g1	XP_007223367.1	hypothetical protein PRUPE_ppa007477mg [Prunus persica]	Prunus_persica	68.2	2.1e-140
TRINITY_DN26978_c0_g2	XP_011459627.1	PREDICTED: 1-aminocyclopropane-1-carboxylate oxidase homolog 2-like [Fragaria vesca subsp. vesca]	Fragaria_vesca	94.3	6.8e-204
TRINITY_DN26978_c0_g6	XP_004307996.2	PREDICTED: deacetoxyvindoline 4-hydroxylase-like [Fragaria vesca subsp. vesca]	Fragaria_vesca	79.4	1.1e-161
TRINITY_DN26978_c0_g7	XP_010904577.1	PREDICTED: 1-aminocyclopropane-1-carboxylate oxidase homolog 1-like [Elaeis guineensis]	Elaeis_guineensis	69.8	2.7e-49
TRINITY_DN26978_c0_g8	XP_004302589.1	PREDICTED: protein SRG1-like [Fragaria vesca subsp. vesca]	Fragaria_vesca	90.2	6.8e-186
TRINITY_DN26979_c0_g1	XP_004306206.1	PREDICTED: cytoplasmic tRNA 2-thiolation protein 2 [Fragaria vesca subsp. vesca]	Fragaria_vesca	83.4	1.9e-222
TRINITY_DN26980_c0_g1	XP_004292940.1	PREDICTED: uncharacterized protein LOC101306886 [Fragaria vesca subsp. vesca]	Fragaria_vesca	83.4	0
TRINITY_DN26981_c1_g1	XP_004293105.2	PREDICTED: peptidyl-prolyl cis-trans isomerase CYP37, chloroplastic isoform X1 [Fragaria vesca subsp. vesca]	Fragaria_vesca	62.9	1.1e-209
TRINITY_DN26982_c0_g1	XP_004299443.1	PREDICTED: vesicle-associated protein 1-1-like [Fragaria vesca subsp. vesca]	Fragaria_vesca	91.7	4.1e-117
TRINITY_DN26982_c0_g4	XP_008238548.1	PREDICTED: vesicle-associated protein 1-2-like [Prunus mume]	Prunus_mume	61.2	8.3e-32
TRINITY_DN26982_c0_g5	XP_004293961.1	PREDICTED: probable LRR receptor-like serine/threonine-protein kinase At2g24230 [Fragaria vesca subsp. vesca]	Fragaria_vesca	91	1.1e-257
TRINITY_DN26982_c0_g6	XP_004287534.1	PREDICTED: pentatricopeptide repeat-containing protein At2g15690-like [Fragaria vesca subsp. vesca]	Fragaria_vesca	84.4	4.1e-235
TRINITY_DN26984_c0_g1	XP_004302926.1	PREDICTED: protein CASC3 [Fragaria vesca subsp. vesca]	Fragaria_vesca	87.1	2.9e-244
TRINITY_DN26985_c0_g1	XP_004301447.1	PREDICTED: riboflavin synthase [Fragaria vesca subsp. vesca]	Fragaria_vesca	84	1.1e-123
TRINITY_DN26985_c0_g2	XP_002274029.1	PREDICTED: riboflavin synthase [Vitis vinifera]	Vitis_vinifera	84.2	7.2e-43
TRINITY_DN26986_c0_g1	XP_016900446.1	PREDICTED: uncharacterized protein LOC103490319 isoform X1 [Cucumis melo]	Cucumis_melo	37.6	3e-37
TRINITY_DN26987_c0_g3	XP_011467872.1	PREDICTED: uncharacterized protein LOC101293145 isoform X2 [Fragaria vesca subsp. vesca]	Fragaria_vesca	74.8	0
TRINITY_DN26988_c0_g1	XP_004302275.1	PREDICTED: malignant T-cell-amplified sequence 1-A isoform X1 [Fragaria vesca subsp. vesca]	Fragaria_vesca	97.8	1.7e-95
TRINITY_DN26989_c0_g1	XP_010268717.1	PREDICTED: zinc finger protein ZOP1 [Nelumbo nucifera]	Nelumbo_nucifera	69.2	3.7e-11
TRINITY_DN26989_c0_g2	XP_004290327.1	PREDICTED: uncharacterized protein LOC101306482 [Fragaria vesca subsp. vesca]	Fragaria_vesca	85.9	2.3e-99
TRINITY_DN26989_c0_g4	XP_010268717.1	PREDICTED: zinc finger protein ZOP1 [Nelumbo nucifera]	Nelumbo_nucifera	91.2	2.8e-29
TRINITY_DN2698_c0_g1	KVH91731.1	hypothetical protein Ccrd_006252 [Cynara cardunculus var. scolymus]	Cynara_cardunculus	73.8	7.7e-08
TRINITY_DN26990_c0_g2	KVI11216.1	Ubiquitin-conjugating enzyme, E2 [Cynara cardunculus var. scolymus]	Cynara_cardunculus	64.7	6.3e-45
TRINITY_DN26990_c0_g3	XP_011470002.1	PREDICTED: uncharacterized protein LOC105353083 [Fragaria vesca subsp. vesca]	Fragaria_vesca	79.1	1.4e-65
TRINITY_DN26990_c0_g4	XP_004291193.1	PREDICTED: protein tesmin/TSO1-like CXC 6 [Fragaria vesca subsp. vesca]	Fragaria_vesca	84	1.3e-266
TRINITY_DN26990_c0_g5	XP_004291194.2	PREDICTED: uncharacterized protein LOC101306980 [Fragaria vesca subsp. vesca]	Fragaria_vesca	83.9	2.2e-223
TRINITY_DN26991_c0_g1	XP_004300105.1	PREDICTED: RNA-binding protein 38 [Fragaria vesca subsp. vesca]	Fragaria_vesca	92.7	1.8e-136
TRINITY_DN26992_c0_g1	XP_010273550.1	PREDICTED: growth-regulating factor 6-like isoform X2 [Nelumbo nucifera]	Nelumbo_nucifera	68.9	1.4e-168
TRINITY_DN26992_c0_g2	XP_010273541.1	PREDICTED: growth-regulating factor 6-like isoform X1 [Nelumbo nucifera]	Nelumbo_nucifera	60.9	4.8e-35
TRINITY_DN26992_c0_g4	XP_010273541.1	PREDICTED: growth-regulating factor 6-like isoform X1 [Nelumbo nucifera]	Nelumbo_nucifera	86.4	2.9e-36
TRINITY_DN26992_c0_g5	XP_004292769.1	PREDICTED: growth-regulating factor 6-like [Fragaria vesca subsp. vesca]	Fragaria_vesca	90	2e-292
TRINITY_DN26992_c0_g6	EOY15657.1	Growth-regulating factor 1 [Theobroma cacao]	Theobroma_cacao	62.9	1e-13
TRINITY_DN26992_c0_g7	XP_008793827.1	PREDICTED: tRNA (guanine-N(7)-)-methyltransferase [Phoenix dactylifera]	Phoenix_dactylifera	91.5	6e-34
TRINITY_DN26993_c0_g1	XP_004290262.1	PREDICTED: uncharacterized protein LOC101311143 isoform X1 [Fragaria vesca subsp. vesca]	Fragaria_vesca	87.6	6.4e-81
TRINITY_DN26993_c0_g2	XP_004296615.1	PREDICTED: glucan endo-1,3-beta-glucosidase 6 [Fragaria vesca subsp. vesca]	Fragaria_vesca	96.1	2.2e-276
TRINITY_DN26993_c0_g3	XP_004300106.1	PREDICTED: cinnamoyl-CoA reductase 2-like [Fragaria vesca subsp. vesca]	Fragaria_vesca	75.5	5.7e-142
TRINITY_DN26993_c0_g4	XP_004294308.1	PREDICTED: probable N-acetyltransferase HLS1 [Fragaria vesca subsp. vesca]	Fragaria_vesca	93.2	2.5e-223
TRINITY_DN26993_c0_g7	XP_010267036.1	PREDICTED: dof zinc finger protein DOF3.1-like [Nelumbo nucifera]	Nelumbo_nucifera	90.9	3.3e-18
TRINITY_DN26993_c0_g8	XP_004300106.1	PREDICTED: cinnamoyl-CoA reductase 2-like [Fragaria vesca subsp. vesca]	Fragaria_vesca	86.9	1.4e-163
TRINITY_DN26994_c0_g1	XP_009358409.1	PREDICTED: pentatricopeptide repeat-containing protein At4g30825, chloroplastic [Pyrus x bretschneideri]	Pyrus_x_bretschneideri	70.2	1.9e-114
TRINITY_DN26994_c0_g2	XP_004287149.2	PREDICTED: pentatricopeptide repeat-containing protein At4g30825, chloroplastic [Fragaria vesca subsp. vesca]	Fragaria_vesca	93.6	5e-179
TRINITY_DN26995_c1_g12	XP_011466930.1	PREDICTED: prohibitin-1, mitochondrial [Fragaria vesca subsp. vesca]	Fragaria_vesca	97.2	1.8e-150
TRINITY_DN26995_c1_g13	XP_010251746.1	PREDICTED: CBL-interacting protein kinase 32 isoform X1 [Nelumbo nucifera]	Nelumbo_nucifera	93.8	3.1e-63
TRINITY_DN26995_c1_g3	XP_004291266.1	PREDICTED: proteasome subunit beta type-6 [Fragaria vesca subsp. vesca]	Fragaria_vesca	97	1.8e-127
TRINITY_DN26995_c1_g4	XP_007207461.1	hypothetical protein PRUPE_ppa005881mg [Prunus persica]	Prunus_persica	97.2	2.2e-11
TRINITY_DN26995_c1_g5	XP_007202233.1	hypothetical protein PRUPE_ppa008677mg [Prunus persica]	Prunus_persica	71.7	7.2e-24
TRINITY_DN26995_c1_g8	XP_011459448.1	PREDICTED: CBL-interacting serine/threonine-protein kinase 3 isoform X1 [Fragaria vesca subsp. vesca]	Fragaria_vesca	99.1	2e-54
TRINITY_DN26995_c1_g9	XP_008340819.1	PREDICTED: mitochondrial thiamine pyrophosphate carrier [Malus domestica]	Malus_domestica	75.6	9.8e-09
TRINITY_DN26996_c0_g10	XP_004303270.1	PREDICTED: COBW domain-containing protein 1 [Fragaria vesca subsp. vesca]	Fragaria_vesca	93.4	5.2e-206
TRINITY_DN26996_c0_g3	XP_007204436.1	hypothetical protein PRUPE_ppa026944mg [Prunus persica]	Prunus_persica	50	3.1e-07
TRINITY_DN26996_c0_g5	XP_004296683.1	PREDICTED: LOW QUALITY PROTEIN: ATP-dependent DNA helicase 2 subunit KU70 [Fragaria vesca subsp. vesca]	Fragaria_vesca	90	0
TRINITY_DN26996_c0_g7	CAN67271.1	hypothetical protein VITISV_002238 [Vitis vinifera]	Vitis_vinifera	36.5	2.6e-15
TRINITY_DN26996_c0_g8	XP_007221002.1	hypothetical protein PRUPE_ppa007639mg [Prunus persica]	Prunus_persica	92.8	4e-118
TRINITY_DN26996_c0_g9	XP_017181625.1	PREDICTED: uncharacterized protein LOC108170764 [Malus domestica]	Malus_domestica	47.1	8.6e-07
TRINITY_DN26997_c0_g1	XP_008378607.1	PREDICTED: alpha-glucan water dikinase 2 isoform X1 [Malus domestica]	Malus_domestica	83.7	1.3e-76
TRINITY_DN26998_c0_g3	XP_011470560.1	PREDICTED: uncharacterized protein LOC101303284 [Fragaria vesca subsp. vesca]	Fragaria_vesca	59.6	1.2e-27
TRINITY_DN26998_c1_g1	XP_007199304.1	hypothetical protein PRUPE_ppa023180mg, partial [Prunus persica]	Prunus_persica	49.2	3.3e-73
TRINITY_DN26998_c1_g3	XP_007199304.1	hypothetical protein PRUPE_ppa023180mg, partial [Prunus persica]	Prunus_persica	65.1	5.4e-14
TRINITY_DN26998_c1_g4	XP_007219398.1	hypothetical protein PRUPE_ppa020421mg, partial [Prunus persica]	Prunus_persica	57.8	1.4e-206
TRINITY_DN26998_c1_g5	XP_004289886.1	PREDICTED: transmembrane protein 64 [Fragaria vesca subsp. vesca]	Fragaria_vesca	75	1.3e-117
TRINITY_DN26999_c0_g1	XP_004290177.1	PREDICTED: senescence-associated carboxylesterase 101-like [Fragaria vesca subsp. vesca]	Fragaria_vesca	79.3	1.2e-148
TRINITY_DN2699_c0_g1	XP_011095730.1	PREDICTED: uncharacterized protein LOC105175099 [Sesamum indicum]	Sesamum_indicum	82.9	3.6e-27
TRINITY_DN269_c0_g1	XP_004307380.1	PREDICTED: synaptotagmin-3-like [Fragaria vesca subsp. vesca]	Fragaria_vesca	97.5	4.3e-81
TRINITY_DN26_c0_g1	AGV54301.1	acetohydroxyacid isomeroreductase [Phaseolus vulgaris]	Phaseolus_vulgaris	100	5e-38
TRINITY_DN27000_c1_g1	XP_004299421.1	PREDICTED: uncharacterized protein LOC101298890 [Fragaria vesca subsp. vesca]	Fragaria_vesca	31	5e-22
TRINITY_DN27000_c1_g2	XP_010048797.1	PREDICTED: molybdate-anion transporter [Eucalyptus grandis]	Eucalyptus_grandis	88.1	2.1e-108
TRINITY_DN27000_c1_g3	AFP55541.1	major facilitator superfamily domain [Rosa rugosa]	Rosa_rugosa	92.5	2.7e-250
TRINITY_DN27000_c1_g4	XP_009415826.1	PREDICTED: molybdate-anion transporter [Musa acuminata subsp. malaccensis]	Musa_acuminata	81.5	3.5e-80
TRINITY_DN27000_c1_g5	XP_004299421.1	PREDICTED: uncharacterized protein LOC101298890 [Fragaria vesca subsp. vesca]	Fragaria_vesca	61.2	4.6e-07
TRINITY_DN27001_c0_g1	XP_004293197.1	PREDICTED: omega-hydroxypalmitate O-feruloyl transferase [Fragaria vesca subsp. vesca]	Fragaria_vesca	93.9	6.9e-45
TRINITY_DN27001_c0_g2	XP_004293197.1	PREDICTED: omega-hydroxypalmitate O-feruloyl transferase [Fragaria vesca subsp. vesca]	Fragaria_vesca	90	1.1e-105
TRINITY_DN27001_c1_g1	XP_004287363.1	PREDICTED: acyl-protein thioesterase 2 [Fragaria vesca subsp. vesca]	Fragaria_vesca	96.1	4.5e-128
TRINITY_DN27001_c1_g3	JAT58792.1	Acyl-protein thioesterase 2 [Anthurium amnicola]	Anthurium_amnicola	88.8	2.4e-136
TRINITY_DN27002_c0_g1	XP_004294732.1	PREDICTED: nardilysin isoform X1 [Fragaria vesca subsp. vesca]	Fragaria_vesca	88	3.1e-103
TRINITY_DN27003_c0_g1	XP_004306772.1	PREDICTED: cytochrome P450 86A8-like [Fragaria vesca subsp. vesca]	Fragaria_vesca	91	5.7e-301
TRINITY_DN27004_c0_g1	XP_011459938.1	PREDICTED: cysteine-rich repeat secretory protein 38-like [Fragaria vesca subsp. vesca]	Fragaria_vesca	78	1.1e-120
TRINITY_DN27004_c0_g2	XP_004290090.1	PREDICTED: 3-hydroxy-3-methylglutaryl-coenzyme A reductase 1-like [Fragaria vesca subsp. vesca]	Fragaria_vesca	85.6	1.1e-134
TRINITY_DN27005_c0_g2	XP_004302780.1	PREDICTED: uncharacterized protein LOC101305773 [Fragaria vesca subsp. vesca]	Fragaria_vesca	91.7	7.9e-60
TRINITY_DN27005_c1_g1	XP_004302435.1	PREDICTED: serine--tRNA ligase [Fragaria vesca subsp. vesca]	Fragaria_vesca	94.6	1.4e-246
TRINITY_DN27005_c1_g2	XP_011466536.1	PREDICTED: vacuolar amino acid transporter 1-like isoform X1 [Fragaria vesca subsp. vesca]	Fragaria_vesca	76.7	4.3e-240
TRINITY_DN27006_c0_g1	XP_018818800.1	PREDICTED: probable 6-phosphogluconolactonase 4, chloroplastic [Juglans regia]	Juglans_regia	66.7	2.4e-115
TRINITY_DN27007_c0_g1	XP_011460350.1	PREDICTED: putative receptor-like protein kinase At4g00960 [Fragaria vesca subsp. vesca]	Fragaria_vesca	74.2	7.3e-140
TRINITY_DN27007_c0_g2	XP_011459582.1	PREDICTED: uncharacterized protein LOC101307331 [Fragaria vesca subsp. vesca]	Fragaria_vesca	96.1	0
TRINITY_DN27007_c0_g3	XP_016648146.1	PREDICTED: uncharacterized protein LOC103324604 [Prunus mume]	Prunus_mume	77.1	1.8e-36
TRINITY_DN27007_c0_g4	XP_008358731.1	PREDICTED: G-type lectin S-receptor-like serine/threonine-protein kinase RKS1 isoform X1 [Malus domestica]	Malus_domestica	69.3	1.8e-24
TRINITY_DN27007_c0_g5	XP_011460356.1	PREDICTED: G-type lectin S-receptor-like serine/threonine-protein kinase RKS1 [Fragaria vesca subsp. vesca]	Fragaria_vesca	64.2	7.9e-159
TRINITY_DN27007_c0_g6	XP_011467174.1	PREDICTED: G-type lectin S-receptor-like serine/threonine-protein kinase At1g11410 [Fragaria vesca subsp. vesca]	Fragaria_vesca	71	2.4e-72
TRINITY_DN27007_c0_g7	XP_011460356.1	PREDICTED: G-type lectin S-receptor-like serine/threonine-protein kinase RKS1 [Fragaria vesca subsp. vesca]	Fragaria_vesca	87.2	0
TRINITY_DN27007_c0_g9	XP_011461987.1	PREDICTED: G-type lectin S-receptor-like serine/threonine-protein kinase RKS1 [Fragaria vesca subsp. vesca]	Fragaria_vesca	77.3	5.5e-25
TRINITY_DN27008_c0_g1	XP_016729563.1	PREDICTED: uncharacterized protein At1g10890-like, partial [Gossypium hirsutum]	Gossypium_hirsutum	88	4.9e-15
TRINITY_DN27009_c0_g12	XP_010928065.1	PREDICTED: heterogeneous nuclear ribonucleoprotein 1-like [Elaeis guineensis]	Elaeis_guineensis	73.4	9.8e-24
TRINITY_DN27009_c0_g3	XP_008231419.1	PREDICTED: pentatricopeptide repeat-containing protein At3g61360-like [Prunus mume]	Prunus_mume	83.5	7.4e-150
TRINITY_DN27009_c0_g4	XP_007217874.1	hypothetical protein PRUPE_ppa000260mg [Prunus persica]	Prunus_persica	88.2	5.2e-08
TRINITY_DN27009_c0_g5	XP_004296459.1	PREDICTED: uncharacterized protein LOC101309529 [Fragaria vesca subsp. vesca]	Fragaria_vesca	92.7	5.4e-69
TRINITY_DN27009_c0_g7	XP_007217874.1	hypothetical protein PRUPE_ppa000260mg [Prunus persica]	Prunus_persica	97.6	1.2e-62
TRINITY_DN27009_c0_g9	XP_007217093.1	hypothetical protein PRUPE_ppa000217mg [Prunus persica]	Prunus_persica	62.9	3.3e-12
TRINITY_DN27010_c0_g1	XP_002285762.1	PREDICTED: protein EXORDIUM [Vitis vinifera]	Vitis_vinifera	71.1	1e-72
TRINITY_DN27011_c0_g1	XP_010276278.1	PREDICTED: surfeit locus protein 6 [Nelumbo nucifera]	Nelumbo_nucifera	54.5	5.5e-63
TRINITY_DN27012_c1_g2	OEL16946.1	hypothetical protein BAE44_0022034 [Dichanthelium oligosanthes]	Dichanthelium_oligosanthes	38.5	9.6e-16
TRINITY_DN27013_c0_g1	XP_010275600.1	PREDICTED: succinate dehydrogenase subunit 5, mitochondrial-like [Nelumbo nucifera]	Nelumbo_nucifera	64.3	8.9e-79
TRINITY_DN27014_c0_g1	XP_008224014.2	PREDICTED: putative disease resistance protein At1g50180 [Prunus mume]	Prunus_mume	58.3	3.8e-170
TRINITY_DN27015_c0_g1	BAT82630.1	hypothetical protein VIGAN_03267400 [Vigna angularis var. angularis]	Vigna_angularis	57.4	7.1e-13
TRINITY_DN27015_c0_g2	XP_004290722.1	PREDICTED: DEAD-box ATP-dependent RNA helicase 47B [Fragaria vesca subsp. vesca]	Fragaria_vesca	92.7	3.1e-272
TRINITY_DN27016_c0_g1	CDP06436.1	unnamed protein product [Coffea canephora]	Coffea_canephora	84.7	2.1e-82
TRINITY_DN27016_c0_g3	XP_010252818.1	PREDICTED: heterogeneous nuclear ribonucleoprotein 1 [Nelumbo nucifera]	Nelumbo_nucifera	87.2	4e-83
TRINITY_DN27016_c0_g4	XP_004309539.1	PREDICTED: methionine gamma-lyase [Fragaria vesca subsp. vesca]	Fragaria_vesca	94.4	2.2e-137
TRINITY_DN27016_c0_g5	XP_004297048.1	PREDICTED: uncharacterized protein LOC101298011 [Fragaria vesca subsp. vesca]	Fragaria_vesca	71.2	5.9e-46
TRINITY_DN27016_c0_g6	XP_004297048.1	PREDICTED: uncharacterized protein LOC101298011 [Fragaria vesca subsp. vesca]	Fragaria_vesca	85.2	4.8e-62
TRINITY_DN27016_c0_g7	XP_010251592.1	PREDICTED: methionine gamma-lyase [Nelumbo nucifera]	Nelumbo_nucifera	84.4	1.9e-164
TRINITY_DN27016_c0_g8	XP_006439223.1	hypothetical protein CICLE_v10020136mg [Citrus clementina]	Citrus_clementina	98.5	3.6e-31
TRINITY_DN27017_c0_g1	XP_004288437.1	PREDICTED: UPF0481 protein At3g47200-like [Fragaria vesca subsp. vesca]	Fragaria_vesca	86.5	1.1e-67
TRINITY_DN27017_c0_g5	XP_007223950.1	hypothetical protein PRUPE_ppa013309mg [Prunus persica]	Prunus_persica	76.1	1.6e-45
TRINITY_DN27017_c0_g6	XP_004288437.1	PREDICTED: UPF0481 protein At3g47200-like [Fragaria vesca subsp. vesca]	Fragaria_vesca	78.4	2.5e-68
TRINITY_DN27018_c0_g10	XP_004299648.1	PREDICTED: 7-deoxyloganetin glucosyltransferase-like [Fragaria vesca subsp. vesca]	Fragaria_vesca	90.2	9.1e-70
TRINITY_DN27018_c0_g2	XP_003626943.1	peptidyl-prolyl cis-trans isomerase FKBP62-like protein [Medicago truncatula]	Medicago_truncatula	52.4	5e-11
TRINITY_DN27018_c0_g3	KQK23952.1	hypothetical protein BRADI_1g77228, partial [Brachypodium distachyon]	Brachypodium_distachyon	41.7	2e-07
TRINITY_DN27018_c0_g7	XP_004293326.1	PREDICTED: UBA and UBX domain-containing protein At4g15410 [Fragaria vesca subsp. vesca]	Fragaria_vesca	93.4	8e-152
TRINITY_DN27018_c0_g8	XP_004299648.1	PREDICTED: 7-deoxyloganetin glucosyltransferase-like [Fragaria vesca subsp. vesca]	Fragaria_vesca	89.7	1.9e-189
TRINITY_DN27018_c0_g9	XP_004290160.1	PREDICTED: peptidyl-prolyl cis-trans isomerase FKBP62 [Fragaria vesca subsp. vesca]	Fragaria_vesca	94.8	1.2e-113
TRINITY_DN27019_c0_g1	XP_004293819.2	PREDICTED: uncharacterized protein LOC101306797 [Fragaria vesca subsp. vesca]	Fragaria_vesca	91.2	1.7e-137
TRINITY_DN2701_c0_g1	XP_010555622.1	PREDICTED: probable UMP-CMP kinase 2 [Tarenaya hassleriana]	Tarenaya_hassleriana	76.2	6.9e-32
TRINITY_DN27020_c0_g1	XP_004304194.1	PREDICTED: transcription factor BIM2 [Fragaria vesca subsp. vesca]	Fragaria_vesca	91.6	1.2e-138
TRINITY_DN27021_c1_g1	XP_004297212.1	PREDICTED: cytochrome P450 CYP749A22-like isoform X1 [Fragaria vesca subsp. vesca]	Fragaria_vesca	87.1	2.4e-161
TRINITY_DN27021_c1_g3	XP_016652162.1	PREDICTED: cytochrome P450 CYP749A22-like [Prunus mume]	Prunus_mume	68.4	8.6e-96
TRINITY_DN27021_c1_g4	XP_004298351.1	PREDICTED: cytochrome P450 CYP749A22-like [Fragaria vesca subsp. vesca]	Fragaria_vesca	84.2	3.3e-44
TRINITY_DN27021_c1_g5	XP_004297211.1	PREDICTED: cytochrome P450 CYP749A22-like [Fragaria vesca subsp. vesca]	Fragaria_vesca	89.7	4.3e-157
TRINITY_DN27022_c0_g1	XP_004293165.1	PREDICTED: ABC transporter G family member 13-like isoform X2 [Fragaria vesca subsp. vesca]	Fragaria_vesca	92.4	3e-42
TRINITY_DN27022_c0_g2	XP_004293165.1	PREDICTED: ABC transporter G family member 13-like isoform X2 [Fragaria vesca subsp. vesca]	Fragaria_vesca	90.7	1.5e-44
TRINITY_DN27022_c1_g1	XP_004291764.1	PREDICTED: ABC transporter G family member 12-like [Fragaria vesca subsp. vesca]	Fragaria_vesca	96.1	0
TRINITY_DN27022_c1_g2	XP_004302896.1	PREDICTED: photosystem I reaction center subunit VI, chloroplastic-like [Fragaria vesca subsp. vesca]	Fragaria_vesca	92.3	5e-40
TRINITY_DN27022_c1_g3	XP_010254085.1	PREDICTED: photosystem I reaction center subunit VI, chloroplastic-like [Nelumbo nucifera]	Nelumbo_nucifera	88.2	2.6e-67
TRINITY_DN27023_c0_g5	XP_004303639.1	PREDICTED: S-formylglutathione hydrolase [Fragaria vesca subsp. vesca]	Fragaria_vesca	93.8	7.7e-164
TRINITY_DN27024_c0_g1	XP_010941546.1	PREDICTED: ubiquitin carboxyl-terminal hydrolase 14-like isoform X1 [Elaeis guineensis]	Elaeis_guineensis	87.8	7.3e-40
TRINITY_DN27024_c1_g1	XP_004294474.1	PREDICTED: ubiquitin carboxyl-terminal hydrolase 14 [Fragaria vesca subsp. vesca]	Fragaria_vesca	95.8	0
TRINITY_DN27025_c0_g1	XP_010254158.1	PREDICTED: trihelix transcription factor ASIL2 [Nelumbo nucifera]	Nelumbo_nucifera	69.6	1.6e-40
TRINITY_DN27025_c1_g1	XP_004301260.1	PREDICTED: myb-like protein L [Fragaria vesca subsp. vesca]	Fragaria_vesca	75.6	1.1e-07
TRINITY_DN27025_c1_g2	XP_004303760.1	PREDICTED: DEAD-box ATP-dependent RNA helicase 41 isoform X1 [Fragaria vesca subsp. vesca]	Fragaria_vesca	90.8	9.3e-276
TRINITY_DN27025_c1_g3	XP_011468785.1	PREDICTED: nascent polypeptide-associated complex subunit alpha-like protein 1 [Fragaria vesca subsp. vesca]	Fragaria_vesca	98.5	5.3e-69
TRINITY_DN27025_c1_g4	XP_004301260.1	PREDICTED: myb-like protein L [Fragaria vesca subsp. vesca]	Fragaria_vesca	81.3	8.5e-142
TRINITY_DN27025_c1_g5	XP_009401190.1	PREDICTED: nascent polypeptide-associated complex subunit alpha-like protein 1 [Musa acuminata subsp. malaccensis]	Musa_acuminata	95	2.7e-70
TRINITY_DN27026_c0_g1	XP_018824334.1	PREDICTED: granule-bound starch synthase 1, chloroplastic/amyloplastic-like isoform X1 [Juglans regia]	Juglans_regia	76	2e-287
TRINITY_DN27027_c0_g2	XP_004296880.1	PREDICTED: topless-related protein 2 [Fragaria vesca subsp. vesca]	Fragaria_vesca	95.7	0
TRINITY_DN27027_c0_g3	XP_004297094.1	PREDICTED: autophagy-related protein 8i [Fragaria vesca subsp. vesca]	Fragaria_vesca	98.8	6.2e-42
TRINITY_DN27028_c0_g1	XP_004296495.1	PREDICTED: AP-5 complex subunit zeta-1 [Fragaria vesca subsp. vesca]	Fragaria_vesca	95.8	0
TRINITY_DN27029_c0_g1	XP_004299938.1	PREDICTED: putative SWI/SNF-related matrix-associated actin-dependent regulator of chromatin subfamily A member 3-like 1 [Fragaria vesca subsp. vesca]	Fragaria_vesca	89.3	0
TRINITY_DN27029_c0_g2	XP_004302718.2	PREDICTED: ATP-dependent zinc metalloprotease FTSH 10, mitochondrial-like [Fragaria vesca subsp. vesca]	Fragaria_vesca	87.1	0
TRINITY_DN27030_c0_g1	XP_011467746.1	PREDICTED: stress enhanced protein 1, chloroplastic [Fragaria vesca subsp. vesca]	Fragaria_vesca	76.9	4.8e-44
TRINITY_DN27031_c0_g1	XP_004306684.1	PREDICTED: uncharacterized protein LOC101293517 [Fragaria vesca subsp. vesca]	Fragaria_vesca	91.9	0
TRINITY_DN27032_c1_g1	XP_004297568.1	PREDICTED: adenylate kinase 4 [Fragaria vesca subsp. vesca]	Fragaria_vesca	93.4	3.6e-128
TRINITY_DN27032_c1_g4	XP_004303598.1	PREDICTED: uncharacterized protein LOC101293409 [Fragaria vesca subsp. vesca]	Fragaria_vesca	91.7	5.7e-165
TRINITY_DN27033_c0_g1	XP_004294092.1	PREDICTED: uncharacterized protein LOC101291800 [Fragaria vesca subsp. vesca]	Fragaria_vesca	90.7	3.6e-251
TRINITY_DN27034_c0_g1	XP_004297623.1	PREDICTED: tRNA (uracil-5-)-methyltransferase homolog A [Fragaria vesca subsp. vesca]	Fragaria_vesca	85.6	8.3e-158
TRINITY_DN27035_c0_g1	XP_008810261.1	PREDICTED: shikimate kinase 3, chloroplastic-like [Phoenix dactylifera]	Phoenix_dactylifera	69.6	6e-107
TRINITY_DN27036_c0_g2	XP_011466086.1	PREDICTED: gamma-tubulin complex component 2 [Fragaria vesca subsp. vesca]	Fragaria_vesca	91.6	0
TRINITY_DN27037_c0_g1	XP_010249473.1	PREDICTED: glucan endo-1,3-beta-glucosidase 13 [Nelumbo nucifera]	Nelumbo_nucifera	81.5	2.5e-219
TRINITY_DN27038_c1_g1	EOY17817.1	Cytochrome P450 superfamily protein isoform 1 [Theobroma cacao]	Theobroma_cacao	85.2	1.1e-74
TRINITY_DN27038_c1_g2	XP_010253861.1	PREDICTED: cytochrome P450 90A1-like isoform X1 [Nelumbo nucifera]	Nelumbo_nucifera	86.4	6.1e-36
TRINITY_DN27038_c3_g1	XP_002540303.1	PREDICTED: cytochrome P450 90A1, partial [Ricinus communis]	Ricinus_communis	93.1	5.5e-31
TRINITY_DN27038_c4_g1	XP_004296785.1	PREDICTED: acyl carrier protein 1, chloroplastic-like [Fragaria vesca subsp. vesca]	Fragaria_vesca	67.3	1.1e-08
TRINITY_DN27038_c4_g2	XP_004302167.1	PREDICTED: uncharacterized protein LOC101315444 [Fragaria vesca subsp. vesca]	Fragaria_vesca	91.4	1.1e-85
TRINITY_DN27038_c4_g4	XP_010267950.1	PREDICTED: pentatricopeptide repeat-containing protein At2g31400, chloroplastic-like [Nelumbo nucifera]	Nelumbo_nucifera	90.9	8.3e-46
TRINITY_DN27038_c4_g6	XP_004296785.1	PREDICTED: acyl carrier protein 1, chloroplastic-like [Fragaria vesca subsp. vesca]	Fragaria_vesca	97.1	1.2e-62
TRINITY_DN27039_c0_g1	XP_004305378.1	PREDICTED: wall-associated receptor kinase-like 20 [Fragaria vesca subsp. vesca]	Fragaria_vesca	91.1	0
TRINITY_DN27040_c0_g1	XP_008243607.2	PREDICTED: G-type lectin S-receptor-like serine/threonine-protein kinase RLK1 [Prunus mume]	Prunus_mume	75.7	3e-166
TRINITY_DN27040_c0_g2	XP_008243605.1	PREDICTED: G-type lectin S-receptor-like serine/threonine-protein kinase RLK1 [Prunus mume]	Prunus_mume	84.7	4.3e-42
TRINITY_DN27040_c0_g3	XP_008243606.1	PREDICTED: G-type lectin S-receptor-like serine/threonine-protein kinase RLK1 [Prunus mume]	Prunus_mume	60.6	1.1e-20
TRINITY_DN27041_c0_g1	XP_004299518.1	PREDICTED: UDP-D-xylose:L-fucose alpha-1,3-D-xylosyltransferase MGP4-like [Fragaria vesca subsp. vesca]	Fragaria_vesca	95.5	2.6e-202
TRINITY_DN27042_c0_g2	XP_004289377.1	PREDICTED: E3 ubiquitin-protein ligase FANCL isoform X1 [Fragaria vesca subsp. vesca]	Fragaria_vesca	87.3	5.8e-151
TRINITY_DN27043_c0_g1	XP_009362447.1	PREDICTED: uncharacterized protein LOC103952564 [Pyrus x bretschneideri]	Pyrus_x_bretschneideri	88.2	6.8e-21
TRINITY_DN27044_c0_g1	XP_004300175.1	PREDICTED: succinate dehydrogenase assembly factor 1, mitochondrial [Fragaria vesca subsp. vesca]	Fragaria_vesca	86.7	1.2e-40
TRINITY_DN27045_c0_g1	XP_004291288.1	PREDICTED: serine/arginine-rich splicing factor RSZ22-like isoform X1 [Fragaria vesca subsp. vesca]	Fragaria_vesca	98.4	6.8e-54
TRINITY_DN27046_c0_g3	XP_008806259.1	PREDICTED: actin-interacting protein 1-2-like [Phoenix dactylifera]	Phoenix_dactylifera	75.6	7e-233
TRINITY_DN27046_c0_g4	XP_019167395.1	PREDICTED: actin-interacting protein 1-2-like [Ipomoea nil]	Ipomoea_nil	81.2	3.9e-23
TRINITY_DN27046_c0_g5	JAT61582.1	Cation/calcium exchanger 1 [Anthurium amnicola]	Anthurium_amnicola	61.7	1.2e-170
TRINITY_DN27047_c0_g1	XP_011457925.1	PREDICTED: uncharacterized protein LOC101300415 [Fragaria vesca subsp. vesca]	Fragaria_vesca	91.1	0
TRINITY_DN27048_c0_g1	XP_004308154.1	PREDICTED: K(+) efflux antiporter 5 isoform X1 [Fragaria vesca subsp. vesca]	Fragaria_vesca	95	3.9e-281
TRINITY_DN27050_c0_g1	XP_004287186.1	PREDICTED: uncharacterized protein LOC101305502 [Fragaria vesca subsp. vesca]	Fragaria_vesca	75.9	7.1e-78
TRINITY_DN27051_c0_g1	XP_004293953.1	PREDICTED: low-temperature-induced cysteine proteinase-like [Fragaria vesca subsp. vesca]	Fragaria_vesca	85	3.6e-235
TRINITY_DN27051_c0_g2	XP_004302031.2	PREDICTED: multisubstrate pseudouridine synthase 7 [Fragaria vesca subsp. vesca]	Fragaria_vesca	91.3	0
TRINITY_DN27052_c0_g3	XP_004302699.1	PREDICTED: mitochondrial substrate carrier family protein B-like [Fragaria vesca subsp. vesca]	Fragaria_vesca	91.1	6.4e-88
TRINITY_DN27053_c0_g1	XP_004297707.1	PREDICTED: prolyl endopeptidase-like [Fragaria vesca subsp. vesca]	Fragaria_vesca	90.2	0
TRINITY_DN27053_c0_g2	XP_010246770.1	PREDICTED: uncharacterized protein LOC104589978 [Nelumbo nucifera]	Nelumbo_nucifera	91.6	2e-108
TRINITY_DN27053_c0_g3	XP_008802769.1	PREDICTED: protease 2 [Phoenix dactylifera]	Phoenix_dactylifera	78.5	6.6e-63
TRINITY_DN27054_c0_g1	XP_004288841.1	PREDICTED: uncharacterized protein LOC101309487 isoform X1 [Fragaria vesca subsp. vesca]	Fragaria_vesca	92.3	0
TRINITY_DN27055_c0_g2	XP_011470534.1	PREDICTED: uncharacterized protein LOC105353242 [Fragaria vesca subsp. vesca]	Fragaria_vesca	47.9	2.5e-24
TRINITY_DN27055_c0_g3	XP_006491472.1	PREDICTED: uncharacterized protein LOC102626455 [Citrus sinensis]	Citrus_sinensis	33.3	1.3e-13
TRINITY_DN27055_c0_g4	XP_004300015.1	PREDICTED: mitotic spindle checkpoint protein MAD1 [Fragaria vesca subsp. vesca]	Fragaria_vesca	89.2	0
TRINITY_DN27055_c0_g8	XP_008245529.1	PREDICTED: LOW QUALITY PROTEIN: uncharacterized protein LOC103343662 [Prunus mume]	Prunus_mume	59.8	9e-155
TRINITY_DN27056_c0_g1	XP_010920574.1	PREDICTED: protein IWS1 homolog isoform X1 [Elaeis guineensis]	Elaeis_guineensis	78.2	2e-21
TRINITY_DN27056_c0_g2	XP_010256902.1	PREDICTED: protein IWS1 homolog 2-like [Nelumbo nucifera]	Nelumbo_nucifera	91.7	8.6e-134
TRINITY_DN27056_c0_g3	XP_010262521.1	PREDICTED: uncharacterized protein C20orf24 homolog [Nelumbo nucifera]	Nelumbo_nucifera	88.9	2.6e-37
TRINITY_DN27057_c0_g1	XP_004305841.2	PREDICTED: putative methyltransferase NSUN6 [Fragaria vesca subsp. vesca]	Fragaria_vesca	91.2	1e-308
TRINITY_DN27058_c0_g1	XP_010252492.1	PREDICTED: calcium permeable stress-gated cation channel 1 [Nelumbo nucifera]	Nelumbo_nucifera	82.8	3.5e-138
TRINITY_DN27059_c1_g1	XP_004305921.1	PREDICTED: sister chromatid cohesion 1 protein 2-like isoform X1 [Fragaria vesca subsp. vesca]	Fragaria_vesca	73.1	0
TRINITY_DN27059_c1_g2	XP_004302572.1	PREDICTED: CBL-interacting serine/threonine-protein kinase 14-like [Fragaria vesca subsp. vesca]	Fragaria_vesca	95.5	1.1e-241
TRINITY_DN27059_c1_g3	XP_008229182.1	PREDICTED: B-box zinc finger protein 24-like [Prunus mume]	Prunus_mume	39.1	8.1e-57
TRINITY_DN27059_c1_g5	XP_004290710.1	PREDICTED: SOSS complex subunit B homolog [Fragaria vesca subsp. vesca]	Fragaria_vesca	88.3	4.5e-67
TRINITY_DN27059_c1_g6	XP_004291094.1	PREDICTED: uncharacterized protein LOC101300780 [Fragaria vesca subsp. vesca]	Fragaria_vesca	92.5	4.6e-129
TRINITY_DN27059_c1_g7	XP_011466958.1	PREDICTED: F-box/LRR-repeat MAX2 homolog A [Fragaria vesca subsp. vesca]	Fragaria_vesca	89.5	0
TRINITY_DN27060_c0_g1	XP_004296993.1	PREDICTED: TBC1 domain family member 13 [Fragaria vesca subsp. vesca]	Fragaria_vesca	89.6	1.5e-203
TRINITY_DN27061_c0_g1	XP_004288436.1	PREDICTED: uncharacterized protein LOC101298363 [Fragaria vesca subsp. vesca]	Fragaria_vesca	92.6	4.7e-125
TRINITY_DN27062_c0_g1	XP_011470887.1	PREDICTED: ubiquitin carboxyl-terminal hydrolase 9 isoform X1 [Fragaria vesca subsp. vesca]	Fragaria_vesca	91.1	0
TRINITY_DN27063_c0_g1	XP_004308989.2	PREDICTED: rhodanese-like domain-containing protein 7 [Fragaria vesca subsp. vesca]	Fragaria_vesca	93	2e-242
TRINITY_DN27064_c0_g1	XP_011458744.1	PREDICTED: transcription repressor OFP8 [Fragaria vesca subsp. vesca]	Fragaria_vesca	74.1	3.4e-36
TRINITY_DN27064_c0_g2	XP_004294410.1	PREDICTED: putative BPI/LBP family protein At1g04970 isoform X1 [Fragaria vesca subsp. vesca]	Fragaria_vesca	92.7	6e-252
TRINITY_DN27065_c0_g1	XP_011471056.1	PREDICTED: G-type lectin S-receptor-like serine/threonine-protein kinase CES101 [Fragaria vesca subsp. vesca]	Fragaria_vesca	56.3	8.8e-18
TRINITY_DN27065_c0_g2	XP_011471056.1	PREDICTED: G-type lectin S-receptor-like serine/threonine-protein kinase CES101 [Fragaria vesca subsp. vesca]	Fragaria_vesca	58.2	3.1e-19
TRINITY_DN27065_c0_g3	XP_007211354.1	hypothetical protein PRUPE_ppa001752mg [Prunus persica]	Prunus_persica	56	1.8e-22
TRINITY_DN27065_c0_g4	XP_008383123.1	PREDICTED: G-type lectin S-receptor-like serine/threonine-protein kinase At1g67520 [Malus domestica]	Malus_domestica	58.4	9.1e-185
TRINITY_DN27065_c0_g5	XP_016648547.1	PREDICTED: G-type lectin S-receptor-like serine/threonine-protein kinase CES101 [Prunus mume]	Prunus_mume	54.1	6.4e-163
TRINITY_DN27065_c0_g6	XP_007214225.1	hypothetical protein PRUPE_ppa021299mg, partial [Prunus persica]	Prunus_persica	55.7	3.2e-19
TRINITY_DN27065_c0_g7	XP_011471053.1	PREDICTED: G-type lectin S-receptor-like serine/threonine-protein kinase At1g67520 [Fragaria vesca subsp. vesca]	Fragaria_vesca	81.7	1.8e-26
TRINITY_DN27065_c0_g8	XP_011458875.1	PREDICTED: uncharacterized protein LOC101293252 [Fragaria vesca subsp. vesca]	Fragaria_vesca	76.2	1.3e-59
TRINITY_DN27066_c0_g1	XP_007204255.1	hypothetical protein PRUPE_ppa002052mg [Prunus persica]	Prunus_persica	84	2.1e-28
TRINITY_DN27066_c0_g2	XP_004287395.1	PREDICTED: peroxisomal fatty acid beta-oxidation multifunctional protein AIM1 [Fragaria vesca subsp. vesca]	Fragaria_vesca	95.9	0
TRINITY_DN27066_c0_g3	XP_010254066.1	PREDICTED: peroxisomal fatty acid beta-oxidation multifunctional protein AIM1 [Nelumbo nucifera]	Nelumbo_nucifera	86	1.9e-171
TRINITY_DN27066_c0_g4	XP_007204255.1	hypothetical protein PRUPE_ppa002052mg [Prunus persica]	Prunus_persica	76.7	9.6e-23
TRINITY_DN27067_c0_g1	XP_004305695.1	PREDICTED: uncharacterized protein LOC101315173 [Fragaria vesca subsp. vesca]	Fragaria_vesca	76.3	0
TRINITY_DN27068_c0_g1	XP_011467673.1	PREDICTED: scarecrow-like protein 23 [Fragaria vesca subsp. vesca]	Fragaria_vesca	95.4	3.1e-224
TRINITY_DN27069_c1_g2	XP_011466104.1	PREDICTED: NADPH-dependent 1-acyldihydroxyacetone phosphate reductase [Fragaria vesca subsp. vesca]	Fragaria_vesca	89.9	3.5e-138
TRINITY_DN27069_c1_g3	XP_004302204.1	PREDICTED: regulation of nuclear pre-mRNA domain-containing protein 1A [Fragaria vesca subsp. vesca]	Fragaria_vesca	97.5	1.2e-237
TRINITY_DN27070_c0_g1	XP_011467671.1	PREDICTED: cysteine-rich and transmembrane domain-containing protein B-like [Fragaria vesca subsp. vesca]	Fragaria_vesca	82.4	5e-18
TRINITY_DN27070_c0_g2	XP_011467671.1	PREDICTED: cysteine-rich and transmembrane domain-containing protein B-like [Fragaria vesca subsp. vesca]	Fragaria_vesca	90.5	1.3e-21
TRINITY_DN27070_c0_g3	XP_011467671.1	PREDICTED: cysteine-rich and transmembrane domain-containing protein B-like [Fragaria vesca subsp. vesca]	Fragaria_vesca	87.8	9.6e-22
TRINITY_DN27070_c0_g4	XP_007207396.1	hypothetical protein PRUPE_ppa014249mg [Prunus persica]	Prunus_persica	73.4	2.2e-15
TRINITY_DN27070_c0_g5	XP_002521048.1	PREDICTED: cysteine-rich and transmembrane domain-containing protein A [Ricinus communis]	Ricinus_communis	76.1	1.5e-06
TRINITY_DN27071_c0_g2	XP_004301306.1	PREDICTED: uncharacterized protein LOC101311291 isoform X1 [Fragaria vesca subsp. vesca]	Fragaria_vesca	85.5	0
TRINITY_DN27071_c0_g3	XP_004297755.1	PREDICTED: delta(24)-sterol reductase [Fragaria vesca subsp. vesca]	Fragaria_vesca	94.4	0
TRINITY_DN27071_c0_g4	XP_017229663.1	PREDICTED: delta(24)-sterol reductase-like [Daucus carota subsp. sativus]	Daucus_carota	90.5	0
TRINITY_DN27072_c0_g1	XP_002279389.1	PREDICTED: probable ATP synthase 24 kDa subunit, mitochondrial [Vitis vinifera]	Vitis_vinifera	87.5	1.9e-110
TRINITY_DN27072_c0_g2	XP_007205803.1	hypothetical protein PRUPE_ppa010675mg [Prunus persica]	Prunus_persica	83.7	1.6e-97
TRINITY_DN27073_c0_g1	XP_008370142.1	PREDICTED: putative receptor-like protein kinase At3g47110 [Malus domestica]	Malus_domestica	80.7	2.2e-42
TRINITY_DN27073_c0_g2	XP_011466482.1	PREDICTED: probable LRR receptor-like serine/threonine-protein kinase At3g47570 [Fragaria vesca subsp. vesca]	Fragaria_vesca	71	5.5e-40
TRINITY_DN27073_c0_g5	XP_009350621.2	PREDICTED: probable LRR receptor-like serine/threonine-protein kinase At3g47570 [Pyrus x bretschneideri]	Pyrus_x_bretschneideri	67.7	2.4e-28
TRINITY_DN27073_c0_g6	XP_011466482.1	PREDICTED: probable LRR receptor-like serine/threonine-protein kinase At3g47570 [Fragaria vesca subsp. vesca]	Fragaria_vesca	88.2	4.4e-41
TRINITY_DN27073_c1_g1	XP_011466482.1	PREDICTED: probable LRR receptor-like serine/threonine-protein kinase At3g47570 [Fragaria vesca subsp. vesca]	Fragaria_vesca	86	1.3e-107
TRINITY_DN27073_c1_g2	XP_011466482.1	PREDICTED: probable LRR receptor-like serine/threonine-protein kinase At3g47570 [Fragaria vesca subsp. vesca]	Fragaria_vesca	90.3	5.3e-90
TRINITY_DN27073_c1_g3	XP_011466480.1	PREDICTED: probable LRR receptor-like serine/threonine-protein kinase At3g47570 isoform X1 [Fragaria vesca subsp. vesca]	Fragaria_vesca	89.3	9e-174
TRINITY_DN27074_c1_g1	XP_004287228.1	PREDICTED: uncharacterized protein LOC101294206 [Fragaria vesca subsp. vesca]	Fragaria_vesca	84.3	7e-198
TRINITY_DN27074_c1_g3	XP_004307477.1	PREDICTED: putative DNA-binding protein ESCAROLA [Fragaria vesca subsp. vesca]	Fragaria_vesca	93.1	9.6e-91
TRINITY_DN27074_c1_g5	XP_004309213.2	PREDICTED: WD repeat-containing protein RUP2 [Fragaria vesca subsp. vesca]	Fragaria_vesca	81.9	2.8e-204
TRINITY_DN27075_c0_g1	ABY84675.1	multicopy suppressor of IRA1 [Nicotiana tabacum]	Nicotiana_tabacum	94.7	8.2e-28
TRINITY_DN27075_c1_g1	XP_010924156.1	PREDICTED: uncharacterized protein LOC105047065 isoform X1 [Elaeis guineensis]	Elaeis_guineensis	86.3	5.9e-114
TRINITY_DN27075_c1_g2	XP_002325719.2	hypothetical protein POPTR_0019s00440g [Populus trichocarpa]	Populus_trichocarpa	93.2	4.2e-31
TRINITY_DN27075_c2_g1	JAT41572.1	putative polygalacturonase [Anthurium amnicola]	Anthurium_amnicola	76.2	9.1e-157
TRINITY_DN27075_c2_g2	JAT41572.1	putative polygalacturonase [Anthurium amnicola]	Anthurium_amnicola	90.3	4.9e-32
TRINITY_DN27075_c2_g4	XP_006444619.1	hypothetical protein CICLE_v10020035mg [Citrus clementina]	Citrus_clementina	72.9	7.4e-17
TRINITY_DN27076_c0_g2	XP_009381318.1	PREDICTED: C-type lectin receptor-like tyrosine-protein kinase At1g52310 isoform X1 [Musa acuminata subsp. malaccensis]	Musa_acuminata	79.6	4.2e-15
TRINITY_DN27076_c0_g3	XP_010244902.1	PREDICTED: C-type lectin receptor-like tyrosine-protein kinase At1g52310 [Nelumbo nucifera]	Nelumbo_nucifera	92.8	3.3e-63
TRINITY_DN27076_c0_g4	XP_011461374.1	PREDICTED: C-type lectin receptor-like tyrosine-protein kinase At1g52310 [Fragaria vesca subsp. vesca]	Fragaria_vesca	93.2	4.4e-307
TRINITY_DN27077_c0_g1	XP_004302243.1	PREDICTED: pyrophosphate-energized vacuolar membrane proton pump 1-like [Fragaria vesca subsp. vesca]	Fragaria_vesca	88.6	0
TRINITY_DN27078_c0_g1	XP_010263237.1	PREDICTED: uncharacterized protein LOC104601561 isoform X1 [Nelumbo nucifera]	Nelumbo_nucifera	73	1e-94
TRINITY_DN27079_c0_g1	XP_006434739.1	hypothetical protein CICLE_v10001851mg [Citrus clementina]	Citrus_clementina	92.2	8.3e-33
TRINITY_DN27079_c0_g2	XP_010269473.1	PREDICTED: uncharacterized protein LOC104606113 [Nelumbo nucifera]	Nelumbo_nucifera	73.3	8.5e-85
TRINITY_DN27080_c0_g1	XP_004291842.2	PREDICTED: uncharacterized protein LOC101313573 [Fragaria vesca subsp. vesca]	Fragaria_vesca	43.7	9.5e-91
TRINITY_DN27081_c0_g1	XP_004307915.1	PREDICTED: serine/arginine-rich splicing factor SR34A [Fragaria vesca subsp. vesca]	Fragaria_vesca	95.4	1.9e-62
TRINITY_DN27082_c0_g1	XP_004288734.1	PREDICTED: F-box/kelch-repeat protein At3g23880-like [Fragaria vesca subsp. vesca]	Fragaria_vesca	86.2	4.8e-208
TRINITY_DN27083_c1_g1	XP_004294893.1	PREDICTED: vacuolar cation/proton exchanger 5-like isoform X1 [Fragaria vesca subsp. vesca]	Fragaria_vesca	88.4	1.6e-201
TRINITY_DN27083_c1_g3	XP_004294893.1	PREDICTED: vacuolar cation/proton exchanger 5-like isoform X1 [Fragaria vesca subsp. vesca]	Fragaria_vesca	100	1.5e-17
TRINITY_DN27083_c1_g5	XP_004300957.1	PREDICTED: putative mediator of RNA polymerase II transcription subunit 12 [Fragaria vesca subsp. vesca]	Fragaria_vesca	85.2	8.9e-245
TRINITY_DN27083_c1_g6	XP_009383596.1	PREDICTED: vacuolar cation/proton exchanger 2-like [Musa acuminata subsp. malaccensis]	Musa_acuminata	90.5	4.5e-31
TRINITY_DN27083_c1_g7	XP_004303848.1	PREDICTED: vacuolar cation/proton exchanger 3-like [Fragaria vesca subsp. vesca]	Fragaria_vesca	96.5	2.9e-232
TRINITY_DN27083_c1_g8	EOY31101.1	Methyl-CPG-binding domain 10, putative isoform 1 [Theobroma cacao]	Theobroma_cacao	86.7	3.1e-33
TRINITY_DN27084_c0_g1	XP_010256658.1	PREDICTED: uncharacterized protein LOC104596996 isoform X1 [Nelumbo nucifera]	Nelumbo_nucifera	70.5	1.1e-71
TRINITY_DN27084_c0_g2	XP_009406369.1	PREDICTED: uncharacterized protein LOC103989290 isoform X1 [Musa acuminata subsp. malaccensis]	Musa_acuminata	80.7	9.7e-84
TRINITY_DN27085_c0_g1	XP_004299152.1	PREDICTED: (-)-germacrene D synthase-like [Fragaria vesca subsp. vesca]	Fragaria_vesca	74.2	1.4e-99
TRINITY_DN27085_c0_g2	XP_004301355.1	PREDICTED: (-)-germacrene D synthase-like isoform X2 [Fragaria vesca subsp. vesca]	Fragaria_vesca	72.9	9.2e-165
TRINITY_DN27085_c0_g3	XP_004308569.1	PREDICTED: (-)-germacrene D synthase-like [Fragaria vesca subsp. vesca]	Fragaria_vesca	78	7.6e-195
TRINITY_DN27085_c0_g4	NP_001315940.1	(-)-germacrene D synthase-like [Malus domestica]	Malus_domestica	75	3.3e-29
TRINITY_DN27085_c0_g5	XP_004309077.1	PREDICTED: (-)-germacrene D synthase-like [Fragaria vesca subsp. vesca]	Fragaria_vesca	73	2.2e-74
TRINITY_DN27085_c0_g6	XP_004295781.1	PREDICTED: (-)-alpha-pinene synthase-like [Fragaria vesca subsp. vesca]	Fragaria_vesca	68.5	5.6e-54
TRINITY_DN27085_c0_g7	XP_004288818.1	PREDICTED: (-)-germacrene D synthase-like isoform X1 [Fragaria vesca subsp. vesca]	Fragaria_vesca	88.2	4.7e-282
TRINITY_DN27086_c0_g10	XP_010556338.1	PREDICTED: uncharacterized protein LOC104825665 [Tarenaya hassleriana]	Tarenaya_hassleriana	92.5	5.6e-30
TRINITY_DN27086_c0_g12	XP_008229105.1	PREDICTED: uncharacterized protein LOC103328489 [Prunus mume]	Prunus_mume	79.5	5.1e-151
TRINITY_DN27086_c0_g3	XP_015879007.1	PREDICTED: uncharacterized protein LOC107415229 isoform X1 [Ziziphus jujuba]	Ziziphus_jujuba	85.9	5.2e-35
TRINITY_DN27086_c0_g4	XP_018503767.1	PREDICTED: uncharacterized protein LOC103950527 [Pyrus x bretschneideri]	Pyrus_x_bretschneideri	87	1.1e-89
TRINITY_DN27086_c0_g7	XP_004304665.1	PREDICTED: uncharacterized protein LOC101308596 [Fragaria vesca subsp. vesca]	Fragaria_vesca	97.7	2.5e-230
TRINITY_DN27086_c1_g1	XP_004288516.2	PREDICTED: uncharacterized protein At1g04910 [Fragaria vesca subsp. vesca]	Fragaria_vesca	97.8	1.9e-258
TRINITY_DN27087_c0_g1	XP_004293645.1	PREDICTED: serine/threonine-protein kinase HT1 [Fragaria vesca subsp. vesca]	Fragaria_vesca	86.1	1.4e-07
TRINITY_DN27087_c0_g3	XP_004297139.1	PREDICTED: allene oxide cyclase 3, chloroplastic [Fragaria vesca subsp. vesca]	Fragaria_vesca	97.1	1.3e-92
TRINITY_DN27087_c0_g4	XP_011468904.1	PREDICTED: GRF1-interacting factor 3-like isoform X2 [Fragaria vesca subsp. vesca]	Fragaria_vesca	85	9.8e-59
TRINITY_DN27087_c0_g5	XP_004306624.1	PREDICTED: probable protein S-acyltransferase 12 [Fragaria vesca subsp. vesca]	Fragaria_vesca	93.5	1.1e-139
TRINITY_DN27087_c0_g6	XP_009401747.1	PREDICTED: probable protein S-acyltransferase 12 [Musa acuminata subsp. malaccensis]	Musa_acuminata	82.5	5.2e-53
TRINITY_DN27088_c0_g1	XP_004292067.1	PREDICTED: receptor-like protein kinase HAIKU2 [Fragaria vesca subsp. vesca]	Fragaria_vesca	91.9	4.1e-279
TRINITY_DN27089_c0_g1	XP_004300465.1	PREDICTED: uncharacterized protein LOC101303332 [Fragaria vesca subsp. vesca]	Fragaria_vesca	85.1	1.1e-166
TRINITY_DN27089_c0_g2	XP_004290072.1	PREDICTED: glutamate receptor 3.2-like [Fragaria vesca subsp. vesca]	Fragaria_vesca	89.3	0
TRINITY_DN27089_c0_g3	XP_004300465.1	PREDICTED: uncharacterized protein LOC101303332 [Fragaria vesca subsp. vesca]	Fragaria_vesca	94.7	3.3e-150
TRINITY_DN27089_c0_g5	XP_004303764.1	PREDICTED: multicystatin-like [Fragaria vesca subsp. vesca]	Fragaria_vesca	66	4e-122
TRINITY_DN27089_c0_g7	XP_004300126.1	PREDICTED: protein canopy homolog 2 [Fragaria vesca subsp. vesca]	Fragaria_vesca	90.9	2.5e-90
TRINITY_DN27089_c0_g8	XP_004302955.1	PREDICTED: monothiol glutaredoxin-S15, mitochondrial [Fragaria vesca subsp. vesca]	Fragaria_vesca	89.5	1.1e-84
TRINITY_DN27089_c0_g9	XP_004303168.1	PREDICTED: protein trichome birefringence-like 39 [Fragaria vesca subsp. vesca]	Fragaria_vesca	90.7	1.4e-211
TRINITY_DN27090_c0_g1	AFP55546.1	gag-pol polyprotein [Rosa rugosa]	Rosa_rugosa	80.1	2.6e-64
TRINITY_DN27090_c0_g2	XP_011465868.1	PREDICTED: putative disease resistance RPP13-like protein 3 [Fragaria vesca subsp. vesca]	Fragaria_vesca	97.1	2.1e-11
TRINITY_DN27090_c1_g1	AFP55546.1	gag-pol polyprotein [Rosa rugosa]	Rosa_rugosa	31.6	1.6e-12
TRINITY_DN27090_c1_g2	AFP55546.1	gag-pol polyprotein [Rosa rugosa]	Rosa_rugosa	75	3.1e-26
TRINITY_DN27091_c0_g1	XP_004308276.2	PREDICTED: vacuolar protein sorting-associated protein 8 homolog [Fragaria vesca subsp. vesca]	Fragaria_vesca	94	0
TRINITY_DN27091_c0_g2	XP_004308276.2	PREDICTED: vacuolar protein sorting-associated protein 8 homolog [Fragaria vesca subsp. vesca]	Fragaria_vesca	91.3	2.5e-234
TRINITY_DN27092_c0_g1	XP_004300422.1	PREDICTED: inactive rhomboid protein 1 isoform X1 [Fragaria vesca subsp. vesca]	Fragaria_vesca	86.7	2.3e-36
TRINITY_DN27092_c0_g2	XP_004300422.1	PREDICTED: inactive rhomboid protein 1 isoform X1 [Fragaria vesca subsp. vesca]	Fragaria_vesca	92.4	2.6e-30
TRINITY_DN27092_c0_g4	XP_004300422.1	PREDICTED: inactive rhomboid protein 1 isoform X1 [Fragaria vesca subsp. vesca]	Fragaria_vesca	96.4	1.9e-67
TRINITY_DN27092_c0_g5	AIY60690.1	rhomboid protein Panut5887 [Pandanus utilis]	Pandanus_utilis	94.6	5.4e-39
TRINITY_DN27092_c1_g1	XP_010916942.1	PREDICTED: meiotically up-regulated gene 185 protein [Elaeis guineensis]	Elaeis_guineensis	58	1.8e-13
TRINITY_DN27092_c1_g3	XP_004305742.1	PREDICTED: uncharacterized protein At2g37660, chloroplastic [Fragaria vesca subsp. vesca]	Fragaria_vesca	87.1	8.7e-155
TRINITY_DN27093_c0_g1	XP_012448098.1	PREDICTED: F-box protein SKP2A-like isoform X2 [Gossypium raimondii]	Gossypium_raimondii	72.8	7.2e-47
TRINITY_DN27093_c0_g3	XP_004296760.1	PREDICTED: uncharacterized protein LOC101308074 [Fragaria vesca subsp. vesca]	Fragaria_vesca	77.8	1.4e-67
TRINITY_DN27093_c0_g4	BAM36702.1	bHLH transcriptional factor AN1 homolog [Rosa hybrid cultivar]	Rosa_hybrid_cultivar	91	0
TRINITY_DN27094_c0_g1	XP_004289346.1	PREDICTED: cyclin-D5-1 [Fragaria vesca subsp. vesca]	Fragaria_vesca	87.1	1.6e-60
TRINITY_DN27094_c0_g2	XP_004289346.1	PREDICTED: cyclin-D5-1 [Fragaria vesca subsp. vesca]	Fragaria_vesca	87.2	1.1e-09
TRINITY_DN27094_c0_g3	XP_004289346.1	PREDICTED: cyclin-D5-1 [Fragaria vesca subsp. vesca]	Fragaria_vesca	86.2	1.3e-72
TRINITY_DN27094_c2_g1	XP_004300305.1	PREDICTED: uncharacterized protein LOC101304099 [Fragaria vesca subsp. vesca]	Fragaria_vesca	94	1.2e-80
TRINITY_DN27095_c0_g1	XP_017973664.1	PREDICTED: oxysterol-binding protein-related protein 2A isoform X7 [Theobroma cacao]	Theobroma_cacao	78.1	5.8e-223
TRINITY_DN27095_c0_g2	XP_010258993.1	PREDICTED: oxysterol-binding protein-related protein 2A isoform X1 [Nelumbo nucifera]	Nelumbo_nucifera	70.5	3.8e-46
TRINITY_DN27096_c0_g1	XP_004308750.1	PREDICTED: pentatricopeptide repeat-containing protein At4g01570 [Fragaria vesca subsp. vesca]	Fragaria_vesca	90	2.3e-143
TRINITY_DN27096_c0_g2	XP_004297191.1	PREDICTED: putative pentatricopeptide repeat-containing protein At1g13630 [Fragaria vesca subsp. vesca]	Fragaria_vesca	82.6	1.7e-12
TRINITY_DN27096_c0_g3	XP_004308750.1	PREDICTED: pentatricopeptide repeat-containing protein At4g01570 [Fragaria vesca subsp. vesca]	Fragaria_vesca	71.4	3.7e-08
TRINITY_DN27096_c0_g4	XP_004297191.1	PREDICTED: putative pentatricopeptide repeat-containing protein At1g13630 [Fragaria vesca subsp. vesca]	Fragaria_vesca	85.3	1.9e-130
TRINITY_DN27097_c1_g1	XP_008226654.1	PREDICTED: plant intracellular Ras-group-related LRR protein 6 isoform X1 [Prunus mume]	Prunus_mume	81.5	2e-16
TRINITY_DN27097_c1_g2	XP_004301690.1	PREDICTED: ferredoxin [Fragaria vesca subsp. vesca]	Fragaria_vesca	93.1	3.2e-99
TRINITY_DN27097_c1_g3	XP_004301795.1	PREDICTED: protein trichome birefringence-like 6 [Fragaria vesca subsp. vesca]	Fragaria_vesca	82.7	1.3e-264
TRINITY_DN27097_c1_g5	XP_007214664.1	hypothetical protein PRUPE_ppa003338mg [Prunus persica]	Prunus_persica	89.9	1.1e-92
TRINITY_DN27099_c1_g1	XP_007152761.1	hypothetical protein PHAVU_004G157300g [Phaseolus vulgaris]	Phaseolus_vulgaris	100	1.9e-49
TRINITY_DN27099_c2_g1	XP_018848401.1	PREDICTED: ribosomal RNA small subunit methyltransferase nep-1 [Juglans regia]	Juglans_regia	78.9	3.2e-23
TRINITY_DN27099_c2_g3	XP_007038295.2	PREDICTED: F-box protein At5g07610 [Theobroma cacao]	Theobroma_cacao	43.4	4.3e-27
TRINITY_DN27099_c2_g4	XP_004295950.1	PREDICTED: monofunctional riboflavin biosynthesis protein RIBA 3, chloroplastic [Fragaria vesca subsp. vesca]	Fragaria_vesca	81.1	8.1e-265
TRINITY_DN27099_c2_g5	XP_002275293.1	PREDICTED: ribosomal RNA small subunit methyltransferase nep-1 [Vitis vinifera]	Vitis_vinifera	76.8	2.4e-34
TRINITY_DN27099_c2_g6	XP_004294377.1	PREDICTED: uncharacterized protein LOC101307285 [Fragaria vesca subsp. vesca]	Fragaria_vesca	67.6	1.1e-40
TRINITY_DN27099_c2_g8	OAY48104.1	hypothetical protein MANES_06G131800 [Manihot esculenta]	Manihot_esculenta	57.4	3.1e-08
TRINITY_DN27099_c2_g9	XP_010262358.1	PREDICTED: ribosomal RNA small subunit methyltransferase nep-1 [Nelumbo nucifera]	Nelumbo_nucifera	89.7	3.9e-22
TRINITY_DN2709_c0_g1	XP_004290566.1	PREDICTED: acyl-[acyl-carrier-protein] desaturase 6, chloroplastic [Fragaria vesca subsp. vesca]	Fragaria_vesca	96.3	1e-41
TRINITY_DN27100_c0_g1	XP_011457544.1	PREDICTED: uncharacterized protein LOC105349476 [Fragaria vesca subsp. vesca]	Fragaria_vesca	84.6	8e-57
TRINITY_DN27100_c0_g2	XP_004310030.1	PREDICTED: trihelix transcription factor GT-1 [Fragaria vesca subsp. vesca]	Fragaria_vesca	90.9	4.6e-188
TRINITY_DN27100_c0_g3	XP_004304014.1	PREDICTED: trihelix transcription factor GT-1-like [Fragaria vesca subsp. vesca]	Fragaria_vesca	78.4	4.4e-189
TRINITY_DN27101_c1_g1	XP_004287368.1	PREDICTED: GTP-binding nuclear protein Ran-3-like [Fragaria vesca subsp. vesca]	Fragaria_vesca	95	3.1e-122
TRINITY_DN27101_c1_g3	KJB64812.1	hypothetical protein B456_010G066000 [Gossypium raimondii]	Gossypium_raimondii	74.3	1.5e-108
TRINITY_DN27101_c1_g4	XP_004287368.1	PREDICTED: GTP-binding nuclear protein Ran-3-like [Fragaria vesca subsp. vesca]	Fragaria_vesca	87	1.7e-54
TRINITY_DN27101_c1_g5	XP_007202468.1	hypothetical protein PRUPE_ppa010188mg [Prunus persica]	Prunus_persica	100	4.6e-46
TRINITY_DN27101_c1_g6	XP_008367713.1	PREDICTED: GTP-binding nuclear protein Ran1-like [Malus domestica]	Malus_domestica	91.9	2.3e-117
TRINITY_DN27102_c1_g1	XP_019415073.1	PREDICTED: uncharacterized protein LOC109326745 [Lupinus angustifolius]	Lupinus_angustifolius	93.1	5.7e-81
TRINITY_DN27102_c1_g2	XP_004299615.1	PREDICTED: phosphoglycerate mutase [Fragaria vesca subsp. vesca]	Fragaria_vesca	95.9	3.5e-186
TRINITY_DN27102_c1_g4	XP_004308674.1	PREDICTED: probable pectinesterase/pectinesterase inhibitor 25, partial [Fragaria vesca subsp. vesca]	Fragaria_vesca	94.8	1.1e-250
TRINITY_DN27102_c1_g5	XP_010261237.1	PREDICTED: uncharacterized protein LOC104600104 [Nelumbo nucifera]	Nelumbo_nucifera	83.1	2.1e-158
TRINITY_DN27102_c1_g9	XP_011457555.1	PREDICTED: phosphoglycerate mutase-like [Fragaria vesca subsp. vesca]	Fragaria_vesca	94.4	5.5e-51
TRINITY_DN27103_c0_g1	XP_006846481.1	PREDICTED: 60S ribosomal protein L9 [Amborella trichopoda]	Amborella_trichopoda	90	1.2e-94
TRINITY_DN27104_c0_g2	XP_004292652.1	PREDICTED: alkylated DNA repair protein alkB homolog 8 [Fragaria vesca subsp. vesca]	Fragaria_vesca	63.2	4.3e-76
TRINITY_DN27105_c0_g1	XP_003529615.1	PREDICTED: stem-specific protein TSJT1 [Glycine max]	Glycine_max	80.1	9.1e-106
TRINITY_DN27105_c0_g2	XP_007202540.1	hypothetical protein PRUPE_ppa011074mg [Prunus persica]	Prunus_persica	99.5	4.2e-109
TRINITY_DN27105_c0_g5	XP_004294194.1	PREDICTED: uncharacterized protein LOC101300425 [Fragaria vesca subsp. vesca]	Fragaria_vesca	88.2	5.9e-207
TRINITY_DN27105_c0_g7	XP_004294194.1	PREDICTED: uncharacterized protein LOC101300425 [Fragaria vesca subsp. vesca]	Fragaria_vesca	93.9	9.7e-76
TRINITY_DN27105_c0_g8	XP_011468961.1	PREDICTED: BTB/POZ domain-containing protein POB1-like [Fragaria vesca subsp. vesca]	Fragaria_vesca	97.3	5.1e-204
TRINITY_DN27105_c0_g9	XP_010245695.1	PREDICTED: uncharacterized protein LOC104589174 [Nelumbo nucifera]	Nelumbo_nucifera	74.9	6.6e-165
TRINITY_DN27106_c0_g1	XP_008803356.1	PREDICTED: protein transport protein SEC31 homolog B-like [Phoenix dactylifera]	Phoenix_dactylifera	90	1.7e-29
TRINITY_DN27107_c0_g1	XP_010249748.1	PREDICTED: uncharacterized protein At3g03773 [Nelumbo nucifera]	Nelumbo_nucifera	88.2	3e-35
TRINITY_DN27107_c1_g1	AJW28690.1	1-aminocyclopropane-1-carboxylate oxidase [Rubus idaeus]	Rubus_idaeus	87.2	2e-174
TRINITY_DN27107_c1_g2	AGV54270.1	1-aminocyclopropane-1-carboxylic acid oxidase [Phaseolus vulgaris]	Phaseolus_vulgaris	100	8.3e-38
TRINITY_DN27107_c1_g3	AGV54270.1	1-aminocyclopropane-1-carboxylic acid oxidase [Phaseolus vulgaris]	Phaseolus_vulgaris	100	8.5e-46
TRINITY_DN27109_c0_g1	XP_004307611.1	PREDICTED: sedoheptulose-1,7-bisphosphatase, chloroplastic [Fragaria vesca subsp. vesca]	Fragaria_vesca	95.4	2e-213
TRINITY_DN27109_c0_g3	XP_007163512.1	hypothetical protein PHAVU_001G240200g [Phaseolus vulgaris]	Phaseolus_vulgaris	100	4.9e-216
TRINITY_DN27109_c0_g4	XP_007141991.1	hypothetical protein PHAVU_008G243300g [Phaseolus vulgaris]	Phaseolus_vulgaris	100	8.5e-109
TRINITY_DN27109_c0_g5	XP_004308919.1	PREDICTED: uncharacterized protein LOC101293356 [Fragaria vesca subsp. vesca]	Fragaria_vesca	95.8	5.1e-87
TRINITY_DN27111_c1_g1	XP_011460112.1	PREDICTED: cyclic nucleotide-gated ion channel 1-like [Fragaria vesca subsp. vesca]	Fragaria_vesca	54.7	7.1e-118
TRINITY_DN27111_c1_g10	XP_011459655.1	PREDICTED: zinc finger BED domain-containing protein RICESLEEPER 2-like [Fragaria vesca subsp. vesca]	Fragaria_vesca	56.7	1.9e-229
TRINITY_DN27111_c1_g3	XP_004304604.1	PREDICTED: probable 26S proteasome complex subunit sem1-2 [Fragaria vesca subsp. vesca]	Fragaria_vesca	93.1	2e-12
TRINITY_DN27111_c1_g5	XP_011459655.1	PREDICTED: zinc finger BED domain-containing protein RICESLEEPER 2-like [Fragaria vesca subsp. vesca]	Fragaria_vesca	56.7	2e-229
TRINITY_DN27111_c1_g8	OAY52055.1	hypothetical protein MANES_04G053800 [Manihot esculenta]	Manihot_esculenta	77.8	4.6e-07
TRINITY_DN27112_c0_g1	AGQ04594.1	lipid droplet-associated protein 2 [Persea americana]	Persea_americana	67.4	2.7e-78
TRINITY_DN27113_c1_g1	XP_004288210.1	PREDICTED: xyloglucan galactosyltransferase KATAMARI1-like [Fragaria vesca subsp. vesca]	Fragaria_vesca	89.7	9.3e-219
TRINITY_DN27113_c1_g2	XP_004306440.1	PREDICTED: ETHYLENE INSENSITIVE 3-like 1 protein [Fragaria vesca subsp. vesca]	Fragaria_vesca	88	0
TRINITY_DN27113_c1_g3	XP_004288211.1	PREDICTED: xyloglucan galactosyltransferase KATAMARI1-like [Fragaria vesca subsp. vesca]	Fragaria_vesca	92.7	4e-271
TRINITY_DN27113_c1_g4	XP_004302817.1	PREDICTED: uncharacterized protein LOC101292034 isoform X1 [Fragaria vesca subsp. vesca]	Fragaria_vesca	74.1	1.3e-58
TRINITY_DN27113_c1_g5	XP_004292387.1	PREDICTED: putative kinase-like protein TMKL1 [Fragaria vesca subsp. vesca]	Fragaria_vesca	86.9	9.7e-52
TRINITY_DN27113_c1_g6	XP_004292387.1	PREDICTED: putative kinase-like protein TMKL1 [Fragaria vesca subsp. vesca]	Fragaria_vesca	92.5	2.8e-254
TRINITY_DN27114_c1_g1	XP_011461981.1	PREDICTED: G-type lectin S-receptor-like serine/threonine-protein kinase At1g61390 [Fragaria vesca subsp. vesca]	Fragaria_vesca	86.8	1.2e-94
TRINITY_DN27114_c1_g2	XP_011460341.1	PREDICTED: G-type lectin S-receptor-like serine/threonine-protein kinase SD1-29 [Fragaria vesca subsp. vesca]	Fragaria_vesca	89.4	9.8e-87
TRINITY_DN27114_c1_g3	XP_011460343.1	PREDICTED: G-type lectin S-receptor-like serine/threonine-protein kinase SD1-29 [Fragaria vesca subsp. vesca]	Fragaria_vesca	80.7	3e-84
TRINITY_DN27114_c1_g4	XP_011460344.1	PREDICTED: G-type lectin S-receptor-like serine/threonine-protein kinase SD1-29 [Fragaria vesca subsp. vesca]	Fragaria_vesca	88.4	2.4e-42
TRINITY_DN27115_c0_g1	XP_004238835.1	PREDICTED: ATP-dependent DNA helicase homolog RECG, chloroplastic isoform X1 [Solanum lycopersicum]	Solanum_lycopersicum	81.6	1.6e-28
TRINITY_DN27115_c1_g1	XP_004298465.1	PREDICTED: uncharacterized protein LOC101291046 [Fragaria vesca subsp. vesca]	Fragaria_vesca	89.9	0
TRINITY_DN27116_c0_g1	XP_004287214.1	PREDICTED: NADH--cytochrome b5 reductase 1-like [Fragaria vesca subsp. vesca]	Fragaria_vesca	96.8	4.2e-158
TRINITY_DN27117_c0_g1	XP_004296641.1	PREDICTED: homocysteine S-methyltransferase 3 [Fragaria vesca subsp. vesca]	Fragaria_vesca	98.2	6.9e-57
TRINITY_DN27117_c1_g1	XP_004290622.1	PREDICTED: homocysteine S-methyltransferase 2 isoform X1 [Fragaria vesca subsp. vesca]	Fragaria_vesca	64.6	1.4e-43
TRINITY_DN27117_c1_g11	JAT66751.1	Putative AC transposase [Anthurium amnicola]	Anthurium_amnicola	36	5.1e-20
TRINITY_DN27117_c1_g12	XP_007209044.1	hypothetical protein PRUPE_ppb020052mg [Prunus persica]	Prunus_persica	64.3	9.5e-19
TRINITY_DN27117_c1_g13	XP_007209044.1	hypothetical protein PRUPE_ppb020052mg [Prunus persica]	Prunus_persica	66.7	1.5e-36
TRINITY_DN27117_c1_g14	XP_015872775.1	PREDICTED: uncharacterized protein LOC107409866, partial [Ziziphus jujuba]	Ziziphus_jujuba	82.7	1.3e-41
TRINITY_DN27117_c1_g15	XP_004299568.1	PREDICTED: myb-like protein Q [Fragaria vesca subsp. vesca]	Fragaria_vesca	78	5.9e-162
TRINITY_DN27117_c1_g2	XP_004290623.1	PREDICTED: protein SREK1IP1 [Fragaria vesca subsp. vesca]	Fragaria_vesca	93.4	7.3e-19
TRINITY_DN27117_c1_g4	XP_004287164.1	PREDICTED: LETM1 and EF-hand domain-containing protein 1, mitochondrial-like [Fragaria vesca subsp. vesca]	Fragaria_vesca	88.1	1.2e-285
TRINITY_DN27117_c1_g5	XP_004294320.1	PREDICTED: mRNA cap guanine-N7 methyltransferase 1-like [Fragaria vesca subsp. vesca]	Fragaria_vesca	87.2	1.4e-14
TRINITY_DN27117_c1_g6	XP_004290622.1	PREDICTED: homocysteine S-methyltransferase 2 isoform X1 [Fragaria vesca subsp. vesca]	Fragaria_vesca	88.4	1.2e-25
TRINITY_DN27117_c1_g7	XP_004294323.1	PREDICTED: glycine-rich RNA-binding protein 4, mitochondrial [Fragaria vesca subsp. vesca]	Fragaria_vesca	95	4.1e-70
TRINITY_DN27117_c1_g8	JAT66751.1	Putative AC transposase [Anthurium amnicola]	Anthurium_amnicola	39.6	6.3e-44
TRINITY_DN27117_c1_g9	XP_004290622.1	PREDICTED: homocysteine S-methyltransferase 2 isoform X1 [Fragaria vesca subsp. vesca]	Fragaria_vesca	89.1	9.5e-121
TRINITY_DN27118_c0_g1	XP_004300485.1	PREDICTED: WD repeat-containing protein 3 [Fragaria vesca subsp. vesca]	Fragaria_vesca	94.3	5.6e-263
TRINITY_DN27118_c0_g2	XP_004296581.1	PREDICTED: early light-induced protein 1, chloroplastic-like [Fragaria vesca subsp. vesca]	Fragaria_vesca	68.1	2.9e-71
TRINITY_DN27119_c0_g1	XP_007204935.1	hypothetical protein PRUPE_ppa002748mg [Prunus persica]	Prunus_persica	84.8	0
TRINITY_DN2711_c0_g1	XP_004296283.1	PREDICTED: uncharacterized protein LOC101303689 [Fragaria vesca subsp. vesca]	Fragaria_vesca	79.2	5.1e-42
TRINITY_DN27120_c0_g1	XP_009414910.1	PREDICTED: calcium-transporting ATPase 8, plasma membrane-type [Musa acuminata subsp. malaccensis]	Musa_acuminata	76.9	1.5e-89
TRINITY_DN27121_c0_g1	XP_004291885.1	PREDICTED: uncharacterized protein LOC101301938 [Fragaria vesca subsp. vesca]	Fragaria_vesca	86	1.1e-77
TRINITY_DN27122_c0_g1	XP_004305616.1	PREDICTED: mechanosensitive ion channel protein 10-like [Fragaria vesca subsp. vesca]	Fragaria_vesca	72.6	4.3e-168
TRINITY_DN27122_c0_g2	XP_008220553.1	PREDICTED: mechanosensitive ion channel protein 10-like [Prunus mume]	Prunus_mume	64.8	6.6e-114
TRINITY_DN27123_c0_g1	XP_004306057.1	PREDICTED: receptor-like protein kinase FERONIA [Fragaria vesca subsp. vesca]	Fragaria_vesca	80.6	5.1e-37
TRINITY_DN27123_c0_g2	XP_004306057.1	PREDICTED: receptor-like protein kinase FERONIA [Fragaria vesca subsp. vesca]	Fragaria_vesca	78	1.7e-54
TRINITY_DN27123_c0_g3	XP_004306057.1	PREDICTED: receptor-like protein kinase FERONIA [Fragaria vesca subsp. vesca]	Fragaria_vesca	66.5	1.1e-47
TRINITY_DN27123_c0_g4	XP_004306057.1	PREDICTED: receptor-like protein kinase FERONIA [Fragaria vesca subsp. vesca]	Fragaria_vesca	66.8	2.2e-74
TRINITY_DN27123_c0_g5	XP_004306057.1	PREDICTED: receptor-like protein kinase FERONIA [Fragaria vesca subsp. vesca]	Fragaria_vesca	65.2	2.8e-37
TRINITY_DN27124_c0_g1	XP_015888334.1	PREDICTED: histidine-containing phosphotransfer protein 1 isoform X1 [Ziziphus jujuba]	Ziziphus_jujuba	53.9	4.4e-19
TRINITY_DN27124_c0_g2	XP_011466588.1	PREDICTED: glucose-induced degradation protein 8 homolog isoform X2 [Fragaria vesca subsp. vesca]	Fragaria_vesca	94.3	3.8e-117
TRINITY_DN27124_c0_g3	XP_004296214.1	PREDICTED: F-box/kelch-repeat protein At3g23880-like [Fragaria vesca subsp. vesca]	Fragaria_vesca	49.3	1.1e-82
TRINITY_DN27124_c0_g4	XP_004296214.1	PREDICTED: F-box/kelch-repeat protein At3g23880-like [Fragaria vesca subsp. vesca]	Fragaria_vesca	51.4	7.1e-31
TRINITY_DN27124_c0_g5	XP_004296214.1	PREDICTED: F-box/kelch-repeat protein At3g23880-like [Fragaria vesca subsp. vesca]	Fragaria_vesca	50	1.4e-44
TRINITY_DN27125_c0_g1	XP_004297539.1	PREDICTED: receptor-like serine/threonine-protein kinase ALE2 isoform X1 [Fragaria vesca subsp. vesca]	Fragaria_vesca	68.1	0
TRINITY_DN27126_c0_g1	XP_004235764.1	PREDICTED: uncharacterized protein LOC101267791 [Solanum lycopersicum]	Solanum_lycopersicum	73.1	6e-16
TRINITY_DN27126_c0_g2	XP_011097072.1	PREDICTED: uncharacterized protein LOC105176076 isoform X1 [Sesamum indicum]	Sesamum_indicum	84.4	1.6e-09
TRINITY_DN27126_c1_g1	XP_004296370.1	PREDICTED: malate dehydrogenase [Fragaria vesca subsp. vesca]	Fragaria_vesca	98.5	7.5e-184
TRINITY_DN27126_c1_g2	XP_004304143.1	PREDICTED: uncharacterized protein LOC101293803 [Fragaria vesca subsp. vesca]	Fragaria_vesca	94.8	1.2e-115
TRINITY_DN27126_c1_g3	XP_004290291.1	PREDICTED: uncharacterized protein LOC101295384 [Fragaria vesca subsp. vesca]	Fragaria_vesca	83.2	5.6e-101
TRINITY_DN27126_c1_g6	XP_004300518.1	PREDICTED: uncharacterized protein LOC101294763 [Fragaria vesca subsp. vesca]	Fragaria_vesca	96.1	0
TRINITY_DN27126_c1_g7	AGV54777.1	malate dehydrogenase [Phaseolus vulgaris]	Phaseolus_vulgaris	100	2.1e-46
TRINITY_DN27127_c0_g1	XP_011460436.1	PREDICTED: disease resistance protein RPM1-like [Fragaria vesca subsp. vesca]	Fragaria_vesca	69.1	1.8e-12
TRINITY_DN27127_c1_g1	XP_011460436.1	PREDICTED: disease resistance protein RPM1-like [Fragaria vesca subsp. vesca]	Fragaria_vesca	65.9	4.7e-37
TRINITY_DN27127_c1_g2	XP_011460436.1	PREDICTED: disease resistance protein RPM1-like [Fragaria vesca subsp. vesca]	Fragaria_vesca	68.2	2.9e-23
TRINITY_DN27128_c1_g1	XP_004299701.1	PREDICTED: zinc-finger homeodomain protein 2-like [Fragaria vesca subsp. vesca]	Fragaria_vesca	85.2	6.1e-68
TRINITY_DN27128_c1_g2	XP_004287434.1	PREDICTED: uncharacterized protein LOC101306370 [Fragaria vesca subsp. vesca]	Fragaria_vesca	84.9	1.6e-75
TRINITY_DN27128_c1_g5	XP_004288110.1	PREDICTED: ABC transporter G family member 5 [Fragaria vesca subsp. vesca]	Fragaria_vesca	93.4	0
TRINITY_DN27129_c0_g1	XP_004295974.2	PREDICTED: probable LRR receptor-like serine/threonine-protein kinase At3g47570 [Fragaria vesca subsp. vesca]	Fragaria_vesca	89.4	2.6e-249
TRINITY_DN27130_c0_g2	ERN13317.1	hypothetical protein AMTR_s00041p00086140 [Amborella trichopoda]	Amborella_trichopoda	82.1	1.4e-09
TRINITY_DN27131_c0_g1	XP_004304317.1	PREDICTED: transcription factor bHLH48 [Fragaria vesca subsp. vesca]	Fragaria_vesca	85.6	1.1e-89
TRINITY_DN27131_c0_g3	XP_004299083.1	PREDICTED: tetraketide alpha-pyrone reductase 2-like [Fragaria vesca subsp. vesca]	Fragaria_vesca	91.8	8.1e-172
TRINITY_DN27132_c0_g1	XP_004304381.1	PREDICTED: CDK5RAP3-like protein [Fragaria vesca subsp. vesca]	Fragaria_vesca	93.7	2.1e-272
TRINITY_DN27133_c1_g1	XP_011465501.1	PREDICTED: LOW QUALITY PROTEIN: probable leucine-rich repeat receptor-like protein kinase At1g35710 [Fragaria vesca subsp. vesca]	Fragaria_vesca	81.3	6.5e-44
TRINITY_DN27133_c1_g2	XP_004301914.1	PREDICTED: probable LRR receptor-like serine/threonine-protein kinase At4g08850 [Fragaria vesca subsp. vesca]	Fragaria_vesca	91.8	8.6e-62
TRINITY_DN27133_c1_g4	XP_004301914.1	PREDICTED: probable LRR receptor-like serine/threonine-protein kinase At4g08850 [Fragaria vesca subsp. vesca]	Fragaria_vesca	90	1.1e-41
TRINITY_DN27133_c1_g5	XP_011468833.1	PREDICTED: probable leucine-rich repeat receptor-like protein kinase At1g35710 [Fragaria vesca subsp. vesca]	Fragaria_vesca	82.2	4.1e-40
TRINITY_DN27133_c1_g6	XP_011464623.1	PREDICTED: probable leucine-rich repeat receptor-like protein kinase At1g35710 [Fragaria vesca subsp. vesca]	Fragaria_vesca	80.4	7.2e-20
TRINITY_DN27133_c1_g7	XP_011460571.1	PREDICTED: probable LRR receptor-like serine/threonine-protein kinase At4g08850 [Fragaria vesca subsp. vesca]	Fragaria_vesca	87.3	4.1e-40
TRINITY_DN27133_c1_g8	XP_004308222.1	PREDICTED: probable leucine-rich repeat receptor-like protein kinase At1g35710 [Fragaria vesca subsp. vesca]	Fragaria_vesca	71.6	9.4e-35
TRINITY_DN27134_c0_g1	XP_016648163.1	PREDICTED: probable LRR receptor-like serine/threonine-protein kinase At3g47570 [Prunus mume]	Prunus_mume	75.4	1.2e-95
TRINITY_DN27134_c0_g2	XP_004293986.2	PREDICTED: probable LRR receptor-like serine/threonine-protein kinase At3g47570 [Fragaria vesca subsp. vesca]	Fragaria_vesca	90.8	3.8e-86
TRINITY_DN27134_c0_g3	XP_009375059.1	PREDICTED: probable LRR receptor-like serine/threonine-protein kinase At3g47570 [Pyrus x bretschneideri]	Pyrus_x_bretschneideri	75	3.8e-62
TRINITY_DN27135_c0_g1	XP_004287399.1	PREDICTED: protein CONTINUOUS VASCULAR RING 1-like [Fragaria vesca subsp. vesca]	Fragaria_vesca	91.4	1.5e-126
TRINITY_DN27135_c0_g3	XP_011464316.1	PREDICTED: dnaJ homolog subfamily C member 21-like [Fragaria vesca subsp. vesca]	Fragaria_vesca	96.1	1.2e-126
TRINITY_DN27136_c0_g1	XP_011466814.1	PREDICTED: putative disease resistance RPP13-like protein 1 [Fragaria vesca subsp. vesca]	Fragaria_vesca	61.6	8.1e-141
TRINITY_DN27136_c0_g2	XP_011466814.1	PREDICTED: putative disease resistance RPP13-like protein 1 [Fragaria vesca subsp. vesca]	Fragaria_vesca	90.7	1.1e-194
TRINITY_DN27137_c0_g1	XP_004293407.2	PREDICTED: acetyl-CoA acetyltransferase, cytosolic 1 [Fragaria vesca subsp. vesca]	Fragaria_vesca	93.7	1.2e-139
TRINITY_DN27137_c0_g2	XP_010267976.1	PREDICTED: acetyl-CoA acetyltransferase, cytosolic 1-like isoform X1 [Nelumbo nucifera]	Nelumbo_nucifera	88.5	4.5e-206
TRINITY_DN27137_c0_g3	XP_010246533.1	PREDICTED: probable glucan endo-1,3-beta-glucosidase A6 [Nelumbo nucifera]	Nelumbo_nucifera	69.7	2.1e-190
TRINITY_DN27138_c0_g1	XP_010277854.1	PREDICTED: uncharacterized protein LOC104612204 [Nelumbo nucifera]	Nelumbo_nucifera	81.6	1.3e-137
TRINITY_DN27139_c0_g1	XP_004305951.1	PREDICTED: probable carbohydrate esterase At4g34215 [Fragaria vesca subsp. vesca]	Fragaria_vesca	90.4	2e-135
TRINITY_DN27140_c1_g1	XP_011464450.1	PREDICTED: uncharacterized protein LOC101292120 [Fragaria vesca subsp. vesca]	Fragaria_vesca	90.6	9.1e-163
TRINITY_DN27140_c1_g5	XP_004301399.1	PREDICTED: uncharacterized protein LOC101297156 isoform X2 [Fragaria vesca subsp. vesca]	Fragaria_vesca	90.9	4e-290
TRINITY_DN27140_c1_g7	XP_004303194.1	PREDICTED: serine/threonine-protein kinase CDL1 [Fragaria vesca subsp. vesca]	Fragaria_vesca	94.2	3.7e-208
TRINITY_DN27140_c1_g9	XP_004303194.1	PREDICTED: serine/threonine-protein kinase CDL1 [Fragaria vesca subsp. vesca]	Fragaria_vesca	83	2.3e-14
TRINITY_DN27141_c0_g1	XP_004302722.1	PREDICTED: ribulose bisphosphate carboxylase/oxygenase activase, chloroplastic-like [Fragaria vesca subsp. vesca]	Fragaria_vesca	94.7	3e-235
TRINITY_DN27141_c0_g2	XP_002270571.2	PREDICTED: ribulose bisphosphate carboxylase/oxygenase activase, chloroplastic [Vitis vinifera]	Vitis_vinifera	89.2	2.3e-248
TRINITY_DN27141_c0_g3	XP_007163433.1	hypothetical protein PHAVU_001G234300g [Phaseolus vulgaris]	Phaseolus_vulgaris	100	2.9e-169
TRINITY_DN27141_c0_g4	XP_002270571.2	PREDICTED: ribulose bisphosphate carboxylase/oxygenase activase, chloroplastic [Vitis vinifera]	Vitis_vinifera	87.4	8.5e-225
TRINITY_DN27141_c0_g5	XP_007141402.1	hypothetical protein PHAVU_008G192400g [Phaseolus vulgaris]	Phaseolus_vulgaris	99.7	1.2e-175
TRINITY_DN27142_c0_g1	XP_004291971.1	PREDICTED: probable phospholipid hydroperoxide glutathione peroxidase [Fragaria vesca subsp. vesca]	Fragaria_vesca	63.2	5.2e-57
TRINITY_DN27143_c1_g1	XP_010277028.1	PREDICTED: phosphoenolpyruvate carboxylase, housekeeping isozyme-like [Nelumbo nucifera]	Nelumbo_nucifera	92.9	9.5e-96
TRINITY_DN27143_c1_g2	XP_018849330.1	PREDICTED: ras-related protein Rab7 [Juglans regia]	Juglans_regia	99	1.5e-116
TRINITY_DN27143_c1_g4	AJP06020.1	phosphoenolpyruvate carboxylase [Hevea brasiliensis]	Hevea_brasiliensis	93.1	3.4e-239
TRINITY_DN27143_c1_g5	XP_017636724.1	PREDICTED: phosphoenolpyruvate carboxylase, housekeeping isozyme-like [Gossypium arboreum]	Gossypium_arboreum	92.5	1.8e-28
TRINITY_DN27144_c0_g1	XP_004303565.1	PREDICTED: phytochrome C [Fragaria vesca subsp. vesca]	Fragaria_vesca	92.5	0
TRINITY_DN27144_c0_g3	AAU00378.1	phytochrome, partial [Vitis sp. Qiu 94046]	Vitis_sp._Qiu_94046	89.2	7.7e-37
TRINITY_DN27144_c0_g4	AAF26325.1	phytochrome C, partial [Degeneria vitiensis]	Degeneria_vitiensis	95.7	1.6e-46
TRINITY_DN27145_c0_g1	XP_004306816.1	PREDICTED: uncharacterized protein LOC101311901 [Fragaria vesca subsp. vesca]	Fragaria_vesca	97.2	2.1e-11
TRINITY_DN27145_c0_g2	XP_004299897.2	PREDICTED: autophagy protein 5 [Fragaria vesca subsp. vesca]	Fragaria_vesca	83.9	5.4e-174
TRINITY_DN27145_c0_g3	XP_016675970.1	PREDICTED: autophagy protein 5-like isoform X1 [Gossypium hirsutum]	Gossypium_hirsutum	84.4	6.2e-11
TRINITY_DN27146_c0_g1	XP_004289686.1	PREDICTED: tripartite motif-containing protein 47-like [Fragaria vesca subsp. vesca]	Fragaria_vesca	67.4	1.9e-62
TRINITY_DN27147_c0_g1	XP_004302125.1	PREDICTED: violaxanthin de-epoxidase, chloroplastic [Fragaria vesca subsp. vesca]	Fragaria_vesca	92.8	1.7e-171
TRINITY_DN27148_c1_g1	XP_017185261.1	PREDICTED: COMPASS-like H3K4 histone methylase component WDR5A [Malus domestica]	Malus_domestica	90.9	5.9e-35
TRINITY_DN27148_c1_g2	XP_011465612.1	PREDICTED: dnaJ homolog subfamily C member 21-like [Fragaria vesca subsp. vesca]	Fragaria_vesca	79.4	5.9e-96
TRINITY_DN27148_c1_g3	XP_011464083.1	PREDICTED: elongator complex protein 2 [Fragaria vesca subsp. vesca]	Fragaria_vesca	95.1	0
TRINITY_DN27149_c0_g2	XP_010258107.1	PREDICTED: probable mitochondrial-processing peptidase subunit beta, mitochondrial [Nelumbo nucifera]	Nelumbo_nucifera	91.7	3.8e-224
TRINITY_DN27149_c0_g3	KZV45625.1	putative mitochondrial-processing peptidase subunit beta [Dorcoceras hygrometricum]	Dorcoceras_hygrometricum	89	9.3e-35
TRINITY_DN27150_c1_g1	XP_004303659.1	PREDICTED: casein kinase I [Fragaria vesca subsp. vesca]	Fragaria_vesca	97	2.6e-261
TRINITY_DN27150_c1_g2	XP_007147338.1	hypothetical protein PHAVU_006G115500g [Phaseolus vulgaris]	Phaseolus_vulgaris	92.6	6.6e-45
TRINITY_DN27150_c1_g4	OAY55482.1	hypothetical protein MANES_03G157700, partial [Manihot esculenta]	Manihot_esculenta	88.4	6e-27
TRINITY_DN27150_c1_g5	XP_010262044.1	PREDICTED: casein kinase 1-like protein 2 [Nelumbo nucifera]	Nelumbo_nucifera	79.4	8e-62
TRINITY_DN27150_c1_g6	XP_010264847.1	PREDICTED: glutamyl-tRNA(Gln) amidotransferase subunit B, chloroplastic/mitochondrial [Nelumbo nucifera]	Nelumbo_nucifera	89.7	5.7e-30
TRINITY_DN27150_c1_g7	XP_012083141.1	PREDICTED: ras-related protein RABA3 [Jatropha curcas]	Jatropha_curcas	75	1.5e-34
TRINITY_DN27150_c1_g8	XP_010242267.1	PREDICTED: casein kinase 1-like protein 2 [Nelumbo nucifera]	Nelumbo_nucifera	100	7.8e-101
TRINITY_DN27151_c0_g1	XP_004302415.1	PREDICTED: cyclin-H1-1 [Fragaria vesca subsp. vesca]	Fragaria_vesca	93.1	5.1e-164
TRINITY_DN27152_c0_g1	XP_004296475.1	PREDICTED: cadmium/zinc-transporting ATPase HMA3-like [Fragaria vesca subsp. vesca]	Fragaria_vesca	85.2	0
TRINITY_DN27152_c0_g2	XP_004297538.1	PREDICTED: putative inactive cadmium/zinc-transporting ATPase HMA3 isoform X1 [Fragaria vesca subsp. vesca]	Fragaria_vesca	87.7	0
TRINITY_DN27152_c0_g4	XP_004296475.1	PREDICTED: cadmium/zinc-transporting ATPase HMA3-like [Fragaria vesca subsp. vesca]	Fragaria_vesca	96.1	2e-46
TRINITY_DN27153_c0_g1	XP_011458987.1	PREDICTED: ultraviolet-B receptor UVR8 [Fragaria vesca subsp. vesca]	Fragaria_vesca	92.6	4e-238
TRINITY_DN27154_c0_g2	XP_004306671.1	PREDICTED: phosphatidylinositol 4-kinase gamma 4-like [Fragaria vesca subsp. vesca]	Fragaria_vesca	93.8	0
TRINITY_DN27154_c0_g3	XP_007211721.1	hypothetical protein PRUPE_ppa009415mg [Prunus persica]	Prunus_persica	90.2	9e-114
TRINITY_DN27154_c0_g4	XP_010261353.1	PREDICTED: 2-C-methyl-D-erythritol 2,4-cyclodiphosphate synthase, chloroplastic [Nelumbo nucifera]	Nelumbo_nucifera	75.3	3.3e-93
TRINITY_DN27155_c0_g1	XP_004296782.1	PREDICTED: probable 1-deoxy-D-xylulose-5-phosphate synthase, chloroplastic [Fragaria vesca subsp. vesca]	Fragaria_vesca	90.5	0
TRINITY_DN27155_c0_g2	XP_010908815.1	PREDICTED: probable 1-deoxy-D-xylulose-5-phosphate synthase, chloroplastic [Elaeis guineensis]	Elaeis_guineensis	93	2.1e-171
TRINITY_DN27156_c0_g1	XP_004287122.1	PREDICTED: factor of DNA methylation 3-like [Fragaria vesca subsp. vesca]	Fragaria_vesca	68.9	1.5e-118
TRINITY_DN27156_c0_g2	XP_004309936.1	PREDICTED: AP2/ERF and B3 domain-containing transcription factor At1g50680-like [Fragaria vesca subsp. vesca]	Fragaria_vesca	43	1e-28
TRINITY_DN27158_c0_g1	XP_004307799.1	PREDICTED: leucine-rich repeat receptor-like protein kinase TDR [Fragaria vesca subsp. vesca]	Fragaria_vesca	95.6	4.9e-220
TRINITY_DN27158_c2_g1	XP_010258856.1	PREDICTED: leucine-rich repeat receptor-like protein kinase TDR isoform X1 [Nelumbo nucifera]	Nelumbo_nucifera	92.3	2.4e-134
TRINITY_DN27158_c2_g3	XP_002303493.2	hypothetical protein POPTR_0003s10680g [Populus trichocarpa]	Populus_trichocarpa	83.3	1.5e-38
TRINITY_DN27159_c1_g1	XP_004303739.1	PREDICTED: GDSL esterase/lipase 1-like [Fragaria vesca subsp. vesca]	Fragaria_vesca	84.1	4.3e-182
TRINITY_DN27160_c0_g2	XP_007212580.1	hypothetical protein PRUPE_ppa015871mg, partial [Prunus persica]	Prunus_persica	43.8	9.3e-07
TRINITY_DN27160_c0_g3	XP_011469230.1	PREDICTED: LOW QUALITY PROTEIN: protein DJ-1 homolog D [Fragaria vesca subsp. vesca]	Fragaria_vesca	94.3	2.5e-219
TRINITY_DN27161_c0_g1	XP_004305552.1	PREDICTED: homogentisate solanesyltransferase, chloroplastic isoform X1 [Fragaria vesca subsp. vesca]	Fragaria_vesca	84.5	1.4e-164
TRINITY_DN27162_c0_g1	XP_011470916.1	PREDICTED: cleavage stimulating factor 64-like [Fragaria vesca subsp. vesca]	Fragaria_vesca	71	1.3e-95
TRINITY_DN27162_c0_g2	XP_004287409.1	PREDICTED: proline-rich receptor-like protein kinase PERK1 [Fragaria vesca subsp. vesca]	Fragaria_vesca	96.9	3.8e-219
TRINITY_DN27162_c0_g3	AIN44212.1	PID [Rosa hybrid cultivar]	Rosa_hybrid_cultivar	93.2	3.5e-240
TRINITY_DN27162_c0_g4	XP_004303233.1	PREDICTED: magnesium transporter MRS2-1 [Fragaria vesca subsp. vesca]	Fragaria_vesca	97.3	3.5e-240
TRINITY_DN27162_c0_g5	XP_004291045.1	PREDICTED: UDP-sulfoquinovose synthase, chloroplastic [Fragaria vesca subsp. vesca]	Fragaria_vesca	97.9	6.5e-277
TRINITY_DN27162_c0_g6	XP_004298121.1	PREDICTED: uncharacterized protein LOC101314561 [Fragaria vesca subsp. vesca]	Fragaria_vesca	85.2	0
TRINITY_DN27163_c0_g1	XP_011462122.1	PREDICTED: G-type lectin S-receptor-like serine/threonine-protein kinase At1g61500 [Fragaria vesca subsp. vesca]	Fragaria_vesca	74.5	1.4e-65
TRINITY_DN27163_c0_g2	XP_011461981.1	PREDICTED: G-type lectin S-receptor-like serine/threonine-protein kinase At1g61390 [Fragaria vesca subsp. vesca]	Fragaria_vesca	86.3	2.8e-144
TRINITY_DN27163_c0_g3	XP_008225017.1	PREDICTED: G-type lectin S-receptor-like serine/threonine-protein kinase At1g61500 [Prunus mume]	Prunus_mume	67.2	1.8e-54
TRINITY_DN27163_c0_g4	XP_011460335.1	PREDICTED: G-type lectin S-receptor-like serine/threonine-protein kinase At1g61500 [Fragaria vesca subsp. vesca]	Fragaria_vesca	96.3	3.8e-44
TRINITY_DN27164_c0_g1	XP_004291593.1	PREDICTED: ankyrin repeat-containing protein At5g02620-like [Fragaria vesca subsp. vesca]	Fragaria_vesca	89.2	7.6e-41
TRINITY_DN27164_c0_g2	XP_004290696.1	PREDICTED: probable indole-3-acetic acid-amido synthetase GH3.6 [Fragaria vesca subsp. vesca]	Fragaria_vesca	87.5	1.4e-163
TRINITY_DN27164_c0_g3	XP_004296965.1	PREDICTED: probable acyl-activating enzyme 16, chloroplastic [Fragaria vesca subsp. vesca]	Fragaria_vesca	93.2	9.9e-54
TRINITY_DN27164_c0_g4	XP_004291554.1	PREDICTED: MLP-like protein 43 [Fragaria vesca subsp. vesca]	Fragaria_vesca	90.6	1.1e-25
TRINITY_DN27165_c0_g1	EOY17994.1	Transducin/WD40 repeat-like superfamily protein isoform 1 [Theobroma cacao]	Theobroma_cacao	50	1.2e-14
TRINITY_DN27166_c0_g1	XP_010657651.1	PREDICTED: uncharacterized protein LOC100253141 [Vitis vinifera]	Vitis_vinifera	60.7	1e-164
TRINITY_DN27166_c0_g2	XP_008786505.1	PREDICTED: uncharacterized protein LOC103704827 [Phoenix dactylifera]	Phoenix_dactylifera	70.6	2.1e-61
TRINITY_DN27167_c0_g1	XP_004308044.1	PREDICTED: uncharacterized protein At3g49140 [Fragaria vesca subsp. vesca]	Fragaria_vesca	90	5.5e-215
TRINITY_DN27168_c0_g1	XP_010918513.1	PREDICTED: methyl-CpG-binding domain-containing protein 13 isoform X1 [Elaeis guineensis]	Elaeis_guineensis	41.4	2.6e-25
TRINITY_DN27168_c0_g3	XP_008796735.1	PREDICTED: uncharacterized protein LOC103712110 isoform X1 [Phoenix dactylifera]	Phoenix_dactylifera	38.6	1.7e-12
TRINITY_DN27169_c0_g1	XP_004293948.1	PREDICTED: uncharacterized protein LOC101296184 [Fragaria vesca subsp. vesca]	Fragaria_vesca	94.1	5.6e-61
TRINITY_DN27169_c1_g1	XP_010249170.1	PREDICTED: uncharacterized protein LOC104591822 [Nelumbo nucifera]	Nelumbo_nucifera	52.2	2.7e-70
TRINITY_DN27169_c1_g2	XP_004290632.1	PREDICTED: ETO1-like protein 1 [Fragaria vesca subsp. vesca]	Fragaria_vesca	96.4	0
TRINITY_DN27169_c1_g4	XP_004299930.1	PREDICTED: protein MNN4-like [Fragaria vesca subsp. vesca]	Fragaria_vesca	75.2	1.1e-67
TRINITY_DN27169_c1_g6	XP_004308095.1	PREDICTED: DNA mismatch repair protein MSH3 [Fragaria vesca subsp. vesca]	Fragaria_vesca	87.8	5.9e-90
TRINITY_DN27170_c0_g1	XP_004307354.2	PREDICTED: cyclic nucleotide-gated ion channel 1-like isoform X1 [Fragaria vesca subsp. vesca]	Fragaria_vesca	60.5	4.5e-118
TRINITY_DN27170_c0_g2	XP_008234726.1	PREDICTED: cyclic nucleotide-gated ion channel 1-like [Prunus mume]	Prunus_mume	61.4	5.6e-89
TRINITY_DN27170_c0_g3	XP_004309130.1	PREDICTED: cyclic nucleotide-gated ion channel 1-like [Fragaria vesca subsp. vesca]	Fragaria_vesca	85.8	1.4e-131
TRINITY_DN27170_c0_g4	XP_008234726.1	PREDICTED: cyclic nucleotide-gated ion channel 1-like [Prunus mume]	Prunus_mume	62.4	3.4e-50
TRINITY_DN27170_c0_g5	XP_008234726.1	PREDICTED: cyclic nucleotide-gated ion channel 1-like [Prunus mume]	Prunus_mume	54.6	2.9e-73
TRINITY_DN27170_c0_g6	XP_017182878.1	PREDICTED: cyclic nucleotide-gated ion channel 1-like [Malus domestica]	Malus_domestica	58.2	2.3e-12
TRINITY_DN27171_c0_g1	XP_004306450.1	PREDICTED: MATH domain and coiled-coil domain-containing protein At3g58370-like [Fragaria vesca subsp. vesca]	Fragaria_vesca	81.5	1e-146
TRINITY_DN27172_c0_g1	OAY26690.1	hypothetical protein MANES_16G067500 [Manihot esculenta]	Manihot_esculenta	91.5	1.8e-90
TRINITY_DN27172_c1_g1	XP_004309704.1	PREDICTED: peroxisome biogenesis protein 6 [Fragaria vesca subsp. vesca]	Fragaria_vesca	69.7	4.9e-15
TRINITY_DN27172_c1_g3	XP_004290216.1	PREDICTED: transcriptional corepressor LEUNIG-like [Fragaria vesca subsp. vesca]	Fragaria_vesca	92.6	0
TRINITY_DN27173_c1_g1	XP_004309739.2	PREDICTED: exosome component 10 [Fragaria vesca subsp. vesca]	Fragaria_vesca	82.2	0
TRINITY_DN27174_c0_g1	XP_004294514.1	PREDICTED: PAP-specific phosphatase HAL2-like [Fragaria vesca subsp. vesca]	Fragaria_vesca	96.1	1.1e-215
TRINITY_DN27174_c0_g2	XP_004293556.1	PREDICTED: PAP-specific phosphatase HAL2-like [Fragaria vesca subsp. vesca]	Fragaria_vesca	91.7	2.8e-238
TRINITY_DN27175_c0_g1	XP_004291913.1	PREDICTED: protein DA1 isoform X1 [Fragaria vesca subsp. vesca]	Fragaria_vesca	85.2	3.5e-243
TRINITY_DN27175_c0_g2	XP_004300585.1	PREDICTED: protein DA1-related 1-like isoform X2 [Fragaria vesca subsp. vesca]	Fragaria_vesca	95.8	2.1e-173
TRINITY_DN27175_c0_g5	XP_004287732.1	PREDICTED: probable serine/threonine-protein kinase Cx32, chloroplastic isoform X2 [Fragaria vesca subsp. vesca]	Fragaria_vesca	68	1.2e-48
TRINITY_DN27175_c0_g6	XP_010941931.1	PREDICTED: protein DA1-related 1-like isoform X3 [Elaeis guineensis]	Elaeis_guineensis	76.5	6.3e-06
TRINITY_DN27176_c0_g1	XP_006427396.1	hypothetical protein CICLE_v100246892mg, partial [Citrus clementina]	Citrus_clementina	79.8	5.8e-32
TRINITY_DN27176_c1_g1	XP_011457716.1	PREDICTED: uncharacterized protein LOC101314805 [Fragaria vesca subsp. vesca]	Fragaria_vesca	94.9	7.8e-165
TRINITY_DN27176_c1_g3	XP_004304455.1	PREDICTED: membrane magnesium transporter [Fragaria vesca subsp. vesca]	Fragaria_vesca	95.4	7.7e-52
TRINITY_DN27176_c1_g5	XP_010261331.1	PREDICTED: heat shock protein 83 [Nelumbo nucifera]	Nelumbo_nucifera	95.6	4.1e-142
TRINITY_DN27176_c1_g8	XP_004296775.2	PREDICTED: uncharacterized protein LOC101313502 [Fragaria vesca subsp. vesca]	Fragaria_vesca	87	4.2e-46
TRINITY_DN27176_c1_g9	XP_011470893.1	PREDICTED: protein GPR107 [Fragaria vesca subsp. vesca]	Fragaria_vesca	95.4	3.9e-228
TRINITY_DN27177_c0_g1	XP_011460386.1	PREDICTED: putative nuclease HARBI1 [Fragaria vesca subsp. vesca]	Fragaria_vesca	84.5	1.6e-205
TRINITY_DN27177_c0_g2	XP_004295421.2	PREDICTED: uncharacterized protein LOC101301473 [Fragaria vesca subsp. vesca]	Fragaria_vesca	84.2	0
TRINITY_DN27178_c0_g1	AAF79822.1	T6D22.2 [Arabidopsis thaliana]	Arabidopsis_thaliana	77.7	2.8e-87
TRINITY_DN27178_c0_g2	XP_018856355.1	PREDICTED: elongation factor 1-alpha [Juglans regia]	Juglans_regia	98.2	6.1e-259
TRINITY_DN27178_c0_g3	XP_004307410.1	PREDICTED: elongation factor 1-alpha [Fragaria vesca subsp. vesca]	Fragaria_vesca	99	5.3e-110
TRINITY_DN27179_c0_g1	XP_011458229.1	PREDICTED: pentatricopeptide repeat-containing protein At1g71420-like [Fragaria vesca subsp. vesca]	Fragaria_vesca	95.7	2.4e-155
TRINITY_DN27179_c0_g4	XP_007200169.1	hypothetical protein PRUPE_ppa016573mg [Prunus persica]	Prunus_persica	82.2	3.7e-47
TRINITY_DN27180_c0_g1	XP_004310023.1	PREDICTED: probable carboxylesterase 16 [Fragaria vesca subsp. vesca]	Fragaria_vesca	59.1	2.2e-182
TRINITY_DN27182_c0_g1	XP_004307107.1	PREDICTED: ribosomal RNA small subunit methyltransferase nep-1 [Fragaria vesca subsp. vesca]	Fragaria_vesca	90.6	1.6e-134
TRINITY_DN27183_c0_g1	XP_010258747.1	PREDICTED: bax inhibitor 1-like [Nelumbo nucifera]	Nelumbo_nucifera	83.5	4.4e-112
TRINITY_DN27184_c0_g1	XP_011088827.1	PREDICTED: AP-2 complex subunit alpha-1-like [Sesamum indicum]	Sesamum_indicum	96.9	5.6e-47
TRINITY_DN27184_c0_g2	XP_010243374.1	PREDICTED: AP-2 complex subunit alpha-1-like [Nelumbo nucifera]	Nelumbo_nucifera	81.4	4.6e-211
TRINITY_DN27184_c0_g4	XP_004294044.1	PREDICTED: AP-2 complex subunit alpha-1-like [Fragaria vesca subsp. vesca]	Fragaria_vesca	96.5	0
TRINITY_DN27185_c0_g1	XP_011463583.1	PREDICTED: uncharacterized protein LOC101303608 [Fragaria vesca subsp. vesca]	Fragaria_vesca	89.2	4e-36
TRINITY_DN27186_c0_g1	XP_004288839.1	PREDICTED: pentatricopeptide repeat-containing protein At5g21222-like isoform X1 [Fragaria vesca subsp. vesca]	Fragaria_vesca	96.4	1.9e-71
TRINITY_DN27186_c0_g2	XP_004298956.1	PREDICTED: uncharacterized protein LOC101305372 [Fragaria vesca subsp. vesca]	Fragaria_vesca	94.4	4.5e-78
TRINITY_DN27187_c0_g2	XP_010905161.1	PREDICTED: 40S ribosomal protein S8-like [Elaeis guineensis]	Elaeis_guineensis	93.3	3.2e-112
TRINITY_DN27187_c0_g3	XP_009421188.1	PREDICTED: alpha-L-fucosidase 2-like [Musa acuminata subsp. malaccensis]	Musa_acuminata	50	9.3e-16
TRINITY_DN27187_c0_g4	XP_011459084.1	PREDICTED: alcohol dehydrogenase-like 7 [Fragaria vesca subsp. vesca]	Fragaria_vesca	67.8	5.7e-129
TRINITY_DN27187_c0_g5	XP_004292088.2	PREDICTED: alpha-L-fucosidase 2 [Fragaria vesca subsp. vesca]	Fragaria_vesca	89.1	9.4e-170
TRINITY_DN27187_c0_g6	XP_010090596.1	Alpha-L-fucosidase 2 [Morus notabilis]	Morus_notabilis	81.1	2.4e-29
TRINITY_DN27187_c0_g7	XP_004292088.2	PREDICTED: alpha-L-fucosidase 2 [Fragaria vesca subsp. vesca]	Fragaria_vesca	94.5	0
TRINITY_DN27187_c0_g8	XP_010936539.1	PREDICTED: alpha-L-fucosidase 2-like isoform X1 [Elaeis guineensis]	Elaeis_guineensis	77.1	2.4e-34
TRINITY_DN27187_c0_g9	XP_018827808.1	PREDICTED: alpha-L-fucosidase 2-like isoform X1 [Juglans regia]	Juglans_regia	74.5	4.7e-36
TRINITY_DN27188_c1_g1	XP_008375586.1	PREDICTED: ribosomal protein S14, mitochondrial [Malus domestica]	Malus_domestica	88.3	3.5e-44
TRINITY_DN27189_c0_g1	XP_004306298.1	PREDICTED: naringenin,2-oxoglutarate 3-dioxygenase [Fragaria vesca subsp. vesca]	Fragaria_vesca	90.2	9.1e-187
TRINITY_DN2718_c0_g1	JAT42348.1	60S ribosomal protein L27a, partial [Anthurium amnicola]	Anthurium_amnicola	81.9	3e-21
TRINITY_DN27190_c0_g1	XP_004303064.1	PREDICTED: xanthoxin dehydrogenase [Fragaria vesca subsp. vesca]	Fragaria_vesca	94.7	1.4e-142
TRINITY_DN27191_c0_g1	XP_004291201.1	PREDICTED: aspartate aminotransferase, cytoplasmic-like isoform X2 [Fragaria vesca subsp. vesca]	Fragaria_vesca	93.2	3.8e-223
TRINITY_DN27192_c0_g1	XP_004290217.1	PREDICTED: uncharacterized vacuolar membrane protein YML018C [Fragaria vesca subsp. vesca]	Fragaria_vesca	91.3	9e-216
TRINITY_DN27193_c0_g2	XP_004299512.1	PREDICTED: nudix hydrolase 18, mitochondrial-like [Fragaria vesca subsp. vesca]	Fragaria_vesca	37.7	2.5e-22
TRINITY_DN27194_c0_g1	XP_004293241.1	PREDICTED: cytochrome b561, DM13 and DOMON domain-containing protein At5g54830 [Fragaria vesca subsp. vesca]	Fragaria_vesca	89.9	0
TRINITY_DN27195_c0_g1	XP_010264339.1	PREDICTED: uncharacterized protein LOC104602374 isoform X1 [Nelumbo nucifera]	Nelumbo_nucifera	67.1	2.9e-18
TRINITY_DN27195_c0_g5	XP_010264339.1	PREDICTED: uncharacterized protein LOC104602374 isoform X1 [Nelumbo nucifera]	Nelumbo_nucifera	48	2.2e-26
TRINITY_DN27196_c0_g1	XP_011461476.1	PREDICTED: probable receptor-like protein kinase At1g49730 [Fragaria vesca subsp. vesca]	Fragaria_vesca	90.8	0
TRINITY_DN27197_c0_g1	XP_003635669.1	PREDICTED: phosphoserine aminotransferase 2, chloroplastic [Vitis vinifera]	Vitis_vinifera	81.7	6.7e-192
TRINITY_DN27198_c0_g1	XP_004299822.1	PREDICTED: uncharacterized protein LOC101299383 [Fragaria vesca subsp. vesca]	Fragaria_vesca	87.1	6.6e-91
TRINITY_DN27198_c0_g3	XP_004290811.1	PREDICTED: pectinesterase-like [Fragaria vesca subsp. vesca]	Fragaria_vesca	89.3	1e-116
TRINITY_DN27198_c0_g4	XP_004289910.1	PREDICTED: probable WRKY transcription factor 21 isoform X2 [Fragaria vesca subsp. vesca]	Fragaria_vesca	93.8	9.4e-160
TRINITY_DN27198_c0_g5	XP_004291421.1	PREDICTED: protein TIFY 8 [Fragaria vesca subsp. vesca]	Fragaria_vesca	91.6	2.3e-225
TRINITY_DN27198_c0_g6	XP_004299822.1	PREDICTED: uncharacterized protein LOC101299383 [Fragaria vesca subsp. vesca]	Fragaria_vesca	58	7.5e-11
TRINITY_DN27199_c0_g1	XP_004293117.1	PREDICTED: probable receptor protein kinase TMK1 [Fragaria vesca subsp. vesca]	Fragaria_vesca	86.9	0
TRINITY_DN2719_c0_g1	CBI28268.3	unnamed protein product, partial [Vitis vinifera]	Vitis_vinifera	76.5	8.2e-35
TRINITY_DN271_c0_g1	XP_011464216.1	PREDICTED: uncharacterized protein LOC101299094 [Fragaria vesca subsp. vesca]	Fragaria_vesca	91.5	9.1e-86
TRINITY_DN27200_c0_g1	AFP55573.1	retrotransposon protein [Rosa rugosa]	Rosa_rugosa	57.4	7.7e-29
TRINITY_DN27200_c0_g2	AFP55573.1	retrotransposon protein [Rosa rugosa]	Rosa_rugosa	86.9	1.4e-64
TRINITY_DN27200_c0_g3	AFP55536.1	retrotransposon polyprotein [Rosa rugosa]	Rosa_rugosa	91.8	1.5e-47
TRINITY_DN27200_c0_g4	AFP55573.1	retrotransposon protein [Rosa rugosa]	Rosa_rugosa	77.7	3.7e-35
TRINITY_DN27200_c0_g5	AFP55573.1	retrotransposon protein [Rosa rugosa]	Rosa_rugosa	73.8	9.7e-10
TRINITY_DN27202_c0_g1	XP_004304298.1	PREDICTED: uncharacterized protein LOC101290973 [Fragaria vesca subsp. vesca]	Fragaria_vesca	65.7	5.3e-30
TRINITY_DN27202_c0_g2	XP_011460898.1	PREDICTED: uncharacterized protein LOC105349255 [Fragaria vesca subsp. vesca]	Fragaria_vesca	79.5	3.3e-225
TRINITY_DN27203_c0_g1	XP_010061616.1	PREDICTED: probable xyloglucan glycosyltransferase 12 [Eucalyptus grandis]	Eucalyptus_grandis	93.5	2.9e-45
TRINITY_DN27203_c1_g10	XP_008241851.2	PREDICTED: probable disease resistance protein At5g66900 [Prunus mume]	Prunus_mume	65.7	1.6e-50
TRINITY_DN27203_c1_g3	XP_004292268.1	PREDICTED: probable disease resistance protein At5g66900 [Fragaria vesca subsp. vesca]	Fragaria_vesca	47.3	4e-109
TRINITY_DN27203_c1_g4	XP_004290998.1	PREDICTED: probable xyloglucan glycosyltransferase 12 [Fragaria vesca subsp. vesca]	Fragaria_vesca	96.2	8e-245
TRINITY_DN27203_c1_g7	XP_004303627.2	PREDICTED: U4/U6 small nuclear ribonucleoprotein PRP4-like protein, partial [Fragaria vesca subsp. vesca]	Fragaria_vesca	87.1	1.4e-104
TRINITY_DN27203_c1_g8	XP_003082831.1	putative small nuclear ribonucleoprotein Prp4p (ISS) [Ostreococcus tauri]	Ostreococcus_tauri	64.4	2.9e-10
TRINITY_DN27205_c0_g1	XP_004303978.1	PREDICTED: SWI/SNF complex component SNF12 homolog [Fragaria vesca subsp. vesca]	Fragaria_vesca	97.7	1.6e-264
TRINITY_DN27206_c0_g3	XP_004302386.1	PREDICTED: uncharacterized protein LOC101307805 [Fragaria vesca subsp. vesca]	Fragaria_vesca	68.9	2.3e-211
TRINITY_DN27207_c0_g1	XP_011466709.1	PREDICTED: coatomer subunit beta'-1-like isoform X2 [Fragaria vesca subsp. vesca]	Fragaria_vesca	91.4	8.1e-82
TRINITY_DN27208_c0_g2	XP_004299257.2	PREDICTED: uncharacterized protein LOC101299298 [Fragaria vesca subsp. vesca]	Fragaria_vesca	95.3	1.7e-149
TRINITY_DN27208_c0_g3	XP_004299579.1	PREDICTED: uncharacterized protein LOC101297440 [Fragaria vesca subsp. vesca]	Fragaria_vesca	54.7	1.2e-33
TRINITY_DN27208_c0_g4	XP_004299257.2	PREDICTED: uncharacterized protein LOC101299298 [Fragaria vesca subsp. vesca]	Fragaria_vesca	77.2	1.3e-24
TRINITY_DN27209_c0_g1	JAT47536.1	Phospholipid-transporting ATPase 3 [Anthurium amnicola]	Anthurium_amnicola	82	5.7e-22
TRINITY_DN27209_c1_g1	XP_011463411.1	PREDICTED: phospholipid-transporting ATPase 3 [Fragaria vesca subsp. vesca]	Fragaria_vesca	88.8	0
TRINITY_DN27209_c1_g2	DAA50008.1	TPA: hypothetical protein ZEAMMB73_681073 [Zea mays]	Zea_mays	94.7	7e-37
TRINITY_DN27210_c0_g1	XP_010256480.1	PREDICTED: pentatricopeptide repeat-containing protein At2g15690-like [Nelumbo nucifera]	Nelumbo_nucifera	78.2	1.4e-157
TRINITY_DN27210_c0_g2	XP_010272762.1	PREDICTED: pentatricopeptide repeat-containing protein At2g15690-like [Nelumbo nucifera]	Nelumbo_nucifera	69.8	1.6e-08
TRINITY_DN27211_c0_g1	XP_004306108.1	PREDICTED: uncharacterized protein LOC101309862 [Fragaria vesca subsp. vesca]	Fragaria_vesca	97.5	7.6e-86
TRINITY_DN27212_c0_g1	XP_011462749.1	PREDICTED: protein TIME FOR COFFEE isoform X2 [Fragaria vesca subsp. vesca]	Fragaria_vesca	83.7	0
TRINITY_DN27213_c1_g5	XP_004290105.1	PREDICTED: ribonuclease 2 [Fragaria vesca subsp. vesca]	Fragaria_vesca	66.1	3.5e-139
TRINITY_DN27214_c1_g2	XP_004302254.1	PREDICTED: dnaJ homolog subfamily B member 3 [Fragaria vesca subsp. vesca]	Fragaria_vesca	48.2	2.9e-54
TRINITY_DN27214_c1_g3	XP_004307915.1	PREDICTED: serine/arginine-rich splicing factor SR34A [Fragaria vesca subsp. vesca]	Fragaria_vesca	98.6	9e-36
TRINITY_DN27214_c1_g4	XP_004305616.1	PREDICTED: mechanosensitive ion channel protein 10-like [Fragaria vesca subsp. vesca]	Fragaria_vesca	95.5	5.9e-82
TRINITY_DN27214_c1_g6	XP_004305615.1	PREDICTED: mechanosensitive ion channel protein 10-like [Fragaria vesca subsp. vesca]	Fragaria_vesca	93.6	7.6e-97
TRINITY_DN27215_c0_g2	XP_004293380.1	PREDICTED: putative yippee-like protein Os10g0369500 [Fragaria vesca subsp. vesca]	Fragaria_vesca	94.6	5.1e-57
TRINITY_DN27215_c0_g3	XP_004293379.1	PREDICTED: ras-related protein RABA5a [Fragaria vesca subsp. vesca]	Fragaria_vesca	92.6	9.7e-58
TRINITY_DN27216_c0_g1	XP_017190932.1	PREDICTED: putative pentatricopeptide repeat-containing protein At1g12700, mitochondrial [Malus domestica]	Malus_domestica	66.1	7.7e-16
TRINITY_DN27216_c1_g1	XP_004298918.1	PREDICTED: uncharacterized protein At4g10930 [Fragaria vesca subsp. vesca]	Fragaria_vesca	86.8	0
TRINITY_DN27217_c0_g1	XP_004294943.1	PREDICTED: 2-oxoisovalerate dehydrogenase subunit beta 1, mitochondrial [Fragaria vesca subsp. vesca]	Fragaria_vesca	93	5.7e-190
TRINITY_DN27217_c0_g3	XP_004294944.1	PREDICTED: uncharacterized protein LOC101312235 isoform X1 [Fragaria vesca subsp. vesca]	Fragaria_vesca	89.9	0
TRINITY_DN27218_c0_g1	XP_004303391.1	PREDICTED: sucrose-phosphatase 1 [Fragaria vesca subsp. vesca]	Fragaria_vesca	95.2	3.3e-17
TRINITY_DN27218_c0_g2	XP_004303391.1	PREDICTED: sucrose-phosphatase 1 [Fragaria vesca subsp. vesca]	Fragaria_vesca	80.3	6.9e-228
TRINITY_DN27218_c0_g3	XP_004306424.1	PREDICTED: sucrose-phosphatase 2 [Fragaria vesca subsp. vesca]	Fragaria_vesca	88.4	5.7e-231
TRINITY_DN27219_c0_g6	XP_011458193.1	PREDICTED: CLAVATA3/ESR (CLE)-related protein TDIF-like [Fragaria vesca subsp. vesca]	Fragaria_vesca	77.9	8.8e-21
TRINITY_DN27219_c0_g8	XP_015874664.1	PREDICTED: 26S protease regulatory subunit 6B homolog [Ziziphus jujuba]	Ziziphus_jujuba	92.6	2.2e-42
TRINITY_DN27220_c0_g1	XP_004303328.1	PREDICTED: F-box protein At3g07870-like [Fragaria vesca subsp. vesca]	Fragaria_vesca	54.6	2.9e-120
TRINITY_DN27221_c0_g1	XP_015894740.1	PREDICTED: protein NSP-INTERACTING KINASE 3 [Ziziphus jujuba]	Ziziphus_jujuba	83.5	2.6e-212
TRINITY_DN27222_c0_g1	XP_016652615.1	PREDICTED: uncharacterized protein LOC103343650 [Prunus mume]	Prunus_mume	55.8	6.6e-43
TRINITY_DN27222_c1_g2	XP_004307212.1	PREDICTED: probable receptor-like protein kinase At1g67000 isoform X2 [Fragaria vesca subsp. vesca]	Fragaria_vesca	70.9	3.8e-24
TRINITY_DN27222_c1_g3	XP_004307211.2	PREDICTED: probable receptor-like protein kinase At5g39020 isoform X1 [Fragaria vesca subsp. vesca]	Fragaria_vesca	73.6	8.1e-29
TRINITY_DN27223_c0_g1	XP_004287467.1	PREDICTED: golgin candidate 1 [Fragaria vesca subsp. vesca]	Fragaria_vesca	91.6	1.2e-266
TRINITY_DN27224_c1_g1	XP_010276236.1	PREDICTED: glutamate decarboxylase-like [Nelumbo nucifera]	Nelumbo_nucifera	83.3	3.1e-248
TRINITY_DN27225_c0_g1	XP_004306294.1	PREDICTED: ultraviolet-B receptor UVR8 [Fragaria vesca subsp. vesca]	Fragaria_vesca	88.4	5.3e-228
TRINITY_DN27227_c0_g1	XP_010275170.1	PREDICTED: cytochrome P450 CYP72A219-like [Nelumbo nucifera]	Nelumbo_nucifera	72.9	2e-160
TRINITY_DN27229_c0_g1	XP_016196765.1	PREDICTED: uncharacterized protein LOC107638107 [Arachis ipaensis]	Arachis_ipaensis	45.8	3.6e-26
TRINITY_DN27229_c0_g3	XP_004292403.1	PREDICTED: uncharacterized protein At2g29880-like [Fragaria vesca subsp. vesca]	Fragaria_vesca	64.7	1.2e-16
TRINITY_DN27230_c0_g2	XP_004297708.1	PREDICTED: uncharacterized ATP-dependent helicase C23E6.02-like [Fragaria vesca subsp. vesca]	Fragaria_vesca	91.5	0
TRINITY_DN27230_c0_g3	XP_004304966.1	PREDICTED: uncharacterized protein LOC101310919 [Fragaria vesca subsp. vesca]	Fragaria_vesca	88.2	3.5e-173
TRINITY_DN27231_c0_g1	XP_012829271.1	PREDICTED: uncharacterized protein LOC105950458 [Erythranthe guttata]	Erythranthe_guttata	46.2	3.3e-07
TRINITY_DN27231_c0_g2	XP_006652412.2	PREDICTED: protein NBR1 homolog [Oryza brachyantha]	Oryza_brachyantha	63.6	1.4e-12
TRINITY_DN27231_c0_g3	JAT48680.1	Uncharacterized protein C6orf106 [Anthurium amnicola]	Anthurium_amnicola	48.2	1.5e-107
TRINITY_DN27232_c0_g1	XP_010254345.1	PREDICTED: uncharacterized RNA-binding protein C17H9.04c isoform X1 [Nelumbo nucifera]	Nelumbo_nucifera	74.8	1.3e-54
TRINITY_DN27232_c0_g2	XP_004305321.1	PREDICTED: RNA-binding protein cabeza [Fragaria vesca subsp. vesca]	Fragaria_vesca	84.8	1.9e-34
TRINITY_DN27232_c1_g3	XP_004306976.2	PREDICTED: carotenoid cleavage dioxygenase 7, chloroplastic [Fragaria vesca subsp. vesca]	Fragaria_vesca	94.7	1.2e-189
TRINITY_DN27232_c1_g4	XP_004294929.1	PREDICTED: transcription factor Pur-alpha 1 isoform X2 [Fragaria vesca subsp. vesca]	Fragaria_vesca	99.3	1.1e-149
TRINITY_DN27232_c1_g5	XP_004298431.2	PREDICTED: zinc-finger homeodomain protein 11-like [Fragaria vesca subsp. vesca]	Fragaria_vesca	74.4	6.2e-08
TRINITY_DN27232_c1_g7	XP_010265853.1	PREDICTED: squamosa promoter-binding-like protein 14 [Nelumbo nucifera]	Nelumbo_nucifera	64.4	6.6e-105
TRINITY_DN27233_c0_g1	XP_012075610.1	PREDICTED: probable LRR receptor-like serine/threonine-protein kinase At4g20940 [Jatropha curcas]	Jatropha_curcas	75.4	9.1e-244
TRINITY_DN27234_c0_g1	XP_004298709.1	PREDICTED: clp protease-related protein At4g12060, chloroplastic [Fragaria vesca subsp. vesca]	Fragaria_vesca	94	2.6e-76
TRINITY_DN27234_c1_g1	XP_004307310.1	PREDICTED: mitochondrial ribosome-associated GTPase 1 [Fragaria vesca subsp. vesca]	Fragaria_vesca	88.3	2.7e-182
TRINITY_DN27235_c0_g1	XP_004296796.1	PREDICTED: CASP-like protein 1D1 [Fragaria vesca subsp. vesca]	Fragaria_vesca	83.7	3.6e-80
TRINITY_DN27235_c1_g2	XP_004288390.1	PREDICTED: SNF1-related protein kinase regulatory subunit beta-1 [Fragaria vesca subsp. vesca]	Fragaria_vesca	91.6	1.4e-123
TRINITY_DN27235_c1_g3	CCA29095.1	putative MYB transcription factor [Rosa rugosa]	Rosa_rugosa	96.8	1.2e-142
TRINITY_DN27235_c1_g7	XP_004304673.1	PREDICTED: probable methyltransferase PMT9 [Fragaria vesca subsp. vesca]	Fragaria_vesca	89.9	0
TRINITY_DN27236_c0_g1	XP_009596020.1	PREDICTED: polygalacturonase-1 non-catalytic subunit beta-like [Nicotiana tomentosiformis]	Nicotiana_tomentosiformis	56.1	2.4e-10
TRINITY_DN27236_c0_g2	XP_018851416.1	PREDICTED: polygalacturonase 1 beta-like protein 3 [Juglans regia]	Juglans_regia	78.2	9.3e-106
TRINITY_DN27237_c0_g1	XP_011457728.1	PREDICTED: beta-galactosidase 3-like [Fragaria vesca subsp. vesca]	Fragaria_vesca	95	0
TRINITY_DN27238_c0_g1	XP_004299776.1	PREDICTED: galacturonokinase [Fragaria vesca subsp. vesca]	Fragaria_vesca	92.1	7.2e-229
TRINITY_DN27239_c1_g1	XP_004307235.1	PREDICTED: serine hydroxymethyltransferase 7 [Fragaria vesca subsp. vesca]	Fragaria_vesca	94.9	2.2e-291
TRINITY_DN27239_c1_g3	XP_004297460.1	PREDICTED: 21 kDa protein [Fragaria vesca subsp. vesca]	Fragaria_vesca	84.7	4.3e-90
TRINITY_DN27239_c1_g4	XP_018842043.1	PREDICTED: serine hydroxymethyltransferase 7-like [Juglans regia]	Juglans_regia	77.6	1.2e-267
TRINITY_DN27239_c1_g7	XP_004303758.1	PREDICTED: pectinesterase-like [Fragaria vesca subsp. vesca]	Fragaria_vesca	92.6	8.7e-282
TRINITY_DN2723_c0_g1	XP_004302481.1	PREDICTED: pleckstrin homology domain-containing family D member 1-like [Fragaria vesca subsp. vesca]	Fragaria_vesca	70.2	2e-23
TRINITY_DN27241_c0_g1	XP_004293824.1	PREDICTED: uncharacterized protein LOC101308264 [Fragaria vesca subsp. vesca]	Fragaria_vesca	71.9	4.5e-104
TRINITY_DN27242_c1_g2	XP_004291778.1	PREDICTED: sulfite reductase [ferredoxin], chloroplastic [Fragaria vesca subsp. vesca]	Fragaria_vesca	96.5	0
TRINITY_DN27242_c1_g3	XP_002285398.1	PREDICTED: sulfite reductase 1 [ferredoxin], chloroplastic [Vitis vinifera]	Vitis_vinifera	92.7	2.9e-36
TRINITY_DN27242_c1_g4	OAY67556.1	Sulfite reductase 1 (ferredoxin), chloroplastic, partial [Ananas comosus]	Ananas_comosus	89.2	1.3e-253
TRINITY_DN27242_c1_g5	XP_006838917.1	PREDICTED: sulfite reductase [ferredoxin], chloroplastic isoform X1 [Amborella trichopoda]	Amborella_trichopoda	95.8	3.2e-31
TRINITY_DN27243_c0_g1	XP_004299229.1	PREDICTED: peptidyl-tRNA hydrolase, mitochondrial isoform X1 [Fragaria vesca subsp. vesca]	Fragaria_vesca	83.4	7.9e-99
TRINITY_DN27244_c0_g1	XP_011460357.1	PREDICTED: G-type lectin S-receptor-like serine/threonine-protein kinase RKS1 [Fragaria vesca subsp. vesca]	Fragaria_vesca	76.7	2.9e-91
TRINITY_DN27244_c0_g2	XP_011460357.1	PREDICTED: G-type lectin S-receptor-like serine/threonine-protein kinase RKS1 [Fragaria vesca subsp. vesca]	Fragaria_vesca	90	6.9e-103
TRINITY_DN27245_c0_g1	XP_004310261.1	PREDICTED: probable serine/threonine-protein kinase WNK10 [Fragaria vesca subsp. vesca]	Fragaria_vesca	86.7	5.1e-243
TRINITY_DN27245_c0_g2	XP_010246885.1	PREDICTED: serine/threonine-protein kinase Nek5-like isoform X2 [Nelumbo nucifera]	Nelumbo_nucifera	68.8	2.2e-64
TRINITY_DN27245_c0_g4	CBI24420.3	unnamed protein product, partial [Vitis vinifera]	Vitis_vinifera	62.9	1.2e-30
TRINITY_DN27245_c0_g5	XP_004310261.1	PREDICTED: probable serine/threonine-protein kinase WNK10 [Fragaria vesca subsp. vesca]	Fragaria_vesca	94.1	7.9e-68
TRINITY_DN27246_c0_g1	XP_004295206.1	PREDICTED: pre-mRNA-splicing factor CWC22 homolog [Fragaria vesca subsp. vesca]	Fragaria_vesca	96.7	1.2e-291
TRINITY_DN27247_c2_g1	XP_004291235.1	PREDICTED: pentatricopeptide repeat-containing protein At5g10690 [Fragaria vesca subsp. vesca]	Fragaria_vesca	90.7	2.9e-181
TRINITY_DN27247_c2_g2	XP_008802420.1	PREDICTED: uncharacterized protein At4g13200, chloroplastic [Phoenix dactylifera]	Phoenix_dactylifera	49.1	2.8e-29
TRINITY_DN27248_c0_g1	XP_004299412.1	PREDICTED: peroxisomal acyl-coenzyme A oxidase 1 [Fragaria vesca subsp. vesca]	Fragaria_vesca	87.7	0
TRINITY_DN27248_c0_g2	XP_016651516.1	PREDICTED: peroxisomal acyl-coenzyme A oxidase 1-like [Prunus mume]	Prunus_mume	83.9	1e-290
TRINITY_DN27249_c0_g1	XP_003635450.1	PREDICTED: uncharacterized protein LOC100853798 isoform X1 [Vitis vinifera]	Vitis_vinifera	51.4	3.2e-62
TRINITY_DN2724_c0_g1	XP_011458590.1	PREDICTED: BI1-like protein [Fragaria vesca subsp. vesca]	Fragaria_vesca	70	8.7e-17
TRINITY_DN27251_c0_g1	XP_004303133.1	PREDICTED: transcription factor PCL1 [Fragaria vesca subsp. vesca]	Fragaria_vesca	100	8.7e-16
TRINITY_DN27251_c1_g1	XP_011468214.1	PREDICTED: RING finger protein 10 [Fragaria vesca subsp. vesca]	Fragaria_vesca	90.4	0
TRINITY_DN27251_c1_g2	XP_011464494.1	PREDICTED: pentatricopeptide repeat-containing protein At4g02750 [Fragaria vesca subsp. vesca]	Fragaria_vesca	62.1	1.9e-19
TRINITY_DN27251_c1_g3	XP_004305917.1	PREDICTED: ankyrin-3 [Fragaria vesca subsp. vesca]	Fragaria_vesca	98	9.8e-47
TRINITY_DN27251_c1_g4	XP_004305917.1	PREDICTED: ankyrin-3 [Fragaria vesca subsp. vesca]	Fragaria_vesca	87.9	1.3e-103
TRINITY_DN27251_c1_g6	XP_011464494.1	PREDICTED: pentatricopeptide repeat-containing protein At4g02750 [Fragaria vesca subsp. vesca]	Fragaria_vesca	96.6	1.8e-217
TRINITY_DN27252_c0_g1	XP_004304166.1	PREDICTED: S-adenosylmethionine decarboxylase proenzyme-like isoform X1 [Fragaria vesca subsp. vesca]	Fragaria_vesca	94.1	4.2e-202
TRINITY_DN27252_c1_g1	XP_004298348.1	PREDICTED: cytochrome P450 CYP749A22-like [Fragaria vesca subsp. vesca]	Fragaria_vesca	82.7	7.7e-19
TRINITY_DN27253_c0_g1	XP_004290339.1	PREDICTED: cysteine protease ATG4-like [Fragaria vesca subsp. vesca]	Fragaria_vesca	89.6	5e-215
TRINITY_DN27253_c0_g2	XP_004292452.1	PREDICTED: armadillo repeat-containing protein 6 [Fragaria vesca subsp. vesca]	Fragaria_vesca	90.3	3.8e-228
TRINITY_DN27254_c0_g1	XP_010271918.1	PREDICTED: G2/mitotic-specific cyclin S13-7-like [Nelumbo nucifera]	Nelumbo_nucifera	65.4	3.6e-151
TRINITY_DN27255_c0_g1	XP_010265829.1	PREDICTED: FT-interacting protein 1-like [Nelumbo nucifera]	Nelumbo_nucifera	93.2	4.1e-155
TRINITY_DN27256_c0_g3	XP_011464088.1	PREDICTED: glycerophosphodiester phosphodiesterase protein kinase domain-containing GDPDL2-like [Fragaria vesca subsp. vesca]	Fragaria_vesca	63.3	7.6e-68
TRINITY_DN27257_c0_g1	XP_011628612.1	PREDICTED: shaggy-related protein kinase kappa [Amborella trichopoda]	Amborella_trichopoda	95	2.9e-239
TRINITY_DN27257_c0_g2	XP_004300628.1	PREDICTED: shaggy-related protein kinase kappa [Fragaria vesca subsp. vesca]	Fragaria_vesca	98.6	7.6e-244
TRINITY_DN27258_c0_g1	XP_004288224.1	PREDICTED: inositol-3-phosphate synthase [Fragaria vesca subsp. vesca]	Fragaria_vesca	90.3	1.2e-249
TRINITY_DN27258_c0_g10	XP_018848786.1	PREDICTED: B-box zinc finger protein 22 [Juglans regia]	Juglans_regia	45.5	1.5e-06
TRINITY_DN27258_c0_g3	XP_007227348.1	hypothetical protein PRUPE_ppa001417mg [Prunus persica]	Prunus_persica	80	0
TRINITY_DN27258_c0_g4	XP_004301609.1	PREDICTED: protein FAR1-RELATED SEQUENCE 5-like [Fragaria vesca subsp. vesca]	Fragaria_vesca	95.3	0
TRINITY_DN27258_c0_g6	XP_004303129.1	PREDICTED: mannan endo-1,4-beta-mannosidase 2 [Fragaria vesca subsp. vesca]	Fragaria_vesca	91.1	1.3e-245
TRINITY_DN27258_c0_g7	XP_004302356.1	PREDICTED: mitochondrial outer membrane protein porin of 34 kDa [Fragaria vesca subsp. vesca]	Fragaria_vesca	88.8	7.6e-140
TRINITY_DN27258_c0_g8	XP_008379329.1	PREDICTED: LOW QUALITY PROTEIN: mitochondrial outer membrane protein porin of 34 kDa-like [Malus domestica]	Malus_domestica	72.7	3.7e-07
TRINITY_DN27259_c1_g1	XP_004297772.1	PREDICTED: uncharacterized protein LOC101301287 isoform X1 [Fragaria vesca subsp. vesca]	Fragaria_vesca	85.5	3.6e-119
TRINITY_DN27259_c1_g2	XP_004290050.1	PREDICTED: cytochrome P450 87A3-like [Fragaria vesca subsp. vesca]	Fragaria_vesca	92.9	5.5e-268
TRINITY_DN27259_c1_g4	XP_004298884.1	PREDICTED: protein trichome birefringence-like 24 [Fragaria vesca subsp. vesca]	Fragaria_vesca	89.6	1.4e-226
TRINITY_DN27259_c1_g6	XP_004288528.1	PREDICTED: UDP-glycosyltransferase 91A1-like [Fragaria vesca subsp. vesca]	Fragaria_vesca	84.3	6.2e-218
TRINITY_DN27259_c1_g8	XP_004292432.1	PREDICTED: flavonoid 3'-monooxygenase-like [Fragaria vesca subsp. vesca]	Fragaria_vesca	82.9	4.5e-166
TRINITY_DN27260_c0_g11	XP_011463547.1	PREDICTED: uncharacterized protein LOC105351288 [Fragaria vesca subsp. vesca]	Fragaria_vesca	48.1	1.5e-15
TRINITY_DN27261_c0_g1	XP_011464561.1	PREDICTED: LOW QUALITY PROTEIN: protein NRT1/ PTR FAMILY 2.10-like [Fragaria vesca subsp. vesca]	Fragaria_vesca	89.9	5.4e-238
TRINITY_DN27262_c0_g10	KMZ68667.1	putative ATP-dependent RNA helicase [Zostera marina]	Zostera_marina	86.1	5.2e-08
TRINITY_DN27262_c0_g11	XP_010242091.1	PREDICTED: DExH-box ATP-dependent RNA helicase DExH6-like isoform X1 [Nelumbo nucifera]	Nelumbo_nucifera	51.4	1.8e-20
TRINITY_DN27262_c0_g4	XP_010277237.1	PREDICTED: mitochondrial inner membrane protease ATP23 [Nelumbo nucifera]	Nelumbo_nucifera	86.1	8.9e-99
TRINITY_DN27262_c0_g5	CBI22072.3	unnamed protein product, partial [Vitis vinifera]	Vitis_vinifera	59.7	3.4e-12
TRINITY_DN27262_c0_g6	XP_010242091.1	PREDICTED: DExH-box ATP-dependent RNA helicase DExH6-like isoform X1 [Nelumbo nucifera]	Nelumbo_nucifera	63.7	2.4e-24
TRINITY_DN27262_c0_g8	XP_011628572.1	PREDICTED: LOW QUALITY PROTEIN: chromatin assembly factor 1 subunit FAS2 [Amborella trichopoda]	Amborella_trichopoda	60.6	5.4e-12
TRINITY_DN27262_c0_g9	XP_016553091.1	PREDICTED: LOW QUALITY PROTEIN: DExH-box ATP-dependent RNA helicase DExH6-like [Capsicum annuum]	Capsicum_annuum	87.1	5.9e-30
TRINITY_DN27264_c0_g1	XP_010256292.1	PREDICTED: uncharacterized protein LOC104596717 [Nelumbo nucifera]	Nelumbo_nucifera	71.9	1.2e-75
TRINITY_DN27264_c1_g1	XP_004290386.1	PREDICTED: DNA repair protein XRCC4 [Fragaria vesca subsp. vesca]	Fragaria_vesca	91.3	5.9e-128
TRINITY_DN27264_c1_g2	XP_004289949.1	PREDICTED: TOM1-like protein 2 [Fragaria vesca subsp. vesca]	Fragaria_vesca	88.3	4.3e-192
TRINITY_DN27264_c1_g3	XP_004300668.1	PREDICTED: gibberellin 2-beta-dioxygenase 1-like [Fragaria vesca subsp. vesca]	Fragaria_vesca	100	3.5e-09
TRINITY_DN27264_c1_g4	XP_004303258.1	PREDICTED: DCN1-like protein 4 [Fragaria vesca subsp. vesca]	Fragaria_vesca	58.1	5.3e-82
TRINITY_DN27264_c1_g5	XP_010245549.1	PREDICTED: DCN1-like protein 4 isoform X2 [Nelumbo nucifera]	Nelumbo_nucifera	83	5.3e-108
TRINITY_DN27264_c1_g8	AKC88476.1	putative gibberellin 2-beta-dioxygenase 1 protein [Rosa chinensis]	Rosa_chinensis	98.9	1.3e-203
TRINITY_DN27265_c0_g1	XP_008808321.1	PREDICTED: uroporphyrinogen decarboxylase-like [Phoenix dactylifera]	Phoenix_dactylifera	92.7	6.9e-76
TRINITY_DN27265_c0_g2	XP_007163609.1	hypothetical protein PHAVU_001G248800g [Phaseolus vulgaris]	Phaseolus_vulgaris	100	2.7e-65
TRINITY_DN27265_c0_g3	XP_004307718.1	PREDICTED: uroporphyrinogen decarboxylase isoform X1 [Fragaria vesca subsp. vesca]	Fragaria_vesca	87	7.1e-210
TRINITY_DN27265_c0_g4	CDP13926.1	unnamed protein product [Coffea canephora]	Coffea_canephora	91.3	9.8e-41
TRINITY_DN27266_c1_g1	XP_011457693.1	PREDICTED: HVA22-like protein k [Fragaria vesca subsp. vesca]	Fragaria_vesca	86.2	5.3e-89
TRINITY_DN27267_c0_g1	XP_001766425.1	predicted protein [Physcomitrella patens]	Physcomitrella_patens	74	1.6e-24
TRINITY_DN27267_c1_g1	XP_002274051.1	PREDICTED: DNA-directed RNA polymerase II subunit RPB2 [Vitis vinifera]	Vitis_vinifera	98.9	3e-202
TRINITY_DN27269_c0_g1	XP_011458158.1	PREDICTED: LOW QUALITY PROTEIN: cytochrome P450 CYP82D47 [Fragaria vesca subsp. vesca]	Fragaria_vesca	59.6	1.9e-238
TRINITY_DN2726_c0_g1	XP_007137363.1	hypothetical protein PHAVU_009G121100g [Phaseolus vulgaris]	Phaseolus_vulgaris	100	8.6e-48
TRINITY_DN27270_c0_g1	XP_010242855.1	PREDICTED: uncharacterized protein LOC104587099 [Nelumbo nucifera]	Nelumbo_nucifera	84.4	1.1e-29
TRINITY_DN27270_c0_g5	XP_010266120.1	PREDICTED: uncharacterized protein LOC104603723 [Nelumbo nucifera]	Nelumbo_nucifera	62.7	6.3e-25
TRINITY_DN27270_c0_g6	XP_004310008.1	PREDICTED: very-long-chain 3-oxoacyl-CoA reductase 1-like [Fragaria vesca subsp. vesca]	Fragaria_vesca	90.6	6.6e-167
TRINITY_DN27270_c0_g8	XP_010248767.1	PREDICTED: very-long-chain 3-oxoacyl-CoA reductase 1-like [Nelumbo nucifera]	Nelumbo_nucifera	84.7	9.6e-156
TRINITY_DN27271_c0_g1	XP_004287073.1	PREDICTED: uncharacterized protein LOC101296135 [Fragaria vesca subsp. vesca]	Fragaria_vesca	93.2	4.7e-198
TRINITY_DN27272_c0_g1	XP_004304533.1	PREDICTED: 60S ribosomal protein L7a-2 [Fragaria vesca subsp. vesca]	Fragaria_vesca	99	5.9e-48
TRINITY_DN27272_c0_g10	OAY63899.1	UDP-glucuronic acid decarboxylase 2 [Ananas comosus]	Ananas_comosus	86.2	6.9e-08
TRINITY_DN27272_c0_g2	XP_004290795.1	PREDICTED: UDP-glucuronic acid decarboxylase 2 [Fragaria vesca subsp. vesca]	Fragaria_vesca	97.3	7e-145
TRINITY_DN27272_c0_g4	XP_010260940.1	PREDICTED: 60S ribosomal protein L7a-1 [Nelumbo nucifera]	Nelumbo_nucifera	96.1	2.6e-134
TRINITY_DN27272_c0_g7	XP_004304212.1	PREDICTED: alpha-1,4-glucan-protein synthase [UDP-forming] 2 [Fragaria vesca subsp. vesca]	Fragaria_vesca	97.1	1e-34
TRINITY_DN27272_c0_g8	XP_004299283.1	PREDICTED: alpha-1,4-glucan-protein synthase [UDP-forming] [Fragaria vesca subsp. vesca]	Fragaria_vesca	98	8.7e-150
TRINITY_DN27272_c0_g9	NP_001314536.1	alpha-1,4-glucan-protein synthase [UDP-forming] 2-like [Gossypium hirsutum]	Gossypium_hirsutum	93.4	7.4e-178
TRINITY_DN27273_c0_g1	XP_004299942.1	PREDICTED: phosphatidylinositol 4-phosphate 5-kinase 8 isoform X2 [Fragaria vesca subsp. vesca]	Fragaria_vesca	90.2	7.5e-205
TRINITY_DN27273_c0_g2	XP_004304485.1	PREDICTED: phosphatidylinositol 4-phosphate 5-kinase 9 [Fragaria vesca subsp. vesca]	Fragaria_vesca	95.1	0
TRINITY_DN27273_c0_g3	XP_010940540.1	PREDICTED: phosphatidylinositol 4-phosphate 5-kinase 9 [Elaeis guineensis]	Elaeis_guineensis	83	1.1e-64
TRINITY_DN27273_c0_g4	XP_003570442.1	PREDICTED: phosphatidylinositol 4-phosphate 5-kinase 9-like [Brachypodium distachyon]	Brachypodium_distachyon	95.3	7.7e-68
TRINITY_DN27274_c0_g1	XP_011624032.1	PREDICTED: nuclear transcription factor Y subunit A-7 isoform X2 [Amborella trichopoda]	Amborella_trichopoda	56.7	5.2e-54
TRINITY_DN27275_c0_g2	XP_004309781.2	PREDICTED: autophagy-related protein 18b isoform X4 [Fragaria vesca subsp. vesca]	Fragaria_vesca	94.1	5.5e-192
TRINITY_DN27276_c0_g1	XP_004288683.1	PREDICTED: nudix hydrolase 20, chloroplastic-like [Fragaria vesca subsp. vesca]	Fragaria_vesca	86.1	3.2e-178
TRINITY_DN27277_c0_g1	XP_004298455.1	PREDICTED: putative pentatricopeptide repeat-containing protein At5g40405 [Fragaria vesca subsp. vesca]	Fragaria_vesca	94.3	9.2e-165
TRINITY_DN27277_c0_g2	XP_011463034.1	PREDICTED: pentatricopeptide repeat-containing protein At5g43790-like [Fragaria vesca subsp. vesca]	Fragaria_vesca	88.5	5.4e-61
TRINITY_DN27277_c0_g3	XP_011463034.1	PREDICTED: pentatricopeptide repeat-containing protein At5g43790-like [Fragaria vesca subsp. vesca]	Fragaria_vesca	92.9	9.4e-38
TRINITY_DN27278_c0_g1	XP_004310105.1	PREDICTED: uncharacterized protein LOC101292369 [Fragaria vesca subsp. vesca]	Fragaria_vesca	92.9	2.6e-186
TRINITY_DN27278_c0_g2	XP_007151061.1	hypothetical protein PHAVU_004G014800g [Phaseolus vulgaris]	Phaseolus_vulgaris	100	1.4e-40
TRINITY_DN27278_c0_g3	XP_004288905.1	PREDICTED: uncharacterized protein LOC101309395 [Fragaria vesca subsp. vesca]	Fragaria_vesca	86.4	2.3e-306
TRINITY_DN27278_c0_g5	XP_004304613.1	PREDICTED: formate dehydrogenase, mitochondrial [Fragaria vesca subsp. vesca]	Fragaria_vesca	95.6	1.4e-213
TRINITY_DN27278_c0_g6	XP_004295153.2	PREDICTED: shikimate O-hydroxycinnamoyltransferase-like [Fragaria vesca subsp. vesca]	Fragaria_vesca	83.1	4.5e-103
TRINITY_DN27278_c0_g7	XP_007151061.1	hypothetical protein PHAVU_004G014800g [Phaseolus vulgaris]	Phaseolus_vulgaris	100	1.3e-61
TRINITY_DN27279_c0_g1	XP_004302462.2	PREDICTED: glutathione synthetase, chloroplastic [Fragaria vesca subsp. vesca]	Fragaria_vesca	91	2e-286
TRINITY_DN27280_c0_g1	XP_004300082.1	PREDICTED: squamosa promoter-binding-like protein 14 [Fragaria vesca subsp. vesca]	Fragaria_vesca	90.4	0
TRINITY_DN27280_c0_g2	XP_011466311.1	PREDICTED: uncharacterized protein LOC101298921 [Fragaria vesca subsp. vesca]	Fragaria_vesca	90.2	8.9e-89
TRINITY_DN27280_c0_g3	XP_011466311.1	PREDICTED: uncharacterized protein LOC101298921 [Fragaria vesca subsp. vesca]	Fragaria_vesca	65.1	2.2e-45
TRINITY_DN27281_c0_g1	XP_004300281.1	PREDICTED: dnaJ homolog subfamily C member 2 [Fragaria vesca subsp. vesca]	Fragaria_vesca	80.4	8.5e-131
TRINITY_DN27282_c0_g1	XP_004294907.1	PREDICTED: fructose-bisphosphate aldolase, cytoplasmic isozyme 1 [Fragaria vesca subsp. vesca]	Fragaria_vesca	95.1	4.4e-187
TRINITY_DN27283_c0_g1	XP_010264181.1	PREDICTED: uncharacterized protein LOC104602261 isoform X1 [Nelumbo nucifera]	Nelumbo_nucifera	70.8	1.3e-75
TRINITY_DN27283_c0_g2	XP_006421724.1	hypothetical protein CICLE_v10004462mg [Citrus clementina]	Citrus_clementina	85.8	1.1e-48
TRINITY_DN27283_c1_g2	XP_004287556.1	PREDICTED: probable xyloglucan endotransglucosylase/hydrolase protein 32 [Fragaria vesca subsp. vesca]	Fragaria_vesca	92.4	4.6e-32
TRINITY_DN27283_c1_g4	XP_004302475.1	PREDICTED: cyclin-L1-1 [Fragaria vesca subsp. vesca]	Fragaria_vesca	92.8	5.4e-170
TRINITY_DN27283_c1_g8	XP_004287556.1	PREDICTED: probable xyloglucan endotransglucosylase/hydrolase protein 32 [Fragaria vesca subsp. vesca]	Fragaria_vesca	91.2	1.4e-35
TRINITY_DN27284_c0_g1	XP_011462670.1	PREDICTED: putative E3 ubiquitin-protein ligase RF298 isoform X2 [Fragaria vesca subsp. vesca]	Fragaria_vesca	94.7	4.3e-301
TRINITY_DN27284_c0_g2	XP_004302088.1	PREDICTED: uncharacterized protein LOC101291253 [Fragaria vesca subsp. vesca]	Fragaria_vesca	92.2	5.5e-144
TRINITY_DN27284_c0_g4	YP_009270664.1	ATPase subunit 6 (mitochondrion) [Nelumbo nucifera]	Nelumbo_nucifera	97.7	2.3e-134
TRINITY_DN27285_c0_g1	XP_004307075.1	PREDICTED: zinc finger protein 598 [Fragaria vesca subsp. vesca]	Fragaria_vesca	84.7	0
TRINITY_DN27286_c0_g1	XP_004288379.1	PREDICTED: splicing factor 3B subunit 3-like [Fragaria vesca subsp. vesca]	Fragaria_vesca	97.4	0
TRINITY_DN27287_c0_g1	XP_004299596.1	PREDICTED: protein EDS1B-like [Fragaria vesca subsp. vesca]	Fragaria_vesca	80.4	5.3e-158
TRINITY_DN27287_c0_g2	XP_004303362.1	PREDICTED: carbon catabolite repressor protein 4 homolog 1 [Fragaria vesca subsp. vesca]	Fragaria_vesca	97.3	1.5e-208
TRINITY_DN27287_c0_g5	XP_008796674.1	PREDICTED: carbon catabolite repressor protein 4 homolog 1-like isoform X1 [Phoenix dactylifera]	Phoenix_dactylifera	95.5	5.5e-33
TRINITY_DN27288_c2_g1	OAY34154.1	hypothetical protein MANES_13G154000 [Manihot esculenta]	Manihot_esculenta	84.3	5.6e-66
TRINITY_DN27288_c3_g1	XP_004301126.1	PREDICTED: uncharacterized protein LOC101303041 [Fragaria vesca subsp. vesca]	Fragaria_vesca	91	1.9e-293
TRINITY_DN27288_c3_g3	XP_004298030.1	PREDICTED: aspartic proteinase-like protein 2 [Fragaria vesca subsp. vesca]	Fragaria_vesca	91.6	6.4e-252
TRINITY_DN27288_c3_g6	XP_004290278.1	PREDICTED: uncharacterized protein LOC101291295 [Fragaria vesca subsp. vesca]	Fragaria_vesca	93	1.1e-68
TRINITY_DN27288_c3_g7	XP_004298030.1	PREDICTED: aspartic proteinase-like protein 2 [Fragaria vesca subsp. vesca]	Fragaria_vesca	97.3	6.5e-14
TRINITY_DN27288_c3_g9	XP_004301126.1	PREDICTED: uncharacterized protein LOC101303041 [Fragaria vesca subsp. vesca]	Fragaria_vesca	90.8	0
TRINITY_DN27289_c0_g1	XP_004303508.1	PREDICTED: HVA22-like protein i [Fragaria vesca subsp. vesca]	Fragaria_vesca	93.7	5.3e-57
TRINITY_DN27289_c0_g2	XP_004289787.1	PREDICTED: PXMP2/4 family protein 4-like [Fragaria vesca subsp. vesca]	Fragaria_vesca	82.9	1e-66
TRINITY_DN27289_c0_g3	XP_011467253.1	PREDICTED: uncharacterized protein LOC105352291 [Fragaria vesca subsp. vesca]	Fragaria_vesca	71	3.9e-60
TRINITY_DN27289_c0_g4	XP_015898854.1	PREDICTED: uncharacterized protein LOC107432265 [Ziziphus jujuba]	Ziziphus_jujuba	64.7	1.5e-17
TRINITY_DN27290_c0_g1	XP_007148159.1	hypothetical protein PHAVU_006G185200g [Phaseolus vulgaris]	Phaseolus_vulgaris	100	5.1e-15
TRINITY_DN27290_c2_g1	CAJ44361.1	putative DNA topoisomerase II [Malus domestica]	Malus_domestica	55.4	2.1e-170
TRINITY_DN27290_c2_g2	XP_004299319.1	PREDICTED: putative pre-mRNA-splicing factor ATP-dependent RNA helicase DHX16 [Fragaria vesca subsp. vesca]	Fragaria_vesca	94.4	0
TRINITY_DN27290_c2_g3	XP_004294017.1	PREDICTED: uncharacterized protein LOC101293666 [Fragaria vesca subsp. vesca]	Fragaria_vesca	92.1	9.1e-75
TRINITY_DN27290_c2_g4	XP_011459555.1	PREDICTED: putative pre-mRNA-splicing factor ATP-dependent RNA helicase DHX16 [Fragaria vesca subsp. vesca]	Fragaria_vesca	60.5	2.3e-183
TRINITY_DN27290_c2_g5	XP_010264829.1	PREDICTED: NADH dehydrogenase [ubiquinone] 1 alpha subcomplex subunit 9, mitochondrial [Nelumbo nucifera]	Nelumbo_nucifera	91.9	2.1e-189
TRINITY_DN27291_c1_g1	XP_004294609.1	PREDICTED: very-long-chain (3R)-3-hydroxyacyl-CoA dehydratase 2 [Fragaria vesca subsp. vesca]	Fragaria_vesca	48.5	4.7e-27
TRINITY_DN27291_c1_g2	XP_004302755.1	PREDICTED: soluble inorganic pyrophosphatase 1 [Fragaria vesca subsp. vesca]	Fragaria_vesca	95.7	1.2e-54
TRINITY_DN27292_c0_g1	XP_010255290.1	PREDICTED: protein DETOXIFICATION 35 [Nelumbo nucifera]	Nelumbo_nucifera	72.9	2.6e-123
TRINITY_DN27292_c0_g2	XP_010255290.1	PREDICTED: protein DETOXIFICATION 35 [Nelumbo nucifera]	Nelumbo_nucifera	80	2.8e-42
TRINITY_DN27293_c0_g2	XP_011463113.1	PREDICTED: ultraviolet-B receptor UVR8 [Fragaria vesca subsp. vesca]	Fragaria_vesca	87.6	1e-100
TRINITY_DN27294_c1_g1	XP_008224273.1	PREDICTED: TMV resistance protein N-like [Prunus mume]	Prunus_mume	57	1.4e-29
TRINITY_DN27294_c1_g2	XP_004298017.2	PREDICTED: probable WRKY transcription factor 19 [Fragaria vesca subsp. vesca]	Fragaria_vesca	68.1	2.5e-24
TRINITY_DN27295_c0_g3	XP_009355932.1	PREDICTED: E3 ubiquitin-protein ligase RING1-like [Pyrus x bretschneideri]	Pyrus_x_bretschneideri	62.5	1.2e-14
TRINITY_DN27295_c0_g6	XP_008775542.1	PREDICTED: probable LRR receptor-like serine/threonine-protein kinase At1g53430 isoform X1 [Phoenix dactylifera]	Phoenix_dactylifera	67.1	1.9e-24
TRINITY_DN27295_c0_g7	XP_010248846.1	PREDICTED: AUGMIN subunit 6-like [Nelumbo nucifera]	Nelumbo_nucifera	83.3	3e-08
TRINITY_DN27296_c0_g1	XP_006288773.1	hypothetical protein CARUB_v10002094mg, partial [Capsella rubella]	Capsella_rubella	92.4	5e-69
TRINITY_DN27296_c0_g2	XP_011469653.1	PREDICTED: dolichyl-diphosphooligosaccharide--protein glycosyltransferase subunit 1B [Fragaria vesca subsp. vesca]	Fragaria_vesca	93.8	5.6e-251
TRINITY_DN27296_c0_g3	XP_004303041.1	PREDICTED: uncharacterized protein LOC101310039 [Fragaria vesca subsp. vesca]	Fragaria_vesca	92.6	1.1e-299
TRINITY_DN27296_c0_g4	XP_018503686.1	PREDICTED: serine/threonine-protein kinase BLUS1-like isoform X1 [Pyrus x bretschneideri]	Pyrus_x_bretschneideri	84.9	6.5e-59
TRINITY_DN27296_c0_g5	BAS96276.1	Os06g0160100, partial [Oryza sativa Japonica Group]	Oryza_sativa	98.6	2.7e-67
TRINITY_DN27296_c0_g6	XP_004309545.1	PREDICTED: serine/threonine-protein kinase dst1 isoform X1 [Fragaria vesca subsp. vesca]	Fragaria_vesca	92.1	2.1e-257
TRINITY_DN27296_c0_g7	XP_004299510.1	PREDICTED: dihydropyrimidine dehydrogenase [NADP(+)] [Fragaria vesca subsp. vesca]	Fragaria_vesca	95.1	1.1e-235
TRINITY_DN27296_c0_g8	KJB27089.1	hypothetical protein B456_004G277300 [Gossypium raimondii]	Gossypium_raimondii	97.1	1.1e-66
TRINITY_DN27297_c0_g1	XP_004291715.1	PREDICTED: ribonuclease H2 subunit A [Fragaria vesca subsp. vesca]	Fragaria_vesca	91.9	6.6e-155
TRINITY_DN27297_c0_g3	XP_004297412.1	PREDICTED: protein POLLEN DEFECTIVE IN GUIDANCE 1 [Fragaria vesca subsp. vesca]	Fragaria_vesca	86.9	2.6e-280
TRINITY_DN27297_c0_g4	XP_004306973.1	PREDICTED: elongation factor G-1, mitochondrial [Fragaria vesca subsp. vesca]	Fragaria_vesca	97.1	0
TRINITY_DN27297_c0_g5	XP_009358745.1	PREDICTED: putative glucose-6-phosphate 1-epimerase [Pyrus x bretschneideri]	Pyrus_x_bretschneideri	88.2	2.2e-25
TRINITY_DN27297_c0_g6	AFQ39081.1	ribosomal protein S2, partial (plastid) [Fragaria iinumae]	Fragaria_iinumae	87.2	2.8e-16
TRINITY_DN27297_c0_g7	XP_004299620.2	PREDICTED: 5-formyltetrahydrofolate cyclo-ligase, mitochondrial [Fragaria vesca subsp. vesca]	Fragaria_vesca	87.3	1.2e-120
TRINITY_DN27298_c0_g1	XP_004303899.1	PREDICTED: WD repeat-containing protein 26 [Fragaria vesca subsp. vesca]	Fragaria_vesca	95.6	6e-156
TRINITY_DN27298_c0_g4	XP_004308997.1	PREDICTED: probable inactive receptor kinase At5g58300 [Fragaria vesca subsp. vesca]	Fragaria_vesca	87.4	6.5e-272
TRINITY_DN27298_c0_g5	XP_004293111.1	PREDICTED: aluminum-activated malate transporter 2 [Fragaria vesca subsp. vesca]	Fragaria_vesca	85.7	1.3e-13
TRINITY_DN27299_c0_g1	AGR45355.1	HSP70 [Dendrobium catenatum]	Dendrobium_catenatum	98.2	4e-152
TRINITY_DN27299_c0_g2	XP_004302715.1	PREDICTED: probable mediator of RNA polymerase II transcription subunit 37e [Fragaria vesca subsp. vesca]	Fragaria_vesca	96.9	7.2e-103
TRINITY_DN27299_c1_g1	XP_004307527.1	PREDICTED: heat shock cognate 70 kDa protein 2 [Fragaria vesca subsp. vesca]	Fragaria_vesca	97.8	2.2e-96
TRINITY_DN27299_c1_g2	XP_004307259.1	PREDICTED: probable mediator of RNA polymerase II transcription subunit 37c [Fragaria vesca subsp. vesca]	Fragaria_vesca	97.5	1.2e-84
TRINITY_DN27299_c1_g4	AKP06194.1	heat shock protein 70-1 [Eriobotrya japonica]	Eriobotrya_japonica	99	2e-50
TRINITY_DN27300_c0_g2	KHN48302.1	E3 ubiquitin-protein ligase MGRN1 [Glycine soja]	Glycine_soja	90.2	4.5e-26
TRINITY_DN27300_c0_g4	XP_011048560.1	PREDICTED: probable E3 ubiquitin-protein ligase LOG2 [Populus euphratica]	Populus_euphratica	63	2.7e-08
TRINITY_DN27300_c1_g1	XP_004299269.1	PREDICTED: phosphatidylinositol 4-kinase gamma 7-like [Fragaria vesca subsp. vesca]	Fragaria_vesca	91.2	0
TRINITY_DN27301_c0_g1	XP_004294380.2	PREDICTED: protein FAR1-RELATED SEQUENCE 9-like [Fragaria vesca subsp. vesca]	Fragaria_vesca	83.7	0
TRINITY_DN27301_c0_g2	EOY30652.1	Nucleotide-diphospho-sugar transferases superfamily protein isoform 1 [Theobroma cacao]	Theobroma_cacao	82.2	1.5e-28
TRINITY_DN27301_c0_g6	XP_004287475.1	PREDICTED: uncharacterized protein LOC101296224 [Fragaria vesca subsp. vesca]	Fragaria_vesca	94.8	3.6e-296
TRINITY_DN27302_c0_g1	XP_004304601.1	PREDICTED: RING-H2 finger protein ATL46 [Fragaria vesca subsp. vesca]	Fragaria_vesca	86.2	8.6e-176
TRINITY_DN27303_c0_g1	XP_004296838.1	PREDICTED: probable histone-arginine methyltransferase 1.4 isoform X1 [Fragaria vesca subsp. vesca]	Fragaria_vesca	85.5	4.7e-279
TRINITY_DN27303_c0_g2	XP_004292601.1	PREDICTED: EID1-like F-box protein 3 [Fragaria vesca subsp. vesca]	Fragaria_vesca	85	6e-139
TRINITY_DN27303_c0_g4	XP_004292598.1	PREDICTED: RING-H2 finger protein ATL54-like [Fragaria vesca subsp. vesca]	Fragaria_vesca	90.1	1.6e-134
TRINITY_DN27304_c0_g2	XP_006856698.2	PREDICTED: aspartic proteinase Asp1 [Amborella trichopoda]	Amborella_trichopoda	68.1	3.5e-43
TRINITY_DN27304_c1_g1	XP_004298660.1	PREDICTED: probable transaldolase [Fragaria vesca subsp. vesca]	Fragaria_vesca	95.2	2.5e-206
TRINITY_DN27304_c1_g2	XP_011458203.1	PREDICTED: uncharacterized protein LOC101300301 isoform X1 [Fragaria vesca subsp. vesca]	Fragaria_vesca	93.7	5e-218
TRINITY_DN27304_c1_g3	XP_010269777.1	PREDICTED: CLK4-associating serine/arginine rich protein isoform X2 [Nelumbo nucifera]	Nelumbo_nucifera	68.4	2e-52
TRINITY_DN27304_c1_g5	XP_009407153.1	PREDICTED: uncharacterized protein LOC103989923 [Musa acuminata subsp. malaccensis]	Musa_acuminata	84.9	3.2e-90
TRINITY_DN27304_c1_g7	XP_010259018.1	PREDICTED: uncharacterized protein LOC104598575 [Nelumbo nucifera]	Nelumbo_nucifera	78.8	1.5e-107
TRINITY_DN27304_c1_g8	JAT64429.1	Transaldolase [Anthurium amnicola]	Anthurium_amnicola	83.1	2.4e-36
TRINITY_DN27305_c0_g1	XP_011458932.1	PREDICTED: thioredoxin-like 4, chloroplastic [Fragaria vesca subsp. vesca]	Fragaria_vesca	75.2	1.3e-80
TRINITY_DN27305_c0_g2	XP_011083841.1	PREDICTED: thioredoxin-like 4, chloroplastic [Sesamum indicum]	Sesamum_indicum	86.2	7.9e-35
TRINITY_DN27305_c0_g5	XP_004291107.1	PREDICTED: abscisic acid 8'-hydroxylase 4-like [Fragaria vesca subsp. vesca]	Fragaria_vesca	89.4	1.3e-252
TRINITY_DN27305_c0_g6	XP_004291109.1	PREDICTED: SCP2 sterol-binding domain-containing protein 1-like [Fragaria vesca subsp. vesca]	Fragaria_vesca	96.8	4.2e-61
TRINITY_DN27306_c0_g1	AHA84284.1	prolactin-inducible protein [Phaseolus vulgaris]	Phaseolus_vulgaris	100	2.8e-39
TRINITY_DN27306_c0_g2	XP_007132257.1	hypothetical protein PHAVU_011G079300g [Phaseolus vulgaris]	Phaseolus_vulgaris	100	6.2e-51
TRINITY_DN27306_c0_g3	ACU81080.1	aquaporin [Fragaria x ananassa]	Fragaria_x_ananassa	92.7	3.8e-132
TRINITY_DN27306_c0_g4	NP_567178.1	plasma membrane intrinsic protein 1;4 [Arabidopsis thaliana]	Arabidopsis_thaliana	93.2	1.1e-150
TRINITY_DN27306_c0_g5	XP_004304428.1	PREDICTED: aquaporin PIP2-1-like [Fragaria vesca subsp. vesca]	Fragaria_vesca	97	4.9e-107
TRINITY_DN27306_c0_g8	XP_007141791.1	hypothetical protein PHAVU_008G226000g [Phaseolus vulgaris]	Phaseolus_vulgaris	100	2.1e-102
TRINITY_DN27306_c0_g9	XP_004297611.1	PREDICTED: dof zinc finger protein DOF1.7-like [Fragaria vesca subsp. vesca]	Fragaria_vesca	86.9	7.9e-23
TRINITY_DN27307_c0_g1	XP_004295864.1	PREDICTED: truncated FRIGIDA-like protein 1 [Fragaria vesca subsp. vesca]	Fragaria_vesca	76.1	1.6e-201
TRINITY_DN27307_c1_g1	XP_004290162.1	PREDICTED: probable glucan endo-1,3-beta-glucosidase A6 [Fragaria vesca subsp. vesca]	Fragaria_vesca	78.3	1.5e-12
TRINITY_DN27308_c0_g1	XP_008220121.2	PREDICTED: uncharacterized protein LOC103320250 [Prunus mume]	Prunus_mume	55.1	2.2e-114
TRINITY_DN27309_c0_g1	XP_004304664.1	PREDICTED: uncharacterized CRM domain-containing protein At3g25440, chloroplastic [Fragaria vesca subsp. vesca]	Fragaria_vesca	84.5	4e-293
TRINITY_DN27310_c0_g2	XP_010270607.1	PREDICTED: squamosa promoter-binding-like protein 14 [Nelumbo nucifera]	Nelumbo_nucifera	68.6	2.2e-16
TRINITY_DN27310_c0_g5	XP_010256977.1	PREDICTED: squamosa promoter-binding-like protein 14 [Nelumbo nucifera]	Nelumbo_nucifera	69.3	6e-131
TRINITY_DN27310_c0_g6	XP_002273784.1	PREDICTED: squamosa promoter-binding-like protein 14 [Vitis vinifera]	Vitis_vinifera	60.4	1.2e-23
TRINITY_DN27310_c0_g8	XP_010256977.1	PREDICTED: squamosa promoter-binding-like protein 14 [Nelumbo nucifera]	Nelumbo_nucifera	64.5	5.2e-41
TRINITY_DN27310_c0_g9	XP_010256977.1	PREDICTED: squamosa promoter-binding-like protein 14 [Nelumbo nucifera]	Nelumbo_nucifera	81.8	6.1e-54
TRINITY_DN27311_c0_g2	XP_011458966.1	PREDICTED: ATP-dependent 6-phosphofructokinase 6 [Fragaria vesca subsp. vesca]	Fragaria_vesca	88.2	3.1e-09
TRINITY_DN27311_c0_g3	XP_011458966.1	PREDICTED: ATP-dependent 6-phosphofructokinase 6 [Fragaria vesca subsp. vesca]	Fragaria_vesca	95.3	3.5e-139
TRINITY_DN27311_c0_g5	XP_004287375.1	PREDICTED: serine-threonine kinase receptor-associated protein [Fragaria vesca subsp. vesca]	Fragaria_vesca	99.1	9.9e-202
TRINITY_DN27311_c1_g1	XP_004287059.1	PREDICTED: uncharacterized protein LOC101291364 [Fragaria vesca subsp. vesca]	Fragaria_vesca	83.8	2.7e-08
TRINITY_DN27311_c1_g3	XP_004294562.1	PREDICTED: uncharacterized protein LOC101313196 [Fragaria vesca subsp. vesca]	Fragaria_vesca	80	1.6e-27
TRINITY_DN27312_c0_g1	XP_008227950.1	PREDICTED: metal tolerance protein C4 [Prunus mume]	Prunus_mume	84.2	1.6e-210
TRINITY_DN27312_c0_g2	XP_017178450.1	PREDICTED: uncharacterized protein LOC108169507 [Malus domestica]	Malus_domestica	75.7	5.5e-42
TRINITY_DN27313_c1_g2	XP_006452137.1	hypothetical protein CICLE_v10009865mg [Citrus clementina]	Citrus_clementina	95.5	1.7e-61
TRINITY_DN27313_c2_g1	XP_007207924.1	hypothetical protein PRUPE_ppa018657mg [Prunus persica]	Prunus_persica	86.7	6.1e-101
TRINITY_DN27314_c0_g1	XP_002265847.1	PREDICTED: eukaryotic translation initiation factor 2 subunit beta [Vitis vinifera]	Vitis_vinifera	85.1	2.4e-124
TRINITY_DN27315_c0_g1	XP_011458116.1	PREDICTED: chloride channel protein CLC-e [Fragaria vesca subsp. vesca]	Fragaria_vesca	85.6	0
TRINITY_DN27316_c0_g1	XP_004289914.1	PREDICTED: cytochrome P450 94A1-like [Fragaria vesca subsp. vesca]	Fragaria_vesca	89.8	3.1e-265
TRINITY_DN27317_c0_g1	XP_004287905.2	PREDICTED: cytochrome P450 90B1 [Fragaria vesca subsp. vesca]	Fragaria_vesca	96.9	7.3e-142
TRINITY_DN27317_c0_g2	XP_004306283.1	PREDICTED: citrate synthase, glyoxysomal [Fragaria vesca subsp. vesca]	Fragaria_vesca	60.2	4.1e-22
TRINITY_DN27317_c0_g4	XP_007201262.1	hypothetical protein PRUPE_ppa008449mg [Prunus persica]	Prunus_persica	78.6	1.2e-68
TRINITY_DN27317_c0_g6	XP_004289975.1	PREDICTED: tetratricopeptide repeat protein 7A [Fragaria vesca subsp. vesca]	Fragaria_vesca	89.4	1.6e-84
TRINITY_DN27317_c0_g7	XP_004289800.1	PREDICTED: zinc finger protein ZAT10 [Fragaria vesca subsp. vesca]	Fragaria_vesca	65.9	5.1e-59
TRINITY_DN27317_c0_g8	XP_004287905.2	PREDICTED: cytochrome P450 90B1 [Fragaria vesca subsp. vesca]	Fragaria_vesca	60.7	2.1e-10
TRINITY_DN27317_c0_g9	XP_004290123.1	PREDICTED: protein FAR1-RELATED SEQUENCE 5-like [Fragaria vesca subsp. vesca]	Fragaria_vesca	87.7	2.8e-112
TRINITY_DN27318_c0_g1	XP_011457909.1	PREDICTED: LOW QUALITY PROTEIN: histone-lysine N-methyltransferase SUVR4-like [Fragaria vesca subsp. vesca]	Fragaria_vesca	84	4.7e-256
TRINITY_DN27319_c1_g1	XP_004290503.1	PREDICTED: cellulose synthase A catalytic subunit 2 [UDP-forming]-like [Fragaria vesca subsp. vesca]	Fragaria_vesca	96.6	0
TRINITY_DN27319_c1_g2	XP_009346630.1	PREDICTED: triosephosphate isomerase, chloroplastic [Pyrus x bretschneideri]	Pyrus_x_bretschneideri	71.7	9.7e-06
TRINITY_DN2731_c0_g1	XP_011470159.1	PREDICTED: uncharacterized protein LOC105353124 [Fragaria vesca subsp. vesca]	Fragaria_vesca	93	2e-41
TRINITY_DN27320_c1_g1	XP_004303214.1	PREDICTED: pentatricopeptide repeat-containing protein At3g02650, mitochondrial [Fragaria vesca subsp. vesca]	Fragaria_vesca	82.7	1.8e-171
TRINITY_DN27320_c1_g2	XP_004309130.1	PREDICTED: cyclic nucleotide-gated ion channel 1-like [Fragaria vesca subsp. vesca]	Fragaria_vesca	77.6	4.7e-137
TRINITY_DN27320_c1_g3	XP_004309130.1	PREDICTED: cyclic nucleotide-gated ion channel 1-like [Fragaria vesca subsp. vesca]	Fragaria_vesca	45.6	1.2e-58
TRINITY_DN27320_c1_g4	XP_004288328.1	PREDICTED: ATP-dependent zinc metalloprotease FtsH [Fragaria vesca subsp. vesca]	Fragaria_vesca	95.7	0
TRINITY_DN27320_c1_g5	XP_011458942.1	PREDICTED: dihydroflavonol-4-reductase [Fragaria vesca subsp. vesca]	Fragaria_vesca	92.3	1.9e-184
TRINITY_DN27321_c0_g1	XP_004293812.1	PREDICTED: metacaspase-4 [Fragaria vesca subsp. vesca]	Fragaria_vesca	88.9	9.4e-215
TRINITY_DN27321_c0_g2	XP_009388277.1	PREDICTED: metacaspase-1 [Musa acuminata subsp. malaccensis]	Musa_acuminata	88.6	1.7e-98
TRINITY_DN27321_c0_g3	XP_011470025.1	PREDICTED: metacaspase-1-like [Fragaria vesca subsp. vesca]	Fragaria_vesca	88.5	2.9e-170
TRINITY_DN27322_c0_g1	XP_011468343.1	PREDICTED: tether containing UBX domain for GLUT4 [Fragaria vesca subsp. vesca]	Fragaria_vesca	92.4	8.7e-107
TRINITY_DN27323_c2_g11	XP_004292328.1	PREDICTED: putative pentatricopeptide repeat-containing protein At5g59200, chloroplastic [Fragaria vesca subsp. vesca]	Fragaria_vesca	89.9	4.6e-186
TRINITY_DN27323_c2_g8	XP_004292328.1	PREDICTED: putative pentatricopeptide repeat-containing protein At5g59200, chloroplastic [Fragaria vesca subsp. vesca]	Fragaria_vesca	82.3	7.9e-52
TRINITY_DN27324_c0_g2	XP_004301353.1	PREDICTED: TMV resistance protein N-like [Fragaria vesca subsp. vesca]	Fragaria_vesca	91.4	6.8e-70
TRINITY_DN27324_c0_g4	XP_004301353.1	PREDICTED: TMV resistance protein N-like [Fragaria vesca subsp. vesca]	Fragaria_vesca	91.6	8.1e-76
TRINITY_DN27325_c0_g1	XP_004290230.1	PREDICTED: 3-ketoacyl-CoA thiolase 2, peroxisomal-like [Fragaria vesca subsp. vesca]	Fragaria_vesca	95.4	3.8e-244
TRINITY_DN27327_c0_g1	XP_011461162.1	PREDICTED: putative disease resistance protein RGA4 isoform X1 [Fragaria vesca subsp. vesca]	Fragaria_vesca	69.2	1.5e-56
TRINITY_DN27327_c0_g2	XP_011461162.1	PREDICTED: putative disease resistance protein RGA4 isoform X1 [Fragaria vesca subsp. vesca]	Fragaria_vesca	69.6	7e-10
TRINITY_DN27328_c0_g1	XP_004288549.1	PREDICTED: uncharacterized protein LOC101309389 isoform X2 [Fragaria vesca subsp. vesca]	Fragaria_vesca	75.4	3.4e-134
TRINITY_DN27328_c0_g2	XP_011468885.1	PREDICTED: uncharacterized protein LOC101309389 isoform X1 [Fragaria vesca subsp. vesca]	Fragaria_vesca	82.3	6.9e-190
TRINITY_DN27329_c0_g1	XP_011465119.1	PREDICTED: probable inactive shikimate kinase like 2, chloroplastic [Fragaria vesca subsp. vesca]	Fragaria_vesca	89.1	1.1e-188
TRINITY_DN27329_c0_g2	XP_011465116.1	PREDICTED: inactive poly [ADP-ribose] polymerase RCD1-like [Fragaria vesca subsp. vesca]	Fragaria_vesca	87.6	1.2e-43
TRINITY_DN27330_c0_g1	XP_008800021.1	PREDICTED: cell division cycle 20.2, cofactor of APC complex-like [Phoenix dactylifera]	Phoenix_dactylifera	77.3	6.4e-33
TRINITY_DN27331_c0_g1	XP_004299881.2	PREDICTED: threonylcarbamoyladenosine tRNA methylthiotransferase [Fragaria vesca subsp. vesca]	Fragaria_vesca	92.4	0
TRINITY_DN27332_c0_g1	XP_004304124.1	PREDICTED: uncharacterized protein LOC101313140 [Fragaria vesca subsp. vesca]	Fragaria_vesca	31.1	9.2e-64
TRINITY_DN27333_c1_g2	XP_004295103.1	PREDICTED: calmodulin-binding transcription activator 5 [Fragaria vesca subsp. vesca]	Fragaria_vesca	66.9	3.8e-295
TRINITY_DN27333_c1_g3	XP_010095528.1	Vacuolar protein sorting-associated protein 35B [Morus notabilis]	Morus_notabilis	96.1	5.8e-104
TRINITY_DN27333_c1_g4	XP_010943624.1	PREDICTED: uncharacterized protein LOC105061313 [Elaeis guineensis]	Elaeis_guineensis	47.6	4.4e-26
TRINITY_DN27333_c1_g7	XP_008221237.1	PREDICTED: rac-like GTP-binding protein 5 [Prunus mume]	Prunus_mume	91.9	8.1e-98
TRINITY_DN27334_c0_g3	XP_004306523.2	PREDICTED: zinc finger A20 and AN1 domain-containing stress-associated protein 8-like isoform X1 [Fragaria vesca subsp. vesca]	Fragaria_vesca	86.2	4.2e-81
TRINITY_DN27334_c0_g4	XP_014629165.1	PREDICTED: zinc finger BED domain-containing protein RICESLEEPER 3-like [Glycine max]	Glycine_max	51	1.6e-16
TRINITY_DN27334_c0_g5	XP_004293286.1	PREDICTED: calcium-dependent protein kinase 2-like [Fragaria vesca subsp. vesca]	Fragaria_vesca	98.1	8.9e-140
TRINITY_DN27335_c0_g1	XP_011462168.1	PREDICTED: probable LRR receptor-like serine/threonine-protein kinase At1g56130 [Fragaria vesca subsp. vesca]	Fragaria_vesca	90.2	2.6e-151
TRINITY_DN27335_c0_g2	XP_008226109.1	PREDICTED: probable LRR receptor-like serine/threonine-protein kinase At1g56130 [Prunus mume]	Prunus_mume	73.9	9e-24
TRINITY_DN27336_c0_g1	XP_007218529.1	hypothetical protein PRUPE_ppa012628mg [Prunus persica]	Prunus_persica	98.7	7.2e-85
TRINITY_DN27336_c0_g2	KJB39459.1	hypothetical protein B456_007G014500 [Gossypium raimondii]	Gossypium_raimondii	96.1	4.1e-85
TRINITY_DN27336_c0_g3	AAR83898.1	ubiquitin-conjugating protein [Capsicum annuum]	Capsicum_annuum	100	4.5e-19
TRINITY_DN27336_c0_g4	ABI84262.1	ubiquitin-conjugating enzyme 9 [Arachis hypogaea]	Arachis_hypogaea	98.9	1e-46
TRINITY_DN27336_c0_g5	AFG28411.1	ubiquitin conjugating enzyme E2 [Musa acuminata AAA Group]	Musa_acuminata	95.7	2.5e-20
TRINITY_DN27336_c0_g6	KJB39459.1	hypothetical protein B456_007G014500 [Gossypium raimondii]	Gossypium_raimondii	98.7	3.6e-85
TRINITY_DN27336_c0_g7	KYP66269.1	Ubiquitin-conjugating enzyme E2 10, partial [Cajanus cajan]	Cajanus_cajan	99.3	4.8e-85
TRINITY_DN27336_c0_g8	NP_001234437.1	ubiquitin conjugating enzyme E2 [Solanum lycopersicum]	Solanum_lycopersicum	100	8e-35
TRINITY_DN27338_c0_g2	XP_011462845.1	PREDICTED: pre-mRNA-splicing factor ISY1 homolog [Fragaria vesca subsp. vesca]	Fragaria_vesca	97	4e-144
TRINITY_DN27339_c0_g1	XP_004306732.1	PREDICTED: jacalin-related lectin 3-like [Fragaria vesca subsp. vesca]	Fragaria_vesca	51.4	1.4e-54
TRINITY_DN27339_c0_g2	XP_004306037.1	PREDICTED: ATP-dependent zinc metalloprotease FTSH 9, chloroplastic [Fragaria vesca subsp. vesca]	Fragaria_vesca	94	0
TRINITY_DN27339_c0_g3	XP_004295091.1	PREDICTED: jacalin-related lectin 3-like [Fragaria vesca subsp. vesca]	Fragaria_vesca	42.1	1.3e-33
TRINITY_DN27339_c0_g4	XP_004295091.1	PREDICTED: jacalin-related lectin 3-like [Fragaria vesca subsp. vesca]	Fragaria_vesca	45.6	3e-24
TRINITY_DN27339_c0_g5	XP_004295091.1	PREDICTED: jacalin-related lectin 3-like [Fragaria vesca subsp. vesca]	Fragaria_vesca	36.4	3.8e-24
TRINITY_DN27339_c0_g6	XP_004306732.1	PREDICTED: jacalin-related lectin 3-like [Fragaria vesca subsp. vesca]	Fragaria_vesca	34.6	2.1e-09
TRINITY_DN27340_c0_g1	XP_004303246.1	PREDICTED: 40S ribosomal protein S12 isoform X1 [Fragaria vesca subsp. vesca]	Fragaria_vesca	100	3.2e-75
TRINITY_DN27340_c0_g2	XP_004307850.1	PREDICTED: protein FAR1-RELATED SEQUENCE 4 [Fragaria vesca subsp. vesca]	Fragaria_vesca	91.3	0
TRINITY_DN27341_c0_g1	OAY43750.1	hypothetical protein MANES_08G094900 [Manihot esculenta]	Manihot_esculenta	34	9.5e-45
TRINITY_DN27342_c0_g2	XP_017181039.1	PREDICTED: putative receptor-like protein kinase At3g47110 [Malus domestica]	Malus_domestica	70.5	1.3e-45
TRINITY_DN27342_c0_g3	XP_007203864.1	hypothetical protein PRUPE_ppa022255mg, partial [Prunus persica]	Prunus_persica	72.8	5.3e-35
TRINITY_DN27343_c0_g1	XP_007215521.1	hypothetical protein PRUPE_ppa003758mg [Prunus persica]	Prunus_persica	63	5.1e-17
TRINITY_DN27343_c0_g10	XP_004299124.1	PREDICTED: uncharacterized protein LOC101307302 [Fragaria vesca subsp. vesca]	Fragaria_vesca	87.1	1.6e-06
TRINITY_DN27343_c0_g3	XP_011467948.1	PREDICTED: KH domain-containing protein At4g18375 [Fragaria vesca subsp. vesca]	Fragaria_vesca	95.8	1.6e-252
TRINITY_DN27343_c0_g4	XP_004299124.1	PREDICTED: uncharacterized protein LOC101307302 [Fragaria vesca subsp. vesca]	Fragaria_vesca	88.9	2.3e-155
TRINITY_DN27343_c0_g5	XP_011459137.1	PREDICTED: uncharacterized protein LOC101296169 isoform X1 [Fragaria vesca subsp. vesca]	Fragaria_vesca	91.2	1.4e-219
TRINITY_DN27343_c0_g6	XP_004291408.1	PREDICTED: uncharacterized protein LOC101296169 isoform X2 [Fragaria vesca subsp. vesca]	Fragaria_vesca	84.6	1.3e-15
TRINITY_DN27344_c1_g1	XP_016648189.1	PREDICTED: LOW QUALITY PROTEIN: uncharacterized protein LOC103325393 [Prunus mume]	Prunus_mume	82.8	8.2e-87
TRINITY_DN27345_c0_g1	XP_004293433.1	PREDICTED: uncharacterized protein LOC101310200 [Fragaria vesca subsp. vesca]	Fragaria_vesca	89.1	5e-86
TRINITY_DN27345_c0_g2	XP_004297061.1	PREDICTED: uncharacterized protein LOC101304275 [Fragaria vesca subsp. vesca]	Fragaria_vesca	92.8	2.3e-74
TRINITY_DN27346_c0_g1	XP_004291139.2	PREDICTED: uncharacterized protein LOC101314718 [Fragaria vesca subsp. vesca]	Fragaria_vesca	90	1.8e-206
TRINITY_DN27346_c0_g3	XP_002284254.1	PREDICTED: uncharacterized protein LOC100267853 [Vitis vinifera]	Vitis_vinifera	90.2	2.8e-25
TRINITY_DN27348_c0_g1	XP_011461021.1	PREDICTED: uncharacterized protein LOC101298301 [Fragaria vesca subsp. vesca]	Fragaria_vesca	86.2	3e-147
TRINITY_DN27348_c0_g2	XP_011461021.1	PREDICTED: uncharacterized protein LOC101298301 [Fragaria vesca subsp. vesca]	Fragaria_vesca	82.2	0
TRINITY_DN27349_c0_g1	XP_011471038.1	PREDICTED: syntaxin-112 [Fragaria vesca subsp. vesca]	Fragaria_vesca	92.6	8.4e-70
TRINITY_DN27350_c0_g1	XP_004303062.2	PREDICTED: putative disease resistance RPP13-like protein 1 [Fragaria vesca subsp. vesca]	Fragaria_vesca	69.3	3e-103
TRINITY_DN27350_c0_g2	XP_007200804.1	hypothetical protein PRUPE_ppa025265mg, partial [Prunus persica]	Prunus_persica	58.5	2.8e-29
TRINITY_DN27351_c0_g2	XP_006852650.1	PREDICTED: dynamin-related protein 5A [Amborella trichopoda]	Amborella_trichopoda	92.2	4.2e-306
TRINITY_DN27351_c0_g3	XP_018825901.1	PREDICTED: chlorophyll a-b binding protein CP29.1, chloroplastic-like [Juglans regia]	Juglans_regia	87.7	9.1e-145
TRINITY_DN27352_c0_g1	XP_011466806.1	PREDICTED: uncharacterized protein LOC101312168 [Fragaria vesca subsp. vesca]	Fragaria_vesca	84.3	3.3e-163
TRINITY_DN27353_c0_g1	OAP12314.1	hypothetical protein AXX17_AT1G06130 [Arabidopsis thaliana]	Arabidopsis_thaliana	73.1	1.9e-12
TRINITY_DN27353_c0_g10	XP_011458402.1	PREDICTED: uncharacterized protein LOC105349702 [Fragaria vesca subsp. vesca]	Fragaria_vesca	90.6	2.5e-54
TRINITY_DN27353_c0_g3	XP_007141759.1	hypothetical protein PHAVU_008G223400g [Phaseolus vulgaris]	Phaseolus_vulgaris	100	7.3e-52
TRINITY_DN27353_c0_g5	XP_004307656.1	PREDICTED: zinc finger CCCH domain-containing protein 29-like [Fragaria vesca subsp. vesca]	Fragaria_vesca	91.9	8.6e-235
TRINITY_DN27353_c0_g7	XP_004290946.1	PREDICTED: signal recognition particle 54 kDa protein 2 [Fragaria vesca subsp. vesca]	Fragaria_vesca	98.5	2.1e-262
TRINITY_DN27354_c0_g1	XP_008240500.1	PREDICTED: beta-glucosidase BoGH3B-like isoform X1 [Prunus mume]	Prunus_mume	61.3	2.7e-255
TRINITY_DN27354_c0_g2	XP_004290178.1	PREDICTED: galacturonosyltransferase 8 [Fragaria vesca subsp. vesca]	Fragaria_vesca	97.5	0
TRINITY_DN27355_c0_g1	XP_004304685.1	PREDICTED: pectate lyase-like [Fragaria vesca subsp. vesca]	Fragaria_vesca	92.9	1.8e-97
TRINITY_DN27355_c0_g11	BAF43573.1	pectate lyase, partial [Prunus persica]	Prunus_persica	94.6	5.8e-166
TRINITY_DN27355_c0_g12	XP_008796029.1	PREDICTED: ultraviolet-B receptor UVR8 [Phoenix dactylifera]	Phoenix_dactylifera	90	3.2e-174
TRINITY_DN27355_c0_g2	OAY84082.1	hypothetical protein ACMD2_16349 [Ananas comosus]	Ananas_comosus	76.9	6.8e-62
TRINITY_DN27355_c0_g3	XP_004310005.1	PREDICTED: ultraviolet-B receptor UVR8 [Fragaria vesca subsp. vesca]	Fragaria_vesca	97.6	0
TRINITY_DN27355_c0_g4	XP_010266466.1	PREDICTED: probable WRKY transcription factor 41 [Nelumbo nucifera]	Nelumbo_nucifera	54.2	1.7e-94
TRINITY_DN27355_c0_g5	XP_004288477.1	PREDICTED: DNA replication complex GINS protein PSF1-like [Fragaria vesca subsp. vesca]	Fragaria_vesca	94.5	2.3e-103
TRINITY_DN27355_c0_g6	XP_004304685.1	PREDICTED: pectate lyase-like [Fragaria vesca subsp. vesca]	Fragaria_vesca	94.4	1.5e-92
TRINITY_DN27355_c0_g7	XP_011461122.1	PREDICTED: uncharacterized protein LOC101309430 [Fragaria vesca subsp. vesca]	Fragaria_vesca	90.3	3.3e-35
TRINITY_DN27356_c0_g1	XP_004288416.1	PREDICTED: uncharacterized protein LOC101314217 [Fragaria vesca subsp. vesca]	Fragaria_vesca	89.2	2.7e-156
TRINITY_DN27356_c0_g2	XP_010934765.1	PREDICTED: uncharacterized protein LOC105054843 [Elaeis guineensis]	Elaeis_guineensis	83.5	1.4e-39
TRINITY_DN27357_c0_g1	KHN24724.1	Ubiquitin-conjugating enzyme E2-17 kDa [Glycine soja]	Glycine_soja	100	2.6e-42
TRINITY_DN27357_c0_g2	XP_002323682.2	hypothetical protein POPTR_0016s14580g, partial [Populus trichocarpa]	Populus_trichocarpa	76.2	8e-84
TRINITY_DN27357_c0_g6	XP_004309811.1	PREDICTED: probable fructokinase-4 [Fragaria vesca subsp. vesca]	Fragaria_vesca	94.1	6.9e-171
TRINITY_DN27357_c0_g9	JAT56217.1	Ubiquitin-conjugating enzyme E2 28, partial [Anthurium amnicola]	Anthurium_amnicola	98.7	1.7e-83
TRINITY_DN27358_c0_g1	XP_010277742.1	PREDICTED: GDSL esterase/lipase At1g28610-like [Nelumbo nucifera]	Nelumbo_nucifera	64.6	6.6e-63
TRINITY_DN27358_c0_g4	XP_019162691.1	PREDICTED: GDSL esterase/lipase At1g28610-like [Ipomoea nil]	Ipomoea_nil	46.5	6.6e-07
TRINITY_DN27359_c0_g2	XP_002279626.1	PREDICTED: trafficking protein particle complex subunit 2-like protein [Vitis vinifera]	Vitis_vinifera	94.9	1e-61
TRINITY_DN27359_c0_g4	XP_011462337.1	PREDICTED: lysine--tRNA ligase-like [Fragaria vesca subsp. vesca]	Fragaria_vesca	89.9	0
TRINITY_DN27359_c0_g5	XP_004301637.1	PREDICTED: scopoletin glucosyltransferase-like [Fragaria vesca subsp. vesca]	Fragaria_vesca	89.5	2.9e-262
TRINITY_DN27360_c0_g2	XP_008240646.1	PREDICTED: protein DETOXIFICATION 21-like [Prunus mume]	Prunus_mume	79.7	2.3e-220
TRINITY_DN27361_c0_g1	JAT40158.1	Putative nuclear matrix constituent protein 1-like protein [Anthurium amnicola]	Anthurium_amnicola	61.5	1e-32
TRINITY_DN27361_c0_g2	XP_010660443.1	PREDICTED: protein CROWDED NUCLEI 1 isoform X1 [Vitis vinifera]	Vitis_vinifera	44.2	7.5e-09
TRINITY_DN27361_c0_g6	XP_010265313.1	PREDICTED: protein CROWDED NUCLEI 1 isoform X1 [Nelumbo nucifera]	Nelumbo_nucifera	58.4	6.7e-11
TRINITY_DN27361_c0_g8	XP_010265313.1	PREDICTED: protein CROWDED NUCLEI 1 isoform X1 [Nelumbo nucifera]	Nelumbo_nucifera	40.7	1.1e-33
TRINITY_DN27362_c0_g1	XP_003632942.1	PREDICTED: glucan endo-1,3-beta-glucosidase 1 [Vitis vinifera]	Vitis_vinifera	81.2	2e-60
TRINITY_DN27362_c0_g2	XP_004288644.1	PREDICTED: ankyrin repeat-containing protein P16F5.05c [Fragaria vesca subsp. vesca]	Fragaria_vesca	71.4	9.8e-11
TRINITY_DN27362_c0_g3	XP_004287387.1	PREDICTED: tudor domain-containing protein 3-like isoform X1 [Fragaria vesca subsp. vesca]	Fragaria_vesca	91	1.9e-169
TRINITY_DN27362_c0_g4	XP_004289801.1	PREDICTED: ATP-dependent Clp protease proteolytic subunit-related protein 1, chloroplastic [Fragaria vesca subsp. vesca]	Fragaria_vesca	84.2	5.3e-177
TRINITY_DN27362_c0_g7	XP_004295275.1	PREDICTED: glucan endo-1,3-beta-glucosidase 1 isoform X2 [Fragaria vesca subsp. vesca]	Fragaria_vesca	93.6	4.7e-261
TRINITY_DN27363_c0_g1	XP_008235294.1	PREDICTED: N-alpha-acetyltransferase 20 [Prunus mume]	Prunus_mume	98.9	2.7e-97
TRINITY_DN27363_c0_g3	XP_012064613.1	PREDICTED: N-alpha-acetyltransferase 20-like [Jatropha curcas]	Jatropha_curcas	96.6	8.5e-95
TRINITY_DN27363_c0_g4	KJB44224.1	hypothetical protein B456_007G240800 [Gossypium raimondii]	Gossypium_raimondii	51.8	1.5e-06
TRINITY_DN27364_c1_g1	XP_004290437.1	PREDICTED: uncharacterized protein At5g08430-like [Fragaria vesca subsp. vesca]	Fragaria_vesca	81.8	0
TRINITY_DN27364_c1_g2	XP_004304267.1	PREDICTED: probable WRKY transcription factor 3 [Fragaria vesca subsp. vesca]	Fragaria_vesca	89.2	6e-182
TRINITY_DN27364_c1_g5	XP_011462860.1	PREDICTED: transcription factor HY5-like isoform X1 [Fragaria vesca subsp. vesca]	Fragaria_vesca	97.1	4.4e-27
TRINITY_DN27364_c1_g6	XP_004300451.1	PREDICTED: calvin cycle protein CP12-1, chloroplastic-like [Fragaria vesca subsp. vesca]	Fragaria_vesca	94.4	1.4e-57
TRINITY_DN27365_c0_g1	XP_004300411.1	PREDICTED: cinnamoyl-CoA reductase 2-like [Fragaria vesca subsp. vesca]	Fragaria_vesca	90.6	1.2e-163
TRINITY_DN27365_c0_g2	XP_010918259.1	PREDICTED: cat eye syndrome critical region protein 2-like [Elaeis guineensis]	Elaeis_guineensis	76.9	1.6e-13
TRINITY_DN27366_c0_g1	XP_004295079.1	PREDICTED: uncharacterized protein LOC101307188 [Fragaria vesca subsp. vesca]	Fragaria_vesca	92.8	3.7e-222
TRINITY_DN27367_c1_g1	XP_011461378.1	PREDICTED: probable LRR receptor-like serine/threonine-protein kinase At1g56130 isoform X1 [Fragaria vesca subsp. vesca]	Fragaria_vesca	83.2	5.4e-57
TRINITY_DN27368_c0_g1	XP_008223870.1	PREDICTED: transcription factor bHLH35 [Prunus mume]	Prunus_mume	90.3	8.8e-08
TRINITY_DN27368_c0_g2	XP_004296498.1	PREDICTED: transcription factor bHLH35 [Fragaria vesca subsp. vesca]	Fragaria_vesca	95.3	5.2e-104
TRINITY_DN27368_c0_g4	XP_004298627.1	PREDICTED: uncharacterized protein LOC101295807 [Fragaria vesca subsp. vesca]	Fragaria_vesca	85.6	0
TRINITY_DN27369_c0_g1	XP_010251171.1	PREDICTED: protein trichome birefringence-like 2 [Nelumbo nucifera]	Nelumbo_nucifera	74.7	8.6e-34
TRINITY_DN27369_c2_g1	XP_004294623.1	PREDICTED: ankyrin repeat-containing protein At5g02620-like [Fragaria vesca subsp. vesca]	Fragaria_vesca	89.7	4.2e-160
TRINITY_DN27370_c0_g1	XP_008355042.1	PREDICTED: LOW QUALITY PROTEIN: phosphoinositide phospholipase C 4-like [Malus domestica]	Malus_domestica	100	9.2e-18
TRINITY_DN27370_c1_g2	XP_016577994.1	PREDICTED: succinate dehydrogenase subunit 6, mitochondrial [Capsicum annuum]	Capsicum_annuum	64.2	6.6e-51
TRINITY_DN27370_c1_g3	XP_010937844.1	PREDICTED: phosphoinositide phospholipase C 4-like isoform X1 [Elaeis guineensis]	Elaeis_guineensis	71.5	1.6e-251
TRINITY_DN27370_c1_g4	XP_004291951.1	PREDICTED: stromal cell-derived factor 2-like protein isoform X2 [Fragaria vesca subsp. vesca]	Fragaria_vesca	95.9	4.2e-110
TRINITY_DN27370_c1_g6	XP_008390428.1	PREDICTED: transcription factor bHLH147-like [Malus domestica]	Malus_domestica	68.8	9.4e-63
TRINITY_DN27370_c1_g7	XP_004307081.1	PREDICTED: probable protein arginine N-methyltransferase 3 [Fragaria vesca subsp. vesca]	Fragaria_vesca	83.5	6.5e-292
TRINITY_DN27370_c1_g8	XP_004297432.1	PREDICTED: adagio protein 3 [Fragaria vesca subsp. vesca]	Fragaria_vesca	96.1	0
TRINITY_DN27371_c0_g1	XP_004297240.1	PREDICTED: ureide permease 2-like isoform X1 [Fragaria vesca subsp. vesca]	Fragaria_vesca	65.5	4.6e-186
TRINITY_DN27371_c0_g2	XP_004304879.1	PREDICTED: F-box protein PP2-B15-like isoform X2 [Fragaria vesca subsp. vesca]	Fragaria_vesca	83.2	1.8e-125
TRINITY_DN27371_c0_g3	XP_004297239.1	PREDICTED: ureide permease 2-like [Fragaria vesca subsp. vesca]	Fragaria_vesca	93.3	4.2e-208
TRINITY_DN27371_c0_g4	XP_004297238.1	PREDICTED: protein root UVB sensitive 3 [Fragaria vesca subsp. vesca]	Fragaria_vesca	91.7	2.9e-117
TRINITY_DN27372_c0_g1	XP_004307807.1	PREDICTED: E3 ubiquitin protein ligase RIN2 isoform X2 [Fragaria vesca subsp. vesca]	Fragaria_vesca	96.9	2.8e-260
TRINITY_DN27373_c0_g1	JAT43899.1	Signal peptide peptidase-like 3 [Anthurium amnicola]	Anthurium_amnicola	84.6	1.7e-173
TRINITY_DN27374_c0_g1	XP_004288171.1	PREDICTED: peroxidase 17-like [Fragaria vesca subsp. vesca]	Fragaria_vesca	90	9.2e-166
TRINITY_DN27374_c0_g2	XP_004291385.1	PREDICTED: auxin response factor 5 [Fragaria vesca subsp. vesca]	Fragaria_vesca	95.1	0
TRINITY_DN27374_c0_g3	XP_010250595.1	PREDICTED: auxin response factor 8 isoform X1 [Nelumbo nucifera]	Nelumbo_nucifera	79.4	4.9e-307
TRINITY_DN27375_c0_g2	XP_011469001.1	PREDICTED: dicer-like protein 4 [Fragaria vesca subsp. vesca]	Fragaria_vesca	77.8	2.1e-07
TRINITY_DN27375_c1_g1	XP_004292196.1	PREDICTED: probable calcium-binding protein CML18 [Fragaria vesca subsp. vesca]	Fragaria_vesca	97.5	1.3e-62
TRINITY_DN27375_c1_g2	XP_004287121.1	PREDICTED: transcription factor bHLH66-like [Fragaria vesca subsp. vesca]	Fragaria_vesca	88.4	1.2e-131
TRINITY_DN27375_c1_g4	XP_008799105.1	PREDICTED: two-component response regulator ORR9-like isoform X1 [Phoenix dactylifera]	Phoenix_dactylifera	93	7.4e-22
TRINITY_DN27375_c1_g5	XP_004290880.1	PREDICTED: two-component response regulator ARR8-like [Fragaria vesca subsp. vesca]	Fragaria_vesca	82.4	4.8e-85
TRINITY_DN27375_c1_g9	XP_004309955.1	PREDICTED: probable alpha,alpha-trehalose-phosphate synthase [UDP-forming] 11 [Fragaria vesca subsp. vesca]	Fragaria_vesca	90.8	0
TRINITY_DN27377_c0_g1	XP_004308068.1	PREDICTED: SKP1-like protein 21 [Fragaria vesca subsp. vesca]	Fragaria_vesca	91	9.4e-111
TRINITY_DN27379_c4_g1	XP_011468054.1	PREDICTED: protein EMSY-LIKE 1 isoform X3 [Fragaria vesca subsp. vesca]	Fragaria_vesca	92.7	9.9e-192
TRINITY_DN27379_c4_g3	XP_004291375.1	PREDICTED: probable cytokinin riboside 5'-monophosphate phosphoribohydrolase LOGL10 [Fragaria vesca subsp. vesca]	Fragaria_vesca	81	7.5e-107
TRINITY_DN27379_c4_g4	XP_004304617.1	PREDICTED: CASP-like protein 4A1 [Fragaria vesca subsp. vesca]	Fragaria_vesca	58.6	8.7e-26
TRINITY_DN27379_c4_g5	XP_004304617.1	PREDICTED: CASP-like protein 4A1 [Fragaria vesca subsp. vesca]	Fragaria_vesca	93.9	6.6e-18
TRINITY_DN27379_c4_g6	XP_008240930.1	PREDICTED: probable protein phosphatase 2C 68 [Prunus mume]	Prunus_mume	89.8	6.4e-203
TRINITY_DN27380_c1_g1	EOY22423.1	AMP-dependent synthetase and ligase family protein [Theobroma cacao]	Theobroma_cacao	84	1e-40
TRINITY_DN27380_c3_g1	XP_010241635.1	PREDICTED: uncharacterized protein LOC104586175 [Nelumbo nucifera]	Nelumbo_nucifera	73.8	2.2e-31
TRINITY_DN27380_c3_g3	XP_011464448.1	PREDICTED: uncharacterized protein At4g15970-like [Fragaria vesca subsp. vesca]	Fragaria_vesca	85.6	1.6e-184
TRINITY_DN27380_c3_g4	XP_006854627.1	PREDICTED: BEL1-like homeodomain protein 1 [Amborella trichopoda]	Amborella_trichopoda	66.7	5.8e-12
TRINITY_DN27380_c3_g6	XP_004295361.1	PREDICTED: uncharacterized protein LOC101303021 [Fragaria vesca subsp. vesca]	Fragaria_vesca	74.4	2.3e-221
TRINITY_DN27380_c3_g8	XP_011046419.1	PREDICTED: BEL1-like homeodomain protein 1 [Populus euphratica]	Populus_euphratica	92.3	5e-56
TRINITY_DN27381_c0_g1	XP_010913682.1	PREDICTED: squamosa promoter-binding-like protein 10 isoform X1 [Elaeis guineensis]	Elaeis_guineensis	54.9	3.7e-55
TRINITY_DN27382_c0_g1	XP_004305863.1	PREDICTED: uncharacterized membrane protein At3g27390 [Fragaria vesca subsp. vesca]	Fragaria_vesca	86.7	1.8e-140
TRINITY_DN27383_c0_g1	XP_004299531.1	PREDICTED: phosphomethylethanolamine N-methyltransferase-like [Fragaria vesca subsp. vesca]	Fragaria_vesca	93	4e-274
TRINITY_DN27383_c0_g2	XP_004291165.1	PREDICTED: protein SAWADEE HOMEODOMAIN HOMOLOG 1-like [Fragaria vesca subsp. vesca]	Fragaria_vesca	87.6	9.8e-47
TRINITY_DN27383_c0_g3	XP_010274723.1	PREDICTED: phosphomethylethanolamine N-methyltransferase-like [Nelumbo nucifera]	Nelumbo_nucifera	83.5	2.5e-246
TRINITY_DN27383_c0_g4	XP_004291165.1	PREDICTED: protein SAWADEE HOMEODOMAIN HOMOLOG 1-like [Fragaria vesca subsp. vesca]	Fragaria_vesca	94.5	6.3e-73
TRINITY_DN27383_c0_g5	XP_004290044.1	PREDICTED: uncharacterized protein ycf39 [Fragaria vesca subsp. vesca]	Fragaria_vesca	96.2	2.4e-218
TRINITY_DN27383_c0_g6	XP_007137304.1	hypothetical protein PHAVU_009G116200g [Phaseolus vulgaris]	Phaseolus_vulgaris	100	1.8e-41
TRINITY_DN27384_c0_g1	XP_010274310.1	PREDICTED: lysM domain-containing GPI-anchored protein 1 [Nelumbo nucifera]	Nelumbo_nucifera	72.1	4.4e-156
TRINITY_DN27385_c0_g1	XP_011463697.1	PREDICTED: probable receptor-like protein kinase At2g23200 isoform X1 [Fragaria vesca subsp. vesca]	Fragaria_vesca	61.9	1.5e-89
TRINITY_DN27385_c0_g2	XP_009372453.1	PREDICTED: probable receptor-like protein kinase At2g23200 [Pyrus x bretschneideri]	Pyrus_x_bretschneideri	57.5	1.4e-114
TRINITY_DN27385_c0_g3	XP_011463697.1	PREDICTED: probable receptor-like protein kinase At2g23200 isoform X1 [Fragaria vesca subsp. vesca]	Fragaria_vesca	86.3	5.4e-236
TRINITY_DN27385_c0_g4	XP_007208204.1	hypothetical protein PRUPE_ppa019762mg [Prunus persica]	Prunus_persica	55.8	3e-17
TRINITY_DN27386_c0_g2	XP_004295676.1	PREDICTED: protein Jade-1-like [Fragaria vesca subsp. vesca]	Fragaria_vesca	88.8	9e-125
TRINITY_DN27387_c1_g1	XP_004303593.1	PREDICTED: putative alpha-xylosidase 2 [Fragaria vesca subsp. vesca]	Fragaria_vesca	92.1	0
TRINITY_DN27387_c1_g2	XP_004303382.1	PREDICTED: prolycopene isomerase, chloroplastic [Fragaria vesca subsp. vesca]	Fragaria_vesca	93	0
TRINITY_DN27387_c1_g3	XP_004300194.1	PREDICTED: cellulose synthase-like protein D3 [Fragaria vesca subsp. vesca]	Fragaria_vesca	96.4	0
TRINITY_DN27387_c1_g4	XP_004307862.1	PREDICTED: cellulose synthase-like protein D3 [Fragaria vesca subsp. vesca]	Fragaria_vesca	96	0
TRINITY_DN27388_c0_g1	XP_006466060.1	PREDICTED: ABC transporter C family member 8 isoform X1 [Citrus sinensis]	Citrus_sinensis	76.3	6.3e-254
TRINITY_DN27388_c0_g2	XP_006426500.1	hypothetical protein CICLE_v10024705mg [Citrus clementina]	Citrus_clementina	88.3	1.4e-32
TRINITY_DN27388_c0_g3	XP_010262193.1	PREDICTED: ABC transporter C family member 8-like [Nelumbo nucifera]	Nelumbo_nucifera	89.6	1.9e-34
TRINITY_DN27388_c0_g4	EOY27088.1	Multidrug resistance-associated protein 6 isoform 1 [Theobroma cacao]	Theobroma_cacao	67	7.5e-29
TRINITY_DN27388_c0_g5	XP_010262193.1	PREDICTED: ABC transporter C family member 8-like [Nelumbo nucifera]	Nelumbo_nucifera	75.3	1.1e-27
TRINITY_DN27389_c0_g1	XP_010912890.1	PREDICTED: cytochrome P450 71A9-like [Elaeis guineensis]	Elaeis_guineensis	57	2.9e-156
TRINITY_DN27390_c0_g1	XP_004302493.1	PREDICTED: ethanolamine-phosphate cytidylyltransferase [Fragaria vesca subsp. vesca]	Fragaria_vesca	96.8	3.9e-193
TRINITY_DN27391_c0_g1	XP_004303842.1	PREDICTED: receptor-like protein kinase [Fragaria vesca subsp. vesca]	Fragaria_vesca	90.3	1.7e-207
TRINITY_DN27394_c0_g1	XP_011462028.1	PREDICTED: LRR receptor-like serine/threonine-protein kinase EFR [Fragaria vesca subsp. vesca]	Fragaria_vesca	62	2.9e-22
TRINITY_DN27394_c0_g2	XP_011462029.1	PREDICTED: probable LRR receptor-like serine/threonine-protein kinase At3g47570 [Fragaria vesca subsp. vesca]	Fragaria_vesca	80.6	9.4e-26
TRINITY_DN27394_c0_g3	XP_007213736.1	hypothetical protein PRUPE_ppa000173mg [Prunus persica]	Prunus_persica	80	2e-25
TRINITY_DN27394_c0_g4	XP_011462028.1	PREDICTED: LRR receptor-like serine/threonine-protein kinase EFR [Fragaria vesca subsp. vesca]	Fragaria_vesca	56	4.7e-09
TRINITY_DN27395_c0_g1	XP_015893268.1	PREDICTED: putative cysteine-rich receptor-like protein kinase 20 isoform X1 [Ziziphus jujuba]	Ziziphus_jujuba	81.7	3.1e-50
TRINITY_DN27395_c0_g2	XP_015893268.1	PREDICTED: putative cysteine-rich receptor-like protein kinase 20 isoform X1 [Ziziphus jujuba]	Ziziphus_jujuba	71	8.1e-24
TRINITY_DN27395_c0_g4	XP_007204635.1	hypothetical protein PRUPE_ppa002019mg [Prunus persica]	Prunus_persica	87.1	9.4e-38
TRINITY_DN27395_c0_g5	XP_010108546.1	G-type lectin S-receptor-like serine/threonine-protein kinase [Morus notabilis]	Morus_notabilis	82.9	7.6e-35
TRINITY_DN27395_c1_g1	XP_011462090.1	PREDICTED: G-type lectin S-receptor-like serine/threonine-protein kinase At4g27290 [Fragaria vesca subsp. vesca]	Fragaria_vesca	79.4	9.6e-159
TRINITY_DN27396_c0_g1	XP_004309894.2	PREDICTED: glutamate receptor 2.7-like [Fragaria vesca subsp. vesca]	Fragaria_vesca	85.5	2.5e-200
TRINITY_DN27397_c0_g2	XP_010275912.1	PREDICTED: tyrosine/DOPA decarboxylase 2-like [Nelumbo nucifera]	Nelumbo_nucifera	82.5	3e-254
TRINITY_DN27398_c0_g1	XP_004306802.1	PREDICTED: O-glucosyltransferase rumi homolog [Fragaria vesca subsp. vesca]	Fragaria_vesca	100	1.9e-36
TRINITY_DN27398_c1_g1	XP_002321919.2	hypothetical protein POPTR_0015s13090g [Populus trichocarpa]	Populus_trichocarpa	70.4	7.3e-34
TRINITY_DN27398_c1_g3	XP_004308086.1	PREDICTED: O-glucosyltransferase rumi homolog isoform X3 [Fragaria vesca subsp. vesca]	Fragaria_vesca	90.2	6.9e-282
TRINITY_DN27399_c0_g1	XP_004306429.1	PREDICTED: vesicle-associated membrane protein 727 [Fragaria vesca subsp. vesca]	Fragaria_vesca	92.4	1e-118
TRINITY_DN27399_c0_g2	XP_007142865.1	hypothetical protein PHAVU_007G023300g [Phaseolus vulgaris]	Phaseolus_vulgaris	100	1.5e-33
TRINITY_DN2739_c0_g1	XP_004310251.1	PREDICTED: transcription factor IBH1-like [Fragaria vesca subsp. vesca]	Fragaria_vesca	73.7	3.7e-50
TRINITY_DN27400_c0_g2	XP_011467891.1	PREDICTED: myb-related protein 306 [Fragaria vesca subsp. vesca]	Fragaria_vesca	76.9	5e-100
TRINITY_DN27400_c0_g3	XP_004299363.1	PREDICTED: myb-related protein 306-like isoform X1 [Fragaria vesca subsp. vesca]	Fragaria_vesca	87.4	5.2e-126
TRINITY_DN27400_c0_g4	XP_004287205.1	PREDICTED: probable ADP-ribosylation factor GTPase-activating protein AGD14 [Fragaria vesca subsp. vesca]	Fragaria_vesca	86.1	2.3e-172
TRINITY_DN27400_c0_g5	XP_004304297.1	PREDICTED: myb-related protein 306 [Fragaria vesca subsp. vesca]	Fragaria_vesca	93.7	3.7e-166
TRINITY_DN27400_c0_g6	XP_004305832.1	PREDICTED: pentatricopeptide repeat-containing protein At2g42920, chloroplastic [Fragaria vesca subsp. vesca]	Fragaria_vesca	94.7	4.1e-254
TRINITY_DN27400_c0_g7	XP_010246153.1	PREDICTED: myb-related protein 306 [Nelumbo nucifera]	Nelumbo_nucifera	68.3	8.1e-06
TRINITY_DN27400_c0_g8	XP_004287205.1	PREDICTED: probable ADP-ribosylation factor GTPase-activating protein AGD14 [Fragaria vesca subsp. vesca]	Fragaria_vesca	81.4	1.8e-129
TRINITY_DN27401_c0_g1	XP_004310159.1	PREDICTED: uncharacterized protein LOC101309120 [Fragaria vesca subsp. vesca]	Fragaria_vesca	90	2.6e-34
TRINITY_DN27401_c0_g2	XP_004310159.1	PREDICTED: uncharacterized protein LOC101309120 [Fragaria vesca subsp. vesca]	Fragaria_vesca	88.3	4.9e-59
TRINITY_DN27401_c0_g3	XP_004309998.2	PREDICTED: uncharacterized protein LOC101307854 [Fragaria vesca subsp. vesca]	Fragaria_vesca	85.3	0
TRINITY_DN27401_c0_g4	XP_007206038.1	hypothetical protein PRUPE_ppa012539mg [Prunus persica]	Prunus_persica	76.4	1.4e-24
TRINITY_DN27401_c0_g7	XP_004310159.1	PREDICTED: uncharacterized protein LOC101309120 [Fragaria vesca subsp. vesca]	Fragaria_vesca	88.9	5.6e-41
TRINITY_DN27401_c0_g8	XP_004310159.1	PREDICTED: uncharacterized protein LOC101309120 [Fragaria vesca subsp. vesca]	Fragaria_vesca	91.4	3.5e-30
TRINITY_DN27402_c0_g1	XP_004290146.1	PREDICTED: uncharacterized protein LOC101300300 [Fragaria vesca subsp. vesca]	Fragaria_vesca	93.5	2.3e-08
TRINITY_DN27402_c0_g2	XP_004290146.1	PREDICTED: uncharacterized protein LOC101300300 [Fragaria vesca subsp. vesca]	Fragaria_vesca	91.7	0
TRINITY_DN27403_c0_g1	XP_004290313.1	PREDICTED: endoglucanase 24-like [Fragaria vesca subsp. vesca]	Fragaria_vesca	94.1	4e-241
TRINITY_DN27403_c0_g2	XP_004290313.1	PREDICTED: endoglucanase 24-like [Fragaria vesca subsp. vesca]	Fragaria_vesca	91.5	1.3e-31
TRINITY_DN27404_c0_g1	XP_011470355.1	PREDICTED: tripeptidyl-peptidase 2 [Fragaria vesca subsp. vesca]	Fragaria_vesca	94.4	0
TRINITY_DN27404_c0_g2	XP_011470355.1	PREDICTED: tripeptidyl-peptidase 2 [Fragaria vesca subsp. vesca]	Fragaria_vesca	95.8	5.3e-60
TRINITY_DN27405_c0_g1	XP_010275310.1	PREDICTED: tobamovirus multiplication protein 2A [Nelumbo nucifera]	Nelumbo_nucifera	94.6	3.7e-12
TRINITY_DN27405_c0_g2	XP_010275310.1	PREDICTED: tobamovirus multiplication protein 2A [Nelumbo nucifera]	Nelumbo_nucifera	81.5	2.1e-129
TRINITY_DN27405_c0_g3	XP_010275310.1	PREDICTED: tobamovirus multiplication protein 2A [Nelumbo nucifera]	Nelumbo_nucifera	77	3.8e-106
TRINITY_DN27406_c0_g1	XP_004294908.1	PREDICTED: uncharacterized protein LOC101300891 isoform X1 [Fragaria vesca subsp. vesca]	Fragaria_vesca	87.7	4.4e-155
TRINITY_DN27406_c0_g2	YP_009326477.1	hypothetical chloroplast RF1 (chloroplast) [Rosa roxburghii]	Rosa_roxburghii	97.4	0
TRINITY_DN27406_c0_g6	XP_007207520.1	hypothetical protein PRUPE_ppa013987mg [Prunus persica]	Prunus_persica	83.3	1.1e-35
TRINITY_DN27406_c0_g8	XP_004290455.1	PREDICTED: uncharacterized oxidoreductase At4g09670 [Fragaria vesca subsp. vesca]	Fragaria_vesca	91.7	4.8e-198
TRINITY_DN27407_c0_g1	XP_004297065.1	PREDICTED: uncharacterized protein LOC101305747 [Fragaria vesca subsp. vesca]	Fragaria_vesca	79.7	5.1e-73
TRINITY_DN27407_c0_g2	XP_010243203.1	PREDICTED: superoxide dismutase [Cu-Zn], chloroplastic [Nelumbo nucifera]	Nelumbo_nucifera	79.1	9e-85
TRINITY_DN27407_c0_g3	XP_008365087.1	PREDICTED: superoxide dismutase [Cu-Zn], chloroplastic [Malus domestica]	Malus_domestica	96.1	3e-67
TRINITY_DN27408_c0_g1	EOY33770.1	Zinc finger family protein isoform 1 [Theobroma cacao]	Theobroma_cacao	76.1	8e-10
TRINITY_DN27409_c0_g1	XP_011462442.1	PREDICTED: putative disease resistance protein At1g50180 [Fragaria vesca subsp. vesca]	Fragaria_vesca	69.6	7.1e-30
TRINITY_DN27410_c0_g1	XP_004252334.1	PREDICTED: heat shock 70 kDa protein 15-like [Solanum lycopersicum]	Solanum_lycopersicum	75.4	7.9e-60
TRINITY_DN27411_c0_g1	XP_004306910.1	PREDICTED: brefeldin A-inhibited guanine nucleotide-exchange protein 2-like [Fragaria vesca subsp. vesca]	Fragaria_vesca	96.5	0
TRINITY_DN27411_c0_g2	XP_004296852.1	PREDICTED: eukaryotic translation initiation factor 2 subunit gamma-like [Fragaria vesca subsp. vesca]	Fragaria_vesca	99.8	9.6e-265
TRINITY_DN27411_c0_g3	XP_009401918.1	PREDICTED: brefeldin A-inhibited guanine nucleotide-exchange protein 2-like [Musa acuminata subsp. malaccensis]	Musa_acuminata	88.5	1.4e-33
TRINITY_DN27411_c0_g4	OAY74895.1	Brefeldin A-inhibited guanine nucleotide-exchange protein 2, partial [Ananas comosus]	Ananas_comosus	97.1	2.8e-32
TRINITY_DN27411_c0_g5	XP_004306910.1	PREDICTED: brefeldin A-inhibited guanine nucleotide-exchange protein 2-like [Fragaria vesca subsp. vesca]	Fragaria_vesca	95.5	0
TRINITY_DN27412_c0_g1	XP_004287725.1	PREDICTED: uncharacterized protein LOC101298930 isoform X1 [Fragaria vesca subsp. vesca]	Fragaria_vesca	91.7	0
TRINITY_DN27413_c1_g2	XP_011466904.1	PREDICTED: uncharacterized protein LOC105352211 [Fragaria vesca subsp. vesca]	Fragaria_vesca	76.1	3.4e-192
TRINITY_DN27413_c1_g3	XP_004294695.1	PREDICTED: uncharacterized protein LOC101309518 [Fragaria vesca subsp. vesca]	Fragaria_vesca	73.4	4.1e-36
TRINITY_DN27414_c0_g1	XP_004287862.1	PREDICTED: thioredoxin domain-containing protein PLP3A [Fragaria vesca subsp. vesca]	Fragaria_vesca	96.1	1.1e-100
TRINITY_DN27414_c0_g4	XP_004307780.1	PREDICTED: ethylene-responsive transcription factor ERF106-like [Fragaria vesca subsp. vesca]	Fragaria_vesca	90.2	6.1e-67
TRINITY_DN27414_c0_g5	XP_004293605.1	PREDICTED: dof zinc finger protein DOF1.4-like [Fragaria vesca subsp. vesca]	Fragaria_vesca	90	1.1e-97
TRINITY_DN27414_c0_g6	XP_004293605.1	PREDICTED: dof zinc finger protein DOF1.4-like [Fragaria vesca subsp. vesca]	Fragaria_vesca	97	9.1e-23
TRINITY_DN27414_c0_g7	XP_010266188.1	PREDICTED: heterogeneous nuclear ribonucleoprotein F isoform X1 [Nelumbo nucifera]	Nelumbo_nucifera	80.3	1.9e-114
TRINITY_DN27414_c1_g2	XP_008223384.1	PREDICTED: flowering time control protein FCA isoform X2 [Prunus mume]	Prunus_mume	75.4	4.6e-254
TRINITY_DN27414_c1_g3	XP_004307025.1	PREDICTED: splicing factor 3A subunit 3-like isoform X1 [Fragaria vesca subsp. vesca]	Fragaria_vesca	64	2.7e-07
TRINITY_DN27414_c1_g4	XP_004297294.1	PREDICTED: cyclic dof factor 3 [Fragaria vesca subsp. vesca]	Fragaria_vesca	91.9	6.5e-233
TRINITY_DN27414_c1_g5	XP_004307581.2	PREDICTED: probable glycosyltransferase At5g03795 [Fragaria vesca subsp. vesca]	Fragaria_vesca	88.8	7e-160
TRINITY_DN27414_c1_g7	XP_008340584.1	PREDICTED: flowering time control protein FCA-like isoform X1 [Malus domestica]	Malus_domestica	80.3	7.9e-27
TRINITY_DN27414_c1_g8	XP_004304291.1	PREDICTED: cyclic dof factor 2 [Fragaria vesca subsp. vesca]	Fragaria_vesca	93.3	2.6e-213
TRINITY_DN27415_c2_g1	XP_004292340.1	PREDICTED: cytochrome b561 and DOMON domain-containing protein At3g25290 [Fragaria vesca subsp. vesca]	Fragaria_vesca	78.1	6e-172
TRINITY_DN27415_c2_g2	XP_011089631.1	PREDICTED: cytochrome b561 and DOMON domain-containing protein At3g25290-like [Sesamum indicum]	Sesamum_indicum	54.8	1.4e-52
TRINITY_DN27415_c2_g3	XP_011457572.1	PREDICTED: TMV resistance protein N-like isoform X1 [Fragaria vesca subsp. vesca]	Fragaria_vesca	63.4	1.9e-29
TRINITY_DN27415_c2_g4	XP_004292341.1	PREDICTED: auxin-induced in root cultures protein 12 [Fragaria vesca subsp. vesca]	Fragaria_vesca	75.3	4.4e-78
TRINITY_DN27417_c0_g1	XP_004296863.1	PREDICTED: bifunctional epoxide hydrolase 2-like isoform X1 [Fragaria vesca subsp. vesca]	Fragaria_vesca	81.9	1.6e-123
TRINITY_DN27417_c0_g2	XP_004290776.1	PREDICTED: bifunctional epoxide hydrolase 2-like [Fragaria vesca subsp. vesca]	Fragaria_vesca	96.3	9.8e-57
TRINITY_DN27417_c0_g3	XP_004296863.1	PREDICTED: bifunctional epoxide hydrolase 2-like isoform X1 [Fragaria vesca subsp. vesca]	Fragaria_vesca	91.8	3e-178
TRINITY_DN27418_c0_g1	XP_008236269.1	PREDICTED: non-functional pseudokinase ZED1-like [Prunus mume]	Prunus_mume	59.8	1.7e-25
TRINITY_DN27418_c1_g1	XP_004289766.1	PREDICTED: inactive serine/threonine-protein kinase At1g67470-like [Fragaria vesca subsp. vesca]	Fragaria_vesca	83.3	4e-37
TRINITY_DN27418_c1_g2	XP_004289766.1	PREDICTED: inactive serine/threonine-protein kinase At1g67470-like [Fragaria vesca subsp. vesca]	Fragaria_vesca	68.2	4.6e-44
TRINITY_DN27418_c1_g4	XP_004289766.1	PREDICTED: inactive serine/threonine-protein kinase At1g67470-like [Fragaria vesca subsp. vesca]	Fragaria_vesca	95.7	1.1e-75
TRINITY_DN27419_c1_g1	XP_007221827.1	hypothetical protein PRUPE_ppa009425mg [Prunus persica]	Prunus_persica	97.3	1.3e-164
TRINITY_DN27419_c1_g2	XP_007226993.1	hypothetical protein PRUPE_ppa001869mg [Prunus persica]	Prunus_persica	75	7.6e-19
TRINITY_DN27419_c1_g3	XP_010274688.1	PREDICTED: titin-like [Nelumbo nucifera]	Nelumbo_nucifera	56.9	4.2e-15
TRINITY_DN27419_c1_g6	XP_004306645.1	PREDICTED: dof zinc finger protein DOF3.7 [Fragaria vesca subsp. vesca]	Fragaria_vesca	97.2	9.9e-144
TRINITY_DN27419_c1_g7	XP_010244399.1	PREDICTED: serine/threonine-protein kinase Aurora-1 isoform X1 [Nelumbo nucifera]	Nelumbo_nucifera	93.2	4.6e-157
TRINITY_DN2741_c0_g1	XP_004309135.1	PREDICTED: O-acyltransferase WSD1-like isoform X2 [Fragaria vesca subsp. vesca]	Fragaria_vesca	91.2	9.6e-69
TRINITY_DN27420_c0_g1	XP_007204314.1	hypothetical protein PRUPE_ppb021781mg [Prunus persica]	Prunus_persica	96.4	3.6e-08
TRINITY_DN27420_c0_g10	XP_002325629.1	ubiquinol-cytochrome C reductase complex ubiquinone-binding family protein [Populus trichocarpa]	Populus_trichocarpa	90.1	1.5e-31
TRINITY_DN27420_c0_g11	XP_011626970.1	PREDICTED: uncharacterized protein LOC105421395 [Amborella trichopoda]	Amborella_trichopoda	73.1	6.4e-20
TRINITY_DN27420_c0_g13	XP_010246296.1	PREDICTED: GRF1-interacting factor 1-like isoform X1 [Nelumbo nucifera]	Nelumbo_nucifera	73.9	1.4e-78
TRINITY_DN27420_c0_g2	XP_004294709.1	PREDICTED: cytochrome b-c1 complex subunit 8-like [Fragaria vesca subsp. vesca]	Fragaria_vesca	91.7	1.2e-33
TRINITY_DN27420_c0_g3	XP_004308180.1	PREDICTED: uncharacterized protein LOC101298171 isoform X2 [Fragaria vesca subsp. vesca]	Fragaria_vesca	87.2	6.8e-240
TRINITY_DN27420_c0_g5	XP_004302032.1	PREDICTED: trihelix transcription factor GTL2 [Fragaria vesca subsp. vesca]	Fragaria_vesca	82.5	7.8e-176
TRINITY_DN27420_c0_g7	XP_018826493.1	PREDICTED: protein AE7-like 1 [Juglans regia]	Juglans_regia	87.7	5.8e-70
TRINITY_DN27420_c0_g8	XP_010278946.1	PREDICTED: cytochrome b-c1 complex subunit 8 [Nelumbo nucifera]	Nelumbo_nucifera	93.1	9.5e-33
TRINITY_DN27420_c0_g9	XP_015876216.1	PREDICTED: uncharacterized protein LOC107412901 [Ziziphus jujuba]	Ziziphus_jujuba	50.5	5.5e-09
TRINITY_DN27421_c0_g1	XP_010253418.1	PREDICTED: kinesin-like protein KIN-5D isoform X2 [Nelumbo nucifera]	Nelumbo_nucifera	66.7	3.6e-136
TRINITY_DN27421_c0_g2	XP_004294634.1	PREDICTED: 125 kDa kinesin-related protein isoform X2 [Fragaria vesca subsp. vesca]	Fragaria_vesca	95.2	0
TRINITY_DN27421_c0_g5	XP_004309648.1	PREDICTED: uncharacterized protein LOC101292860 isoform X1 [Fragaria vesca subsp. vesca]	Fragaria_vesca	88.1	0
TRINITY_DN27422_c0_g1	Q2V6J9.1	RecName: Full=UDP-glucose flavonoid 3-O-glucosyltransferase 7; AltName: Full=Flavonol 3-O-glucosyltransferase 7; Short=FaGT7	Fragaria_x_ananassa	86.4	1e-173
TRINITY_DN27422_c1_g1	XP_004304024.1	PREDICTED: UDP-glucose flavonoid 3-O-glucosyltransferase 7-like [Fragaria vesca subsp. vesca]	Fragaria_vesca	90.2	1.6e-134
TRINITY_DN27422_c1_g2	XP_011467732.1	PREDICTED: UDP-glucose flavonoid 3-O-glucosyltransferase 7-like [Fragaria vesca subsp. vesca]	Fragaria_vesca	89.9	6.4e-124
TRINITY_DN27422_c1_g3	XP_004304025.2	PREDICTED: UDP-glucose flavonoid 3-O-glucosyltransferase 7-like [Fragaria vesca subsp. vesca]	Fragaria_vesca	84.5	3.2e-103
TRINITY_DN27423_c0_g1	XP_004302941.1	PREDICTED: translocase of chloroplast 34 [Fragaria vesca subsp. vesca]	Fragaria_vesca	95.4	2.5e-160
TRINITY_DN27423_c0_g2	XP_011469612.1	PREDICTED: uncharacterized transmembrane protein DDB_G0289901 isoform X3 [Fragaria vesca subsp. vesca]	Fragaria_vesca	87.6	0
TRINITY_DN27423_c0_g3	XP_011467663.1	PREDICTED: protein TIFY 5B [Fragaria vesca subsp. vesca]	Fragaria_vesca	87.7	6.4e-54
TRINITY_DN27423_c0_g8	XP_010267469.1	PREDICTED: probable pectin methyltransferase QUA2 [Nelumbo nucifera]	Nelumbo_nucifera	83.3	1.8e-82
TRINITY_DN27424_c0_g1	XP_004496658.1	PREDICTED: meiotic recombination protein DMC1 homolog [Cicer arietinum]	Cicer_arietinum	75.4	3.3e-13
TRINITY_DN27424_c0_g2	XP_004295111.1	PREDICTED: GATA transcription factor 15-like [Fragaria vesca subsp. vesca]	Fragaria_vesca	93.5	1.9e-60
TRINITY_DN27424_c0_g3	XP_004295111.1	PREDICTED: GATA transcription factor 15-like [Fragaria vesca subsp. vesca]	Fragaria_vesca	76.9	1.3e-07
TRINITY_DN27424_c0_g5	XP_011466958.1	PREDICTED: F-box/LRR-repeat MAX2 homolog A [Fragaria vesca subsp. vesca]	Fragaria_vesca	86.5	9.7e-26
TRINITY_DN27425_c1_g4	XP_015382115.1	PREDICTED: TMV resistance protein N-like [Citrus sinensis]	Citrus_sinensis	63.2	2.7e-14
TRINITY_DN27426_c0_g1	XP_004291454.1	PREDICTED: uncharacterized protein LOC101310190 [Fragaria vesca subsp. vesca]	Fragaria_vesca	83.2	2.6e-142
TRINITY_DN27427_c0_g1	ADL36726.1	HD domain class transcription factor [Malus domestica]	Malus_domestica	50.7	1e-155
TRINITY_DN27427_c0_g2	XP_004290538.1	PREDICTED: serine decarboxylase [Fragaria vesca subsp. vesca]	Fragaria_vesca	95.2	4.5e-277
TRINITY_DN27427_c0_g3	XP_004288125.1	PREDICTED: uncharacterized protein LOC101298253 [Fragaria vesca subsp. vesca]	Fragaria_vesca	91.6	6.1e-44
TRINITY_DN27427_c0_g4	XP_004291608.2	PREDICTED: uncharacterized protein LOC101311155 isoform X1 [Fragaria vesca subsp. vesca]	Fragaria_vesca	94.8	1.2e-155
TRINITY_DN27427_c0_g8	XP_004287415.1	PREDICTED: pentatricopeptide repeat-containing protein At4g14850-like [Fragaria vesca subsp. vesca]	Fragaria_vesca	91.9	0
TRINITY_DN27428_c1_g1	EOY03345.1	Core-2/I-branching beta-1,6-N-acetylglucosaminyltransferase family protein [Theobroma cacao]	Theobroma_cacao	78.8	4.5e-18
TRINITY_DN27428_c1_g11	XP_011461981.1	PREDICTED: G-type lectin S-receptor-like serine/threonine-protein kinase At1g61390 [Fragaria vesca subsp. vesca]	Fragaria_vesca	89.1	1.3e-62
TRINITY_DN27428_c1_g12	XP_010255890.1	PREDICTED: beta-glucuronosyltransferase GlcAT14B-like [Nelumbo nucifera]	Nelumbo_nucifera	53.1	8.7e-09
TRINITY_DN27428_c1_g3	XP_004288488.1	PREDICTED: NAC domain-containing protein 2-like [Fragaria vesca subsp. vesca]	Fragaria_vesca	99.3	7.7e-83
TRINITY_DN27428_c1_g4	XP_010250092.1	PREDICTED: beta-glucuronosyltransferase GlcAT14B-like [Nelumbo nucifera]	Nelumbo_nucifera	91.1	8.9e-47
TRINITY_DN27428_c1_g6	XP_011460335.1	PREDICTED: G-type lectin S-receptor-like serine/threonine-protein kinase At1g61500 [Fragaria vesca subsp. vesca]	Fragaria_vesca	92.4	3.9e-82
TRINITY_DN27428_c1_g7	XP_011461984.1	PREDICTED: G-type lectin S-receptor-like serine/threonine-protein kinase SD1-29 [Fragaria vesca subsp. vesca]	Fragaria_vesca	89.6	3.6e-119
TRINITY_DN27428_c2_g1	XP_004293467.1	PREDICTED: protein THYLAKOID FORMATION1, chloroplastic [Fragaria vesca subsp. vesca]	Fragaria_vesca	86.7	8.9e-06
TRINITY_DN27429_c0_g1	XP_011458984.1	PREDICTED: peptidyl-tRNA hydrolase 2, mitochondrial isoform X1 [Fragaria vesca subsp. vesca]	Fragaria_vesca	95.4	2.5e-100
TRINITY_DN27430_c0_g1	XP_004303425.1	PREDICTED: uncharacterized protein LOC101310237 [Fragaria vesca subsp. vesca]	Fragaria_vesca	81.2	9.3e-109
TRINITY_DN27430_c0_g3	XP_004303425.1	PREDICTED: uncharacterized protein LOC101310237 [Fragaria vesca subsp. vesca]	Fragaria_vesca	58.3	8.8e-55
TRINITY_DN27431_c0_g1	ADD64890.1	ascorbate peroxidase 2-like protein, partial [Tragopogon porrifolius]	Tragopogon_porrifolius	90.3	6.4e-09
TRINITY_DN27432_c1_g1	XP_004293511.1	PREDICTED: CBL-interacting serine/threonine-protein kinase 23 [Fragaria vesca subsp. vesca]	Fragaria_vesca	88.1	9.6e-98
TRINITY_DN27432_c1_g2	XP_010252813.1	PREDICTED: CBL-interacting serine/threonine-protein kinase 23-like isoform X2 [Nelumbo nucifera]	Nelumbo_nucifera	78.2	1.3e-177
TRINITY_DN27432_c1_g3	XP_004293511.1	PREDICTED: CBL-interacting serine/threonine-protein kinase 23 [Fragaria vesca subsp. vesca]	Fragaria_vesca	95.7	1.3e-124
TRINITY_DN27433_c0_g1	XP_004306731.2	PREDICTED: uncharacterized protein LOC101307621 [Fragaria vesca subsp. vesca]	Fragaria_vesca	91.8	2.4e-281
TRINITY_DN27434_c0_g1	XP_008240418.1	PREDICTED: aldo-keto reductase family 4 member C9-like [Prunus mume]	Prunus_mume	80.6	5.4e-142
TRINITY_DN27434_c0_g3	XP_016668401.1	PREDICTED: aldo-keto reductase family 4 member C9-like [Gossypium hirsutum]	Gossypium_hirsutum	85.9	3e-36
TRINITY_DN27434_c0_g5	XP_004302707.1	PREDICTED: aldo-keto reductase family 4 member C9-like isoform X2 [Fragaria vesca subsp. vesca]	Fragaria_vesca	91	7.1e-31
TRINITY_DN27435_c1_g2	XP_010268960.1	PREDICTED: importin-4-like isoform X1 [Nelumbo nucifera]	Nelumbo_nucifera	79.8	4.2e-47
TRINITY_DN27436_c0_g1	XP_004300320.1	PREDICTED: phospho-2-dehydro-3-deoxyheptonate aldolase 1, chloroplastic-like [Fragaria vesca subsp. vesca]	Fragaria_vesca	89.8	4.4e-273
TRINITY_DN27437_c0_g1	XP_010257710.1	PREDICTED: general negative regulator of transcription subunit 3-like isoform X1 [Nelumbo nucifera]	Nelumbo_nucifera	100	8.8e-65
TRINITY_DN27437_c1_g1	XP_004297274.1	PREDICTED: CSC1-like protein At1g69450 [Fragaria vesca subsp. vesca]	Fragaria_vesca	89.7	5.2e-107
TRINITY_DN27437_c1_g2	XP_007210379.1	hypothetical protein PRUPE_ppa001148mg [Prunus persica]	Prunus_persica	85.1	5e-35
TRINITY_DN27437_c1_g4	XP_007216425.1	hypothetical protein PRUPE_ppa022105mg, partial [Prunus persica]	Prunus_persica	93.7	5.1e-62
TRINITY_DN27437_c1_g6	XP_008374484.1	PREDICTED: E2F transcription factor-like E2FE isoform X1 [Malus domestica]	Malus_domestica	75.3	2.4e-23
TRINITY_DN27437_c1_g7	XP_004297274.1	PREDICTED: CSC1-like protein At1g69450 [Fragaria vesca subsp. vesca]	Fragaria_vesca	91.2	3.5e-173
TRINITY_DN27438_c1_g2	XP_008785282.1	PREDICTED: double-stranded RNA-binding protein 6 [Phoenix dactylifera]	Phoenix_dactylifera	66.2	3.9e-16
TRINITY_DN27438_c1_g4	XP_008791540.1	PREDICTED: double-stranded RNA-binding protein 6 [Phoenix dactylifera]	Phoenix_dactylifera	82.9	1.5e-125
TRINITY_DN27438_c2_g1	XP_004296771.1	PREDICTED: uncharacterized protein At4g15545 [Fragaria vesca subsp. vesca]	Fragaria_vesca	76.4	6e-138
TRINITY_DN27438_c2_g3	XP_004298476.1	PREDICTED: uncharacterized protein LOC101294845 [Fragaria vesca subsp. vesca]	Fragaria_vesca	96.2	0
TRINITY_DN27438_c2_g7	XP_004304437.1	PREDICTED: uncharacterized protein LOC101314108 [Fragaria vesca subsp. vesca]	Fragaria_vesca	74	6.8e-112
TRINITY_DN27439_c0_g1	XP_004299075.1	PREDICTED: ribulose bisphosphate carboxylase small chain 1, chloroplastic [Fragaria vesca subsp. vesca]	Fragaria_vesca	93.9	2.9e-95
TRINITY_DN27439_c0_g10	XP_010915961.1	PREDICTED: uncharacterized protein LOC105040910 [Elaeis guineensis]	Elaeis_guineensis	63.6	1.5e-17
TRINITY_DN27439_c0_g11	XP_010254028.1	PREDICTED: aquaporin TIP2-1 [Nelumbo nucifera]	Nelumbo_nucifera	90.8	4.1e-122
TRINITY_DN27439_c0_g3	XP_004303137.1	PREDICTED: ribulose bisphosphate carboxylase small chain, chloroplastic-like [Fragaria vesca subsp. vesca]	Fragaria_vesca	90.1	4.6e-90
TRINITY_DN27439_c0_g4	EOY00060.1	Nucleotidylyl transferase superfamily protein [Theobroma cacao]	Theobroma_cacao	71.1	1.5e-06
TRINITY_DN27439_c0_g9	XP_011470678.1	PREDICTED: uncharacterized protein LOC101291584 [Fragaria vesca subsp. vesca]	Fragaria_vesca	73.9	6.3e-199
TRINITY_DN27439_c1_g1	XP_004303376.1	PREDICTED: uncharacterized protein LOC101296122 isoform X1 [Fragaria vesca subsp. vesca]	Fragaria_vesca	82.5	1.1e-11
TRINITY_DN27440_c0_g1	XP_004294668.1	PREDICTED: uncharacterized protein LOC101299361 [Fragaria vesca subsp. vesca]	Fragaria_vesca	64.2	1e-07
TRINITY_DN27441_c0_g1	XP_004307202.1	PREDICTED: probable choline kinase 2 [Fragaria vesca subsp. vesca]	Fragaria_vesca	86.5	5.5e-182
TRINITY_DN27442_c2_g2	XP_002283882.1	PREDICTED: uncharacterized protein LOC100251040 [Vitis vinifera]	Vitis_vinifera	83.6	1.2e-25
TRINITY_DN27442_c3_g1	XP_011469850.1	PREDICTED: protein LST8 homolog [Fragaria vesca subsp. vesca]	Fragaria_vesca	99.4	9.3e-151
TRINITY_DN27442_c3_g2	XP_004308094.1	PREDICTED: pre-mRNA cleavage factor Im 25 kDa subunit 2 [Fragaria vesca subsp. vesca]	Fragaria_vesca	99.5	1.4e-113
TRINITY_DN27443_c0_g1	XP_004298991.1	PREDICTED: AP-1 complex subunit mu-2 [Fragaria vesca subsp. vesca]	Fragaria_vesca	98.6	3e-242
TRINITY_DN27443_c0_g2	XP_018504383.1	PREDICTED: AP-1 complex subunit mu-2-like [Pyrus x bretschneideri]	Pyrus_x_bretschneideri	95.5	1.4e-118
TRINITY_DN27444_c0_g1	XP_008368206.1	PREDICTED: zingipain-2-like [Malus domestica]	Malus_domestica	65.3	6.4e-123
TRINITY_DN27445_c0_g2	XP_010246243.1	PREDICTED: putative methyltransferase DDB_G0268948 [Nelumbo nucifera]	Nelumbo_nucifera	67.1	2.3e-97
TRINITY_DN27445_c0_g3	XP_019458736.1	PREDICTED: putative methyltransferase DDB_G0268948 [Lupinus angustifolius]	Lupinus_angustifolius	71.1	6.4e-42
TRINITY_DN27446_c0_g1	XP_011467715.1	PREDICTED: uncharacterized protein LOC101298442 isoform X2 [Fragaria vesca subsp. vesca]	Fragaria_vesca	74	1.6e-117
TRINITY_DN27447_c0_g1	XP_004291057.1	PREDICTED: graves disease carrier protein [Fragaria vesca subsp. vesca]	Fragaria_vesca	94.5	5.5e-187
TRINITY_DN27447_c0_g10	XP_010275566.1	PREDICTED: periodic tryptophan protein 1 homolog [Nelumbo nucifera]	Nelumbo_nucifera	74.5	4.4e-35
TRINITY_DN27447_c0_g2	XP_004306402.1	PREDICTED: 104 kDa microneme/rhoptry antigen isoform X2 [Fragaria vesca subsp. vesca]	Fragaria_vesca	77	5.4e-102
TRINITY_DN27447_c0_g3	XP_004299979.1	PREDICTED: uncharacterized protein LOC101298606 isoform X1 [Fragaria vesca subsp. vesca]	Fragaria_vesca	88.8	1.1e-253
TRINITY_DN27447_c0_g4	XP_004303392.1	PREDICTED: myosin-binding protein 7-like [Fragaria vesca subsp. vesca]	Fragaria_vesca	90.4	4.6e-262
TRINITY_DN27447_c0_g5	XP_004306402.1	PREDICTED: 104 kDa microneme/rhoptry antigen isoform X2 [Fragaria vesca subsp. vesca]	Fragaria_vesca	89.2	1.6e-112
TRINITY_DN27447_c0_g9	XP_010097043.1	hypothetical protein L484_019481 [Morus notabilis]	Morus_notabilis	65.5	1.3e-10
TRINITY_DN27448_c2_g2	XP_004291393.1	PREDICTED: uncharacterized protein LOC101291201 [Fragaria vesca subsp. vesca]	Fragaria_vesca	94.5	4.4e-63
TRINITY_DN27448_c2_g3	XP_004302333.1	PREDICTED: uncharacterized protein LOC101292032 isoform X1 [Fragaria vesca subsp. vesca]	Fragaria_vesca	37.3	1.1e-15
TRINITY_DN27448_c2_g6	XP_004302333.1	PREDICTED: uncharacterized protein LOC101292032 isoform X1 [Fragaria vesca subsp. vesca]	Fragaria_vesca	97.2	0
TRINITY_DN27448_c3_g1	XP_004288774.1	PREDICTED: uncharacterized protein LOC101311910 [Fragaria vesca subsp. vesca]	Fragaria_vesca	80.4	2.9e-85
TRINITY_DN27448_c3_g2	XP_004288774.1	PREDICTED: uncharacterized protein LOC101311910 [Fragaria vesca subsp. vesca]	Fragaria_vesca	80.6	8e-73
TRINITY_DN27448_c3_g3	XP_004288774.1	PREDICTED: uncharacterized protein LOC101311910 [Fragaria vesca subsp. vesca]	Fragaria_vesca	89.5	8.5e-275
TRINITY_DN27449_c0_g1	XP_011462827.1	PREDICTED: protein jagunal homolog 1 [Fragaria vesca subsp. vesca]	Fragaria_vesca	69.6	6.3e-46
TRINITY_DN27450_c0_g1	XP_004293852.1	PREDICTED: uncharacterized protein LOC101291316 [Fragaria vesca subsp. vesca]	Fragaria_vesca	86.5	1.3e-126
TRINITY_DN27450_c1_g1	XP_004299134.2	PREDICTED: uncharacterized protein LOC101310415 [Fragaria vesca subsp. vesca]	Fragaria_vesca	91.7	4.8e-257
TRINITY_DN27450_c1_g2	XP_004299134.2	PREDICTED: uncharacterized protein LOC101310415 [Fragaria vesca subsp. vesca]	Fragaria_vesca	58.9	4.7e-25
TRINITY_DN27450_c1_g5	XP_004293852.1	PREDICTED: uncharacterized protein LOC101291316 [Fragaria vesca subsp. vesca]	Fragaria_vesca	59.7	7.4e-11
TRINITY_DN27450_c1_g6	XP_004296359.1	PREDICTED: electron transfer flavoprotein subunit beta, mitochondrial [Fragaria vesca subsp. vesca]	Fragaria_vesca	96.1	1.6e-117
TRINITY_DN27450_c1_g7	XP_004489783.1	PREDICTED: uncharacterized protein LOC101507342 [Cicer arietinum]	Cicer_arietinum	80.6	7.6e-19
TRINITY_DN27451_c0_g1	XP_004290595.1	PREDICTED: caffeoyl-CoA O-methyltransferase [Fragaria vesca subsp. vesca]	Fragaria_vesca	97.3	2.8e-75
TRINITY_DN27452_c0_g1	XP_004294998.1	PREDICTED: glucan endo-1,3-beta-glucosidase 4 [Fragaria vesca subsp. vesca]	Fragaria_vesca	92.7	1.9e-263
TRINITY_DN27452_c0_g3	XP_010089433.1	putative F-actin-capping protein subunit beta [Morus notabilis]	Morus_notabilis	87.2	4.9e-49
TRINITY_DN27452_c0_g4	XP_008237429.1	PREDICTED: probable F-actin-capping protein subunit beta [Prunus mume]	Prunus_mume	94.4	1e-136
TRINITY_DN27452_c0_g5	XP_010062061.1	PREDICTED: probable F-actin-capping protein subunit beta [Eucalyptus grandis]	Eucalyptus_grandis	90.1	1.3e-76
TRINITY_DN27452_c0_g6	XP_004296953.1	PREDICTED: LOW QUALITY PROTEIN: ribonucleoside-diphosphate reductase small chain A [Fragaria vesca subsp. vesca]	Fragaria_vesca	97.2	1e-160
TRINITY_DN27453_c0_g1	XP_004294271.1	PREDICTED: nudC domain-containing protein 2 [Fragaria vesca subsp. vesca]	Fragaria_vesca	97.9	1.7e-81
TRINITY_DN27453_c0_g2	XP_004294259.1	PREDICTED: inositol 3-kinase [Fragaria vesca subsp. vesca]	Fragaria_vesca	81.6	1.4e-194
TRINITY_DN27454_c0_g1	XP_004295040.2	PREDICTED: nuclear export mediator factor Nemf [Fragaria vesca subsp. vesca]	Fragaria_vesca	93.6	0
TRINITY_DN27455_c0_g1	XP_004307353.1	PREDICTED: serine carboxypeptidase-like [Fragaria vesca subsp. vesca]	Fragaria_vesca	95.9	4.3e-291
TRINITY_DN27455_c0_g2	XP_004292565.1	PREDICTED: serine carboxypeptidase-like [Fragaria vesca subsp. vesca]	Fragaria_vesca	89.8	4.3e-280
TRINITY_DN27455_c0_g3	XP_004298942.1	PREDICTED: peroxisomal membrane protein PEX14 [Fragaria vesca subsp. vesca]	Fragaria_vesca	89.5	6.1e-233
TRINITY_DN27455_c0_g4	XP_004290597.1	PREDICTED: uncharacterized protein LOC101296825 [Fragaria vesca subsp. vesca]	Fragaria_vesca	93.8	9.1e-84
TRINITY_DN27456_c0_g1	XP_004287825.1	PREDICTED: GDP-mannose 4,6 dehydratase 1 [Fragaria vesca subsp. vesca]	Fragaria_vesca	99.1	1.7e-202
TRINITY_DN27456_c0_g2	XP_019444459.1	PREDICTED: uncharacterized protein LOC109348456 [Lupinus angustifolius]	Lupinus_angustifolius	66.7	1.2e-43
TRINITY_DN27456_c0_g3	KMZ61809.1	GDP-mannose 4,6-dehydratase [Zostera marina]	Zostera_marina	90.5	1.5e-31
TRINITY_DN27456_c1_g1	XP_010943343.1	PREDICTED: heat shock protein 83-like [Elaeis guineensis]	Elaeis_guineensis	85.7	0
TRINITY_DN27456_c1_g3	XP_017645522.1	PREDICTED: LOW QUALITY PROTEIN: histone H2B.v1 [Gossypium arboreum]	Gossypium_arboreum	95.7	1.7e-16
TRINITY_DN27456_c1_g5	XP_004297188.1	PREDICTED: heat shock protein 83 [Fragaria vesca subsp. vesca]	Fragaria_vesca	95	1.7e-197
TRINITY_DN27456_c1_g6	XP_006466926.1	PREDICTED: GDP-mannose 4,6 dehydratase 1 [Citrus sinensis]	Citrus_sinensis	95.8	1.9e-104
TRINITY_DN27456_c1_g9	OAY57517.1	hypothetical protein MANES_02G102800 [Manihot esculenta]	Manihot_esculenta	96.1	5.6e-34
TRINITY_DN27457_c2_g11	XP_008226935.1	PREDICTED: F-box protein CPR30-like [Prunus mume]	Prunus_mume	45.6	5.4e-76
TRINITY_DN27457_c2_g2	XP_004304439.1	PREDICTED: 29 kDa ribonucleoprotein A, chloroplastic [Fragaria vesca subsp. vesca]	Fragaria_vesca	84.7	8.3e-121
TRINITY_DN27457_c2_g3	XP_008342981.1	PREDICTED: UTP:RNA uridylyltransferase 1 [Malus domestica]	Malus_domestica	66.4	2.2e-248
TRINITY_DN27457_c2_g9	XP_004308450.1	PREDICTED: F-box/kelch-repeat protein At3g23880-like [Fragaria vesca subsp. vesca]	Fragaria_vesca	76.5	8.6e-180
TRINITY_DN27458_c0_g2	XP_012452557.1	PREDICTED: long chain acyl-CoA synthetase 6, peroxisomal-like [Gossypium raimondii]	Gossypium_raimondii	86	1.3e-116
TRINITY_DN27458_c0_g3	XP_004304992.1	PREDICTED: long chain acyl-CoA synthetase 6, peroxisomal [Fragaria vesca subsp. vesca]	Fragaria_vesca	74	4.4e-261
TRINITY_DN27459_c0_g1	XP_004310118.1	PREDICTED: uncharacterized protein At2g33490 [Fragaria vesca subsp. vesca]	Fragaria_vesca	90.8	2.9e-282
TRINITY_DN27459_c0_g2	XP_004304547.1	PREDICTED: uncharacterized protein At2g33490 [Fragaria vesca subsp. vesca]	Fragaria_vesca	84.5	1.5e-274
TRINITY_DN27459_c0_g3	XP_004305853.1	PREDICTED: ATP-dependent RNA helicase DHX36 [Fragaria vesca subsp. vesca]	Fragaria_vesca	77.8	0
TRINITY_DN27459_c0_g4	XP_011468600.1	PREDICTED: uncharacterized protein LOC105352704 [Fragaria vesca subsp. vesca]	Fragaria_vesca	80.3	4.6e-79
TRINITY_DN27460_c1_g2	XP_004297352.1	PREDICTED: xylosyltransferase 1 [Fragaria vesca subsp. vesca]	Fragaria_vesca	95.7	5.3e-226
TRINITY_DN27460_c1_g3	XP_009333707.1	PREDICTED: zinc finger CCCH domain-containing protein 40-like [Pyrus x bretschneideri]	Pyrus_x_bretschneideri	94.3	2.8e-10
TRINITY_DN27460_c1_g4	XP_004308982.1	PREDICTED: uncharacterized protein LOC101313369 [Fragaria vesca subsp. vesca]	Fragaria_vesca	84.2	0
TRINITY_DN27460_c1_g5	XP_004306958.1	PREDICTED: zinc finger protein ZAT9 [Fragaria vesca subsp. vesca]	Fragaria_vesca	69.7	5.5e-77
TRINITY_DN27461_c1_g1	XP_004302989.1	PREDICTED: 60S ribosomal protein L10a-2 [Fragaria vesca subsp. vesca]	Fragaria_vesca	98.1	5.2e-112
TRINITY_DN27461_c1_g2	XP_004291603.1	PREDICTED: 60S ribosomal protein L10a-1 [Fragaria vesca subsp. vesca]	Fragaria_vesca	98.6	4e-114
TRINITY_DN27461_c1_g3	XP_009396018.1	PREDICTED: 60S ribosomal protein L10a [Musa acuminata subsp. malaccensis]	Musa_acuminata	95.8	2.9e-113
TRINITY_DN27461_c1_g4	JAT51273.1	60S ribosomal protein L10a-1 [Anthurium amnicola]	Anthurium_amnicola	95.4	1.9e-112
TRINITY_DN27462_c0_g1	XP_019054547.1	PREDICTED: uncharacterized protein LOC104604801 [Nelumbo nucifera]	Nelumbo_nucifera	86.6	2e-110
TRINITY_DN27462_c0_g3	AEE43926.1	TIR-NBS-LRR resistance protein muRdr1B [Rosa multiflora]	Rosa_multiflora	100	1.9e-10
TRINITY_DN27463_c0_g1	XP_004296449.1	PREDICTED: adagio protein 1 [Fragaria vesca subsp. vesca]	Fragaria_vesca	97.6	0
TRINITY_DN27464_c0_g2	XP_004299555.1	PREDICTED: ATP synthase subunit beta, mitochondrial-like [Fragaria vesca subsp. vesca]	Fragaria_vesca	95.5	3.9e-291
TRINITY_DN27465_c0_g1	XP_004291694.1	PREDICTED: LOW QUALITY PROTEIN: leucine-rich repeat-containing protein ODA7 [Fragaria vesca subsp. vesca]	Fragaria_vesca	77.4	1e-105
TRINITY_DN27466_c0_g1	XP_018845033.1	PREDICTED: eukaryotic initiation factor 4A-15-like [Juglans regia]	Juglans_regia	93.7	1.2e-157
TRINITY_DN27466_c0_g2	XP_019053851.1	PREDICTED: uncharacterized protein LOC104600806 [Nelumbo nucifera]	Nelumbo_nucifera	97.8	1.6e-229
TRINITY_DN27466_c0_g3	XP_004291063.1	PREDICTED: eukaryotic initiation factor 4A-2 [Fragaria vesca subsp. vesca]	Fragaria_vesca	99.6	2.6e-156
TRINITY_DN27466_c0_g4	XP_007136846.1	hypothetical protein PHAVU_009G079100g [Phaseolus vulgaris]	Phaseolus_vulgaris	100	2.7e-65
TRINITY_DN27466_c0_g5	XP_010062104.1	PREDICTED: 60S ribosomal protein L3 [Eucalyptus grandis]	Eucalyptus_grandis	92.8	5e-216
TRINITY_DN27467_c0_g11	XP_004308314.2	PREDICTED: DEAD-box ATP-dependent RNA helicase 31-like [Fragaria vesca subsp. vesca]	Fragaria_vesca	64.9	1.8e-19
TRINITY_DN27467_c0_g2	ADU85829.1	9-cis-epoxycarotenoid dioxygenase [Fragaria x ananassa]	Fragaria_x_ananassa	91.3	0
TRINITY_DN27467_c0_g4	XP_004308314.2	PREDICTED: DEAD-box ATP-dependent RNA helicase 31-like [Fragaria vesca subsp. vesca]	Fragaria_vesca	64.4	4.6e-14
TRINITY_DN27467_c0_g5	XP_004309182.1	PREDICTED: deSI-like protein At4g17486 [Fragaria vesca subsp. vesca]	Fragaria_vesca	92.6	2.3e-126
TRINITY_DN27467_c0_g6	XP_004308623.1	PREDICTED: transcription factor bHLH91-like [Fragaria vesca subsp. vesca]	Fragaria_vesca	75.7	7.5e-44
TRINITY_DN27467_c0_g7	XP_010548112.1	PREDICTED: probable aquaporin PIP2-8 [Tarenaya hassleriana]	Tarenaya_hassleriana	92.9	5.3e-141
TRINITY_DN27467_c0_g8	ABK22173.1	unknown [Picea sitchensis]	Picea_sitchensis	88.5	8.4e-21
TRINITY_DN27467_c0_g9	XP_004308623.1	PREDICTED: transcription factor bHLH91-like [Fragaria vesca subsp. vesca]	Fragaria_vesca	94.4	3.6e-156
TRINITY_DN27468_c0_g1	XP_004288768.2	PREDICTED: leucoanthocyanidin dioxygenase-like [Fragaria vesca subsp. vesca]	Fragaria_vesca	93.5	2e-182
TRINITY_DN27469_c0_g1	XP_008802418.1	PREDICTED: non-lysosomal glucosylceramidase-like [Phoenix dactylifera]	Phoenix_dactylifera	94.9	6.8e-63
TRINITY_DN27469_c0_g2	XP_008802418.1	PREDICTED: non-lysosomal glucosylceramidase-like [Phoenix dactylifera]	Phoenix_dactylifera	75	4.2e-43
TRINITY_DN27469_c0_g4	XP_008802418.1	PREDICTED: non-lysosomal glucosylceramidase-like [Phoenix dactylifera]	Phoenix_dactylifera	92.8	9.7e-40
TRINITY_DN27469_c1_g1	XP_004303614.1	PREDICTED: probable calcium-binding protein CML36 [Fragaria vesca subsp. vesca]	Fragaria_vesca	88.4	2.6e-43
TRINITY_DN27469_c1_g2	XP_008219135.1	PREDICTED: cyclic nucleotide-gated ion channel 1-like [Prunus mume]	Prunus_mume	52.9	1.1e-162
TRINITY_DN27469_c1_g3	XP_004307429.2	PREDICTED: cyclic nucleotide-gated ion channel 1-like [Fragaria vesca subsp. vesca]	Fragaria_vesca	72	7.4e-228
TRINITY_DN27469_c1_g4	XP_007202521.1	hypothetical protein PRUPE_ppa010940mg [Prunus persica]	Prunus_persica	51.7	6.3e-30
TRINITY_DN27469_c1_g5	XP_004303614.1	PREDICTED: probable calcium-binding protein CML36 [Fragaria vesca subsp. vesca]	Fragaria_vesca	88.5	2.3e-13
TRINITY_DN27469_c1_g8	XP_004307429.2	PREDICTED: cyclic nucleotide-gated ion channel 1-like [Fragaria vesca subsp. vesca]	Fragaria_vesca	65.6	7.2e-84
TRINITY_DN27470_c0_g1	XP_004290253.1	PREDICTED: dynamin-2A-like [Fragaria vesca subsp. vesca]	Fragaria_vesca	93.6	0
TRINITY_DN27470_c0_g2	OAY79260.1	Dynamin-2B [Ananas comosus]	Ananas_comosus	94.1	5.9e-26
TRINITY_DN27470_c0_g4	XP_004292650.1	PREDICTED: dol-P-Man:Man(5)GlcNAc(2)-PP-Dol alpha-1,3-mannosyltransferase isoform X1 [Fragaria vesca subsp. vesca]	Fragaria_vesca	89.2	3.8e-230
TRINITY_DN27470_c0_g5	OAY62843.1	Dynamin-2B [Ananas comosus]	Ananas_comosus	89.9	1.9e-32
TRINITY_DN27471_c0_g1	XP_011460295.1	PREDICTED: F-box protein SKIP27 [Fragaria vesca subsp. vesca]	Fragaria_vesca	56.5	1.1e-59
TRINITY_DN27472_c0_g1	XP_004294012.1	PREDICTED: pistil-specific extensin-like protein [Fragaria vesca subsp. vesca]	Fragaria_vesca	93.1	8.5e-66
TRINITY_DN27472_c0_g2	XP_009417304.1	PREDICTED: FT-interacting protein 1-like [Musa acuminata subsp. malaccensis]	Musa_acuminata	88.5	2.6e-34
TRINITY_DN27472_c0_g3	XP_004299880.1	PREDICTED: multiple C2 and transmembrane domain-containing protein 2 [Fragaria vesca subsp. vesca]	Fragaria_vesca	86.7	0
TRINITY_DN27473_c0_g1	JAT47893.1	Putative ankyrin repeat protein RF_0381 [Anthurium amnicola]	Anthurium_amnicola	70.7	2.4e-201
TRINITY_DN27474_c0_g1	XP_004296565.1	PREDICTED: U-box domain-containing protein 40 [Fragaria vesca subsp. vesca]	Fragaria_vesca	85.1	2.3e-147
TRINITY_DN27475_c0_g1	XP_011467998.1	PREDICTED: aspartic proteinase-like protein 2, partial [Fragaria vesca subsp. vesca]	Fragaria_vesca	93.4	2.1e-150
TRINITY_DN27476_c0_g1	XP_008387398.1	PREDICTED: pentatricopeptide repeat-containing protein At2g35030, mitochondrial [Malus domestica]	Malus_domestica	67.4	1.9e-26
TRINITY_DN27476_c0_g2	XP_004308617.1	PREDICTED: probable 2-oxoglutarate/Fe(II)-dependent dioxygenase [Fragaria vesca subsp. vesca]	Fragaria_vesca	90.3	6.5e-80
TRINITY_DN27476_c0_g3	XP_004304329.2	PREDICTED: probable 2-oxoglutarate/Fe(II)-dependent dioxygenase [Fragaria vesca subsp. vesca]	Fragaria_vesca	89.6	2.2e-198
TRINITY_DN27476_c0_g4	XP_011469407.1	PREDICTED: pentatricopeptide repeat-containing protein At2g35030, mitochondrial [Fragaria vesca subsp. vesca]	Fragaria_vesca	75.4	4.4e-20
TRINITY_DN27476_c0_g5	XP_011469407.1	PREDICTED: pentatricopeptide repeat-containing protein At2g35030, mitochondrial [Fragaria vesca subsp. vesca]	Fragaria_vesca	93.8	2.1e-111
TRINITY_DN27477_c0_g1	XP_004297342.2	PREDICTED: uncharacterized protein LOC101292111 [Fragaria vesca subsp. vesca]	Fragaria_vesca	79.9	5.5e-139
TRINITY_DN27478_c1_g1	XP_004303627.2	PREDICTED: U4/U6 small nuclear ribonucleoprotein PRP4-like protein, partial [Fragaria vesca subsp. vesca]	Fragaria_vesca	66.7	1.2e-09
TRINITY_DN27478_c1_g3	XP_011465444.1	PREDICTED: protein root UVB sensitive 4 [Fragaria vesca subsp. vesca]	Fragaria_vesca	69.9	2.8e-206
TRINITY_DN27478_c1_g4	XP_004288593.1	PREDICTED: PHD finger protein MALE MEIOCYTE DEATH 1 [Fragaria vesca subsp. vesca]	Fragaria_vesca	78.6	9.6e-11
TRINITY_DN27478_c1_g5	XP_015877717.1	PREDICTED: mediator of RNA polymerase II transcription subunit 31 isoform X2 [Ziziphus jujuba]	Ziziphus_jujuba	76.4	2.2e-65
TRINITY_DN27478_c1_g6	XP_004299584.1	PREDICTED: uncharacterized protein At5g50100, mitochondrial [Fragaria vesca subsp. vesca]	Fragaria_vesca	86.8	8.6e-93
TRINITY_DN27478_c1_g7	XP_004307766.1	PREDICTED: mediator of RNA polymerase II transcription subunit 31 isoform X2 [Fragaria vesca subsp. vesca]	Fragaria_vesca	97.5	9.3e-84
TRINITY_DN27479_c0_g1	XP_004304391.1	PREDICTED: zinc finger AN1 and C2H2 domain-containing stress-associated protein 11 [Fragaria vesca subsp. vesca]	Fragaria_vesca	91.3	7.7e-136
TRINITY_DN27480_c0_g1	XP_004307860.1	PREDICTED: target of Myb protein 1 [Fragaria vesca subsp. vesca]	Fragaria_vesca	98	1.5e-133
TRINITY_DN27480_c0_g2	OAY81927.1	TOM1-like protein 2 [Ananas comosus]	Ananas_comosus	76	1.7e-43
TRINITY_DN27480_c0_g4	XP_010644084.1	PREDICTED: TOM1-like protein 2 [Vitis vinifera]	Vitis_vinifera	85.4	1.8e-37
TRINITY_DN27480_c0_g6	XP_008813149.1	PREDICTED: TOM1-like protein 2 [Phoenix dactylifera]	Phoenix_dactylifera	88.1	3.4e-20
TRINITY_DN27481_c0_g1	NP_001295449.1	transcriptional activator Myb [Fragaria vesca]	Fragaria_vesca	89.8	1.6e-136
TRINITY_DN27481_c1_g1	XP_009396976.1	PREDICTED: myb-related protein Myb4-like [Musa acuminata subsp. malaccensis]	Musa_acuminata	80.3	1.1e-31
TRINITY_DN27481_c3_g1	XP_004302171.1	PREDICTED: protein kri1 [Fragaria vesca subsp. vesca]	Fragaria_vesca	79.6	5.8e-180
TRINITY_DN27481_c3_g2	XP_004307660.1	PREDICTED: omega-hydroxypalmitate O-feruloyl transferase [Fragaria vesca subsp. vesca]	Fragaria_vesca	89.1	2e-160
TRINITY_DN27481_c3_g4	XP_004306557.1	PREDICTED: programmed cell death protein 2 [Fragaria vesca subsp. vesca]	Fragaria_vesca	95	5.1e-216
TRINITY_DN27481_c3_g6	XP_004307660.1	PREDICTED: omega-hydroxypalmitate O-feruloyl transferase [Fragaria vesca subsp. vesca]	Fragaria_vesca	94.7	1.3e-24
TRINITY_DN27482_c0_g1	XP_004294287.1	PREDICTED: 17.8 kDa class I heat shock protein-like [Fragaria vesca subsp. vesca]	Fragaria_vesca	90.9	5.7e-68
TRINITY_DN27483_c0_g1	XP_010268836.1	PREDICTED: F-box protein At1g61340-like [Nelumbo nucifera]	Nelumbo_nucifera	59	7.5e-45
TRINITY_DN27484_c0_g1	XP_004288111.1	PREDICTED: GDP-mannose transporter GONST1 [Fragaria vesca subsp. vesca]	Fragaria_vesca	96.7	3.8e-172
TRINITY_DN27485_c0_g1	JAT47347.1	putative ADP-ribosylation factor GTPase-activating protein AGD8, partial [Anthurium amnicola]	Anthurium_amnicola	88.6	2.8e-41
TRINITY_DN27485_c0_g2	XP_010933465.1	PREDICTED: probable ADP-ribosylation factor GTPase-activating protein AGD8 [Elaeis guineensis]	Elaeis_guineensis	76.8	1.6e-22
TRINITY_DN27485_c0_g3	XP_014509691.1	PREDICTED: probable ADP-ribosylation factor GTPase-activating protein AGD8 [Vigna radiata var. radiata]	Vigna_radiata	97.5	8.3e-41
TRINITY_DN27485_c1_g1	XP_004300238.1	PREDICTED: probable ADP-ribosylation factor GTPase-activating protein AGD8 [Fragaria vesca subsp. vesca]	Fragaria_vesca	92.1	4.9e-188
TRINITY_DN27485_c1_g4	XP_004295747.1	PREDICTED: E3 ubiquitin-protein ligase CHFR [Fragaria vesca subsp. vesca]	Fragaria_vesca	92.8	5.4e-265
TRINITY_DN27485_c1_g5	XP_004296948.1	PREDICTED: adenylate isopentenyltransferase 5, chloroplastic [Fragaria vesca subsp. vesca]	Fragaria_vesca	89.9	6.4e-176
TRINITY_DN27485_c1_g7	XP_004292333.1	PREDICTED: monocopper oxidase-like protein SKU5 [Fragaria vesca subsp. vesca]	Fragaria_vesca	94.9	0
TRINITY_DN27485_c1_g9	XP_007201183.1	hypothetical protein PRUPE_ppa003275mg [Prunus persica]	Prunus_persica	88.3	6.6e-45
TRINITY_DN27486_c0_g1	XP_004303083.1	PREDICTED: uncharacterized protein LOC101298723 [Fragaria vesca subsp. vesca]	Fragaria_vesca	80.2	4.2e-104
TRINITY_DN27488_c0_g1	XP_018499929.1	PREDICTED: TMV resistance protein N-like [Pyrus x bretschneideri]	Pyrus_x_bretschneideri	54.2	8.1e-71
TRINITY_DN27488_c0_g3	ACO24735.1	NBS-LRR resistance protein, partial [Rosa hybrid cultivar]	Rosa_hybrid_cultivar	81.8	4.3e-22
TRINITY_DN27488_c0_g4	XP_008219172.1	PREDICTED: putative disease resistance protein RGA3 [Prunus mume]	Prunus_mume	53.8	9.2e-157
TRINITY_DN27488_c0_g5	XP_007224150.1	hypothetical protein PRUPE_ppa016391mg, partial [Prunus persica]	Prunus_persica	75.7	1.2e-07
TRINITY_DN27489_c0_g1	ERM94222.1	hypothetical protein AMTR_s00010p00206450 [Amborella trichopoda]	Amborella_trichopoda	66.3	4.7e-26
TRINITY_DN27489_c0_g2	XP_004299600.1	PREDICTED: acetyl-CoA carboxylase 1-like isoform X2 [Fragaria vesca subsp. vesca]	Fragaria_vesca	96.6	0
TRINITY_DN27490_c0_g2	XP_004304190.1	PREDICTED: uncharacterized protein At1g04910 [Fragaria vesca subsp. vesca]	Fragaria_vesca	97.8	3.3e-231
TRINITY_DN27490_c0_g3	XP_011459384.1	PREDICTED: MLO-like protein 11 isoform X1 [Fragaria vesca subsp. vesca]	Fragaria_vesca	97.5	5.6e-204
TRINITY_DN27490_c0_g5	XP_011459384.1	PREDICTED: MLO-like protein 11 isoform X1 [Fragaria vesca subsp. vesca]	Fragaria_vesca	65.4	1e-17
TRINITY_DN27491_c2_g1	XP_004301918.1	PREDICTED: uncharacterized protein LOC101298139 [Fragaria vesca subsp. vesca]	Fragaria_vesca	30.1	1.7e-29
TRINITY_DN27491_c2_g5	XP_004299850.1	PREDICTED: uncharacterized protein LOC101308766 [Fragaria vesca subsp. vesca]	Fragaria_vesca	94.1	4.8e-248
TRINITY_DN27491_c2_g6	XP_008385362.1	PREDICTED: ABC transporter G family member 3-like isoform X2 [Malus domestica]	Malus_domestica	51.4	1.4e-14
TRINITY_DN27492_c0_g1	KMS64936.1	hypothetical protein BVRB_041110, partial [Beta vulgaris subsp. vulgaris]	Beta_vulgaris	84.5	2.5e-31
TRINITY_DN27493_c1_g1	AFP55536.1	retrotransposon polyprotein [Rosa rugosa]	Rosa_rugosa	48.2	1.1e-09
TRINITY_DN27493_c1_g4	XP_004309338.1	PREDICTED: uncharacterized protein LOC101291586, partial [Fragaria vesca subsp. vesca]	Fragaria_vesca	34.3	4.9e-21
TRINITY_DN27494_c0_g1	XP_004292187.1	PREDICTED: GABA transporter 1-like isoform X2 [Fragaria vesca subsp. vesca]	Fragaria_vesca	79.5	8.1e-221
TRINITY_DN27495_c0_g1	XP_004302150.1	PREDICTED: CBS domain-containing protein CBSX6 [Fragaria vesca subsp. vesca]	Fragaria_vesca	88.2	9.2e-202
TRINITY_DN27495_c0_g2	XP_011071834.1	PREDICTED: serine/threonine-protein kinase HT1-like [Sesamum indicum]	Sesamum_indicum	94.4	1.1e-130
TRINITY_DN27495_c0_g3	XP_008799320.1	PREDICTED: uncharacterized protein LOC103714004 isoform X1 [Phoenix dactylifera]	Phoenix_dactylifera	84.1	1e-128
TRINITY_DN27496_c0_g1	XP_011460658.1	PREDICTED: putative disease resistance RPP13-like protein 1 [Fragaria vesca subsp. vesca]	Fragaria_vesca	71.3	5.4e-82
TRINITY_DN27496_c0_g2	XP_011460658.1	PREDICTED: putative disease resistance RPP13-like protein 1 [Fragaria vesca subsp. vesca]	Fragaria_vesca	59	7.1e-16
TRINITY_DN27497_c0_g1	XP_001764413.1	predicted protein [Physcomitrella patens]	Physcomitrella_patens	77.4	3e-21
TRINITY_DN27498_c0_g1	XP_011459420.1	PREDICTED: photosystem I subunit O [Fragaria vesca subsp. vesca]	Fragaria_vesca	66.9	8.2e-36
TRINITY_DN27498_c0_g3	XP_011467083.1	PREDICTED: uncharacterized protein LOC101295248 isoform X2 [Fragaria vesca subsp. vesca]	Fragaria_vesca	93.6	9.4e-155
TRINITY_DN27498_c0_g4	XP_004298921.1	PREDICTED: uncharacterized protein LOC101295130 [Fragaria vesca subsp. vesca]	Fragaria_vesca	86.8	6.8e-54
TRINITY_DN27498_c0_g6	XP_011461141.1	PREDICTED: uncharacterized protein LOC101312706 [Fragaria vesca subsp. vesca]	Fragaria_vesca	86	4.7e-133
TRINITY_DN27499_c1_g1	XP_004304576.1	PREDICTED: probable magnesium transporter NIPA8 [Fragaria vesca subsp. vesca]	Fragaria_vesca	70.7	7e-120
TRINITY_DN27499_c1_g2	XP_004309910.1	PREDICTED: alpha-(1,4)-fucosyltransferase [Fragaria vesca subsp. vesca]	Fragaria_vesca	90.7	1.5e-220
TRINITY_DN27499_c1_g3	XP_004296959.2	PREDICTED: phosphoglucan, water dikinase, chloroplastic [Fragaria vesca subsp. vesca]	Fragaria_vesca	91.6	0
TRINITY_DN27499_c1_g4	XP_007209932.1	hypothetical protein PRUPE_ppa004606mg [Prunus persica]	Prunus_persica	91.2	1.8e-31
TRINITY_DN27499_c1_g5	XP_004310063.1	PREDICTED: mannosyl-oligosaccharide glucosidase GCS1 [Fragaria vesca subsp. vesca]	Fragaria_vesca	85.8	0
TRINITY_DN27499_c1_g6	XP_007209932.1	hypothetical protein PRUPE_ppa004606mg [Prunus persica]	Prunus_persica	80	5.7e-234
TRINITY_DN27499_c1_g8	XP_004310063.1	PREDICTED: mannosyl-oligosaccharide glucosidase GCS1 [Fragaria vesca subsp. vesca]	Fragaria_vesca	95	3.4e-99
TRINITY_DN2749_c0_g1	ERN09631.1	hypothetical protein AMTR_s00029p00193780 [Amborella trichopoda]	Amborella_trichopoda	93.5	4.2e-28
TRINITY_DN27500_c0_g1	XP_010278350.1	PREDICTED: receptor-like protein kinase THESEUS 1 [Nelumbo nucifera]	Nelumbo_nucifera	61.7	9.6e-19
TRINITY_DN27500_c0_g2	XP_004300588.1	PREDICTED: probable calcium-binding protein CML41 [Fragaria vesca subsp. vesca]	Fragaria_vesca	89.3	5.7e-80
TRINITY_DN27500_c0_g4	XP_010254621.1	PREDICTED: serine hydroxymethyltransferase, mitochondrial [Nelumbo nucifera]	Nelumbo_nucifera	92.9	3.8e-172
TRINITY_DN27500_c0_g5	XP_007156447.1	hypothetical protein PHAVU_003G286600g [Phaseolus vulgaris]	Phaseolus_vulgaris	100	2.7e-68
TRINITY_DN27501_c0_g1	XP_006604547.1	PREDICTED: adenylate kinase 1, chloroplastic-like [Glycine max]	Glycine_max	88.2	1.8e-32
TRINITY_DN27501_c0_g2	XP_004307433.1	PREDICTED: probable adenylate kinase 6, chloroplastic [Fragaria vesca subsp. vesca]	Fragaria_vesca	92.1	7e-149
TRINITY_DN27501_c0_g3	XP_009378142.1	PREDICTED: adenylate kinase-like [Pyrus x bretschneideri]	Pyrus_x_bretschneideri	97.5	2.5e-12
TRINITY_DN27501_c0_g4	XP_010253459.1	PREDICTED: probable adenylate kinase 1, chloroplastic [Nelumbo nucifera]	Nelumbo_nucifera	95.8	5e-06
TRINITY_DN27501_c0_g5	XP_006604547.1	PREDICTED: adenylate kinase 1, chloroplastic-like [Glycine max]	Glycine_max	89.1	1.2e-43
TRINITY_DN27502_c0_g1	XP_004302135.1	PREDICTED: protein LUTEIN DEFICIENT 5, chloroplastic [Fragaria vesca subsp. vesca]	Fragaria_vesca	92.8	0
TRINITY_DN27502_c0_g3	XP_004302135.1	PREDICTED: protein LUTEIN DEFICIENT 5, chloroplastic [Fragaria vesca subsp. vesca]	Fragaria_vesca	82.1	8.5e-08
TRINITY_DN27502_c0_g4	KYP47625.1	Cytochrome P450 97B2 [Cajanus cajan]	Cajanus_cajan	90.2	6.9e-58
TRINITY_DN27503_c0_g1	XP_004309805.1	PREDICTED: protein ENHANCED DISEASE RESISTANCE 2-like [Fragaria vesca subsp. vesca]	Fragaria_vesca	86.2	8.4e-152
TRINITY_DN27503_c0_g2	XP_018501199.1	PREDICTED: uncharacterized protein LOC108866660, partial [Pyrus x bretschneideri]	Pyrus_x_bretschneideri	52.6	1.7e-22
TRINITY_DN27503_c0_g3	XP_019104313.1	PREDICTED: uncharacterized protein LOC104891519 [Beta vulgaris subsp. vulgaris]	Beta_vulgaris	64.8	3.8e-18
TRINITY_DN27503_c0_g4	XP_004296674.1	PREDICTED: uncharacterized WD repeat-containing protein C2A9.03-like isoform X1 [Fragaria vesca subsp. vesca]	Fragaria_vesca	91.9	5.7e-255
TRINITY_DN27503_c0_g5	XP_008243391.1	PREDICTED: uncharacterized protein LOC103341623 [Prunus mume]	Prunus_mume	58.1	2.5e-142
TRINITY_DN27504_c0_g1	XP_004290959.1	PREDICTED: LOB domain-containing protein 37-like [Fragaria vesca subsp. vesca]	Fragaria_vesca	82.1	1.3e-81
TRINITY_DN27504_c0_g2	XP_004289626.1	PREDICTED: UDP-D-xylose:L-fucose alpha-1,3-D-xylosyltransferase 2-like [Fragaria vesca subsp. vesca]	Fragaria_vesca	93.4	1.8e-227
TRINITY_DN27504_c0_g3	XP_004291893.1	PREDICTED: uncharacterized protein LOC101304249 [Fragaria vesca subsp. vesca]	Fragaria_vesca	91.1	2.7e-226
TRINITY_DN27505_c0_g2	AAC16012.1	polyubiquitin [Elaeagnus umbellata]	Elaeagnus_umbellata	100	8.8e-26
TRINITY_DN27505_c0_g3	AFW66443.1	hypothetical protein ZEAMMB73_588552 [Zea mays]	Zea_mays	60	4.2e-18
TRINITY_DN27505_c0_g4	AFW66443.1	hypothetical protein ZEAMMB73_588552 [Zea mays]	Zea_mays	59.1	1.1e-44
TRINITY_DN27505_c0_g5	XP_019421597.1	PREDICTED: uncharacterized protein LOC109331511 [Lupinus angustifolius]	Lupinus_angustifolius	35.7	5.8e-06
TRINITY_DN27505_c0_g6	AAC16012.1	polyubiquitin [Elaeagnus umbellata]	Elaeagnus_umbellata	100	2.1e-23
TRINITY_DN27505_c0_g7	AIS40894.1	polyubiquitin [Kalanchoe fedtschenkoi]	Kalanchoe_fedtschenkoi	98.1	1.1e-191
TRINITY_DN27506_c0_g1	XP_004307261.1	PREDICTED: eukaryotic translation initiation factor 4G [Fragaria vesca subsp. vesca]	Fragaria_vesca	81.2	0
TRINITY_DN27507_c0_g3	XP_004297042.1	PREDICTED: uncharacterized protein LOC101296279 [Fragaria vesca subsp. vesca]	Fragaria_vesca	86.6	5.6e-92
TRINITY_DN27507_c1_g1	XP_004290545.1	PREDICTED: protein WHI3 [Fragaria vesca subsp. vesca]	Fragaria_vesca	71.9	2e-86
TRINITY_DN27508_c0_g1	XP_004301421.1	PREDICTED: DNA mismatch repair protein MLH1 [Fragaria vesca subsp. vesca]	Fragaria_vesca	94.2	0
TRINITY_DN27508_c0_g2	XP_004291828.1	PREDICTED: LON peptidase N-terminal domain and RING finger protein 1 [Fragaria vesca subsp. vesca]	Fragaria_vesca	98.2	4.8e-121
TRINITY_DN27508_c0_g3	XP_008377191.1	PREDICTED: lon protease 2 [Malus domestica]	Malus_domestica	80	1.4e-17
TRINITY_DN27508_c0_g8	XP_004307676.1	PREDICTED: uncharacterized protein LOC101311516 [Fragaria vesca subsp. vesca]	Fragaria_vesca	79.2	4.8e-85
TRINITY_DN27508_c0_g9	XP_011462891.1	PREDICTED: DEAD-box ATP-dependent RNA helicase 40 [Fragaria vesca subsp. vesca]	Fragaria_vesca	73	5.7e-282
TRINITY_DN27509_c0_g1	XP_004290677.1	PREDICTED: mediator of RNA polymerase II transcription subunit 33B [Fragaria vesca subsp. vesca]	Fragaria_vesca	95.6	0
TRINITY_DN27509_c0_g2	XP_011462776.1	PREDICTED: mediator of RNA polymerase II transcription subunit 33A isoform X1 [Fragaria vesca subsp. vesca]	Fragaria_vesca	85.4	2.8e-31
TRINITY_DN27509_c0_g4	XP_004298175.1	PREDICTED: mediator of RNA polymerase II transcription subunit 33A-like isoform X1 [Fragaria vesca subsp. vesca]	Fragaria_vesca	96	0
TRINITY_DN2750_c0_g1	XP_015880522.1	PREDICTED: uncharacterized protein At4g04980-like [Ziziphus jujuba]	Ziziphus_jujuba	60	4.8e-06
TRINITY_DN27510_c0_g1	XP_011464386.1	PREDICTED: YLP motif-containing protein 1 isoform X1 [Fragaria vesca subsp. vesca]	Fragaria_vesca	82.4	7.5e-288
TRINITY_DN27510_c0_g2	XP_008366352.1	PREDICTED: uncharacterized protein LOC103429998 [Malus domestica]	Malus_domestica	94.1	6.5e-13
TRINITY_DN27511_c0_g1	XP_010264907.1	PREDICTED: uncharacterized protein LOC104602788 [Nelumbo nucifera]	Nelumbo_nucifera	68.7	5.7e-111
TRINITY_DN27512_c0_g1	OAY46226.1	hypothetical protein MANES_07G127000 [Manihot esculenta]	Manihot_esculenta	90.9	3e-138
TRINITY_DN27512_c0_g2	OAY38719.1	hypothetical protein MANES_10G038100 [Manihot esculenta]	Manihot_esculenta	67	1.1e-26
TRINITY_DN27512_c0_g3	XP_007220407.1	hypothetical protein PRUPE_ppa010643mg [Prunus persica]	Prunus_persica	61	2.1e-34
TRINITY_DN27513_c0_g1	XP_011461169.1	PREDICTED: regulator of nonsense transcripts UPF3 isoform X1 [Fragaria vesca subsp. vesca]	Fragaria_vesca	91.5	9.4e-259
TRINITY_DN27514_c0_g1	XP_010276542.1	PREDICTED: nucleolin-like isoform X1 [Nelumbo nucifera]	Nelumbo_nucifera	68	5.9e-130
TRINITY_DN27514_c0_g2	XP_010918317.1	PREDICTED: nucleolin-like isoform X1 [Elaeis guineensis]	Elaeis_guineensis	78	2.1e-70
TRINITY_DN27514_c0_g3	XP_015874373.1	PREDICTED: elongation factor 1-alpha [Ziziphus jujuba]	Ziziphus_jujuba	85.9	2.3e-86
TRINITY_DN27514_c0_g4	XP_004299892.1	PREDICTED: transcription repressor MYB6 [Fragaria vesca subsp. vesca]	Fragaria_vesca	100	4.6e-75
TRINITY_DN27514_c0_g5	XP_018856355.1	PREDICTED: elongation factor 1-alpha [Juglans regia]	Juglans_regia	98	3.5e-258
TRINITY_DN27515_c1_g1	XP_002533249.1	PREDICTED: rhomboid-like protein 19 [Ricinus communis]	Ricinus_communis	80.6	1.6e-25
TRINITY_DN27515_c1_g2	XP_002275709.1	PREDICTED: rhomboid-like protein 19 [Vitis vinifera]	Vitis_vinifera	76.2	7.7e-93
TRINITY_DN27515_c2_g2	CBI17115.3	unnamed protein product, partial [Vitis vinifera]	Vitis_vinifera	88.5	1.9e-43
TRINITY_DN27516_c0_g1	XP_011464180.1	PREDICTED: BTB/POZ and TAZ domain-containing protein 1 isoform X2 [Fragaria vesca subsp. vesca]	Fragaria_vesca	93.5	3.7e-169
TRINITY_DN27516_c0_g2	XP_004299170.1	PREDICTED: BTB/POZ and TAZ domain-containing protein 1 isoform X1 [Fragaria vesca subsp. vesca]	Fragaria_vesca	96.3	6.3e-06
TRINITY_DN27517_c0_g1	XP_004304806.1	PREDICTED: ALBINO3-like protein 2, chloroplastic [Fragaria vesca subsp. vesca]	Fragaria_vesca	83.3	1.8e-250
TRINITY_DN27517_c0_g2	CAN79776.1	hypothetical protein VITISV_013614 [Vitis vinifera]	Vitis_vinifera	90	7.9e-104
TRINITY_DN27517_c0_g3	XP_011468230.1	PREDICTED: uncharacterized protein LOC101312758 [Fragaria vesca subsp. vesca]	Fragaria_vesca	96.8	3.4e-237
TRINITY_DN27518_c0_g1	XP_004299232.1	PREDICTED: cytochrome P450 94B3-like [Fragaria vesca subsp. vesca]	Fragaria_vesca	90.3	1.5e-272
TRINITY_DN27519_c0_g1	XP_011462037.1	PREDICTED: LOW QUALITY PROTEIN: wall-associated receptor kinase 1-like [Fragaria vesca subsp. vesca]	Fragaria_vesca	80.6	7.8e-20
TRINITY_DN27519_c0_g2	XP_011461999.1	PREDICTED: putative wall-associated receptor kinase-like 16 [Fragaria vesca subsp. vesca]	Fragaria_vesca	77.6	2.9e-83
TRINITY_DN27519_c0_g4	XP_011461999.1	PREDICTED: putative wall-associated receptor kinase-like 16 [Fragaria vesca subsp. vesca]	Fragaria_vesca	75.7	9e-164
TRINITY_DN27519_c0_g6	XP_016648174.1	PREDICTED: putative wall-associated receptor kinase-like 16 [Prunus mume]	Prunus_mume	66.7	2e-14
TRINITY_DN27519_c0_g7	XP_004291210.1	PREDICTED: uncharacterized protein LOC101311820 [Fragaria vesca subsp. vesca]	Fragaria_vesca	88.2	4.4e-148
TRINITY_DN27519_c0_g8	XP_017179852.1	PREDICTED: uncharacterized protein LOC103406078 [Malus domestica]	Malus_domestica	34.3	7.6e-11
TRINITY_DN27520_c0_g1	XP_011465033.1	PREDICTED: LOW QUALITY PROTEIN: glutamate receptor 3.3 [Fragaria vesca subsp. vesca]	Fragaria_vesca	93.3	0
TRINITY_DN27521_c1_g1	XP_004309658.1	PREDICTED: oxygen-evolving enhancer protein 3-2, chloroplastic [Fragaria vesca subsp. vesca]	Fragaria_vesca	88.5	6.4e-57
TRINITY_DN27521_c1_g2	XP_018836900.1	PREDICTED: protein TOPLESS isoform X3 [Juglans regia]	Juglans_regia	56	3.6e-175
TRINITY_DN27521_c1_g3	XP_004299909.1	PREDICTED: ferredoxin-1-like [Fragaria vesca subsp. vesca]	Fragaria_vesca	94.4	1.6e-69
TRINITY_DN27521_c1_g4	XP_018822250.1	PREDICTED: topless-related protein 1-like isoform X1 [Juglans regia]	Juglans_regia	59.4	2e-156
TRINITY_DN27521_c1_g5	XP_004299908.1	PREDICTED: MLO-like protein 4 [Fragaria vesca subsp. vesca]	Fragaria_vesca	100	5.1e-57
TRINITY_DN27521_c1_g6	XP_004298329.1	PREDICTED: uncharacterized N-acetyltransferase ycf52 [Fragaria vesca subsp. vesca]	Fragaria_vesca	67.5	9.8e-06
TRINITY_DN27522_c0_g1	XP_011465111.1	PREDICTED: LOW QUALITY PROTEIN: ribosome biogenesis protein NSA2 homolog [Fragaria vesca subsp. vesca]	Fragaria_vesca	98.5	5.7e-144
TRINITY_DN27523_c0_g1	XP_008222669.1	PREDICTED: transcription factor IIIB 70 kDa subunit-like [Prunus mume]	Prunus_mume	57	5.7e-179
TRINITY_DN27525_c0_g1	XP_004297645.1	PREDICTED: serine/arginine-rich splicing factor RSZ21 isoform X1 [Fragaria vesca subsp. vesca]	Fragaria_vesca	93	1.4e-65
TRINITY_DN27526_c0_g1	XP_011467675.1	PREDICTED: myosin-10 [Fragaria vesca subsp. vesca]	Fragaria_vesca	80.3	3.8e-126
TRINITY_DN27527_c1_g1	XP_004287791.1	PREDICTED: 3-dehydroquinate synthase, chloroplastic [Fragaria vesca subsp. vesca]	Fragaria_vesca	92.9	9.3e-235
TRINITY_DN27527_c1_g10	ERN01482.1	hypothetical protein AMTR_s00002p00269760 [Amborella trichopoda]	Amborella_trichopoda	72.8	2e-31
TRINITY_DN27527_c1_g3	XP_010254084.1	PREDICTED: 30S ribosomal protein S17, chloroplastic [Nelumbo nucifera]	Nelumbo_nucifera	68.6	2.9e-43
TRINITY_DN27527_c1_g4	XP_010274264.1	PREDICTED: peptidyl-prolyl cis-trans isomerase CYP63-like isoform X1 [Nelumbo nucifera]	Nelumbo_nucifera	61.9	4.8e-23
TRINITY_DN27527_c1_g8	XP_010941317.1	PREDICTED: 3-dehydroquinate synthase, chloroplastic-like [Elaeis guineensis]	Elaeis_guineensis	86.5	9.4e-194
TRINITY_DN27527_c1_g9	XP_007201971.1	hypothetical protein PRUPE_ppa004784mg [Prunus persica]	Prunus_persica	52.7	9.1e-18
TRINITY_DN27528_c0_g1	XP_004309918.1	PREDICTED: serine/threonine-protein kinase-like protein CCR4 [Fragaria vesca subsp. vesca]	Fragaria_vesca	85.1	0
TRINITY_DN27528_c1_g1	XP_004306699.1	PREDICTED: mitochondrial carrier protein MTM1 [Fragaria vesca subsp. vesca]	Fragaria_vesca	94.3	4.1e-103
TRINITY_DN27528_c1_g11	XP_004297510.1	PREDICTED: probable protein S-acyltransferase 7 [Fragaria vesca subsp. vesca]	Fragaria_vesca	93.1	3.7e-242
TRINITY_DN27528_c1_g12	XP_004287263.1	PREDICTED: ubiquitin carboxyl-terminal hydrolase 22-like [Fragaria vesca subsp. vesca]	Fragaria_vesca	86.5	1.4e-136
TRINITY_DN27528_c1_g2	XP_004294008.1	PREDICTED: 30S ribosomal protein S5, chloroplastic isoform X1 [Fragaria vesca subsp. vesca]	Fragaria_vesca	82	7.3e-123
TRINITY_DN27528_c1_g4	XP_004292805.1	PREDICTED: uncharacterized protein LOC101311158 [Fragaria vesca subsp. vesca]	Fragaria_vesca	89	9.6e-176
TRINITY_DN27528_c1_g7	XP_004287263.1	PREDICTED: ubiquitin carboxyl-terminal hydrolase 22-like [Fragaria vesca subsp. vesca]	Fragaria_vesca	96.1	3.6e-144
TRINITY_DN27529_c0_g1	XP_004295027.2	PREDICTED: yrdC domain-containing protein, mitochondrial isoform X1 [Fragaria vesca subsp. vesca]	Fragaria_vesca	90.5	2.2e-130
TRINITY_DN27530_c0_g2	XP_004287110.1	PREDICTED: uncharacterized protein LOC101307237 [Fragaria vesca subsp. vesca]	Fragaria_vesca	93.3	2.6e-47
TRINITY_DN27530_c0_g3	XP_004288068.1	PREDICTED: serine/threonine-protein kinase SRK2I [Fragaria vesca subsp. vesca]	Fragaria_vesca	96.1	1.2e-199
TRINITY_DN27530_c0_g4	XP_011464529.1	PREDICTED: uncharacterized protein LOC105351544 [Fragaria vesca subsp. vesca]	Fragaria_vesca	80	9e-17
TRINITY_DN27530_c0_g6	XP_006473986.1	PREDICTED: uncharacterized protein LOC102629375 isoform X1 [Citrus sinensis]	Citrus_sinensis	72.2	6.8e-14
TRINITY_DN27530_c0_g7	XP_004294293.1	PREDICTED: selT-like protein [Fragaria vesca subsp. vesca]	Fragaria_vesca	91	4.1e-90
TRINITY_DN27531_c0_g1	YP_358581.1	hypothetical protein PhapfoPp032 [Phalaenopsis aphrodite subsp. formosana]	Phalaenopsis_aphrodite	79.1	9.5e-13
TRINITY_DN27531_c0_g2	YP_009176012.1	ATP synthase CF1 beta subunit (chloroplast) [Ficus racemosa]	Ficus_racemosa	95.5	7.1e-277
TRINITY_DN27531_c0_g3	ACJ38516.1	membrane-bound ATP synthase subunit B, partial (chloroplast) [Macrotyloma uniflorum]	Macrotyloma_uniflorum	100	6.6e-48
TRINITY_DN27532_c0_g1	XP_012455768.1	PREDICTED: beta-amylase 1, chloroplastic-like [Gossypium raimondii]	Gossypium_raimondii	83.7	4.5e-228
TRINITY_DN27533_c0_g1	XP_011459034.1	PREDICTED: uncharacterized protein LOC101303058 [Fragaria vesca subsp. vesca]	Fragaria_vesca	63.8	2.2e-92
TRINITY_DN27533_c0_g2	XP_004298534.1	PREDICTED: uncharacterized protein LOC101313410 isoform X2 [Fragaria vesca subsp. vesca]	Fragaria_vesca	81.9	1e-61
TRINITY_DN27534_c0_g3	XP_004290574.1	PREDICTED: N-alpha-acetyltransferase 11 [Fragaria vesca subsp. vesca]	Fragaria_vesca	93	3.2e-78
TRINITY_DN27535_c0_g1	XP_009369874.1	PREDICTED: pentatricopeptide repeat-containing protein At3g22690-like [Pyrus x bretschneideri]	Pyrus_x_bretschneideri	82.5	3.7e-18
TRINITY_DN27535_c1_g2	XP_008234545.1	PREDICTED: uncharacterized protein LOC103333482 isoform X2 [Prunus mume]	Prunus_mume	73	4.4e-150
TRINITY_DN27535_c1_g4	EMT05114.1	Protein transport protein SEC24 [Aegilops tauschii]	Aegilops_tauschii	31.4	2.6e-06
TRINITY_DN27536_c0_g1	XP_004293515.1	PREDICTED: CSC1-like protein ERD4 [Fragaria vesca subsp. vesca]	Fragaria_vesca	79.4	0
TRINITY_DN27537_c0_g1	XP_008789180.1	PREDICTED: uncharacterized protein LOC103706747 [Phoenix dactylifera]	Phoenix_dactylifera	84.8	3.6e-32
TRINITY_DN27537_c1_g1	XP_004290199.1	PREDICTED: ER lumen protein-retaining receptor [Fragaria vesca subsp. vesca]	Fragaria_vesca	96.7	1.9e-116
TRINITY_DN27537_c1_g3	XP_004300533.1	PREDICTED: aluminum-activated malate transporter 9 [Fragaria vesca subsp. vesca]	Fragaria_vesca	95	0
TRINITY_DN27538_c0_g1	XP_004287802.1	PREDICTED: probable 28S rRNA (cytosine-C(5))-methyltransferase [Fragaria vesca subsp. vesca]	Fragaria_vesca	81.7	6.3e-109
TRINITY_DN27539_c0_g1	XP_004293800.1	PREDICTED: MACPF domain-containing protein NSL1 [Fragaria vesca subsp. vesca]	Fragaria_vesca	92.3	0
TRINITY_DN27539_c0_g3	XP_004293972.1	PREDICTED: probable alpha,alpha-trehalose-phosphate synthase [UDP-forming] 7 [Fragaria vesca subsp. vesca]	Fragaria_vesca	97	0
TRINITY_DN27540_c0_g1	XP_013456101.1	heat shock cognate 70 kDa protein [Medicago truncatula]	Medicago_truncatula	100	8.3e-55
TRINITY_DN27540_c1_g1	XP_002279101.1	PREDICTED: stromal 70 kDa heat shock-related protein, chloroplastic [Vitis vinifera]	Vitis_vinifera	92.3	8.7e-213
TRINITY_DN27540_c1_g3	XP_007148569.1	hypothetical protein PHAVU_006G219600g [Phaseolus vulgaris]	Phaseolus_vulgaris	100	1.2e-81
TRINITY_DN27540_c1_g4	XP_010933781.1	PREDICTED: heat shock 70 kDa protein, mitochondrial [Elaeis guineensis]	Elaeis_guineensis	100	4.8e-42
TRINITY_DN27540_c1_g5	XP_012086670.1	PREDICTED: luminal-binding protein 5-like [Jatropha curcas]	Jatropha_curcas	77.7	2.3e-105
TRINITY_DN27541_c0_g1	XP_004304398.1	PREDICTED: uncharacterized protein LOC101301224 [Fragaria vesca subsp. vesca]	Fragaria_vesca	64.9	7.1e-85
TRINITY_DN27541_c0_g2	XP_004290589.1	PREDICTED: bidirectional sugar transporter SWEET1-like [Fragaria vesca subsp. vesca]	Fragaria_vesca	85.6	1.1e-109
TRINITY_DN27541_c0_g3	XP_004292823.1	PREDICTED: probable inactive heme oxygenase 2, chloroplastic [Fragaria vesca subsp. vesca]	Fragaria_vesca	81.5	4.5e-104
TRINITY_DN27541_c0_g5	XP_004304398.1	PREDICTED: uncharacterized protein LOC101301224 [Fragaria vesca subsp. vesca]	Fragaria_vesca	73.3	5.1e-41
TRINITY_DN27541_c0_g6	XP_019068265.1	PREDICTED: 14 kDa proline-rich protein DC2.15-like [Solanum lycopersicum]	Solanum_lycopersicum	80.9	6.8e-26
TRINITY_DN27542_c0_g1	XP_004302668.1	PREDICTED: transcription factor DIVARICATA [Fragaria vesca subsp. vesca]	Fragaria_vesca	91.1	1.5e-161
TRINITY_DN27543_c0_g1	XP_011458082.1	PREDICTED: uncharacterized protein LOC101306595 [Fragaria vesca subsp. vesca]	Fragaria_vesca	79.1	7.4e-187
TRINITY_DN27543_c0_g2	XP_011458082.1	PREDICTED: uncharacterized protein LOC101306595 [Fragaria vesca subsp. vesca]	Fragaria_vesca	95.5	1.6e-102
TRINITY_DN27544_c0_g1	XP_011462687.1	PREDICTED: uncharacterized protein LOC101293477 isoform X1 [Fragaria vesca subsp. vesca]	Fragaria_vesca	86.9	2e-176
TRINITY_DN27544_c0_g2	XP_010254116.1	PREDICTED: uncharacterized protein LOC104595195 [Nelumbo nucifera]	Nelumbo_nucifera	87.5	5.5e-31
TRINITY_DN27544_c0_g3	XP_004287411.1	PREDICTED: transitional endoplasmic reticulum ATPase homolog 2 [Fragaria vesca subsp. vesca]	Fragaria_vesca	91.6	2.7e-238
TRINITY_DN27544_c0_g6	XP_019458783.1	PREDICTED: uncharacterized protein LOC109358794 isoform X2 [Lupinus angustifolius]	Lupinus_angustifolius	75.3	1.9e-27
TRINITY_DN27545_c0_g1	XP_010658577.1	PREDICTED: very-long-chain enoyl-CoA reductase isoform X1 [Vitis vinifera]	Vitis_vinifera	85.8	1.4e-160
TRINITY_DN27546_c0_g1	BAM36553.1	cryptochrome 2 [Fragaria x ananassa]	Fragaria_x_ananassa	91.9	0
TRINITY_DN27547_c0_g1	XP_010241622.1	PREDICTED: membrane-anchored ubiquitin-fold protein 3-like [Nelumbo nucifera]	Nelumbo_nucifera	74.8	1e-44
TRINITY_DN27547_c1_g1	XP_004288474.1	PREDICTED: uncharacterized protein LOC101309584 [Fragaria vesca subsp. vesca]	Fragaria_vesca	93.9	2.9e-229
TRINITY_DN27547_c1_g2	XP_004299453.1	PREDICTED: coiled-coil domain-containing protein 12 [Fragaria vesca subsp. vesca]	Fragaria_vesca	74.7	6.9e-31
TRINITY_DN27547_c1_g3	XP_004299451.1	PREDICTED: UPF0415 protein C7orf25 homolog [Fragaria vesca subsp. vesca]	Fragaria_vesca	79.5	4.5e-197
TRINITY_DN27548_c0_g1	XP_010259126.1	PREDICTED: serine/threonine-protein kinase Nek2-like [Nelumbo nucifera]	Nelumbo_nucifera	90.9	1.6e-157
TRINITY_DN27548_c0_g2	XP_010259126.1	PREDICTED: serine/threonine-protein kinase Nek2-like [Nelumbo nucifera]	Nelumbo_nucifera	65.3	3.5e-100
TRINITY_DN27549_c1_g1	XP_004300491.1	PREDICTED: luminal-binding protein [Fragaria vesca subsp. vesca]	Fragaria_vesca	99.4	3.4e-257
TRINITY_DN27549_c2_g1	XP_010246221.1	PREDICTED: heat shock 70 kDa protein, mitochondrial [Nelumbo nucifera]	Nelumbo_nucifera	92.1	1.5e-114
TRINITY_DN27549_c2_g4	XP_010932133.1	PREDICTED: heat shock 70 kDa protein, mitochondrial-like [Elaeis guineensis]	Elaeis_guineensis	78.6	5.2e-26
TRINITY_DN27549_c2_g5	XP_010932133.1	PREDICTED: heat shock 70 kDa protein, mitochondrial-like [Elaeis guineensis]	Elaeis_guineensis	98.6	1e-76
TRINITY_DN27549_c2_g6	XP_010029949.1	PREDICTED: heat shock 70 kDa protein, mitochondrial [Eucalyptus grandis]	Eucalyptus_grandis	94.2	4.9e-86
TRINITY_DN27550_c0_g2	XP_011458194.1	PREDICTED: uncharacterized protein LOC101297793 [Fragaria vesca subsp. vesca]	Fragaria_vesca	89.8	4e-267
TRINITY_DN27551_c0_g1	XP_011462509.1	PREDICTED: uncharacterized protein LOC101292007 isoform X1 [Fragaria vesca subsp. vesca]	Fragaria_vesca	81.1	4.7e-271
TRINITY_DN27552_c0_g1	XP_004303345.1	PREDICTED: uncharacterized protein C18orf8 [Fragaria vesca subsp. vesca]	Fragaria_vesca	93.3	0
TRINITY_DN27553_c0_g1	XP_011459439.1	PREDICTED: protein-tyrosine sulfotransferase isoform X2 [Fragaria vesca subsp. vesca]	Fragaria_vesca	92.4	6.4e-266
TRINITY_DN27554_c0_g2	XP_004305003.1	PREDICTED: chitinase 2-like [Fragaria vesca subsp. vesca]	Fragaria_vesca	94.1	3.4e-162
TRINITY_DN27554_c0_g3	XP_004305003.1	PREDICTED: chitinase 2-like [Fragaria vesca subsp. vesca]	Fragaria_vesca	92.4	6.5e-161
TRINITY_DN27554_c0_g5	YP_003875493.1	NADH dehydrogenase subunit 4 (mitochondrion) [Silene latifolia]	Silene_latifolia	96.8	2.8e-25
TRINITY_DN27554_c0_g6	XP_018503394.1	PREDICTED: pentatricopeptide repeat-containing protein At3g22470, mitochondrial-like [Pyrus x bretschneideri]	Pyrus_x_bretschneideri	64.8	3.1e-18
TRINITY_DN27555_c0_g1	XP_004309659.1	PREDICTED: probable histone H2A.3 [Fragaria vesca subsp. vesca]	Fragaria_vesca	99.2	3.5e-64
TRINITY_DN27555_c0_g10	XP_004302400.1	PREDICTED: histone H2A.1 [Fragaria vesca subsp. vesca]	Fragaria_vesca	90.5	2.4e-64
TRINITY_DN27555_c0_g2	XP_004296555.1	PREDICTED: mannose-1-phosphate guanyltransferase alpha [Fragaria vesca subsp. vesca]	Fragaria_vesca	96.1	1.9e-208
TRINITY_DN27555_c0_g4	XP_004296555.1	PREDICTED: mannose-1-phosphate guanyltransferase alpha [Fragaria vesca subsp. vesca]	Fragaria_vesca	48.9	1.8e-13
TRINITY_DN27555_c0_g5	XP_004291930.1	PREDICTED: transmembrane protein 147 [Fragaria vesca subsp. vesca]	Fragaria_vesca	98.7	2.6e-125
TRINITY_DN27555_c0_g6	OAY28574.1	hypothetical protein MANES_15G077700 [Manihot esculenta]	Manihot_esculenta	94.8	6.6e-62
TRINITY_DN27555_c0_g7	XP_004290709.1	PREDICTED: histone H2AX [Fragaria vesca subsp. vesca]	Fragaria_vesca	98.6	4.5e-68
TRINITY_DN27555_c0_g9	XP_004309670.1	PREDICTED: uncharacterized protein LOC101300875 [Fragaria vesca subsp. vesca]	Fragaria_vesca	82.1	6.1e-61
TRINITY_DN27556_c0_g1	XP_004302629.1	PREDICTED: uncharacterized protein LOC101307410 [Fragaria vesca subsp. vesca]	Fragaria_vesca	87	1.6e-11
TRINITY_DN27557_c0_g1	XP_004300365.1	PREDICTED: palmitoyl-protein thioesterase 1-like [Fragaria vesca subsp. vesca]	Fragaria_vesca	90.4	2.8e-118
TRINITY_DN27557_c0_g2	XP_017178950.1	PREDICTED: transposon Tf2-1 polyprotein [Malus domestica]	Malus_domestica	59.2	0
TRINITY_DN27557_c0_g3	XP_004297066.1	PREDICTED: protein CHUP1, chloroplastic [Fragaria vesca subsp. vesca]	Fragaria_vesca	86.3	8.4e-244
TRINITY_DN27557_c0_g5	XP_004300199.1	PREDICTED: RNA-binding protein NOB1 [Fragaria vesca subsp. vesca]	Fragaria_vesca	70.1	2.2e-44
TRINITY_DN27558_c0_g2	XP_004300012.1	PREDICTED: NADPH-dependent pterin aldehyde reductase [Fragaria vesca subsp. vesca]	Fragaria_vesca	94.1	6.3e-90
TRINITY_DN27558_c0_g6	XP_008227794.1	PREDICTED: meiosis arrest female protein 1 homolog [Prunus mume]	Prunus_mume	79.8	4.2e-297
TRINITY_DN27559_c0_g1	XP_004304351.1	PREDICTED: protein N-terminal glutamine amidohydrolase [Fragaria vesca subsp. vesca]	Fragaria_vesca	86.5	3e-116
TRINITY_DN27559_c0_g3	XP_010273289.1	PREDICTED: scarecrow-like protein 3 [Nelumbo nucifera]	Nelumbo_nucifera	81.4	1.2e-36
TRINITY_DN27559_c0_g4	XP_011468036.1	PREDICTED: DTW domain-containing protein 2 [Fragaria vesca subsp. vesca]	Fragaria_vesca	84	8.8e-110
TRINITY_DN27559_c0_g6	XP_004303586.1	PREDICTED: zinc finger protein CONSTANS-LIKE 9 [Fragaria vesca subsp. vesca]	Fragaria_vesca	95.7	2.4e-193
TRINITY_DN27559_c0_g9	XP_008386830.1	PREDICTED: DNA ligase 1-like [Malus domestica]	Malus_domestica	70.8	5.8e-08
TRINITY_DN27560_c0_g1	CCA29113.1	putative MYB transcription factor [Rosa hybrid cultivar]	Rosa_hybrid_cultivar	99.7	1e-138
TRINITY_DN27560_c0_g4	XP_004299875.1	PREDICTED: pentatricopeptide repeat-containing protein At1g03100, mitochondrial [Fragaria vesca subsp. vesca]	Fragaria_vesca	94	0
TRINITY_DN27561_c0_g1	XP_011459269.1	PREDICTED: tRNA A64-2'-O-ribosylphosphate transferase isoform X1 [Fragaria vesca subsp. vesca]	Fragaria_vesca	91.2	1.8e-231
TRINITY_DN27561_c0_g2	XP_011467233.1	PREDICTED: protein phosphatase 2C 16-like isoform X1 [Fragaria vesca subsp. vesca]	Fragaria_vesca	83	1.5e-94
TRINITY_DN27561_c0_g4	XP_004297376.1	PREDICTED: 10 kDa chaperonin [Fragaria vesca subsp. vesca]	Fragaria_vesca	94.8	2.3e-44
TRINITY_DN27561_c0_g5	XP_004299241.2	PREDICTED: oleosin 1 [Fragaria vesca subsp. vesca]	Fragaria_vesca	86.3	5.7e-73
TRINITY_DN27561_c0_g6	XP_011022169.1	PREDICTED: 50S ribosomal protein L15, chloroplastic-like isoform X1 [Populus euphratica]	Populus_euphratica	91.1	1.8e-76
TRINITY_DN27561_c0_g7	XP_004304144.1	PREDICTED: protein rough sheath 2 homolog [Fragaria vesca subsp. vesca]	Fragaria_vesca	84.2	2.6e-132
TRINITY_DN27562_c0_g1	XP_004305304.2	PREDICTED: MAR-binding filament-like protein 1-1 isoform X2 [Fragaria vesca subsp. vesca]	Fragaria_vesca	88.4	6.5e-78
TRINITY_DN27563_c1_g1	XP_004302496.1	PREDICTED: serine/threonine-protein kinase At5g01020 [Fragaria vesca subsp. vesca]	Fragaria_vesca	98.4	9.6e-137
TRINITY_DN27563_c1_g3	ADA70357.1	proliferation cell nuclear antigen [Persea americana]	Persea_americana	93.6	1.6e-119
TRINITY_DN27563_c1_g4	JAT56360.1	Proliferating cell nuclear antigen, partial [Anthurium amnicola]	Anthurium_amnicola	94.8	4.9e-45
TRINITY_DN27563_c1_g6	XP_004307604.1	PREDICTED: uncharacterized protein LOC101290900 [Fragaria vesca subsp. vesca]	Fragaria_vesca	97.3	1.2e-81
TRINITY_DN27564_c0_g1	XP_004296748.1	PREDICTED: putative GDP-L-fucose synthase 2 [Fragaria vesca subsp. vesca]	Fragaria_vesca	95.1	1.7e-178
TRINITY_DN27564_c0_g2	XP_012088304.1	PREDICTED: expansin-B3-like [Jatropha curcas]	Jatropha_curcas	75.9	2.3e-118
TRINITY_DN27564_c0_g4	XP_004300273.1	PREDICTED: tobamovirus multiplication protein 2A [Fragaria vesca subsp. vesca]	Fragaria_vesca	85.3	4e-08
TRINITY_DN27564_c0_g5	XP_007211209.1	hypothetical protein PRUPE_ppa011266mg [Prunus persica]	Prunus_persica	89.2	3.3e-80
TRINITY_DN27564_c0_g7	XP_004300273.1	PREDICTED: tobamovirus multiplication protein 2A [Fragaria vesca subsp. vesca]	Fragaria_vesca	87.8	3.5e-126
TRINITY_DN27565_c0_g1	EOY16027.1	VQ motif-containing protein [Theobroma cacao]	Theobroma_cacao	52.3	1.5e-10
TRINITY_DN27565_c0_g2	XP_010664317.1	PREDICTED: uncharacterized protein LOC104882483 [Vitis vinifera]	Vitis_vinifera	55.8	2.3e-06
TRINITY_DN27565_c2_g1	XP_010275672.1	PREDICTED: eukaryotic translation initiation factor 2 subunit gamma-like [Nelumbo nucifera]	Nelumbo_nucifera	96.9	2.9e-29
TRINITY_DN27565_c2_g2	XP_009413702.1	PREDICTED: eukaryotic translation initiation factor 2 subunit gamma-like [Musa acuminata subsp. malaccensis]	Musa_acuminata	98.5	7.3e-69
TRINITY_DN27565_c2_g3	XP_011463987.1	PREDICTED: uncharacterized protein LOC101315047 [Fragaria vesca subsp. vesca]	Fragaria_vesca	93.6	9e-33
TRINITY_DN27565_c2_g4	XP_011463986.1	PREDICTED: NAD(P)H-quinone oxidoreductase subunit S, chloroplastic [Fragaria vesca subsp. vesca]	Fragaria_vesca	84.2	4.4e-109
TRINITY_DN27565_c2_g5	ERN17616.1	hypothetical protein AMTR_s00059p00168200 [Amborella trichopoda]	Amborella_trichopoda	96.2	5.1e-54
TRINITY_DN27565_c2_g6	XP_009413702.1	PREDICTED: eukaryotic translation initiation factor 2 subunit gamma-like [Musa acuminata subsp. malaccensis]	Musa_acuminata	95.5	1.5e-230
TRINITY_DN27565_c2_g7	XP_008791820.1	PREDICTED: eukaryotic translation initiation factor 2 subunit 3, X-linked-like [Phoenix dactylifera]	Phoenix_dactylifera	97.3	1e-55
TRINITY_DN27566_c0_g2	XP_004297429.1	PREDICTED: aspartate-semialdehyde dehydrogenase [Fragaria vesca subsp. vesca]	Fragaria_vesca	92.6	5.6e-193
TRINITY_DN27566_c0_g5	XP_004295204.1	PREDICTED: RPM1-interacting protein 4 isoform X2 [Fragaria vesca subsp. vesca]	Fragaria_vesca	91	4.6e-36
TRINITY_DN27566_c0_g7	XP_004297430.1	PREDICTED: sec14 cytosolic factor [Fragaria vesca subsp. vesca]	Fragaria_vesca	89.3	3.3e-121
TRINITY_DN27566_c0_g8	XP_011461734.1	PREDICTED: cell wall / vacuolar inhibitor of fructosidase 1 [Fragaria vesca subsp. vesca]	Fragaria_vesca	81.1	3.7e-70
TRINITY_DN27567_c0_g1	XP_004297365.1	PREDICTED: uncharacterized protein LOC101299178 [Fragaria vesca subsp. vesca]	Fragaria_vesca	82.4	3.4e-233
TRINITY_DN27568_c1_g1	XP_011463176.1	PREDICTED: zinc finger protein VAR3, chloroplastic [Fragaria vesca subsp. vesca]	Fragaria_vesca	86.5	6.8e-222
TRINITY_DN27569_c0_g1	XP_004299951.1	PREDICTED: COX assembly mitochondrial protein 2 homolog [Fragaria vesca subsp. vesca]	Fragaria_vesca	96.1	7.3e-37
TRINITY_DN27569_c0_g2	XP_004291042.1	PREDICTED: zinc transporter 4, chloroplastic [Fragaria vesca subsp. vesca]	Fragaria_vesca	88.8	3.6e-178
TRINITY_DN27570_c0_g1	XP_004302921.1	PREDICTED: probable sulfate transporter 3.4 [Fragaria vesca subsp. vesca]	Fragaria_vesca	93.6	7.8e-168
TRINITY_DN27570_c0_g4	XP_004305641.1	PREDICTED: IAA-amino acid hydrolase ILR1-like 3 [Fragaria vesca subsp. vesca]	Fragaria_vesca	86.4	1.7e-200
TRINITY_DN27570_c0_g5	XP_004302921.1	PREDICTED: probable sulfate transporter 3.4 [Fragaria vesca subsp. vesca]	Fragaria_vesca	93.5	1.8e-80
TRINITY_DN27570_c0_g6	XP_004305642.1	PREDICTED: IAA-amino acid hydrolase ILR1-like, partial [Fragaria vesca subsp. vesca]	Fragaria_vesca	65.6	2.6e-12
TRINITY_DN27570_c0_g8	XP_004305642.1	PREDICTED: IAA-amino acid hydrolase ILR1-like, partial [Fragaria vesca subsp. vesca]	Fragaria_vesca	90.1	3.5e-227
TRINITY_DN27571_c0_g1	XP_004289409.2	PREDICTED: probable Histone-lysine N-methyltransferase ATXR5 [Fragaria vesca subsp. vesca]	Fragaria_vesca	98.3	2.2e-94
TRINITY_DN27571_c0_g2	XP_004289409.2	PREDICTED: probable Histone-lysine N-methyltransferase ATXR5 [Fragaria vesca subsp. vesca]	Fragaria_vesca	94.3	1.6e-19
TRINITY_DN27571_c0_g3	XP_004289409.2	PREDICTED: probable Histone-lysine N-methyltransferase ATXR5 [Fragaria vesca subsp. vesca]	Fragaria_vesca	94	3.6e-42
TRINITY_DN27571_c1_g10	XP_007214049.1	hypothetical protein PRUPE_ppa017449mg [Prunus persica]	Prunus_persica	79.5	3.3e-25
TRINITY_DN27571_c1_g2	XP_011469915.1	PREDICTED: chlorophyll a-b binding protein CP29.3, chloroplastic isoform X2 [Fragaria vesca subsp. vesca]	Fragaria_vesca	94.8	4e-84
TRINITY_DN27571_c1_g3	XP_004306635.2	PREDICTED: uncharacterized protein LOC101302488 [Fragaria vesca subsp. vesca]	Fragaria_vesca	86.1	4.5e-112
TRINITY_DN27571_c1_g5	XP_004304411.1	PREDICTED: uncharacterized protein LOC101305283 [Fragaria vesca subsp. vesca]	Fragaria_vesca	87.7	7.1e-65
TRINITY_DN27571_c1_g6	XP_004293415.1	PREDICTED: nuclear inhibitor of protein phosphatase 1 [Fragaria vesca subsp. vesca]	Fragaria_vesca	82.7	5.6e-177
TRINITY_DN27571_c1_g7	XP_004297084.1	PREDICTED: squamosa promoter-binding-like protein 12 [Fragaria vesca subsp. vesca]	Fragaria_vesca	94.1	1.4e-28
TRINITY_DN27571_c1_g8	XP_010270965.1	PREDICTED: squamosa promoter-binding-like protein 1 [Nelumbo nucifera]	Nelumbo_nucifera	58.9	2.5e-29
TRINITY_DN27571_c1_g9	XP_011461445.1	PREDICTED: PRA1 family protein B1-like [Fragaria vesca subsp. vesca]	Fragaria_vesca	91.6	1.1e-86
TRINITY_DN27572_c0_g1	XP_007204203.1	hypothetical protein PRUPE_ppa003401mg [Prunus persica]	Prunus_persica	35.2	1.3e-08
TRINITY_DN27572_c0_g2	XP_004295344.1	PREDICTED: BTB/POZ domain-containing protein At2g04740 [Fragaria vesca subsp. vesca]	Fragaria_vesca	94.8	0
TRINITY_DN27573_c0_g1	XP_004297688.1	PREDICTED: serine/threonine-protein phosphatase PP2A catalytic subunit [Fragaria vesca subsp. vesca]	Fragaria_vesca	90	3.6e-182
TRINITY_DN27573_c0_g2	XP_006843155.1	PREDICTED: serine/threonine-protein phosphatase PP2A-1 catalytic subunit [Amborella trichopoda]	Amborella_trichopoda	93.8	1.5e-28
TRINITY_DN27574_c0_g1	XP_004304370.1	PREDICTED: enoyl-[acyl-carrier-protein] reductase [NADH] 1, chloroplastic-like [Fragaria vesca subsp. vesca]	Fragaria_vesca	97.2	4.5e-212
TRINITY_DN27574_c1_g2	EOY32457.1	NAD(P)-binding Rossmann-fold superfamily protein isoform 2, partial [Theobroma cacao]	Theobroma_cacao	54.5	4.7e-10
TRINITY_DN27575_c0_g1	XP_004302915.1	PREDICTED: trihelix transcription factor ASIL2-like [Fragaria vesca subsp. vesca]	Fragaria_vesca	99.3	7.8e-80
TRINITY_DN27575_c0_g10	XP_004293440.1	PREDICTED: rho GDP-dissociation inhibitor 1 [Fragaria vesca subsp. vesca]	Fragaria_vesca	92.5	6.7e-106
TRINITY_DN27575_c0_g2	XP_018811609.1	PREDICTED: protein E6-like [Juglans regia]	Juglans_regia	52.3	1.9e-09
TRINITY_DN27575_c0_g3	XP_008221705.1	PREDICTED: LEAF RUST 10 DISEASE-RESISTANCE LOCUS RECEPTOR-LIKE PROTEIN KINASE-like 1.5 [Prunus mume]	Prunus_mume	85.7	6.2e-249
TRINITY_DN27575_c0_g5	XP_004300632.1	PREDICTED: probable serine/threonine-protein kinase At1g18390 [Fragaria vesca subsp. vesca]	Fragaria_vesca	78	2.6e-58
TRINITY_DN27575_c0_g6	XP_007209242.1	hypothetical protein PRUPE_ppa007121mg [Prunus persica]	Prunus_persica	90.5	7.6e-18
TRINITY_DN27575_c0_g7	XP_015898326.1	PREDICTED: trihelix transcription factor ASIL2 [Ziziphus jujuba]	Ziziphus_jujuba	76.3	7.8e-21
TRINITY_DN27575_c0_g8	XP_004293360.1	PREDICTED: rho GDP-dissociation inhibitor 1 [Fragaria vesca subsp. vesca]	Fragaria_vesca	91.5	1.4e-106
TRINITY_DN27575_c0_g9	XP_015890500.1	PREDICTED: protein E6 [Ziziphus jujuba]	Ziziphus_jujuba	51.2	3.7e-11
TRINITY_DN27575_c1_g1	XP_008389548.1	PREDICTED: LEAF RUST 10 DISEASE-RESISTANCE LOCUS RECEPTOR-LIKE PROTEIN KINASE-like 1.5 [Malus domestica]	Malus_domestica	97.2	2.7e-55
TRINITY_DN27576_c0_g1	XP_011457696.1	PREDICTED: ribokinase [Fragaria vesca subsp. vesca]	Fragaria_vesca	89.5	1e-104
TRINITY_DN27576_c0_g2	XP_011457414.1	PREDICTED: uncharacterized protein LOC101304246 [Fragaria vesca subsp. vesca]	Fragaria_vesca	93.5	0
TRINITY_DN27577_c1_g1	XP_011464600.1	PREDICTED: protein EXORDIUM-like [Fragaria vesca subsp. vesca]	Fragaria_vesca	76.7	4.8e-46
TRINITY_DN27577_c1_g2	XP_004300084.1	PREDICTED: calvin cycle protein CP12-3, chloroplastic [Fragaria vesca subsp. vesca]	Fragaria_vesca	86.6	1.2e-53
TRINITY_DN27577_c1_g3	XP_004299652.1	PREDICTED: protein EXORDIUM-like [Fragaria vesca subsp. vesca]	Fragaria_vesca	94.2	2e-167
TRINITY_DN27577_c1_g4	XP_011458397.1	PREDICTED: KH domain-containing protein At4g18375 [Fragaria vesca subsp. vesca]	Fragaria_vesca	77.6	2.4e-20
TRINITY_DN27577_c1_g5	XP_004304425.1	PREDICTED: V-type proton ATPase subunit G [Fragaria vesca subsp. vesca]	Fragaria_vesca	94.6	3.2e-48
TRINITY_DN27577_c1_g6	XP_004307984.1	PREDICTED: probable pectinesterase/pectinesterase inhibitor 34 [Fragaria vesca subsp. vesca]	Fragaria_vesca	90.3	7.5e-285
TRINITY_DN27577_c1_g7	XP_008237250.1	PREDICTED: KH domain-containing protein At4g18375-like [Prunus mume]	Prunus_mume	84.4	2.8e-301
TRINITY_DN27579_c0_g1	XP_004309989.1	PREDICTED: serine/threonine-protein kinase AFC2-like [Fragaria vesca subsp. vesca]	Fragaria_vesca	75.3	9e-164
TRINITY_DN27579_c0_g2	KVH98961.1	Protein kinase, catalytic domain-containing protein [Cynara cardunculus var. scolymus]	Cynara_cardunculus	67.4	1.4e-25
TRINITY_DN2757_c0_g1	XP_006597824.1	PREDICTED: lycopene epsilon cyclase, chloroplastic-like isoform X1 [Glycine max]	Glycine_max	98.1	6.8e-51
TRINITY_DN27580_c0_g1	OAY33821.1	hypothetical protein MANES_13G128000 [Manihot esculenta]	Manihot_esculenta	85.7	8.3e-06
TRINITY_DN27580_c0_g10	XP_007152879.1	hypothetical protein PHAVU_004G168100g [Phaseolus vulgaris]	Phaseolus_vulgaris	100	1e-68
TRINITY_DN27580_c0_g11	KRH13578.1	hypothetical protein GLYMA_15G248600 [Glycine max]	Glycine_max	51.7	4.9e-33
TRINITY_DN27580_c0_g3	XP_011466355.1	PREDICTED: GTP-binding protein At3g49725, chloroplastic [Fragaria vesca subsp. vesca]	Fragaria_vesca	83.8	4.3e-268
TRINITY_DN27580_c0_g4	XP_004287445.1	PREDICTED: uncharacterized protein LOC101312281 [Fragaria vesca subsp. vesca]	Fragaria_vesca	90.1	3.3e-230
TRINITY_DN27580_c0_g6	XP_007152879.1	hypothetical protein PHAVU_004G168100g [Phaseolus vulgaris]	Phaseolus_vulgaris	100	9.8e-60
TRINITY_DN27580_c0_g8	XP_004287445.1	PREDICTED: uncharacterized protein LOC101312281 [Fragaria vesca subsp. vesca]	Fragaria_vesca	85	6.2e-174
TRINITY_DN27580_c0_g9	EPS74167.1	hypothetical protein M569_00588, partial [Genlisea aurea]	Genlisea_aurea	78.6	2.2e-12
TRINITY_DN27581_c0_g1	XP_004308823.1	PREDICTED: calmodulin-5/6/7/8-like [Fragaria vesca subsp. vesca]	Fragaria_vesca	91.7	5.1e-76
TRINITY_DN27581_c0_g10	XP_010251742.2	PREDICTED: uncharacterized protein LOC104593543 [Nelumbo nucifera]	Nelumbo_nucifera	86.3	5.7e-53
TRINITY_DN27581_c0_g11	DAA64209.1	TPA: hypothetical protein ZEAMMB73_872983 [Zea mays]	Zea_mays	78.4	1.4e-07
TRINITY_DN27581_c0_g2	XP_016577941.1	PREDICTED: calmodulin-7-like [Capsicum annuum]	Capsicum_annuum	84.9	9.8e-40
TRINITY_DN27581_c0_g3	XP_019165727.1	PREDICTED: esterase CG5412-like [Ipomoea nil]	Ipomoea_nil	97.9	1.1e-47
TRINITY_DN27581_c0_g6	XP_011469708.1	PREDICTED: calmodulin-like [Fragaria vesca subsp. vesca]	Fragaria_vesca	53.6	6e-18
TRINITY_DN27581_c0_g9	XP_007202636.1	hypothetical protein PRUPE_ppa012070mg [Prunus persica]	Prunus_persica	99.3	2.5e-53
TRINITY_DN27582_c1_g1	XP_004300493.1	PREDICTED: nephrocystin-3 [Fragaria vesca subsp. vesca]	Fragaria_vesca	93.4	7e-295
TRINITY_DN27582_c1_g10	XP_004302397.1	PREDICTED: cell cycle checkpoint control protein RAD9A [Fragaria vesca subsp. vesca]	Fragaria_vesca	94.3	1.2e-234
TRINITY_DN27582_c1_g12	XP_004299220.1	PREDICTED: uncharacterized protein LOC101312728 [Fragaria vesca subsp. vesca]	Fragaria_vesca	94.1	9e-229
TRINITY_DN27582_c1_g3	XP_011464637.1	PREDICTED: uncharacterized protein LOC101311865 [Fragaria vesca subsp. vesca]	Fragaria_vesca	92.9	8.9e-74
TRINITY_DN27582_c1_g5	XP_004303262.1	PREDICTED: F-box/LRR-repeat protein 14 [Fragaria vesca subsp. vesca]	Fragaria_vesca	94.2	2.6e-218
TRINITY_DN27582_c1_g7	XP_004302647.1	PREDICTED: UPF0503 protein At3g09070, chloroplastic [Fragaria vesca subsp. vesca]	Fragaria_vesca	86.7	1.6e-33
TRINITY_DN27582_c1_g8	XP_004306966.1	PREDICTED: GATA transcription factor 4-like [Fragaria vesca subsp. vesca]	Fragaria_vesca	94.4	2.4e-08
TRINITY_DN27582_c1_g9	XP_010267916.1	PREDICTED: importin subunit alpha-4-like [Nelumbo nucifera]	Nelumbo_nucifera	85.6	3.4e-31
TRINITY_DN27583_c0_g1	XP_007222184.1	hypothetical protein PRUPE_ppa009639mg [Prunus persica]	Prunus_persica	90.6	5.2e-87
TRINITY_DN27583_c0_g2	XP_004294105.1	PREDICTED: uncharacterized protein At3g15000, mitochondrial-like [Fragaria vesca subsp. vesca]	Fragaria_vesca	87.7	4.6e-89
TRINITY_DN27583_c0_g3	XP_015581126.1	PREDICTED: E3 ubiquitin-protein ligase RFWD3 isoform X1 [Ricinus communis]	Ricinus_communis	44.2	3e-15
TRINITY_DN27583_c0_g5	XP_011468453.1	PREDICTED: uncharacterized protein LOC105352625 [Fragaria vesca subsp. vesca]	Fragaria_vesca	56.8	2e-43
TRINITY_DN27583_c0_g6	XP_008351324.1	PREDICTED: uncharacterized protein LOC103414737 [Malus domestica]	Malus_domestica	34.4	1.6e-137
TRINITY_DN27583_c0_g8	XP_008227948.1	PREDICTED: 60S ribosomal protein L7-2 [Prunus mume]	Prunus_mume	95.7	3e-14
TRINITY_DN27583_c0_g9	XP_017190447.1	PREDICTED: uncharacterized protein LOC108174277 [Malus domestica]	Malus_domestica	47.9	4.5e-132
TRINITY_DN27584_c1_g1	XP_004299521.1	PREDICTED: uncharacterized protein LOC101304870 [Fragaria vesca subsp. vesca]	Fragaria_vesca	87	8.9e-96
TRINITY_DN27584_c1_g2	XP_004299521.1	PREDICTED: uncharacterized protein LOC101304870 [Fragaria vesca subsp. vesca]	Fragaria_vesca	93.5	2.6e-07
TRINITY_DN27585_c2_g5	XP_004302219.1	PREDICTED: uncharacterized protein LOC101307600 [Fragaria vesca subsp. vesca]	Fragaria_vesca	83.2	4e-187
TRINITY_DN27586_c0_g2	XP_004293315.1	PREDICTED: uncharacterized protein LOC101301269 [Fragaria vesca subsp. vesca]	Fragaria_vesca	94.6	8.1e-166
TRINITY_DN27587_c0_g1	XP_010248729.1	PREDICTED: vignain-like [Nelumbo nucifera]	Nelumbo_nucifera	45	5.6e-48
TRINITY_DN27587_c0_g2	XP_010248729.1	PREDICTED: vignain-like [Nelumbo nucifera]	Nelumbo_nucifera	65.5	6.8e-33
TRINITY_DN27587_c0_g3	XP_006852216.1	PREDICTED: vignain [Amborella trichopoda]	Amborella_trichopoda	83.9	1.4e-121
TRINITY_DN27587_c0_g4	XP_004299172.1	PREDICTED: vignain [Fragaria vesca subsp. vesca]	Fragaria_vesca	92.6	2.8e-198
TRINITY_DN27588_c0_g1	XP_004297213.1	PREDICTED: nucleolar protein 14 isoform X2 [Fragaria vesca subsp. vesca]	Fragaria_vesca	92.5	4.3e-266
TRINITY_DN27588_c0_g2	XP_004300622.1	PREDICTED: uncharacterized protein LOC101302363 [Fragaria vesca subsp. vesca]	Fragaria_vesca	91.5	2.4e-83
TRINITY_DN27588_c0_g3	XP_007221369.1	hypothetical protein PRUPE_ppa014090mg [Prunus persica]	Prunus_persica	68.3	1.4e-06
TRINITY_DN27588_c0_g6	XP_008380408.1	PREDICTED: pyrophosphate-energized membrane proton pump 2 [Malus domestica]	Malus_domestica	91.6	8.4e-41
TRINITY_DN27589_c0_g1	AAP57409.1	agglutinin [Hippeastrum vittatum]	Hippeastrum_vittatum	56.2	1.5e-18
TRINITY_DN27590_c2_g1	XP_004309085.1	PREDICTED: putative disease resistance protein At1g50180 [Fragaria vesca subsp. vesca]	Fragaria_vesca	61.1	1.9e-179
TRINITY_DN27590_c2_g3	XP_004307299.1	PREDICTED: probable disease resistance RPP8-like protein 2 isoform X1 [Fragaria vesca subsp. vesca]	Fragaria_vesca	68.4	0
TRINITY_DN27590_c2_g4	XP_011457444.1	PREDICTED: F-box protein SKIP14 [Fragaria vesca subsp. vesca]	Fragaria_vesca	82.2	5.5e-255
TRINITY_DN27590_c2_g5	XP_007225341.1	hypothetical protein PRUPE_ppa001007mg [Prunus persica]	Prunus_persica	69	2.3e-195
TRINITY_DN27590_c2_g6	XP_004310236.1	PREDICTED: putative disease resistance protein At1g50180 [Fragaria vesca subsp. vesca]	Fragaria_vesca	80.3	3.6e-71
TRINITY_DN27591_c0_g1	XP_004294379.1	PREDICTED: ubiquitin thioesterase OTU1 [Fragaria vesca subsp. vesca]	Fragaria_vesca	94.2	9.6e-101
TRINITY_DN27591_c0_g3	XP_015898633.1	PREDICTED: ubiquitin thioesterase OTU1 [Ziziphus jujuba]	Ziziphus_jujuba	91.3	2.4e-108
TRINITY_DN27592_c0_g1	XP_004294835.1	PREDICTED: 2-hydroxyisoflavanone dehydratase-like [Fragaria vesca subsp. vesca]	Fragaria_vesca	88.5	1.3e-160
TRINITY_DN27592_c0_g2	XP_004294835.1	PREDICTED: 2-hydroxyisoflavanone dehydratase-like [Fragaria vesca subsp. vesca]	Fragaria_vesca	94.1	2.1e-125
TRINITY_DN27592_c0_g3	XP_004294835.1	PREDICTED: 2-hydroxyisoflavanone dehydratase-like [Fragaria vesca subsp. vesca]	Fragaria_vesca	91.7	8.3e-29
TRINITY_DN27592_c0_g4	XP_004294838.1	PREDICTED: 2-hydroxyisoflavanone dehydratase-like [Fragaria vesca subsp. vesca]	Fragaria_vesca	93	1.4e-167
TRINITY_DN27593_c1_g1	XP_011045585.1	PREDICTED: C2 domain-containing protein At1g53590 isoform X1 [Populus euphratica]	Populus_euphratica	76.7	2.1e-06
TRINITY_DN27593_c1_g10	XP_008245733.1	PREDICTED: protein DEHYDRATION-INDUCED 19 homolog 3 [Prunus mume]	Prunus_mume	89.1	4.2e-109
TRINITY_DN27593_c1_g2	XP_010094015.1	hypothetical protein L484_006223 [Morus notabilis]	Morus_notabilis	91.5	5e-25
TRINITY_DN27593_c1_g3	XP_004299251.1	PREDICTED: putative phospholipid-transporting ATPase 9 [Fragaria vesca subsp. vesca]	Fragaria_vesca	79.6	4.9e-13
TRINITY_DN27593_c1_g5	XP_004307799.1	PREDICTED: leucine-rich repeat receptor-like protein kinase TDR [Fragaria vesca subsp. vesca]	Fragaria_vesca	85.1	6.6e-40
TRINITY_DN27593_c1_g6	XP_008358061.1	PREDICTED: LOW QUALITY PROTEIN: 9-cis-epoxycarotenoid dioxygenase NCED1, chloroplastic-like [Malus domestica]	Malus_domestica	69.7	1.3e-22
TRINITY_DN27594_c0_g1	XP_010273217.1	PREDICTED: protein LNK2 [Nelumbo nucifera]	Nelumbo_nucifera	47.5	2.5e-125
TRINITY_DN27594_c0_g2	XP_010931991.1	PREDICTED: uncharacterized protein LOC105052752 isoform X1 [Elaeis guineensis]	Elaeis_guineensis	56.6	6.5e-17
TRINITY_DN27595_c0_g1	XP_004302544.1	PREDICTED: vacuolar cation/proton exchanger 3 [Fragaria vesca subsp. vesca]	Fragaria_vesca	86.2	1.5e-212
TRINITY_DN27596_c0_g1	XP_011458965.1	PREDICTED: uncharacterized protein LOC101292862 isoform X2 [Fragaria vesca subsp. vesca]	Fragaria_vesca	89	0
TRINITY_DN27596_c0_g3	XP_011458964.1	PREDICTED: uncharacterized protein LOC101292862 isoform X1 [Fragaria vesca subsp. vesca]	Fragaria_vesca	93.9	0
TRINITY_DN27596_c0_g4	XP_004291150.1	PREDICTED: uncharacterized protein LOC101293160 [Fragaria vesca subsp. vesca]	Fragaria_vesca	89.4	9e-97
TRINITY_DN27596_c0_g5	XP_008242035.1	PREDICTED: pentatricopeptide repeat-containing protein At3g51320 [Prunus mume]	Prunus_mume	75.9	1.2e-125
TRINITY_DN27597_c1_g1	XP_004291404.1	PREDICTED: cysteine proteinase 15A-like [Fragaria vesca subsp. vesca]	Fragaria_vesca	96.3	2.6e-06
TRINITY_DN27598_c0_g1	XP_011464225.1	PREDICTED: probable phosphoinositide phosphatase SAC9 [Fragaria vesca subsp. vesca]	Fragaria_vesca	93	1e-308
TRINITY_DN27598_c0_g2	XP_011464225.1	PREDICTED: probable phosphoinositide phosphatase SAC9 [Fragaria vesca subsp. vesca]	Fragaria_vesca	95.5	0
TRINITY_DN27599_c0_g1	ACO48252.1	phosphoenolpyruvate carboxylase [Arachis hypogaea]	Arachis_hypogaea	81.6	3.6e-52
TRINITY_DN27600_c0_g1	XP_004300663.1	PREDICTED: uncharacterized protein At4g37920, chloroplastic [Fragaria vesca subsp. vesca]	Fragaria_vesca	90.9	5.6e-219
TRINITY_DN27601_c0_g2	XP_004294511.1	PREDICTED: 12-oxophytodienoate reductase 2-like [Fragaria vesca subsp. vesca]	Fragaria_vesca	91.4	6.1e-103
TRINITY_DN27602_c0_g1	XP_004296196.1	PREDICTED: uncharacterized protein LOC101292203 [Fragaria vesca subsp. vesca]	Fragaria_vesca	91.9	0
TRINITY_DN27603_c0_g1	XP_011464629.1	PREDICTED: chaperone protein dnaJ 1, mitochondrial isoform X1 [Fragaria vesca subsp. vesca]	Fragaria_vesca	91.4	2.6e-229
TRINITY_DN27604_c0_g1	ERN15851.1	hypothetical protein AMTR_s00039p00175330 [Amborella trichopoda]	Amborella_trichopoda	53.6	3.3e-67
TRINITY_DN27604_c0_g2	XP_008810925.2	PREDICTED: cytochrome P450 71A1-like isoform X2 [Phoenix dactylifera]	Phoenix_dactylifera	65.2	8.3e-16
TRINITY_DN27605_c1_g3	XP_011467548.1	PREDICTED: calcium-transporting ATPase 9, plasma membrane-type [Fragaria vesca subsp. vesca]	Fragaria_vesca	92.6	0
TRINITY_DN27605_c1_g4	XP_004300272.1	PREDICTED: type I inositol 1,4,5-trisphosphate 5-phosphatase 2 isoform X1 [Fragaria vesca subsp. vesca]	Fragaria_vesca	90.1	1.1e-69
TRINITY_DN27605_c1_g6	XP_004288506.1	PREDICTED: cyclin-D2-1 [Fragaria vesca subsp. vesca]	Fragaria_vesca	96.3	1.3e-39
TRINITY_DN27605_c1_g7	XP_004288506.1	PREDICTED: cyclin-D2-1 [Fragaria vesca subsp. vesca]	Fragaria_vesca	89.2	2.7e-43
TRINITY_DN27606_c0_g1	XP_004298754.1	PREDICTED: calcium-dependent protein kinase 26 [Fragaria vesca subsp. vesca]	Fragaria_vesca	92.9	6.2e-286
TRINITY_DN27607_c0_g1	XP_004296826.1	PREDICTED: DAZ-associated protein 1-like [Fragaria vesca subsp. vesca]	Fragaria_vesca	87.6	1.6e-86
TRINITY_DN27607_c0_g2	XP_010917339.1	PREDICTED: uncharacterized protein LOC105041962 [Elaeis guineensis]	Elaeis_guineensis	59.2	3.5e-167
TRINITY_DN27607_c0_g3	ERN08525.1	hypothetical protein AMTR_s00017p00013220 [Amborella trichopoda]	Amborella_trichopoda	96.9	2e-29
TRINITY_DN27607_c0_g4	XP_004302048.1	PREDICTED: uncharacterized protein LOC101303717 [Fragaria vesca subsp. vesca]	Fragaria_vesca	89.8	1.3e-156
TRINITY_DN27607_c0_g5	XP_004302407.1	PREDICTED: WW domain-containing protein WWM1-like [Fragaria vesca subsp. vesca]	Fragaria_vesca	81.2	1.5e-84
TRINITY_DN27608_c0_g1	XP_011465280.1	PREDICTED: protein ROOT PRIMORDIUM DEFECTIVE 1 [Fragaria vesca subsp. vesca]	Fragaria_vesca	90.7	1.8e-196
TRINITY_DN27609_c0_g1	XP_004308926.1	PREDICTED: probable zinc metalloprotease EGY2, chloroplastic [Fragaria vesca subsp. vesca]	Fragaria_vesca	95.1	2.6e-273
TRINITY_DN27610_c0_g1	XP_004299317.1	PREDICTED: diacylglycerol kinase 1 [Fragaria vesca subsp. vesca]	Fragaria_vesca	96	0
TRINITY_DN27610_c0_g2	XP_010254516.1	PREDICTED: uncharacterized protein LOC104595481 [Nelumbo nucifera]	Nelumbo_nucifera	44.4	1.2e-73
TRINITY_DN27610_c0_g4	XP_004302026.1	PREDICTED: uncharacterized protein LOC101296394 [Fragaria vesca subsp. vesca]	Fragaria_vesca	96.4	1.4e-172
TRINITY_DN27610_c0_g7	XP_004290606.1	PREDICTED: uncharacterized protein LOC101299437 isoform X1 [Fragaria vesca subsp. vesca]	Fragaria_vesca	97	1.1e-168
TRINITY_DN27611_c0_g1	XP_004304239.1	PREDICTED: uncharacterized protein LOC101297651 isoform X2 [Fragaria vesca subsp. vesca]	Fragaria_vesca	82.8	2.4e-192
TRINITY_DN27612_c1_g1	XP_004297141.1	PREDICTED: probable galacturonosyltransferase-like 3 [Fragaria vesca subsp. vesca]	Fragaria_vesca	49.2	7.3e-07
TRINITY_DN27612_c2_g2	XP_004299247.1	PREDICTED: DEAD-box ATP-dependent RNA helicase 51 [Fragaria vesca subsp. vesca]	Fragaria_vesca	86.5	3.6e-08
TRINITY_DN27612_c2_g4	XP_004296829.1	PREDICTED: uncharacterized protein LOC101305456 [Fragaria vesca subsp. vesca]	Fragaria_vesca	73.1	3.4e-09
TRINITY_DN27612_c2_g5	XP_011468496.1	PREDICTED: uncharacterized protein yae1-like [Fragaria vesca subsp. vesca]	Fragaria_vesca	86.9	6.5e-83
TRINITY_DN27612_c2_g6	XP_004296675.1	PREDICTED: probably inactive leucine-rich repeat receptor-like protein kinase At3g28040 [Fragaria vesca subsp. vesca]	Fragaria_vesca	95.4	1.1e-295
TRINITY_DN27612_c2_g7	XP_011468836.1	PREDICTED: replication protein A 70 kDa DNA-binding subunit B-like [Fragaria vesca subsp. vesca]	Fragaria_vesca	28.5	2.2e-07
TRINITY_DN27612_c2_g8	XP_011468496.1	PREDICTED: uncharacterized protein yae1-like [Fragaria vesca subsp. vesca]	Fragaria_vesca	77.3	2.5e-20
TRINITY_DN27613_c1_g2	XP_010244479.1	PREDICTED: B-cell receptor-associated protein 31-like [Nelumbo nucifera]	Nelumbo_nucifera	78.5	6.7e-25
TRINITY_DN27613_c2_g1	XP_011471001.1	PREDICTED: tubby-like F-box protein 3 [Fragaria vesca subsp. vesca]	Fragaria_vesca	94.4	8e-146
TRINITY_DN27613_c2_g3	XP_004305973.1	PREDICTED: armadillo repeat-containing protein 3 [Fragaria vesca subsp. vesca]	Fragaria_vesca	91.9	4.5e-222
TRINITY_DN27613_c2_g5	XP_010245367.1	PREDICTED: tubby-like F-box protein 3 [Nelumbo nucifera]	Nelumbo_nucifera	92	2e-19
TRINITY_DN27613_c2_g6	XP_008812302.1	PREDICTED: tubby-like F-box protein 6 isoform X1 [Phoenix dactylifera]	Phoenix_dactylifera	84.1	1.2e-25
TRINITY_DN27613_c2_g7	XP_010245367.1	PREDICTED: tubby-like F-box protein 3 [Nelumbo nucifera]	Nelumbo_nucifera	98	9.6e-21
TRINITY_DN27614_c0_g1	XP_004303415.1	PREDICTED: probable carboxylesterase 15 [Fragaria vesca subsp. vesca]	Fragaria_vesca	89.2	2.9e-173
TRINITY_DN27614_c0_g3	XP_004302801.1	PREDICTED: probable pectate lyase 4 [Fragaria vesca subsp. vesca]	Fragaria_vesca	93.3	2.9e-213
TRINITY_DN27615_c0_g1	XP_004304697.1	PREDICTED: uncharacterized protein LOC101294199 [Fragaria vesca subsp. vesca]	Fragaria_vesca	92.7	0
TRINITY_DN27616_c0_g1	XP_008383551.1	PREDICTED: serine/threonine-protein kinase STY17-like isoform X1 [Malus domestica]	Malus_domestica	75	4.4e-09
TRINITY_DN27616_c0_g2	KYP62901.1	putative serine/threonine-protein kinase drkB, partial [Cajanus cajan]	Cajanus_cajan	86.5	1.4e-39
TRINITY_DN27616_c1_g1	XP_004293645.1	PREDICTED: serine/threonine-protein kinase HT1 [Fragaria vesca subsp. vesca]	Fragaria_vesca	78.5	5.8e-157
TRINITY_DN27616_c1_g2	XP_004295621.1	PREDICTED: uncharacterized protein LOC101301179 [Fragaria vesca subsp. vesca]	Fragaria_vesca	86.3	1.4e-33
TRINITY_DN27616_c1_g3	XP_004294007.1	PREDICTED: uncharacterized protein LOC101290738 [Fragaria vesca subsp. vesca]	Fragaria_vesca	67.1	4.2e-38
TRINITY_DN27616_c1_g4	XP_006449572.1	hypothetical protein CICLE_v10015597mg [Citrus clementina]	Citrus_clementina	92.3	2e-34
TRINITY_DN27617_c1_g1	XP_004297069.1	PREDICTED: 5'-nucleotidase domain-containing protein 4 [Fragaria vesca subsp. vesca]	Fragaria_vesca	94.2	0
TRINITY_DN27617_c1_g4	XP_010276746.1	PREDICTED: transmembrane 9 superfamily member 2-like [Nelumbo nucifera]	Nelumbo_nucifera	89.2	9.8e-304
TRINITY_DN27617_c1_g5	XP_004236681.1	PREDICTED: transmembrane 9 superfamily member 3 [Solanum lycopersicum]	Solanum_lycopersicum	85.1	6.6e-32
TRINITY_DN27617_c1_g6	XP_010244840.1	PREDICTED: transmembrane 9 superfamily member 3-like [Nelumbo nucifera]	Nelumbo_nucifera	96.9	3.3e-169
TRINITY_DN27617_c1_g7	XP_010276303.1	PREDICTED: transmembrane 9 superfamily member 3 [Nelumbo nucifera]	Nelumbo_nucifera	91.5	1.5e-44
TRINITY_DN27618_c0_g1	XP_011468815.1	PREDICTED: ADP,ATP carrier protein 1, mitochondrial [Fragaria vesca subsp. vesca]	Fragaria_vesca	97.4	1.2e-213
TRINITY_DN27618_c0_g6	XP_004291227.1	PREDICTED: ubiquitin carboxyl-terminal hydrolase 18-like [Fragaria vesca subsp. vesca]	Fragaria_vesca	86.3	0
TRINITY_DN27619_c0_g1	XP_004290721.1	PREDICTED: ACT domain-containing protein ACR3 [Fragaria vesca subsp. vesca]	Fragaria_vesca	94.5	4.7e-250
TRINITY_DN27619_c0_g2	XP_004288192.1	PREDICTED: ubiquitin carboxyl-terminal hydrolase 4 [Fragaria vesca subsp. vesca]	Fragaria_vesca	86.4	7.9e-133
TRINITY_DN27619_c0_g3	XP_008237221.1	PREDICTED: protein DMR6-LIKE OXYGENASE 2-like [Prunus mume]	Prunus_mume	75.3	1.4e-120
TRINITY_DN27619_c0_g4	XP_004293999.1	PREDICTED: cation-chloride cotransporter 1 isoform X2 [Fragaria vesca subsp. vesca]	Fragaria_vesca	91.3	0
TRINITY_DN2761_c0_g1	KVH90051.1	Cysteine alpha-hairpin motif superfamily [Cynara cardunculus var. scolymus]	Cynara_cardunculus	75.5	1.2e-14
TRINITY_DN27620_c0_g1	AFP55546.1	gag-pol polyprotein [Rosa rugosa]	Rosa_rugosa	70.4	1.6e-62
TRINITY_DN27620_c0_g2	AFP55546.1	gag-pol polyprotein [Rosa rugosa]	Rosa_rugosa	75.4	6.6e-51
TRINITY_DN27621_c0_g1	XP_004295212.1	PREDICTED: uncharacterized protein LOC101303311 [Fragaria vesca subsp. vesca]	Fragaria_vesca	94.2	5.1e-256
TRINITY_DN27622_c0_g1	XP_010244034.1	PREDICTED: V-type proton ATPase subunit G 1-like [Nelumbo nucifera]	Nelumbo_nucifera	85.2	6.9e-42
TRINITY_DN27623_c0_g1	XP_006852168.1	PREDICTED: elongator complex protein 3 [Amborella trichopoda]	Amborella_trichopoda	100	1.3e-54
TRINITY_DN27623_c0_g2	XP_004299192.1	PREDICTED: radical S-adenosyl methionine domain-containing protein 1, mitochondrial [Fragaria vesca subsp. vesca]	Fragaria_vesca	90.1	1.9e-130
TRINITY_DN27623_c0_g3	XP_004299193.1	PREDICTED: elongator complex protein 3 [Fragaria vesca subsp. vesca]	Fragaria_vesca	98.6	0
TRINITY_DN27624_c1_g1	XP_011464107.1	PREDICTED: pentatricopeptide repeat-containing protein At1g08070 [Fragaria vesca subsp. vesca]	Fragaria_vesca	91.2	8.5e-112
TRINITY_DN27624_c1_g2	XP_004295015.1	PREDICTED: uncharacterized protein LOC101311841 isoform X2 [Fragaria vesca subsp. vesca]	Fragaria_vesca	91.3	2e-77
TRINITY_DN27624_c1_g4	XP_004300153.1	PREDICTED: transmembrane protein 45B-like [Fragaria vesca subsp. vesca]	Fragaria_vesca	89.8	1.5e-146
TRINITY_DN27624_c1_g5	XP_008219576.1	PREDICTED: uncharacterized protein LOC103319766 [Prunus mume]	Prunus_mume	79.4	5.6e-148
TRINITY_DN27624_c1_g6	XP_004295110.1	PREDICTED: importin subunit alpha-1-like [Fragaria vesca subsp. vesca]	Fragaria_vesca	98.1	2.5e-241
TRINITY_DN27624_c1_g7	XP_004302281.1	PREDICTED: importin subunit alpha-4 [Fragaria vesca subsp. vesca]	Fragaria_vesca	95.5	1.8e-216
TRINITY_DN27624_c1_g9	XP_008338990.1	PREDICTED: pentatricopeptide repeat-containing protein At3g29230 [Malus domestica]	Malus_domestica	80.8	1.9e-110
TRINITY_DN27625_c0_g1	XP_010256832.1	PREDICTED: homeobox-leucine zipper protein ATHB-13-like [Nelumbo nucifera]	Nelumbo_nucifera	81.7	1.4e-102
TRINITY_DN27625_c0_g2	XP_004298981.1	PREDICTED: small nuclear ribonucleoprotein-associated protein B' [Fragaria vesca subsp. vesca]	Fragaria_vesca	97.3	1.1e-56
TRINITY_DN27625_c0_g4	XP_010256832.1	PREDICTED: homeobox-leucine zipper protein ATHB-13-like [Nelumbo nucifera]	Nelumbo_nucifera	75	2.4e-109
TRINITY_DN27625_c0_g5	XP_006448808.1	hypothetical protein CICLE_v10018122mg [Citrus clementina]	Citrus_clementina	81.2	8.8e-55
TRINITY_DN27625_c0_g6	XP_004297322.1	PREDICTED: homeobox-leucine zipper protein ATHB-13 [Fragaria vesca subsp. vesca]	Fragaria_vesca	63.7	1e-105
TRINITY_DN27625_c0_g7	XP_004297322.1	PREDICTED: homeobox-leucine zipper protein ATHB-13 [Fragaria vesca subsp. vesca]	Fragaria_vesca	86.8	1.3e-25
TRINITY_DN27626_c0_g1	XP_003524334.1	PREDICTED: uncharacterized protein LOC100797095 [Glycine max]	Glycine_max	98.5	5.7e-30
TRINITY_DN27626_c0_g4	XP_004299492.1	PREDICTED: uncharacterized protein LOC101295913 [Fragaria vesca subsp. vesca]	Fragaria_vesca	93.7	0
TRINITY_DN27626_c0_g5	CAN68568.1	hypothetical protein VITISV_029434 [Vitis vinifera]	Vitis_vinifera	69.3	3e-16
TRINITY_DN27627_c0_g1	XP_011468078.1	PREDICTED: uncharacterized protein LOC105352505 [Fragaria vesca subsp. vesca]	Fragaria_vesca	72	3.3e-203
TRINITY_DN27627_c0_g3	XP_011468078.1	PREDICTED: uncharacterized protein LOC105352505 [Fragaria vesca subsp. vesca]	Fragaria_vesca	41.1	6.3e-25
TRINITY_DN27628_c0_g1	XP_010259650.1	PREDICTED: vesicle-associated membrane protein 724 [Nelumbo nucifera]	Nelumbo_nucifera	87.8	9e-40
TRINITY_DN27628_c0_g2	XP_010259650.1	PREDICTED: vesicle-associated membrane protein 724 [Nelumbo nucifera]	Nelumbo_nucifera	70.4	7e-14
TRINITY_DN27628_c1_g2	XP_004299135.1	PREDICTED: DEAD-box ATP-dependent RNA helicase 20 [Fragaria vesca subsp. vesca]	Fragaria_vesca	82	7.1e-49
TRINITY_DN27628_c1_g3	XP_004297601.1	PREDICTED: DEAD-box ATP-dependent RNA helicase 20 [Fragaria vesca subsp. vesca]	Fragaria_vesca	97.8	3.6e-228
TRINITY_DN27628_c1_g5	XP_004299135.1	PREDICTED: DEAD-box ATP-dependent RNA helicase 20 [Fragaria vesca subsp. vesca]	Fragaria_vesca	95.2	4.5e-134
TRINITY_DN27628_c1_g6	XP_010272364.1	PREDICTED: ethylene-responsive transcription factor 4-like [Nelumbo nucifera]	Nelumbo_nucifera	55.3	4.8e-42
TRINITY_DN27629_c0_g1	XP_004300826.1	PREDICTED: uncharacterized protein LOC101295050 [Fragaria vesca subsp. vesca]	Fragaria_vesca	87.2	3.6e-75
TRINITY_DN27629_c0_g2	XP_011463927.1	PREDICTED: uncharacterized protein LOC101295341 isoform X1 [Fragaria vesca subsp. vesca]	Fragaria_vesca	86.3	5.2e-96
TRINITY_DN27629_c0_g3	XP_011465626.1	PREDICTED: uncharacterized protein LOC105351806 [Fragaria vesca subsp. vesca]	Fragaria_vesca	96.7	6.4e-37
TRINITY_DN27629_c0_g4	XP_011465630.1	PREDICTED: uncharacterized protein LOC105351810 [Fragaria vesca subsp. vesca]	Fragaria_vesca	84.9	2.6e-51
TRINITY_DN27631_c0_g1	XP_011457747.1	PREDICTED: uncharacterized protein At1g01500-like [Fragaria vesca subsp. vesca]	Fragaria_vesca	89	1.2e-109
TRINITY_DN27632_c0_g1	XP_004306811.1	PREDICTED: putative threonine aspartase isoform X3 [Fragaria vesca subsp. vesca]	Fragaria_vesca	92	1.3e-201
TRINITY_DN27633_c0_g1	XP_006427650.1	hypothetical protein CICLE_v10026865mg [Citrus clementina]	Citrus_clementina	73.2	7e-28
TRINITY_DN27633_c0_g3	XP_008345022.1	PREDICTED: UTP--glucose-1-phosphate uridylyltransferase-like isoform X1 [Malus domestica]	Malus_domestica	78.4	1.4e-78
TRINITY_DN27633_c0_g4	XP_004307297.1	PREDICTED: UTP--glucose-1-phosphate uridylyltransferase [Fragaria vesca subsp. vesca]	Fragaria_vesca	90.7	7.4e-227
TRINITY_DN27634_c0_g1	XP_011461021.1	PREDICTED: uncharacterized protein LOC101298301 [Fragaria vesca subsp. vesca]	Fragaria_vesca	84.5	2.2e-193
TRINITY_DN27635_c0_g1	XP_004293702.1	PREDICTED: 60S ribosomal protein L8-3 [Fragaria vesca subsp. vesca]	Fragaria_vesca	99.2	3.1e-149
TRINITY_DN27635_c0_g2	XP_007157927.1	hypothetical protein PHAVU_002G109700g [Phaseolus vulgaris]	Phaseolus_vulgaris	100	1.1e-40
TRINITY_DN27636_c0_g1	XP_004309526.1	PREDICTED: uncharacterized protein LOC101300304 [Fragaria vesca subsp. vesca]	Fragaria_vesca	90.8	0
TRINITY_DN27637_c0_g1	XP_011463228.1	PREDICTED: uncharacterized protein LOC101313698 [Fragaria vesca subsp. vesca]	Fragaria_vesca	74.8	2.3e-36
TRINITY_DN27637_c0_g2	XP_004297501.1	PREDICTED: mitochondrial phosphate carrier protein 2, mitochondrial [Fragaria vesca subsp. vesca]	Fragaria_vesca	86.3	2.2e-180
TRINITY_DN27637_c0_g3	XP_004288973.1	PREDICTED: acyl-CoA-binding protein-like isoform X2 [Fragaria vesca subsp. vesca]	Fragaria_vesca	96.5	4.6e-39
TRINITY_DN27638_c0_g1	XP_010246008.1	PREDICTED: protein SLOW GREEN 1, chloroplastic [Nelumbo nucifera]	Nelumbo_nucifera	59.7	1.4e-75
TRINITY_DN27639_c0_g2	XP_004294114.1	PREDICTED: uroporphyrinogen decarboxylase 1, chloroplastic isoform X1 [Fragaria vesca subsp. vesca]	Fragaria_vesca	94.4	3.1e-221
TRINITY_DN27639_c0_g4	XP_008805629.1	PREDICTED: uroporphyrinogen decarboxylase 1, chloroplastic isoform X1 [Phoenix dactylifera]	Phoenix_dactylifera	72.9	1.3e-09
TRINITY_DN27640_c0_g2	XP_004290571.1	PREDICTED: putative DEAD-box ATP-dependent RNA helicase 29 [Fragaria vesca subsp. vesca]	Fragaria_vesca	96.7	9.2e-144
TRINITY_DN27640_c0_g3	XP_004290571.1	PREDICTED: putative DEAD-box ATP-dependent RNA helicase 29 [Fragaria vesca subsp. vesca]	Fragaria_vesca	91.6	7.4e-230
TRINITY_DN27640_c0_g4	OAY69176.1	DEAD-box ATP-dependent RNA helicase 29 [Ananas comosus]	Ananas_comosus	95.2	2.7e-37
TRINITY_DN27641_c0_g1	XP_004287867.1	PREDICTED: dehydrin DHN2-like [Fragaria vesca subsp. vesca]	Fragaria_vesca	82.4	1.1e-08
TRINITY_DN27641_c0_g2	KJB77837.1	hypothetical protein B456_012G160300 [Gossypium raimondii]	Gossypium_raimondii	58.5	1.2e-14
TRINITY_DN27642_c0_g11	XP_004302825.1	PREDICTED: probable protein phosphatase 2C 38 [Fragaria vesca subsp. vesca]	Fragaria_vesca	90	2.9e-197
TRINITY_DN27642_c0_g3	XP_006858761.1	PREDICTED: homeobox-leucine zipper protein ATHB-4 [Amborella trichopoda]	Amborella_trichopoda	70.6	9.3e-20
TRINITY_DN27642_c0_g4	XP_007218348.1	hypothetical protein PRUPE_ppa010986mg [Prunus persica]	Prunus_persica	65.5	2.2e-49
TRINITY_DN27642_c0_g5	AFP55593.1	hypothetical protein [Rosa rugosa]	Rosa_rugosa	90	3.8e-71
TRINITY_DN27642_c0_g6	XP_004305024.1	PREDICTED: uncharacterized protein LOC101304990 [Fragaria vesca subsp. vesca]	Fragaria_vesca	80.2	1.4e-79
TRINITY_DN27642_c0_g8	XP_010258803.1	PREDICTED: homeobox-leucine zipper protein HAT4-like [Nelumbo nucifera]	Nelumbo_nucifera	98.2	1.2e-53
TRINITY_DN27643_c3_g1	XP_004300080.1	PREDICTED: uncharacterized protein LOC101308091 [Fragaria vesca subsp. vesca]	Fragaria_vesca	98	2.9e-142
TRINITY_DN27643_c3_g2	XP_011468454.1	PREDICTED: uncharacterized protein LOC101301896 [Fragaria vesca subsp. vesca]	Fragaria_vesca	75.3	1.6e-55
TRINITY_DN27644_c0_g1	XP_006422199.1	hypothetical protein CICLE_v10004309mg [Citrus clementina]	Citrus_clementina	96.9	4.8e-216
TRINITY_DN27644_c0_g2	XP_002527871.1	PREDICTED: mitochondrial uncoupling protein 1 [Ricinus communis]	Ricinus_communis	83.3	1.2e-16
TRINITY_DN27644_c0_g3	XP_004294171.1	PREDICTED: protein FLX-like 1 [Fragaria vesca subsp. vesca]	Fragaria_vesca	86.6	1.2e-85
TRINITY_DN27644_c0_g4	XP_010262729.1	PREDICTED: mitochondrial uncoupling protein 1-like [Nelumbo nucifera]	Nelumbo_nucifera	92.7	3.2e-134
TRINITY_DN27645_c0_g1	XP_011458973.1	PREDICTED: OTU domain-containing protein At3g57810-like isoform X1 [Fragaria vesca subsp. vesca]	Fragaria_vesca	89	1.8e-177
TRINITY_DN27646_c0_g1	XP_004288639.1	PREDICTED: uncharacterized protein At5g08430 [Fragaria vesca subsp. vesca]	Fragaria_vesca	72.6	3.7e-187
TRINITY_DN27646_c0_g2	XP_004290593.1	PREDICTED: O-acyltransferase WSD1-like [Fragaria vesca subsp. vesca]	Fragaria_vesca	92.6	2.2e-225
TRINITY_DN27646_c0_g4	XP_011458562.1	PREDICTED: filament-like plant protein 7 [Fragaria vesca subsp. vesca]	Fragaria_vesca	82.3	1.5e-26
TRINITY_DN27647_c0_g1	XP_011466615.1	PREDICTED: pentatricopeptide repeat-containing protein At2g37320 [Fragaria vesca subsp. vesca]	Fragaria_vesca	92.1	3.4e-279
TRINITY_DN27648_c0_g1	XP_010278524.1	PREDICTED: dehydration-responsive element-binding protein 1D-like [Nelumbo nucifera]	Nelumbo_nucifera	63.9	1.7e-42
TRINITY_DN27648_c0_g2	XP_008783063.1	PREDICTED: uncharacterized protein At1g32220, chloroplastic-like isoform X1 [Phoenix dactylifera]	Phoenix_dactylifera	86.4	6.3e-63
TRINITY_DN27648_c0_g4	ALJ92426.1	CBF-like transcription factor d [Cinnamomum camphora]	Cinnamomum_camphora	74.5	1.3e-13
TRINITY_DN27648_c1_g2	XP_004302583.1	PREDICTED: uncharacterized protein LOC101294477 [Fragaria vesca subsp. vesca]	Fragaria_vesca	94.6	1.4e-121
TRINITY_DN27648_c1_g3	BAU70033.1	pyruvate decarboxylase [Rosa hybrid cultivar]	Rosa_hybrid_cultivar	97.6	0
TRINITY_DN27649_c0_g1	XP_011466347.1	PREDICTED: putative pentatricopeptide repeat-containing protein At5g65820 [Fragaria vesca subsp. vesca]	Fragaria_vesca	93.1	1.7e-220
TRINITY_DN27650_c1_g1	XP_004305647.2	PREDICTED: phosphatidylinositol N-acetylglucosaminyltransferase gpi3 subunit-like [Fragaria vesca subsp. vesca]	Fragaria_vesca	96	5.1e-51
TRINITY_DN27650_c2_g1	XP_011461680.1	PREDICTED: phosphatidylinositol N-acetylglucosaminyltransferase gpi3 subunit-like [Fragaria vesca subsp. vesca]	Fragaria_vesca	98.4	4.3e-204
TRINITY_DN27651_c2_g1	XP_011457949.1	PREDICTED: WD repeat-containing protein 11 [Fragaria vesca subsp. vesca]	Fragaria_vesca	75	2e-06
TRINITY_DN27651_c2_g10	XP_004307273.1	PREDICTED: uncharacterized protein LOC101309967 [Fragaria vesca subsp. vesca]	Fragaria_vesca	89.6	6.2e-18
TRINITY_DN27651_c2_g12	XP_004307273.1	PREDICTED: uncharacterized protein LOC101309967 [Fragaria vesca subsp. vesca]	Fragaria_vesca	82.3	3.5e-103
TRINITY_DN27651_c2_g13	XP_011459156.1	PREDICTED: topless-related protein 1-like [Fragaria vesca subsp. vesca]	Fragaria_vesca	87.1	0
TRINITY_DN27651_c2_g3	XP_007205660.1	hypothetical protein PRUPE_ppa009411mg [Prunus persica]	Prunus_persica	73.4	7.1e-81
TRINITY_DN27651_c2_g6	XP_004303691.1	PREDICTED: mitochondrial ubiquitin ligase activator of nfkb 1 [Fragaria vesca subsp. vesca]	Fragaria_vesca	72.6	1.9e-161
TRINITY_DN27651_c2_g8	XP_010922610.1	PREDICTED: cinnamoyl-CoA reductase 1 [Elaeis guineensis]	Elaeis_guineensis	73.8	5.6e-141
TRINITY_DN27652_c0_g1	XP_011458474.1	PREDICTED: uncharacterized protein LOC101309208 [Fragaria vesca subsp. vesca]	Fragaria_vesca	95	3.4e-102
TRINITY_DN27652_c0_g2	XP_019427769.1	PREDICTED: uridine 5'-monophosphate synthase-like [Lupinus angustifolius]	Lupinus_angustifolius	68.6	5.8e-15
TRINITY_DN27652_c0_g3	XP_004307120.1	PREDICTED: uridine 5'-monophosphate synthase [Fragaria vesca subsp. vesca]	Fragaria_vesca	96.9	2.9e-231
TRINITY_DN27652_c0_g4	XP_004307120.1	PREDICTED: uridine 5'-monophosphate synthase [Fragaria vesca subsp. vesca]	Fragaria_vesca	66.7	2.1e-37
TRINITY_DN27653_c0_g1	XP_004306372.1	PREDICTED: disease resistance protein RGA2-like [Fragaria vesca subsp. vesca]	Fragaria_vesca	82.9	3e-64
TRINITY_DN27653_c0_g2	XP_011457398.1	PREDICTED: disease resistance protein RGA2-like [Fragaria vesca subsp. vesca]	Fragaria_vesca	79.2	1.9e-37
TRINITY_DN27654_c0_g1	XP_004295549.2	PREDICTED: pentatricopeptide repeat-containing protein At3g46790, chloroplastic-like [Fragaria vesca subsp. vesca]	Fragaria_vesca	78.8	7.9e-78
TRINITY_DN27654_c0_g10	XP_004308232.1	PREDICTED: elongation factor Tu GTP-binding domain-containing protein 1 [Fragaria vesca subsp. vesca]	Fragaria_vesca	80.9	7.2e-23
TRINITY_DN27654_c0_g11	XP_004301456.1	PREDICTED: pentatricopeptide repeat-containing protein At5g16860 [Fragaria vesca subsp. vesca]	Fragaria_vesca	89.9	4e-36
TRINITY_DN27654_c0_g3	XP_004295549.2	PREDICTED: pentatricopeptide repeat-containing protein At3g46790, chloroplastic-like [Fragaria vesca subsp. vesca]	Fragaria_vesca	78.1	9.8e-28
TRINITY_DN27654_c0_g5	XP_004301456.1	PREDICTED: pentatricopeptide repeat-containing protein At5g16860 [Fragaria vesca subsp. vesca]	Fragaria_vesca	79.2	2.3e-124
TRINITY_DN27654_c0_g7	XP_004295549.2	PREDICTED: pentatricopeptide repeat-containing protein At3g46790, chloroplastic-like [Fragaria vesca subsp. vesca]	Fragaria_vesca	91.4	3.3e-109
TRINITY_DN27655_c0_g1	XP_010932063.1	PREDICTED: F-box/FBD/LRR-repeat protein At1g13570-like [Elaeis guineensis]	Elaeis_guineensis	42.9	6.8e-13
TRINITY_DN27656_c0_g1	XP_011466975.1	PREDICTED: pentatricopeptide repeat-containing protein At2g41080 [Fragaria vesca subsp. vesca]	Fragaria_vesca	92.7	1.8e-262
TRINITY_DN27656_c0_g2	XP_011468340.1	PREDICTED: putative pentatricopeptide repeat-containing protein At1g12700, mitochondrial [Fragaria vesca subsp. vesca]	Fragaria_vesca	73.6	1.4e-24
TRINITY_DN27656_c0_g3	XP_011457516.1	PREDICTED: pentatricopeptide repeat-containing protein At5g13270, chloroplastic [Fragaria vesca subsp. vesca]	Fragaria_vesca	81.6	5.3e-128
TRINITY_DN27656_c0_g4	XP_011457516.1	PREDICTED: pentatricopeptide repeat-containing protein At5g13270, chloroplastic [Fragaria vesca subsp. vesca]	Fragaria_vesca	94.1	8.4e-268
TRINITY_DN27656_c1_g1	XP_004295937.2	PREDICTED: putative pentatricopeptide repeat-containing protein At1g12700, mitochondrial [Fragaria vesca subsp. vesca]	Fragaria_vesca	87.1	7.9e-27
TRINITY_DN27658_c0_g1	XP_004299036.1	PREDICTED: lipid phosphate phosphatase 2-like [Fragaria vesca subsp. vesca]	Fragaria_vesca	85.8	1.3e-156
TRINITY_DN27659_c0_g1	XP_004302080.1	PREDICTED: uncharacterized protein LOC101313226 [Fragaria vesca subsp. vesca]	Fragaria_vesca	86.6	1.5e-146
TRINITY_DN27660_c0_g1	XP_011460430.1	PREDICTED: protein LSD1 [Fragaria vesca subsp. vesca]	Fragaria_vesca	94	3.8e-33
TRINITY_DN27660_c0_g2	XP_011460429.1	PREDICTED: protein ROOT PRIMORDIUM DEFECTIVE 1 [Fragaria vesca subsp. vesca]	Fragaria_vesca	94.8	2.2e-220
TRINITY_DN27662_c0_g1	XP_004292192.1	PREDICTED: probable myosin-binding protein 4 [Fragaria vesca subsp. vesca]	Fragaria_vesca	73.5	2.2e-218
TRINITY_DN27662_c0_g3	XP_004292192.1	PREDICTED: probable myosin-binding protein 4 [Fragaria vesca subsp. vesca]	Fragaria_vesca	87.8	1.7e-50
TRINITY_DN27663_c0_g1	XP_004287171.1	PREDICTED: 2-alkenal reductase (NADP(+)-dependent)-like [Fragaria vesca subsp. vesca]	Fragaria_vesca	95.7	2e-59
TRINITY_DN27663_c0_g4	XP_004288733.1	PREDICTED: acetolactate synthase small subunit 2, chloroplastic-like [Fragaria vesca subsp. vesca]	Fragaria_vesca	81.3	1.7e-225
TRINITY_DN27663_c0_g5	XP_007158042.1	hypothetical protein PHAVU_002G119300g [Phaseolus vulgaris]	Phaseolus_vulgaris	100	2.7e-30
TRINITY_DN27664_c0_g1	XP_004304555.1	PREDICTED: protein AUXIN SIGNALING F-BOX 2 [Fragaria vesca subsp. vesca]	Fragaria_vesca	94	6.8e-248
TRINITY_DN27664_c0_g10	XP_011466105.1	PREDICTED: uncharacterized protein LOC105352008 [Fragaria vesca subsp. vesca]	Fragaria_vesca	76.6	3e-27
TRINITY_DN27664_c0_g12	KYP71623.1	Protein TRANSPORT INHIBITOR RESPONSE 1 [Cajanus cajan]	Cajanus_cajan	79.4	2.7e-06
TRINITY_DN27664_c0_g13	XP_010249158.1	PREDICTED: protein AUXIN SIGNALING F-BOX 2-like [Nelumbo nucifera]	Nelumbo_nucifera	81.3	3e-205
TRINITY_DN27664_c0_g2	XP_010249158.1	PREDICTED: protein AUXIN SIGNALING F-BOX 2-like [Nelumbo nucifera]	Nelumbo_nucifera	84.2	3.9e-65
TRINITY_DN27664_c0_g3	KZV32374.1	protein TRANSPORT INHIBITOR RESPONSE 1-like [Dorcoceras hygrometricum]	Dorcoceras_hygrometricum	78.9	6e-28
TRINITY_DN27664_c0_g5	XP_011082496.1	PREDICTED: protein TRANSPORT INHIBITOR RESPONSE 1-like [Sesamum indicum]	Sesamum_indicum	84.1	1.3e-135
TRINITY_DN27664_c0_g6	XP_010245369.1	PREDICTED: protein TRANSPORT INHIBITOR RESPONSE 1-like [Nelumbo nucifera]	Nelumbo_nucifera	81.7	2.9e-53
TRINITY_DN27665_c0_g1	XP_007219090.1	hypothetical protein PRUPE_ppa015125mg [Prunus persica]	Prunus_persica	60	5e-162
TRINITY_DN27666_c0_g1	XP_004302134.1	PREDICTED: ferrochelatase-2, chloroplastic [Fragaria vesca subsp. vesca]	Fragaria_vesca	97.1	5.6e-115
TRINITY_DN27666_c0_g3	XP_007159913.1	hypothetical protein PHAVU_002G278100g [Phaseolus vulgaris]	Phaseolus_vulgaris	100	7.4e-33
TRINITY_DN27666_c0_g5	XP_004306658.1	PREDICTED: protein DEFECTIVE IN MERISTEM SILENCING 3 [Fragaria vesca subsp. vesca]	Fragaria_vesca	88.9	2.9e-173
TRINITY_DN27666_c0_g8	XP_004290459.1	PREDICTED: sphinganine C(4)-monooxygenase 1-like [Fragaria vesca subsp. vesca]	Fragaria_vesca	94.6	2.1e-141
TRINITY_DN27667_c0_g1	XP_004288592.1	PREDICTED: DNA repair protein recA homolog 1, chloroplastic isoform X1 [Fragaria vesca subsp. vesca]	Fragaria_vesca	94.1	8.2e-224
TRINITY_DN27668_c0_g1	XP_004300790.1	PREDICTED: uncharacterized protein LOC101309059 [Fragaria vesca subsp. vesca]	Fragaria_vesca	84.8	1.2e-96
TRINITY_DN27668_c0_g2	XP_004298796.1	PREDICTED: uncharacterized protein At2g38710 isoform X2 [Fragaria vesca subsp. vesca]	Fragaria_vesca	89.5	1.7e-106
TRINITY_DN27668_c0_g3	XP_008786320.1	PREDICTED: uncharacterized protein At2g38710-like [Phoenix dactylifera]	Phoenix_dactylifera	90.5	2.4e-112
TRINITY_DN27669_c0_g1	XP_004299187.1	PREDICTED: callose synthase 10 [Fragaria vesca subsp. vesca]	Fragaria_vesca	89.6	4.4e-192
TRINITY_DN2766_c0_g1	XP_012448147.1	PREDICTED: uncharacterized protein LOC105771274 isoform X1 [Gossypium raimondii]	Gossypium_raimondii	48.6	6.7e-09
TRINITY_DN27670_c2_g1	XP_004299497.1	PREDICTED: LOW QUALITY PROTEIN: putative 3,4-dihydroxy-2-butanone kinase [Fragaria vesca subsp. vesca]	Fragaria_vesca	96.9	1.7e-47
TRINITY_DN27670_c2_g2	AAT76306.1	aldo-keto reductase [Fragaria x ananassa]	Fragaria_x_ananassa	90.1	2e-92
TRINITY_DN27670_c2_g3	XP_004287661.1	PREDICTED: 20 kDa chaperonin, chloroplastic [Fragaria vesca subsp. vesca]	Fragaria_vesca	97	6.1e-67
TRINITY_DN27670_c2_g7	AAT76306.1	aldo-keto reductase [Fragaria x ananassa]	Fragaria_x_ananassa	79	1.7e-135
TRINITY_DN27670_c2_g8	XP_004302697.1	PREDICTED: protein NRT1/ PTR FAMILY 5.6 [Fragaria vesca subsp. vesca]	Fragaria_vesca	94.4	0
TRINITY_DN27671_c0_g1	XP_011459613.1	PREDICTED: formin-like protein 6 [Fragaria vesca subsp. vesca]	Fragaria_vesca	91.8	2.9e-238
TRINITY_DN27671_c0_g3	JAT61808.1	Formin-like protein 20, partial [Anthurium amnicola]	Anthurium_amnicola	76.5	3.4e-22
TRINITY_DN27671_c0_g4	XP_011464349.1	PREDICTED: formin-like protein 20 isoform X1 [Fragaria vesca subsp. vesca]	Fragaria_vesca	97.9	3.7e-120
TRINITY_DN27672_c0_g1	XP_010249039.1	PREDICTED: uncharacterized protein LOC104591743 [Nelumbo nucifera]	Nelumbo_nucifera	75.7	1.5e-25
[truncated: 35,304 more rows]
