# Supplementary material for: Transcriptome and de novo analysis of Rosa xanthina f. spontanea in response to cold stress
Source: BMC Plant Biol. 2021 Oct 15;21:472. doi: 10.1186/s12870-021-03246-5 (PMC8518255; doi:10.1186/s12870-021-03246-5)
Supplement: Supplementary file 4 — Additional file 4: Table S4. GO classification of the assembled unigenes in R. xanthina f. spontanea. (XLSX 7387 kb) [file 12870_2021_3246_MOESM4_ESM.xlsx]

## Sheet: Sheet1
Query	GO_hit	GO_identity	GO_evalue	Gene	Symbol	GO_ID	GO_Term	GO_Function	GO_Level
TRINITY_DN26953_c0_g4	TAIR|locus:2178403	63.6	3e-71	835692	emb2731	GO:0003674	molecular_function	molecular_function	2
TRINITY_DN26953_c0_g4	TAIR|locus:2178403	63.6	3e-71	835692	emb2731	GO:0005783	endoplasmic reticulum	cellular_component	9
TRINITY_DN26953_c0_g4	TAIR|locus:2178403	63.6	3e-71	835692	emb2731	GO:0009793	embryo development ending in seed dormancy	biological_process	5
TRINITY_DN26953_c0_g5	UNIPROTKB|A5BL45	88.3	4.5e-103	100267451	VIT_05s0029g00020	GO:0003729	mRNA binding	molecular_function	8
TRINITY_DN26953_c0_g5	UNIPROTKB|A5BL45	88.3	4.5e-103	100267451	VIT_05s0029g00020	GO:0003735	structural constituent of ribosome	molecular_function	4
TRINITY_DN26953_c0_g5	UNIPROTKB|A5BL45	88.3	4.5e-103	100267451	VIT_05s0029g00020	GO:0006412	translation	biological_process	7
TRINITY_DN26953_c0_g5	UNIPROTKB|A5BL45	88.3	4.5e-103	100267451	VIT_05s0029g00020	GO:0022625	cytosolic large ribosomal subunit	cellular_component	11
TRINITY_DN26953_c0_g8	TAIR|locus:2157717	80.9	2.3e-160	835083	AT5G50180	GO:0004674	protein serine/threonine kinase activity	molecular_function	8
TRINITY_DN26953_c0_g8	TAIR|locus:2157717	80.9	2.3e-160	835083	AT5G50180	GO:0004712	protein serine/threonine/tyrosine kinase activity	molecular_function	8
TRINITY_DN26953_c0_g8	TAIR|locus:2157717	80.9	2.3e-160	835083	AT5G50180	GO:0005524	ATP binding	molecular_function	9
TRINITY_DN26953_c0_g8	TAIR|locus:2157717	80.9	2.3e-160	835083	AT5G50180	GO:0006468	protein phosphorylation	biological_process	8
TRINITY_DN26953_c0_g8	TAIR|locus:2157717	80.9	2.3e-160	835083	AT5G50180	GO:0016301	kinase activity	molecular_function	6
TRINITY_DN26954_c0_g2	TAIR|locus:2055557	73.3	7.1e-90	819122	PVA12	GO:0005198	structural molecule activity	molecular_function	3
TRINITY_DN26954_c0_g2	TAIR|locus:2055557	73.3	7.1e-90	819122	PVA12	GO:0005515	protein binding	molecular_function	4
TRINITY_DN26954_c0_g2	TAIR|locus:2055557	73.3	7.1e-90	819122	PVA12	GO:0005622	intracellular	cellular_component	5
TRINITY_DN26954_c0_g2	TAIR|locus:2055557	73.3	7.1e-90	819122	PVA12	GO:0005623	cell	cellular_component	3
TRINITY_DN26954_c0_g2	TAIR|locus:2055557	73.3	7.1e-90	819122	PVA12	GO:0005634	nucleus	cellular_component	9
TRINITY_DN26954_c0_g2	TAIR|locus:2055557	73.3	7.1e-90	819122	PVA12	GO:0005783	endoplasmic reticulum	cellular_component	9
TRINITY_DN26954_c0_g2	TAIR|locus:2055557	73.3	7.1e-90	819122	PVA12	GO:0005789	endoplasmic reticulum membrane	cellular_component	11
TRINITY_DN26954_c0_g2	TAIR|locus:2055557	73.3	7.1e-90	819122	PVA12	GO:0005829	cytosol	cellular_component	9
TRINITY_DN26954_c0_g2	TAIR|locus:2055557	73.3	7.1e-90	819122	PVA12	GO:0005886	plasma membrane	cellular_component	5
TRINITY_DN26954_c0_g2	TAIR|locus:2055557	73.3	7.1e-90	819122	PVA12	GO:0006605	protein targeting	biological_process	6
TRINITY_DN26954_c0_g2	TAIR|locus:2055557	73.3	7.1e-90	819122	PVA12	GO:0016021	integral component of membrane	cellular_component	6
TRINITY_DN26955_c0_g1	UNIPROTKB|C6T9G0	81.2	4.6e-91	100783333	GLYMA_05G064300	GO:0000139	Golgi membrane	cellular_component	11
TRINITY_DN26955_c0_g1	UNIPROTKB|C6T9G0	81.2	4.6e-91	100783333	GLYMA_05G064300	GO:0005789	endoplasmic reticulum membrane	cellular_component	11
TRINITY_DN26955_c0_g1	UNIPROTKB|C6T9G0	81.2	4.6e-91	100783333	GLYMA_05G064300	GO:0006888	ER to Golgi vesicle-mediated transport	biological_process	7
TRINITY_DN26955_c0_g2	UNIPROTKB|A9PEC2	93.1	4.7e-105	7461998	POPTR_0003s07970g	GO:0000139	Golgi membrane	cellular_component	11
TRINITY_DN26955_c0_g2	UNIPROTKB|A9PEC2	93.1	4.7e-105	7461998	POPTR_0003s07970g	GO:0005789	endoplasmic reticulum membrane	cellular_component	11
TRINITY_DN26955_c0_g2	UNIPROTKB|A9PEC2	93.1	4.7e-105	7461998	POPTR_0003s07970g	GO:0006888	ER to Golgi vesicle-mediated transport	biological_process	7
TRINITY_DN26956_c0_g2	TAIR|locus:2097830	73.2	1.4e-156	823954	SIS3	GO:0004842	ubiquitin-protein transferase activity	molecular_function	6
TRINITY_DN26956_c0_g2	TAIR|locus:2097830	73.2	1.4e-156	823954	SIS3	GO:0008270	zinc ion binding	molecular_function	8
TRINITY_DN26956_c0_g2	TAIR|locus:2097830	73.2	1.4e-156	823954	SIS3	GO:0010182	sugar mediated signaling pathway	biological_process	8
TRINITY_DN26956_c0_g2	TAIR|locus:2097830	73.2	1.4e-156	823954	SIS3	GO:0016021	integral component of membrane	cellular_component	6
TRINITY_DN26956_c0_g2	TAIR|locus:2097830	73.2	1.4e-156	823954	SIS3	GO:0016567	protein ubiquitination	biological_process	10
TRINITY_DN26956_c0_g2	TAIR|locus:2097830	73.2	1.4e-156	823954	SIS3	GO:0016874	ligase activity	molecular_function	4
TRINITY_DN26957_c0_g1	TAIR|locus:2196749	89	8.5e-140	843320	AT1G69840	GO:0005515	protein binding	molecular_function	4
TRINITY_DN26957_c0_g1	TAIR|locus:2196749	89	8.5e-140	843320	AT1G69840	GO:0005773	vacuole	cellular_component	9
TRINITY_DN26957_c0_g1	TAIR|locus:2196749	89	8.5e-140	843320	AT1G69840	GO:0005774	vacuolar membrane	cellular_component	11
TRINITY_DN26957_c0_g1	TAIR|locus:2196749	89	8.5e-140	843320	AT1G69840	GO:0005886	plasma membrane	cellular_component	5
TRINITY_DN26957_c0_g1	TAIR|locus:2196749	89	8.5e-140	843320	AT1G69840	GO:0008150	biological_process	biological_process	2
TRINITY_DN26957_c0_g1	TAIR|locus:2196749	89	8.5e-140	843320	AT1G69840	GO:0009506	plasmodesma	cellular_component	5
TRINITY_DN26957_c0_g1	TAIR|locus:2196749	89	8.5e-140	843320	AT1G69840	GO:0009507	chloroplast	cellular_component	10
TRINITY_DN26957_c0_g1	TAIR|locus:2196749	89	8.5e-140	843320	AT1G69840	GO:0043424	protein histidine kinase binding	molecular_function	8
TRINITY_DN26958_c0_g1	UNIPROTKB|I1MSF4	67.3	1.6e-113	100811567	GLYMA_17G053500	GO:0004674	protein serine/threonine kinase activity	molecular_function	8
TRINITY_DN26958_c0_g1	UNIPROTKB|I1MSF4	67.3	1.6e-113	100811567	GLYMA_17G053500	GO:0005634	nucleus	cellular_component	9
TRINITY_DN26958_c0_g1	UNIPROTKB|I1MSF4	67.3	1.6e-113	100811567	GLYMA_17G053500	GO:0005737	cytoplasm	cellular_component	7
TRINITY_DN26958_c0_g1	UNIPROTKB|I1MSF4	67.3	1.6e-113	100811567	GLYMA_17G053500	GO:0006897	endocytosis	biological_process	7
TRINITY_DN26958_c0_g1	UNIPROTKB|I1MSF4	67.3	1.6e-113	100811567	GLYMA_17G053500	GO:0008360	regulation of cell shape	biological_process	9
TRINITY_DN26958_c0_g1	UNIPROTKB|I1MSF4	67.3	1.6e-113	100811567	GLYMA_17G053500	GO:0016055	Wnt signaling pathway	biological_process	8
TRINITY_DN26958_c0_g1	UNIPROTKB|I1MSF4	67.3	1.6e-113	100811567	GLYMA_17G053500	GO:0018105	peptidyl-serine phosphorylation	biological_process	9
TRINITY_DN26958_c0_g4	TAIR|locus:2176712	44.3	2.4e-11	833797	AT5G38170	GO:0005576	extracellular region	cellular_component	3
TRINITY_DN26958_c0_g4	TAIR|locus:2176712	44.3	2.4e-11	833797	AT5G38170	GO:0006869	lipid transport	biological_process	5
TRINITY_DN26958_c0_g4	TAIR|locus:2176712	44.3	2.4e-11	833797	AT5G38170	GO:0008289	lipid binding	molecular_function	4
TRINITY_DN26958_c0_g5	UNIPROTKB|D7TBJ4	70.6	8.4e-70	100247344	VIT_11s0016g03460	GO:0004674	protein serine/threonine kinase activity	molecular_function	8
TRINITY_DN26958_c0_g5	UNIPROTKB|D7TBJ4	70.6	8.4e-70	100247344	VIT_11s0016g03460	GO:0005634	nucleus	cellular_component	9
TRINITY_DN26958_c0_g5	UNIPROTKB|D7TBJ4	70.6	8.4e-70	100247344	VIT_11s0016g03460	GO:0005737	cytoplasm	cellular_component	7
TRINITY_DN26958_c0_g5	UNIPROTKB|D7TBJ4	70.6	8.4e-70	100247344	VIT_11s0016g03460	GO:0006897	endocytosis	biological_process	7
TRINITY_DN26958_c0_g5	UNIPROTKB|D7TBJ4	70.6	8.4e-70	100247344	VIT_11s0016g03460	GO:0008360	regulation of cell shape	biological_process	9
TRINITY_DN26958_c0_g5	UNIPROTKB|D7TBJ4	70.6	8.4e-70	100247344	VIT_11s0016g03460	GO:0016055	Wnt signaling pathway	biological_process	8
TRINITY_DN26958_c0_g5	UNIPROTKB|D7TBJ4	70.6	8.4e-70	100247344	VIT_11s0016g03460	GO:0018105	peptidyl-serine phosphorylation	biological_process	9
TRINITY_DN26959_c0_g2	TAIR|locus:504955885	81.3	1.8e-77	819729	AT3G05625	GO:0008150	biological_process	biological_process	2
TRINITY_DN26959_c0_g2	TAIR|locus:504955885	81.3	1.8e-77	819729	AT3G05625	GO:0009507	chloroplast	cellular_component	10
TRINITY_DN26959_c0_g2	TAIR|locus:504955885	81.3	1.8e-77	819729	AT3G05625	GO:0009570	chloroplast stroma	cellular_component	12
TRINITY_DN26959_c0_g3	TAIR|locus:2055961	62.2	3.1e-20	816748	EME1B	GO:0003677	DNA binding	molecular_function	6
TRINITY_DN26959_c0_g3	TAIR|locus:2055961	62.2	3.1e-20	816748	EME1B	GO:0004519	endonuclease activity	molecular_function	7
TRINITY_DN26959_c0_g3	TAIR|locus:2055961	62.2	3.1e-20	816748	EME1B	GO:0005634	nucleus	cellular_component	9
TRINITY_DN26959_c0_g3	TAIR|locus:2055961	62.2	3.1e-20	816748	EME1B	GO:0006281	DNA repair	biological_process	9
TRINITY_DN26959_c0_g3	TAIR|locus:2055961	62.2	3.1e-20	816748	EME1B	GO:0006310	DNA recombination	biological_process	9
TRINITY_DN26959_c0_g3	TAIR|locus:2055961	62.2	3.1e-20	816748	EME1B	GO:0007067	mitotic nuclear division	biological_process	7
TRINITY_DN26959_c0_g3	TAIR|locus:2055961	62.2	3.1e-20	816748	EME1B	GO:0046872	metal ion binding	molecular_function	6
TRINITY_DN26959_c0_g3	TAIR|locus:2055961	62.2	3.1e-20	816748	EME1B	GO:0051301	cell division	biological_process	5
TRINITY_DN26959_c0_g3	TAIR|locus:2055961	62.2	3.1e-20	816748	EME1B	GO:0051321	meiotic cell cycle	biological_process	4
TRINITY_DN26959_c0_g4	TAIR|locus:2055961	65.2	2.9e-109	816748	EME1B	GO:0003677	DNA binding	molecular_function	6
TRINITY_DN26959_c0_g4	TAIR|locus:2055961	65.2	2.9e-109	816748	EME1B	GO:0004519	endonuclease activity	molecular_function	7
TRINITY_DN26959_c0_g4	TAIR|locus:2055961	65.2	2.9e-109	816748	EME1B	GO:0005634	nucleus	cellular_component	9
TRINITY_DN26959_c0_g4	TAIR|locus:2055961	65.2	2.9e-109	816748	EME1B	GO:0006281	DNA repair	biological_process	9
TRINITY_DN26959_c0_g4	TAIR|locus:2055961	65.2	2.9e-109	816748	EME1B	GO:0006310	DNA recombination	biological_process	9
TRINITY_DN26959_c0_g4	TAIR|locus:2055961	65.2	2.9e-109	816748	EME1B	GO:0007067	mitotic nuclear division	biological_process	7
TRINITY_DN26959_c0_g4	TAIR|locus:2055961	65.2	2.9e-109	816748	EME1B	GO:0046872	metal ion binding	molecular_function	6
TRINITY_DN26959_c0_g4	TAIR|locus:2055961	65.2	2.9e-109	816748	EME1B	GO:0051301	cell division	biological_process	5
TRINITY_DN26959_c0_g4	TAIR|locus:2055961	65.2	2.9e-109	816748	EME1B	GO:0051321	meiotic cell cycle	biological_process	4
TRINITY_DN26959_c0_g5	UNIPROTKB|Q35302	67.6	7.1e-14	-	Q35302	GO:0005739	mitochondrion	cellular_component	9
TRINITY_DN26960_c0_g1	UNIPROTKB|B9HWV8	65.4	3.4e-69	7482250	POPTR_0010s14950g	GO:0004497	monooxygenase activity	molecular_function	5
TRINITY_DN26960_c0_g10	UNIPROTKB|B9HWV6	69.4	6.1e-24	7482248	POPTR_0010s14920g	GO:0004497	monooxygenase activity	molecular_function	5
TRINITY_DN26960_c0_g11	UNIPROTKB|B9HWV8	63.6	5.2e-102	7482250	POPTR_0010s14950g	GO:0004497	monooxygenase activity	molecular_function	5
TRINITY_DN26960_c0_g2	UNIPROTKB|B9HWV8	59.5	6.3e-184	7482250	POPTR_0010s14950g	GO:0004497	monooxygenase activity	molecular_function	5
TRINITY_DN26960_c0_g3	UNIPROTKB|B9HWV8	62	1.1e-106	7482250	POPTR_0010s14950g	GO:0004497	monooxygenase activity	molecular_function	5
TRINITY_DN26960_c0_g4	UNIPROTKB|B9HWV8	55.1	3.1e-23	7482250	POPTR_0010s14950g	GO:0004497	monooxygenase activity	molecular_function	5
TRINITY_DN26960_c0_g7	UNIPROTKB|B9HWV8	52.8	2.6e-78	7482250	POPTR_0010s14950g	GO:0004497	monooxygenase activity	molecular_function	5
TRINITY_DN26960_c0_g8	UNIPROTKB|B9HWV8	59.5	7.8e-64	7482250	POPTR_0010s14950g	GO:0004497	monooxygenase activity	molecular_function	5
TRINITY_DN26960_c0_g9	UNIPROTKB|B9HWV4	62.2	5.6e-35	7489409	POPTR_0010s14900g	GO:0004497	monooxygenase activity	molecular_function	5
TRINITY_DN26961_c0_g1	UNIPROTKB|F6HZ57	82.4	5.7e-50	100246950	VIT_07s0005g00640	GO:0016592	mediator complex	cellular_component	13
TRINITY_DN26962_c0_g1	UNIPROTKB|B9HVB1	76.1	0	7459054	POPTR_0010s10450g	GO:0015079	potassium ion transmembrane transporter activity	molecular_function	10
TRINITY_DN26962_c0_g1	UNIPROTKB|B9HVB1	76.1	0	7459054	POPTR_0010s10450g	GO:0016020	membrane	cellular_component	3
TRINITY_DN26963_c0_g1	TAIR|locus:2012040	66.1	1e-68	842034	AT1G55840	GO:0005215	transporter activity	molecular_function	3
TRINITY_DN26963_c0_g1	TAIR|locus:2012040	66.1	1e-68	842034	AT1G55840	GO:0005794	Golgi apparatus	cellular_component	9
TRINITY_DN26963_c0_g1	TAIR|locus:2012040	66.1	1e-68	842034	AT1G55840	GO:0006810	transport	biological_process	5
TRINITY_DN26963_c0_g2	TAIR|locus:2160892	73.2	6.2e-144	834824	AT5G47730	GO:0005215	transporter activity	molecular_function	3
TRINITY_DN26963_c0_g2	TAIR|locus:2160892	73.2	6.2e-144	834824	AT5G47730	GO:0005737	cytoplasm	cellular_component	7
TRINITY_DN26963_c0_g2	TAIR|locus:2160892	73.2	6.2e-144	834824	AT5G47730	GO:0005794	Golgi apparatus	cellular_component	9
TRINITY_DN26963_c0_g2	TAIR|locus:2160892	73.2	6.2e-144	834824	AT5G47730	GO:0006810	transport	biological_process	5
TRINITY_DN26963_c0_g3	TAIR|locus:2012040	68.4	4.2e-39	842034	AT1G55840	GO:0005215	transporter activity	molecular_function	3
TRINITY_DN26963_c0_g3	TAIR|locus:2012040	68.4	4.2e-39	842034	AT1G55840	GO:0005794	Golgi apparatus	cellular_component	9
TRINITY_DN26963_c0_g3	TAIR|locus:2012040	68.4	4.2e-39	842034	AT1G55840	GO:0006810	transport	biological_process	5
TRINITY_DN26964_c1_g1	UNIPROTKB|K7MJ08	80.9	3.3e-130	100780889	GLYMA_16G218000	GO:0005249	voltage-gated potassium channel activity	molecular_function	11
TRINITY_DN26964_c1_g1	UNIPROTKB|K7MJ08	80.9	3.3e-130	100780889	GLYMA_16G218000	GO:0005887	integral component of plasma membrane	cellular_component	7
TRINITY_DN26964_c1_g1	UNIPROTKB|K7MJ08	80.9	3.3e-130	100780889	GLYMA_16G218000	GO:0042391	regulation of membrane potential	biological_process	5
TRINITY_DN26964_c1_g2	TAIR|locus:2033010	68.4	1.5e-111	839105	AT1G25230	GO:0003993	acid phosphatase activity	molecular_function	8
TRINITY_DN26964_c1_g2	TAIR|locus:2033010	68.4	1.5e-111	839105	AT1G25230	GO:0004722	protein serine/threonine phosphatase activity	molecular_function	9
TRINITY_DN26964_c1_g2	TAIR|locus:2033010	68.4	1.5e-111	839105	AT1G25230	GO:0005576	extracellular region	cellular_component	3
TRINITY_DN26964_c1_g2	TAIR|locus:2033010	68.4	1.5e-111	839105	AT1G25230	GO:0046872	metal ion binding	molecular_function	6
TRINITY_DN26964_c1_g3	UNIPROTKB|K7LEC8	85.5	8.4e-28	-	GLYMA_09G168400	GO:0005249	voltage-gated potassium channel activity	molecular_function	11
TRINITY_DN26964_c1_g3	UNIPROTKB|K7LEC8	85.5	8.4e-28	-	GLYMA_09G168400	GO:0005887	integral component of plasma membrane	cellular_component	7
TRINITY_DN26964_c1_g3	UNIPROTKB|K7LEC8	85.5	8.4e-28	-	GLYMA_09G168400	GO:0042391	regulation of membrane potential	biological_process	5
TRINITY_DN26964_c1_g4	TAIR|locus:2160644	78.7	1.3e-138	836491	AT5G63710	GO:0004674	protein serine/threonine kinase activity	molecular_function	8
TRINITY_DN26964_c1_g4	TAIR|locus:2160644	78.7	1.3e-138	836491	AT5G63710	GO:0005524	ATP binding	molecular_function	9
TRINITY_DN26964_c1_g4	TAIR|locus:2160644	78.7	1.3e-138	836491	AT5G63710	GO:0005886	plasma membrane	cellular_component	5
TRINITY_DN26964_c1_g4	TAIR|locus:2160644	78.7	1.3e-138	836491	AT5G63710	GO:0006468	protein phosphorylation	biological_process	8
TRINITY_DN26964_c1_g4	TAIR|locus:2160644	78.7	1.3e-138	836491	AT5G63710	GO:0007169	transmembrane receptor protein tyrosine kinase signaling pathway	biological_process	9
TRINITY_DN26964_c1_g4	TAIR|locus:2160644	78.7	1.3e-138	836491	AT5G63710	GO:0016021	integral component of membrane	cellular_component	6
TRINITY_DN26964_c1_g6	TAIR|locus:2160644	52.1	1e-20	836491	AT5G63710	GO:0004674	protein serine/threonine kinase activity	molecular_function	8
TRINITY_DN26964_c1_g6	TAIR|locus:2160644	52.1	1e-20	836491	AT5G63710	GO:0005524	ATP binding	molecular_function	9
TRINITY_DN26964_c1_g6	TAIR|locus:2160644	52.1	1e-20	836491	AT5G63710	GO:0005886	plasma membrane	cellular_component	5
TRINITY_DN26964_c1_g6	TAIR|locus:2160644	52.1	1e-20	836491	AT5G63710	GO:0006468	protein phosphorylation	biological_process	8
TRINITY_DN26964_c1_g6	TAIR|locus:2160644	52.1	1e-20	836491	AT5G63710	GO:0007169	transmembrane receptor protein tyrosine kinase signaling pathway	biological_process	9
TRINITY_DN26964_c1_g6	TAIR|locus:2160644	52.1	1e-20	836491	AT5G63710	GO:0016021	integral component of membrane	cellular_component	6
TRINITY_DN26964_c1_g8	UNIPROTKB|I1MQM2	74.3	6.4e-40	100782506	GLYMA_16G218300	GO:0005249	voltage-gated potassium channel activity	molecular_function	11
TRINITY_DN26964_c1_g8	UNIPROTKB|I1MQM2	74.3	6.4e-40	100782506	GLYMA_16G218300	GO:0005887	integral component of plasma membrane	cellular_component	7
TRINITY_DN26964_c1_g8	UNIPROTKB|I1MQM2	74.3	6.4e-40	100782506	GLYMA_16G218300	GO:0042391	regulation of membrane potential	biological_process	5
TRINITY_DN26964_c1_g9	TAIR|locus:2160644	55.6	5.1e-32	836491	AT5G63710	GO:0004674	protein serine/threonine kinase activity	molecular_function	8
TRINITY_DN26964_c1_g9	TAIR|locus:2160644	55.6	5.1e-32	836491	AT5G63710	GO:0005524	ATP binding	molecular_function	9
TRINITY_DN26964_c1_g9	TAIR|locus:2160644	55.6	5.1e-32	836491	AT5G63710	GO:0005886	plasma membrane	cellular_component	5
TRINITY_DN26964_c1_g9	TAIR|locus:2160644	55.6	5.1e-32	836491	AT5G63710	GO:0006468	protein phosphorylation	biological_process	8
TRINITY_DN26964_c1_g9	TAIR|locus:2160644	55.6	5.1e-32	836491	AT5G63710	GO:0007169	transmembrane receptor protein tyrosine kinase signaling pathway	biological_process	9
TRINITY_DN26964_c1_g9	TAIR|locus:2160644	55.6	5.1e-32	836491	AT5G63710	GO:0016021	integral component of membrane	cellular_component	6
TRINITY_DN26965_c0_g1	TAIR|locus:1005716370	38.1	4.5e-46	829239	AT4G31115	GO:0005634	nucleus	cellular_component	9
TRINITY_DN26966_c0_g1	UNIPROTKB|Q9SQ64	40.8	1.5e-67	-	COR2	GO:0047036	codeinone reductase (NADPH) activity	molecular_function	7
TRINITY_DN26966_c0_g2	TAIR|locus:2085151	71	1.4e-182	824469	SRPK4	GO:0004672	protein kinase activity	molecular_function	7
TRINITY_DN26966_c0_g2	TAIR|locus:2085151	71	1.4e-182	824469	SRPK4	GO:0004674	protein serine/threonine kinase activity	molecular_function	8
TRINITY_DN26966_c0_g2	TAIR|locus:2085151	71	1.4e-182	824469	SRPK4	GO:0005524	ATP binding	molecular_function	9
TRINITY_DN26966_c0_g2	TAIR|locus:2085151	71	1.4e-182	824469	SRPK4	GO:0005634	nucleus	cellular_component	9
TRINITY_DN26966_c0_g2	TAIR|locus:2085151	71	1.4e-182	824469	SRPK4	GO:0006468	protein phosphorylation	biological_process	8
TRINITY_DN26966_c0_g2	TAIR|locus:2085151	71	1.4e-182	824469	SRPK4	GO:0006979	response to oxidative stress	biological_process	5
TRINITY_DN26966_c0_g2	TAIR|locus:2085151	71	1.4e-182	824469	SRPK4	GO:0016301	kinase activity	molecular_function	6
TRINITY_DN26966_c0_g3	TAIR|locus:2085151	63.7	5.7e-95	824469	SRPK4	GO:0004672	protein kinase activity	molecular_function	7
TRINITY_DN26966_c0_g3	TAIR|locus:2085151	63.7	5.7e-95	824469	SRPK4	GO:0004674	protein serine/threonine kinase activity	molecular_function	8
TRINITY_DN26966_c0_g3	TAIR|locus:2085151	63.7	5.7e-95	824469	SRPK4	GO:0005524	ATP binding	molecular_function	9
TRINITY_DN26966_c0_g3	TAIR|locus:2085151	63.7	5.7e-95	824469	SRPK4	GO:0005634	nucleus	cellular_component	9
TRINITY_DN26966_c0_g3	TAIR|locus:2085151	63.7	5.7e-95	824469	SRPK4	GO:0006468	protein phosphorylation	biological_process	8
TRINITY_DN26966_c0_g3	TAIR|locus:2085151	63.7	5.7e-95	824469	SRPK4	GO:0006979	response to oxidative stress	biological_process	5
TRINITY_DN26966_c0_g3	TAIR|locus:2085151	63.7	5.7e-95	824469	SRPK4	GO:0016301	kinase activity	molecular_function	6
TRINITY_DN26966_c0_g4	TAIR|locus:2025307	43.3	4.9e-26	844034	AT1G76980	GO:0003674	molecular_function	molecular_function	2
TRINITY_DN26966_c0_g4	TAIR|locus:2025307	43.3	4.9e-26	844034	AT1G76980	GO:0005634	nucleus	cellular_component	9
TRINITY_DN26966_c0_g4	TAIR|locus:2025307	43.3	4.9e-26	844034	AT1G76980	GO:0008150	biological_process	biological_process	2
TRINITY_DN26966_c0_g6	TAIR|locus:2082107	77.3	5.6e-104	823619	AT3G44850	GO:0004674	protein serine/threonine kinase activity	molecular_function	8
TRINITY_DN26966_c0_g6	TAIR|locus:2082107	77.3	5.6e-104	823619	AT3G44850	GO:0005524	ATP binding	molecular_function	9
TRINITY_DN26966_c0_g6	TAIR|locus:2082107	77.3	5.6e-104	823619	AT3G44850	GO:0005634	nucleus	cellular_component	9
TRINITY_DN26966_c0_g6	TAIR|locus:2082107	77.3	5.6e-104	823619	AT3G44850	GO:0006468	protein phosphorylation	biological_process	8
TRINITY_DN26966_c0_g6	TAIR|locus:2082107	77.3	5.6e-104	823619	AT3G44850	GO:0009506	plasmodesma	cellular_component	5
TRINITY_DN26966_c0_g6	TAIR|locus:2082107	77.3	5.6e-104	823619	AT3G44850	GO:0016301	kinase activity	molecular_function	6
TRINITY_DN26966_c0_g7	UNIPROTKB|A9P8G6	79.5	3.7e-51	7495515	POPTR_0007s13550g	GO:0000103	sulfate assimilation	biological_process	6
TRINITY_DN26966_c0_g7	UNIPROTKB|A9P8G6	79.5	3.7e-51	7495515	POPTR_0007s13550g	GO:0005829	cytosol	cellular_component	9
TRINITY_DN26966_c0_g7	UNIPROTKB|A9P8G6	79.5	3.7e-51	7495515	POPTR_0007s13550g	GO:0005886	plasma membrane	cellular_component	5
TRINITY_DN26966_c0_g7	UNIPROTKB|A9P8G6	79.5	3.7e-51	7495515	POPTR_0007s13550g	GO:0006457	protein folding	biological_process	7
TRINITY_DN26966_c0_g7	UNIPROTKB|A9P8G6	79.5	3.7e-51	7495515	POPTR_0007s13550g	GO:0015035	protein disulfide oxidoreductase activity	molecular_function	7
TRINITY_DN26966_c0_g7	UNIPROTKB|A9P8G6	79.5	3.7e-51	7495515	POPTR_0007s13550g	GO:0016671	oxidoreductase activity, acting on a sulfur group of donors, disulfide as acceptor	molecular_function	6
TRINITY_DN26966_c0_g7	UNIPROTKB|A9P8G6	79.5	3.7e-51	7495515	POPTR_0007s13550g	GO:0034599	cellular response to oxidative stress	biological_process	6
TRINITY_DN26966_c0_g7	UNIPROTKB|A9P8G6	79.5	3.7e-51	7495515	POPTR_0007s13550g	GO:0045454	cell redox homeostasis	biological_process	6
TRINITY_DN26966_c0_g7	UNIPROTKB|A9P8G6	79.5	3.7e-51	7495515	POPTR_0007s13550g	GO:0055114	oxidation-reduction process	biological_process	5
TRINITY_DN26966_c0_g8	UNIPROTKB|A9P8G6	77.1	5.9e-09	7495515	POPTR_0007s13550g	GO:0000103	sulfate assimilation	biological_process	6
TRINITY_DN26966_c0_g8	UNIPROTKB|A9P8G6	77.1	5.9e-09	7495515	POPTR_0007s13550g	GO:0005829	cytosol	cellular_component	9
TRINITY_DN26966_c0_g8	UNIPROTKB|A9P8G6	77.1	5.9e-09	7495515	POPTR_0007s13550g	GO:0005886	plasma membrane	cellular_component	5
TRINITY_DN26966_c0_g8	UNIPROTKB|A9P8G6	77.1	5.9e-09	7495515	POPTR_0007s13550g	GO:0006457	protein folding	biological_process	7
TRINITY_DN26966_c0_g8	UNIPROTKB|A9P8G6	77.1	5.9e-09	7495515	POPTR_0007s13550g	GO:0015035	protein disulfide oxidoreductase activity	molecular_function	7
TRINITY_DN26966_c0_g8	UNIPROTKB|A9P8G6	77.1	5.9e-09	7495515	POPTR_0007s13550g	GO:0016671	oxidoreductase activity, acting on a sulfur group of donors, disulfide as acceptor	molecular_function	6
TRINITY_DN26966_c0_g8	UNIPROTKB|A9P8G6	77.1	5.9e-09	7495515	POPTR_0007s13550g	GO:0034599	cellular response to oxidative stress	biological_process	6
TRINITY_DN26966_c0_g8	UNIPROTKB|A9P8G6	77.1	5.9e-09	7495515	POPTR_0007s13550g	GO:0045454	cell redox homeostasis	biological_process	6
TRINITY_DN26966_c0_g8	UNIPROTKB|A9P8G6	77.1	5.9e-09	7495515	POPTR_0007s13550g	GO:0055114	oxidation-reduction process	biological_process	5
TRINITY_DN26967_c0_g1	TAIR|locus:2154448	72.6	2.6e-24	832411	LCBK1	GO:0004143	diacylglycerol kinase activity	molecular_function	7
TRINITY_DN26967_c0_g1	TAIR|locus:2154448	72.6	2.6e-24	832411	LCBK1	GO:0005524	ATP binding	molecular_function	9
TRINITY_DN26967_c0_g1	TAIR|locus:2154448	72.6	2.6e-24	832411	LCBK1	GO:0005739	mitochondrion	cellular_component	9
TRINITY_DN26967_c0_g1	TAIR|locus:2154448	72.6	2.6e-24	832411	LCBK1	GO:0005886	plasma membrane	cellular_component	5
TRINITY_DN26967_c0_g1	TAIR|locus:2154448	72.6	2.6e-24	832411	LCBK1	GO:0007205	protein kinase C-activating G-protein coupled receptor signaling pathway	biological_process	9
TRINITY_DN26967_c0_g1	TAIR|locus:2154448	72.6	2.6e-24	832411	LCBK1	GO:0016310	phosphorylation	biological_process	7
TRINITY_DN26967_c0_g1	TAIR|locus:2154448	72.6	2.6e-24	832411	LCBK1	GO:0017050	D-erythro-sphingosine kinase activity	molecular_function	7
TRINITY_DN26967_c0_g1	TAIR|locus:2154448	72.6	2.6e-24	832411	LCBK1	GO:0030148	sphingolipid biosynthetic process	biological_process	7
TRINITY_DN26967_c1_g1	TAIR|locus:2126306	57.8	3.8e-112	829246	IBI1	GO:0003677	DNA binding	molecular_function	6
TRINITY_DN26967_c1_g1	TAIR|locus:2126306	57.8	3.8e-112	829246	IBI1	GO:0004815	aspartate-tRNA ligase activity	molecular_function	8
TRINITY_DN26967_c1_g1	TAIR|locus:2126306	57.8	3.8e-112	829246	IBI1	GO:0005524	ATP binding	molecular_function	9
TRINITY_DN26967_c1_g1	TAIR|locus:2126306	57.8	3.8e-112	829246	IBI1	GO:0005737	cytoplasm	cellular_component	7
TRINITY_DN26967_c1_g1	TAIR|locus:2126306	57.8	3.8e-112	829246	IBI1	GO:0005783	endoplasmic reticulum	cellular_component	9
TRINITY_DN26967_c1_g1	TAIR|locus:2126306	57.8	3.8e-112	829246	IBI1	GO:0005829	cytosol	cellular_component	9
TRINITY_DN26967_c1_g1	TAIR|locus:2126306	57.8	3.8e-112	829246	IBI1	GO:0006422	aspartyl-tRNA aminoacylation	biological_process	13
TRINITY_DN26967_c1_g1	TAIR|locus:2126306	57.8	3.8e-112	829246	IBI1	GO:0046686	response to cadmium ion	biological_process	7
TRINITY_DN26967_c1_g1	TAIR|locus:2126306	57.8	3.8e-112	829246	IBI1	GO:0046872	metal ion binding	molecular_function	6
TRINITY_DN26967_c1_g1	TAIR|locus:2126306	57.8	3.8e-112	829246	IBI1	GO:0050832	defense response to fungus	biological_process	7
TRINITY_DN26967_c1_g2	TAIR|locus:2154448	69	2.7e-292	832411	LCBK1	GO:0004143	diacylglycerol kinase activity	molecular_function	7
TRINITY_DN26967_c1_g2	TAIR|locus:2154448	69	2.7e-292	832411	LCBK1	GO:0005524	ATP binding	molecular_function	9
TRINITY_DN26967_c1_g2	TAIR|locus:2154448	69	2.7e-292	832411	LCBK1	GO:0005739	mitochondrion	cellular_component	9
TRINITY_DN26967_c1_g2	TAIR|locus:2154448	69	2.7e-292	832411	LCBK1	GO:0005886	plasma membrane	cellular_component	5
TRINITY_DN26967_c1_g2	TAIR|locus:2154448	69	2.7e-292	832411	LCBK1	GO:0007205	protein kinase C-activating G-protein coupled receptor signaling pathway	biological_process	9
TRINITY_DN26967_c1_g2	TAIR|locus:2154448	69	2.7e-292	832411	LCBK1	GO:0016310	phosphorylation	biological_process	7
TRINITY_DN26967_c1_g2	TAIR|locus:2154448	69	2.7e-292	832411	LCBK1	GO:0017050	D-erythro-sphingosine kinase activity	molecular_function	7
TRINITY_DN26967_c1_g2	TAIR|locus:2154448	69	2.7e-292	832411	LCBK1	GO:0030148	sphingolipid biosynthetic process	biological_process	7
TRINITY_DN26967_c1_g3	TAIR|locus:2157702	47.5	6.2e-30	835090	CP31B	GO:0000166	nucleotide binding	molecular_function	5
TRINITY_DN26967_c1_g3	TAIR|locus:2157702	47.5	6.2e-30	835090	CP31B	GO:0003723	RNA binding	molecular_function	6
TRINITY_DN26967_c1_g3	TAIR|locus:2157702	47.5	6.2e-30	835090	CP31B	GO:0006397	mRNA processing	biological_process	10
TRINITY_DN26967_c1_g3	TAIR|locus:2157702	47.5	6.2e-30	835090	CP31B	GO:0008266	poly(U) RNA binding	molecular_function	9
TRINITY_DN26967_c1_g3	TAIR|locus:2157702	47.5	6.2e-30	835090	CP31B	GO:0009451	RNA modification	biological_process	9
TRINITY_DN26967_c1_g3	TAIR|locus:2157702	47.5	6.2e-30	835090	CP31B	GO:0009507	chloroplast	cellular_component	10
TRINITY_DN26967_c1_g3	TAIR|locus:2157702	47.5	6.2e-30	835090	CP31B	GO:0009570	chloroplast stroma	cellular_component	12
TRINITY_DN26967_c1_g3	TAIR|locus:2157702	47.5	6.2e-30	835090	CP31B	GO:0009941	chloroplast envelope	cellular_component	12
TRINITY_DN26967_c1_g3	TAIR|locus:2157702	47.5	6.2e-30	835090	CP31B	GO:0030529	intracellular ribonucleoprotein complex	cellular_component	7
TRINITY_DN26967_c1_g3	TAIR|locus:2157702	47.5	6.2e-30	835090	CP31B	GO:0045087	innate immune response	biological_process	5
TRINITY_DN26967_c1_g6	TAIR|locus:2126306	68	8.8e-199	829246	IBI1	GO:0003677	DNA binding	molecular_function	6
TRINITY_DN26967_c1_g6	TAIR|locus:2126306	68	8.8e-199	829246	IBI1	GO:0004815	aspartate-tRNA ligase activity	molecular_function	8
TRINITY_DN26967_c1_g6	TAIR|locus:2126306	68	8.8e-199	829246	IBI1	GO:0005524	ATP binding	molecular_function	9
TRINITY_DN26967_c1_g6	TAIR|locus:2126306	68	8.8e-199	829246	IBI1	GO:0005737	cytoplasm	cellular_component	7
TRINITY_DN26967_c1_g6	TAIR|locus:2126306	68	8.8e-199	829246	IBI1	GO:0005783	endoplasmic reticulum	cellular_component	9
TRINITY_DN26967_c1_g6	TAIR|locus:2126306	68	8.8e-199	829246	IBI1	GO:0005829	cytosol	cellular_component	9
TRINITY_DN26967_c1_g6	TAIR|locus:2126306	68	8.8e-199	829246	IBI1	GO:0006422	aspartyl-tRNA aminoacylation	biological_process	13
TRINITY_DN26967_c1_g6	TAIR|locus:2126306	68	8.8e-199	829246	IBI1	GO:0046686	response to cadmium ion	biological_process	7
TRINITY_DN26967_c1_g6	TAIR|locus:2126306	68	8.8e-199	829246	IBI1	GO:0046872	metal ion binding	molecular_function	6
TRINITY_DN26967_c1_g6	TAIR|locus:2126306	68	8.8e-199	829246	IBI1	GO:0050832	defense response to fungus	biological_process	7
TRINITY_DN26968_c0_g2	TAIR|locus:2024402	64.9	3e-188	837519	AT1G09870	GO:0003993	acid phosphatase activity	molecular_function	8
TRINITY_DN26968_c0_g2	TAIR|locus:2024402	64.9	3e-188	837519	AT1G09870	GO:0005576	extracellular region	cellular_component	3
TRINITY_DN26968_c0_g2	TAIR|locus:2024402	64.9	3e-188	837519	AT1G09870	GO:0005774	vacuolar membrane	cellular_component	11
TRINITY_DN26968_c0_g2	TAIR|locus:2024402	64.9	3e-188	837519	AT1G09870	GO:0005783	endoplasmic reticulum	cellular_component	9
TRINITY_DN26969_c1_g1	TAIR|locus:2142414	56.5	4e-215	830913	MSL2	GO:0005216	ion channel activity	molecular_function	8
TRINITY_DN26969_c1_g1	TAIR|locus:2142414	56.5	4e-215	830913	MSL2	GO:0005886	plasma membrane	cellular_component	5
TRINITY_DN26969_c1_g1	TAIR|locus:2142414	56.5	4e-215	830913	MSL2	GO:0006811	ion transport	biological_process	5
TRINITY_DN26969_c1_g1	TAIR|locus:2142414	56.5	4e-215	830913	MSL2	GO:0009507	chloroplast	cellular_component	10
TRINITY_DN26969_c1_g1	TAIR|locus:2142414	56.5	4e-215	830913	MSL2	GO:0009526	plastid envelope	cellular_component	11
TRINITY_DN26969_c1_g1	TAIR|locus:2142414	56.5	4e-215	830913	MSL2	GO:0009657	plastid organization	biological_process	5
TRINITY_DN26969_c1_g1	TAIR|locus:2142414	56.5	4e-215	830913	MSL2	GO:0010020	chloroplast fission	biological_process	7
TRINITY_DN26969_c1_g1	TAIR|locus:2142414	56.5	4e-215	830913	MSL2	GO:0016020	membrane	cellular_component	3
TRINITY_DN26969_c1_g1	TAIR|locus:2142414	56.5	4e-215	830913	MSL2	GO:0016021	integral component of membrane	cellular_component	6
TRINITY_DN26969_c1_g1	TAIR|locus:2142414	56.5	4e-215	830913	MSL2	GO:0031969	chloroplast membrane	cellular_component	13
TRINITY_DN26969_c1_g1	TAIR|locus:2142414	56.5	4e-215	830913	MSL2	GO:0055085	transmembrane transport	biological_process	5
TRINITY_DN2696_c0_g1	UNIPROTKB|F6GV95	81.8	3.1e-24	100263231	VIT_15s0021g01810	GO:0005634	nucleus	cellular_component	9
TRINITY_DN2696_c0_g1	UNIPROTKB|F6GV95	81.8	3.1e-24	100263231	VIT_15s0021g01810	GO:0005737	cytoplasm	cellular_component	7
TRINITY_DN26970_c0_g1	TAIR|locus:2194854	75.9	3.3e-29	841043	AT1G44790	GO:0003674	molecular_function	molecular_function	2
TRINITY_DN26970_c0_g1	TAIR|locus:2194854	75.9	3.3e-29	841043	AT1G44790	GO:0005737	cytoplasm	cellular_component	7
TRINITY_DN26970_c0_g1	TAIR|locus:2194854	75.9	3.3e-29	841043	AT1G44790	GO:0005829	cytosol	cellular_component	9
TRINITY_DN26970_c0_g1	TAIR|locus:2194854	75.9	3.3e-29	841043	AT1G44790	GO:0008150	biological_process	biological_process	2
TRINITY_DN26971_c0_g1	TAIR|locus:2145969	75.4	2.6e-152	833315	AT5G33370	GO:0005576	extracellular region	cellular_component	3
TRINITY_DN26971_c0_g1	TAIR|locus:2145969	75.4	2.6e-152	833315	AT5G33370	GO:0016042	lipid catabolic process	biological_process	6
TRINITY_DN26971_c0_g1	TAIR|locus:2145969	75.4	2.6e-152	833315	AT5G33370	GO:0016788	hydrolase activity, acting on ester bonds	molecular_function	5
TRINITY_DN26971_c0_g1	TAIR|locus:2145969	75.4	2.6e-152	833315	AT5G33370	GO:0052689	carboxylic ester hydrolase activity	molecular_function	6
TRINITY_DN26972_c0_g2	UNIPROTKB|A6N1F2	89.9	7.8e-30	-	A6N1F2	GO:0009536	plastid	cellular_component	9
TRINITY_DN26973_c0_g1	TAIR|locus:2038593	60	7.5e-47	817297	FD3	GO:0009055	electron carrier activity	molecular_function	3
TRINITY_DN26973_c0_g1	TAIR|locus:2038593	60	7.5e-47	817297	FD3	GO:0009507	chloroplast	cellular_component	10
TRINITY_DN26973_c0_g1	TAIR|locus:2038593	60	7.5e-47	817297	FD3	GO:0009536	plastid	cellular_component	9
TRINITY_DN26973_c0_g1	TAIR|locus:2038593	60	7.5e-47	817297	FD3	GO:0022900	electron transport chain	biological_process	6
TRINITY_DN26973_c0_g1	TAIR|locus:2038593	60	7.5e-47	817297	FD3	GO:0046872	metal ion binding	molecular_function	6
TRINITY_DN26973_c0_g1	TAIR|locus:2038593	60	7.5e-47	817297	FD3	GO:0051537	2 iron, 2 sulfur cluster binding	molecular_function	6
TRINITY_DN26974_c0_g1	TAIR|locus:2012803	52.7	2.9e-109	837552	AT1G10150	GO:0005739	mitochondrion	cellular_component	9
TRINITY_DN26974_c0_g1	TAIR|locus:2012803	52.7	2.9e-109	837552	AT1G10150	GO:0016021	integral component of membrane	cellular_component	6
TRINITY_DN26974_c0_g1	TAIR|locus:2012803	52.7	2.9e-109	837552	AT1G10150	GO:0030246	carbohydrate binding	molecular_function	4
TRINITY_DN26975_c0_g1	TAIR|locus:2132736	71.6	0	826672	OPT7	GO:0006857	oligopeptide transport	biological_process	7
TRINITY_DN26975_c0_g1	TAIR|locus:2132736	71.6	0	826672	OPT7	GO:0015031	protein transport	biological_process	6
TRINITY_DN26975_c0_g1	TAIR|locus:2132736	71.6	0	826672	OPT7	GO:0015198	oligopeptide transporter activity	molecular_function	6
TRINITY_DN26975_c0_g1	TAIR|locus:2132736	71.6	0	826672	OPT7	GO:0015833	peptide transport	biological_process	6
TRINITY_DN26975_c0_g1	TAIR|locus:2132736	71.6	0	826672	OPT7	GO:0016020	membrane	cellular_component	3
TRINITY_DN26975_c0_g1	TAIR|locus:2132736	71.6	0	826672	OPT7	GO:0016021	integral component of membrane	cellular_component	6
TRINITY_DN26975_c0_g1	TAIR|locus:2132736	71.6	0	826672	OPT7	GO:0055085	transmembrane transport	biological_process	5
TRINITY_DN26976_c0_g1	TAIR|locus:2130799	35.5	1.2e-52	827263	AT4G15820	GO:0003674	molecular_function	molecular_function	2
TRINITY_DN26976_c0_g1	TAIR|locus:2130799	35.5	1.2e-52	827263	AT4G15820	GO:0005634	nucleus	cellular_component	9
TRINITY_DN26976_c0_g1	TAIR|locus:2130799	35.5	1.2e-52	827263	AT4G15820	GO:0008150	biological_process	biological_process	2
TRINITY_DN26976_c0_g1	TAIR|locus:2130799	35.5	1.2e-52	827263	AT4G15820	GO:0016021	integral component of membrane	cellular_component	6
TRINITY_DN26977_c0_g1	TAIR|locus:2007357	93.8	1.3e-19	837234	NPC1	GO:0005576	extracellular region	cellular_component	3
TRINITY_DN26977_c0_g1	TAIR|locus:2007357	93.8	1.3e-19	837234	NPC1	GO:0005886	plasma membrane	cellular_component	5
TRINITY_DN26977_c0_g1	TAIR|locus:2007357	93.8	1.3e-19	837234	NPC1	GO:0016788	hydrolase activity, acting on ester bonds	molecular_function	5
TRINITY_DN26977_c0_g2	TAIR|locus:2007357	81.3	2.4e-207	837234	NPC1	GO:0005576	extracellular region	cellular_component	3
TRINITY_DN26977_c0_g2	TAIR|locus:2007357	81.3	2.4e-207	837234	NPC1	GO:0005886	plasma membrane	cellular_component	5
TRINITY_DN26977_c0_g2	TAIR|locus:2007357	81.3	2.4e-207	837234	NPC1	GO:0016788	hydrolase activity, acting on ester bonds	molecular_function	5
TRINITY_DN26978_c0_g1	UNIPROTKB|B9HUA4	59	2.9e-120	7498016	POPTR_0010s08380g	GO:0051213	dioxygenase activity	molecular_function	5
TRINITY_DN26978_c0_g2	UNIPROTKB|I1MQ10	74	1.1e-160	100815823	GLYMA_16G197700	GO:0051213	dioxygenase activity	molecular_function	5
TRINITY_DN26978_c0_g6	UNIPROTKB|I1MQ10	61.9	8.9e-120	100815823	GLYMA_16G197700	GO:0051213	dioxygenase activity	molecular_function	5
TRINITY_DN26978_c0_g7	UNIPROTKB|I1MJ89	66.7	3.9e-47	102659434	GLYMA_15G257300	GO:0051213	dioxygenase activity	molecular_function	5
TRINITY_DN26978_c0_g8	UNIPROTKB|B9IGA2	75	1.3e-156	7460357	POPTR_0016s12440g	GO:0051213	dioxygenase activity	molecular_function	5
TRINITY_DN26979_c0_g1	TAIR|locus:2125359	58.2	3.8e-153	829746	CTU2	GO:0000049	tRNA binding	molecular_function	7
TRINITY_DN26979_c0_g1	TAIR|locus:2125359	58.2	3.8e-153	829746	CTU2	GO:0002098	tRNA wobble uridine modification	biological_process	14
TRINITY_DN26979_c0_g1	TAIR|locus:2125359	58.2	3.8e-153	829746	CTU2	GO:0005737	cytoplasm	cellular_component	7
TRINITY_DN26979_c0_g1	TAIR|locus:2125359	58.2	3.8e-153	829746	CTU2	GO:0010311	lateral root formation	biological_process	7
TRINITY_DN26979_c0_g1	TAIR|locus:2125359	58.2	3.8e-153	829746	CTU2	GO:0016779	nucleotidyltransferase activity	molecular_function	6
TRINITY_DN26979_c0_g1	TAIR|locus:2125359	58.2	3.8e-153	829746	CTU2	GO:0016783	sulfurtransferase activity	molecular_function	6
TRINITY_DN26979_c0_g1	TAIR|locus:2125359	58.2	3.8e-153	829746	CTU2	GO:0032447	protein urmylation	biological_process	10
TRINITY_DN26979_c0_g1	TAIR|locus:2125359	58.2	3.8e-153	829746	CTU2	GO:0034227	tRNA thio-modification	biological_process	13
TRINITY_DN26980_c0_g1	UNIPROTKB|F6H1M0	50.8	6.4e-235	-	VIT_18s0001g14550	GO:0006368	transcription elongation from RNA polymerase II promoter	biological_process	10
TRINITY_DN26980_c0_g1	UNIPROTKB|F6H1M0	50.8	6.4e-235	-	VIT_18s0001g14550	GO:0070449	elongin complex	cellular_component	14
TRINITY_DN26981_c1_g1	UNIPROTKB|U5GWL6	49.9	1.1e-157	18095628	POPTR_0001s41530g	GO:0000209	protein polyubiquitination	biological_process	11
TRINITY_DN26981_c1_g1	UNIPROTKB|U5GWL6	49.9	1.1e-157	18095628	POPTR_0001s41530g	GO:0003755	peptidyl-prolyl cis-trans isomerase activity	molecular_function	6
TRINITY_DN26981_c1_g1	UNIPROTKB|U5GWL6	49.9	1.1e-157	18095628	POPTR_0001s41530g	GO:0005634	nucleus	cellular_component	9
TRINITY_DN26981_c1_g1	UNIPROTKB|U5GWL6	49.9	1.1e-157	18095628	POPTR_0001s41530g	GO:0034450	ubiquitin-ubiquitin ligase activity	molecular_function	8
TRINITY_DN26982_c0_g1	TAIR|locus:2055557	64.6	5.5e-81	819122	PVA12	GO:0005198	structural molecule activity	molecular_function	3
TRINITY_DN26982_c0_g1	TAIR|locus:2055557	64.6	5.5e-81	819122	PVA12	GO:0005515	protein binding	molecular_function	4
TRINITY_DN26982_c0_g1	TAIR|locus:2055557	64.6	5.5e-81	819122	PVA12	GO:0005622	intracellular	cellular_component	5
TRINITY_DN26982_c0_g1	TAIR|locus:2055557	64.6	5.5e-81	819122	PVA12	GO:0005623	cell	cellular_component	3
TRINITY_DN26982_c0_g1	TAIR|locus:2055557	64.6	5.5e-81	819122	PVA12	GO:0005634	nucleus	cellular_component	9
TRINITY_DN26982_c0_g1	TAIR|locus:2055557	64.6	5.5e-81	819122	PVA12	GO:0005783	endoplasmic reticulum	cellular_component	9
TRINITY_DN26982_c0_g1	TAIR|locus:2055557	64.6	5.5e-81	819122	PVA12	GO:0005789	endoplasmic reticulum membrane	cellular_component	11
TRINITY_DN26982_c0_g1	TAIR|locus:2055557	64.6	5.5e-81	819122	PVA12	GO:0005829	cytosol	cellular_component	9
TRINITY_DN26982_c0_g1	TAIR|locus:2055557	64.6	5.5e-81	819122	PVA12	GO:0005886	plasma membrane	cellular_component	5
TRINITY_DN26982_c0_g1	TAIR|locus:2055557	64.6	5.5e-81	819122	PVA12	GO:0006605	protein targeting	biological_process	6
TRINITY_DN26982_c0_g1	TAIR|locus:2055557	64.6	5.5e-81	819122	PVA12	GO:0016021	integral component of membrane	cellular_component	6
TRINITY_DN26982_c0_g4	TAIR|locus:2008231	39.5	1.8e-14	841550	AT1G51270	GO:0005198	structural molecule activity	molecular_function	3
TRINITY_DN26982_c0_g4	TAIR|locus:2008231	39.5	1.8e-14	841550	AT1G51270	GO:0005737	cytoplasm	cellular_component	7
TRINITY_DN26982_c0_g4	TAIR|locus:2008231	39.5	1.8e-14	841550	AT1G51270	GO:0007165	signal transduction	biological_process	6
TRINITY_DN26982_c0_g5	TAIR|locus:2171988	53.1	4.3e-136	834620	MEE62	GO:0004672	protein kinase activity	molecular_function	7
TRINITY_DN26982_c0_g5	TAIR|locus:2171988	53.1	4.3e-136	834620	MEE62	GO:0004674	protein serine/threonine kinase activity	molecular_function	8
TRINITY_DN26982_c0_g5	TAIR|locus:2171988	53.1	4.3e-136	834620	MEE62	GO:0005524	ATP binding	molecular_function	9
TRINITY_DN26982_c0_g5	TAIR|locus:2171988	53.1	4.3e-136	834620	MEE62	GO:0005886	plasma membrane	cellular_component	5
TRINITY_DN26982_c0_g5	TAIR|locus:2171988	53.1	4.3e-136	834620	MEE62	GO:0006468	protein phosphorylation	biological_process	8
TRINITY_DN26982_c0_g5	TAIR|locus:2171988	53.1	4.3e-136	834620	MEE62	GO:0007169	transmembrane receptor protein tyrosine kinase signaling pathway	biological_process	9
TRINITY_DN26982_c0_g5	TAIR|locus:2171988	53.1	4.3e-136	834620	MEE62	GO:0009793	embryo development ending in seed dormancy	biological_process	5
TRINITY_DN26982_c0_g5	TAIR|locus:2171988	53.1	4.3e-136	834620	MEE62	GO:0016021	integral component of membrane	cellular_component	6
TRINITY_DN26982_c0_g6	TAIR|locus:2053659	47.7	1.2e-97	816062	AT2G15690	GO:0003674	molecular_function	molecular_function	2
TRINITY_DN26982_c0_g6	TAIR|locus:2053659	47.7	1.2e-97	816062	AT2G15690	GO:0005739	mitochondrion	cellular_component	9
TRINITY_DN26982_c0_g6	TAIR|locus:2053659	47.7	1.2e-97	816062	AT2G15690	GO:0008150	biological_process	biological_process	2
TRINITY_DN26982_c0_g6	TAIR|locus:2053659	47.7	1.2e-97	816062	AT2G15690	GO:0008270	zinc ion binding	molecular_function	8
TRINITY_DN26984_c0_g1	UNIPROTKB|F6HX27	62.2	3.1e-144	-	VIT_09s0002g04870	GO:0005737	cytoplasm	cellular_component	7
TRINITY_DN26984_c0_g1	UNIPROTKB|F6HX27	62.2	3.1e-144	-	VIT_09s0002g04870	GO:0030001	metal ion transport	biological_process	7
TRINITY_DN26984_c0_g1	UNIPROTKB|F6HX27	62.2	3.1e-144	-	VIT_09s0002g04870	GO:0046914	transition metal ion binding	molecular_function	7
TRINITY_DN26984_c0_g1	UNIPROTKB|F6HX27	62.2	3.1e-144	-	VIT_09s0002g04870	GO:0046916	cellular transition metal ion homeostasis	biological_process	10
TRINITY_DN26985_c0_g1	TAIR|locus:2051394	67.5	2.7e-84	816597	AT2G20690	GO:0004746	riboflavin synthase activity	molecular_function	6
TRINITY_DN26985_c0_g1	TAIR|locus:2051394	67.5	2.7e-84	816597	AT2G20690	GO:0009231	riboflavin biosynthetic process	biological_process	8
TRINITY_DN26985_c0_g1	TAIR|locus:2051394	67.5	2.7e-84	816597	AT2G20690	GO:0009507	chloroplast	cellular_component	10
TRINITY_DN26985_c0_g1	TAIR|locus:2051394	67.5	2.7e-84	816597	AT2G20690	GO:0016491	oxidoreductase activity	molecular_function	4
TRINITY_DN26985_c0_g1	TAIR|locus:2051394	67.5	2.7e-84	816597	AT2G20690	GO:0055114	oxidation-reduction process	biological_process	5
TRINITY_DN26985_c0_g2	TAIR|locus:2051394	69.9	1e-32	816597	AT2G20690	GO:0004746	riboflavin synthase activity	molecular_function	6
TRINITY_DN26985_c0_g2	TAIR|locus:2051394	69.9	1e-32	816597	AT2G20690	GO:0009231	riboflavin biosynthetic process	biological_process	8
TRINITY_DN26985_c0_g2	TAIR|locus:2051394	69.9	1e-32	816597	AT2G20690	GO:0009507	chloroplast	cellular_component	10
TRINITY_DN26985_c0_g2	TAIR|locus:2051394	69.9	1e-32	816597	AT2G20690	GO:0016491	oxidoreductase activity	molecular_function	4
TRINITY_DN26985_c0_g2	TAIR|locus:2051394	69.9	1e-32	816597	AT2G20690	GO:0055114	oxidation-reduction process	biological_process	5
TRINITY_DN26987_c0_g3	TAIR|locus:2158372	30.1	1.8e-78	834383	TZP	GO:0003676	nucleic acid binding	molecular_function	5
TRINITY_DN26987_c0_g3	TAIR|locus:2158372	30.1	1.8e-78	834383	TZP	GO:0003677	DNA binding	molecular_function	6
TRINITY_DN26987_c0_g3	TAIR|locus:2158372	30.1	1.8e-78	834383	TZP	GO:0005634	nucleus	cellular_component	9
TRINITY_DN26987_c0_g3	TAIR|locus:2158372	30.1	1.8e-78	834383	TZP	GO:0006352	DNA-templated transcription, initiation	biological_process	9
TRINITY_DN26987_c0_g3	TAIR|locus:2158372	30.1	1.8e-78	834383	TZP	GO:0006355	regulation of transcription, DNA-templated	biological_process	11
TRINITY_DN26987_c0_g3	TAIR|locus:2158372	30.1	1.8e-78	834383	TZP	GO:0006368	transcription elongation from RNA polymerase II promoter	biological_process	10
TRINITY_DN26987_c0_g3	TAIR|locus:2158372	30.1	1.8e-78	834383	TZP	GO:0008270	zinc ion binding	molecular_function	8
TRINITY_DN26987_c0_g3	TAIR|locus:2158372	30.1	1.8e-78	834383	TZP	GO:0016570	histone modification	biological_process	8
TRINITY_DN26987_c0_g3	TAIR|locus:2158372	30.1	1.8e-78	834383	TZP	GO:0016593	Cdc73/Paf1 complex	cellular_component	11
TRINITY_DN26987_c0_g3	TAIR|locus:2158372	30.1	1.8e-78	834383	TZP	GO:0040007	growth	biological_process	3
TRINITY_DN26988_c0_g1	TAIR|locus:2195336	83.4	1.1e-82	837434	AT1G09150	GO:0003723	RNA binding	molecular_function	6
TRINITY_DN26988_c0_g1	TAIR|locus:2195336	83.4	1.1e-82	837434	AT1G09150	GO:0005737	cytoplasm	cellular_component	7
TRINITY_DN26988_c0_g1	TAIR|locus:2195336	83.4	1.1e-82	837434	AT1G09150	GO:0005829	cytosol	cellular_component	9
TRINITY_DN26988_c0_g1	TAIR|locus:2195336	83.4	1.1e-82	837434	AT1G09150	GO:0008150	biological_process	biological_process	2
TRINITY_DN26989_c0_g2	TAIR|locus:2012222	59.4	6.7e-50	841383	ZOP1	GO:0003676	nucleic acid binding	molecular_function	5
TRINITY_DN26989_c0_g2	TAIR|locus:2012222	59.4	6.7e-50	841383	ZOP1	GO:0003690	double-stranded DNA binding	molecular_function	8
TRINITY_DN26989_c0_g2	TAIR|locus:2012222	59.4	6.7e-50	841383	ZOP1	GO:0003725	double-stranded RNA binding	molecular_function	7
TRINITY_DN26989_c0_g2	TAIR|locus:2012222	59.4	6.7e-50	841383	ZOP1	GO:0005515	protein binding	molecular_function	4
TRINITY_DN26989_c0_g2	TAIR|locus:2012222	59.4	6.7e-50	841383	ZOP1	GO:0005634	nucleus	cellular_component	9
TRINITY_DN26989_c0_g2	TAIR|locus:2012222	59.4	6.7e-50	841383	ZOP1	GO:0008270	zinc ion binding	molecular_function	8
TRINITY_DN26989_c0_g2	TAIR|locus:2012222	59.4	6.7e-50	841383	ZOP1	GO:0008380	RNA splicing	biological_process	10
TRINITY_DN26989_c0_g2	TAIR|locus:2012222	59.4	6.7e-50	841383	ZOP1	GO:0009845	seed germination	biological_process	8
TRINITY_DN26989_c0_g2	TAIR|locus:2012222	59.4	6.7e-50	841383	ZOP1	GO:0015030	Cajal body	cellular_component	14
TRINITY_DN26989_c0_g2	TAIR|locus:2012222	59.4	6.7e-50	841383	ZOP1	GO:0080188	RNA-directed DNA methylation	biological_process	12
TRINITY_DN26989_c0_g4	TAIR|locus:2012222	61.8	2.4e-19	841383	ZOP1	GO:0003676	nucleic acid binding	molecular_function	5
TRINITY_DN26989_c0_g4	TAIR|locus:2012222	61.8	2.4e-19	841383	ZOP1	GO:0003690	double-stranded DNA binding	molecular_function	8
TRINITY_DN26989_c0_g4	TAIR|locus:2012222	61.8	2.4e-19	841383	ZOP1	GO:0003725	double-stranded RNA binding	molecular_function	7
TRINITY_DN26989_c0_g4	TAIR|locus:2012222	61.8	2.4e-19	841383	ZOP1	GO:0005515	protein binding	molecular_function	4
TRINITY_DN26989_c0_g4	TAIR|locus:2012222	61.8	2.4e-19	841383	ZOP1	GO:0005634	nucleus	cellular_component	9
TRINITY_DN26989_c0_g4	TAIR|locus:2012222	61.8	2.4e-19	841383	ZOP1	GO:0008270	zinc ion binding	molecular_function	8
TRINITY_DN26989_c0_g4	TAIR|locus:2012222	61.8	2.4e-19	841383	ZOP1	GO:0008380	RNA splicing	biological_process	10
TRINITY_DN26989_c0_g4	TAIR|locus:2012222	61.8	2.4e-19	841383	ZOP1	GO:0009845	seed germination	biological_process	8
TRINITY_DN26989_c0_g4	TAIR|locus:2012222	61.8	2.4e-19	841383	ZOP1	GO:0015030	Cajal body	cellular_component	14
TRINITY_DN26989_c0_g4	TAIR|locus:2012222	61.8	2.4e-19	841383	ZOP1	GO:0080188	RNA-directed DNA methylation	biological_process	12
TRINITY_DN26990_c0_g2	UNIPROTKB|D7SUC9	95.5	1.8e-43	100254379	VIT_04s0008g03690	GO:0005737	cytoplasm	cellular_component	7
TRINITY_DN26990_c0_g2	UNIPROTKB|D7SUC9	95.5	1.8e-43	100254379	VIT_04s0008g03690	GO:0031625	ubiquitin protein ligase binding	molecular_function	7
TRINITY_DN26990_c0_g2	UNIPROTKB|D7SUC9	95.5	1.8e-43	100254379	VIT_04s0008g03690	GO:0061630	ubiquitin protein ligase activity	molecular_function	7
TRINITY_DN26990_c0_g3	TAIR|locus:2153479	36.2	3.3e-10	830404	AT5G05220	GO:0003674	molecular_function	molecular_function	2
TRINITY_DN26990_c0_g3	TAIR|locus:2153479	36.2	3.3e-10	830404	AT5G05220	GO:0008150	biological_process	biological_process	2
TRINITY_DN26990_c0_g3	TAIR|locus:2153479	36.2	3.3e-10	830404	AT5G05220	GO:0009507	chloroplast	cellular_component	10
TRINITY_DN26990_c0_g4	TAIR|locus:2119981	49.3	1.1e-104	829021	AT4G29000	GO:0003700	transcription factor activity, sequence-specific DNA binding	molecular_function	4
TRINITY_DN26990_c0_g4	TAIR|locus:2119981	49.3	1.1e-104	829021	AT4G29000	GO:0005634	nucleus	cellular_component	9
TRINITY_DN26990_c0_g4	TAIR|locus:2119981	49.3	1.1e-104	829021	AT4G29000	GO:0006355	regulation of transcription, DNA-templated	biological_process	11
TRINITY_DN26990_c0_g4	TAIR|locus:2119981	49.3	1.1e-104	829021	AT4G29000	GO:0007275	multicellular organism development	biological_process	5
TRINITY_DN26990_c0_g4	TAIR|locus:2119981	49.3	1.1e-104	829021	AT4G29000	GO:0046872	metal ion binding	molecular_function	6
TRINITY_DN26990_c0_g5	TAIR|locus:2145274	65.3	3.1e-136	832646	AT5G25770	GO:0008150	biological_process	biological_process	2
TRINITY_DN26990_c0_g5	TAIR|locus:2145274	65.3	3.1e-136	832646	AT5G25770	GO:0009507	chloroplast	cellular_component	10
TRINITY_DN26990_c0_g5	TAIR|locus:2145274	65.3	3.1e-136	832646	AT5G25770	GO:0016787	hydrolase activity	molecular_function	4
TRINITY_DN26991_c0_g1	TAIR|locus:2011726	62.5	1.8e-90	843979	AT1G76460	GO:0000166	nucleotide binding	molecular_function	5
TRINITY_DN26991_c0_g1	TAIR|locus:2011726	62.5	1.8e-90	843979	AT1G76460	GO:0003676	nucleic acid binding	molecular_function	5
TRINITY_DN26991_c0_g1	TAIR|locus:2011726	62.5	1.8e-90	843979	AT1G76460	GO:0003723	RNA binding	molecular_function	6
TRINITY_DN26991_c0_g1	TAIR|locus:2011726	62.5	1.8e-90	843979	AT1G76460	GO:0005634	nucleus	cellular_component	9
TRINITY_DN26991_c0_g1	TAIR|locus:2011726	62.5	1.8e-90	843979	AT1G76460	GO:0008150	biological_process	biological_process	2
TRINITY_DN26992_c0_g1	TAIR|locus:2059206	47.5	4.2e-76	816815	GRF1	GO:0005515	protein binding	molecular_function	4
TRINITY_DN26992_c0_g1	TAIR|locus:2059206	47.5	4.2e-76	816815	GRF1	GO:0005524	ATP binding	molecular_function	9
TRINITY_DN26992_c0_g1	TAIR|locus:2059206	47.5	4.2e-76	816815	GRF1	GO:0005634	nucleus	cellular_component	9
TRINITY_DN26992_c0_g1	TAIR|locus:2059206	47.5	4.2e-76	816815	GRF1	GO:0006351	transcription, DNA-templated	biological_process	10
TRINITY_DN26992_c0_g1	TAIR|locus:2059206	47.5	4.2e-76	816815	GRF1	GO:0006355	regulation of transcription, DNA-templated	biological_process	11
TRINITY_DN26992_c0_g1	TAIR|locus:2059206	47.5	4.2e-76	816815	GRF1	GO:0009624	response to nematode	biological_process	7
TRINITY_DN26992_c0_g1	TAIR|locus:2059206	47.5	4.2e-76	816815	GRF1	GO:0048364	root development	biological_process	8
TRINITY_DN26992_c0_g1	TAIR|locus:2059206	47.5	4.2e-76	816815	GRF1	GO:0048366	leaf development	biological_process	9
TRINITY_DN26992_c0_g1	TAIR|locus:2059206	47.5	4.2e-76	816815	GRF1	GO:0061062	regulation of nematode larval development	biological_process	9
TRINITY_DN26992_c0_g4	TAIR|locus:2059206	60.2	1.8e-21	816815	GRF1	GO:0005515	protein binding	molecular_function	4
TRINITY_DN26992_c0_g4	TAIR|locus:2059206	60.2	1.8e-21	816815	GRF1	GO:0005524	ATP binding	molecular_function	9
TRINITY_DN26992_c0_g4	TAIR|locus:2059206	60.2	1.8e-21	816815	GRF1	GO:0005634	nucleus	cellular_component	9
TRINITY_DN26992_c0_g4	TAIR|locus:2059206	60.2	1.8e-21	816815	GRF1	GO:0006351	transcription, DNA-templated	biological_process	10
TRINITY_DN26992_c0_g4	TAIR|locus:2059206	60.2	1.8e-21	816815	GRF1	GO:0006355	regulation of transcription, DNA-templated	biological_process	11
TRINITY_DN26992_c0_g4	TAIR|locus:2059206	60.2	1.8e-21	816815	GRF1	GO:0009624	response to nematode	biological_process	7
TRINITY_DN26992_c0_g4	TAIR|locus:2059206	60.2	1.8e-21	816815	GRF1	GO:0048364	root development	biological_process	8
TRINITY_DN26992_c0_g4	TAIR|locus:2059206	60.2	1.8e-21	816815	GRF1	GO:0048366	leaf development	biological_process	9
TRINITY_DN26992_c0_g4	TAIR|locus:2059206	60.2	1.8e-21	816815	GRF1	GO:0061062	regulation of nematode larval development	biological_process	9
TRINITY_DN26992_c0_g5	TAIR|locus:2059206	41.2	1.2e-70	816815	GRF1	GO:0005515	protein binding	molecular_function	4
TRINITY_DN26992_c0_g5	TAIR|locus:2059206	41.2	1.2e-70	816815	GRF1	GO:0005524	ATP binding	molecular_function	9
TRINITY_DN26992_c0_g5	TAIR|locus:2059206	41.2	1.2e-70	816815	GRF1	GO:0005634	nucleus	cellular_component	9
TRINITY_DN26992_c0_g5	TAIR|locus:2059206	41.2	1.2e-70	816815	GRF1	GO:0006351	transcription, DNA-templated	biological_process	10
TRINITY_DN26992_c0_g5	TAIR|locus:2059206	41.2	1.2e-70	816815	GRF1	GO:0006355	regulation of transcription, DNA-templated	biological_process	11
TRINITY_DN26992_c0_g5	TAIR|locus:2059206	41.2	1.2e-70	816815	GRF1	GO:0009624	response to nematode	biological_process	7
TRINITY_DN26992_c0_g5	TAIR|locus:2059206	41.2	1.2e-70	816815	GRF1	GO:0048364	root development	biological_process	8
TRINITY_DN26992_c0_g5	TAIR|locus:2059206	41.2	1.2e-70	816815	GRF1	GO:0048366	leaf development	biological_process	9
TRINITY_DN26992_c0_g5	TAIR|locus:2059206	41.2	1.2e-70	816815	GRF1	GO:0061062	regulation of nematode larval development	biological_process	9
TRINITY_DN26992_c0_g7	UNIPROTKB|C5XTR1	90	2e-33	8055078	Sb04g002310	GO:0008176	tRNA (guanine-N7-)-methyltransferase activity	molecular_function	10
TRINITY_DN26992_c0_g7	UNIPROTKB|C5XTR1	90	2e-33	8055078	Sb04g002310	GO:0036265	RNA (guanine-N7)-methylation	biological_process	12
TRINITY_DN26992_c0_g7	UNIPROTKB|C5XTR1	90	2e-33	8055078	Sb04g002310	GO:0043527	tRNA methyltransferase complex	cellular_component	9
TRINITY_DN26993_c0_g1	TAIR|locus:2007018	66.9	2e-57	840243	AT1G33490	GO:0003674	molecular_function	molecular_function	2
TRINITY_DN26993_c0_g1	TAIR|locus:2007018	66.9	2e-57	840243	AT1G33490	GO:0005739	mitochondrion	cellular_component	9
TRINITY_DN26993_c0_g1	TAIR|locus:2007018	66.9	2e-57	840243	AT1G33490	GO:0005783	endoplasmic reticulum	cellular_component	9
TRINITY_DN26993_c0_g1	TAIR|locus:2007018	66.9	2e-57	840243	AT1G33490	GO:0008150	biological_process	biological_process	2
TRINITY_DN26993_c0_g1	TAIR|locus:2007018	66.9	2e-57	840243	AT1G33490	GO:0016021	integral component of membrane	cellular_component	6
TRINITY_DN26993_c0_g2	UNIPROTKB|U5FL22	76.9	2.4e-218	18107892	POPTR_0018s14730g	GO:0004553	hydrolase activity, hydrolyzing O-glycosyl compounds	molecular_function	6
TRINITY_DN26993_c0_g2	UNIPROTKB|U5FL22	76.9	2.4e-218	18107892	POPTR_0018s14730g	GO:0030247	polysaccharide binding	molecular_function	5
TRINITY_DN26993_c0_g2	UNIPROTKB|U5FL22	76.9	2.4e-218	18107892	POPTR_0018s14730g	GO:0046658	anchored component of plasma membrane	cellular_component	8
TRINITY_DN26993_c0_g3	TAIR|locus:2051008	59	5.7e-101	817925	CRL1	GO:0003824	catalytic activity	molecular_function	3
TRINITY_DN26993_c0_g3	TAIR|locus:2051008	59	5.7e-101	817925	CRL1	GO:0005575	cellular_component	cellular_component	2
TRINITY_DN26993_c0_g3	TAIR|locus:2051008	59	5.7e-101	817925	CRL1	GO:0009408	response to heat	biological_process	5
TRINITY_DN26993_c0_g3	TAIR|locus:2051008	59	5.7e-101	817925	CRL1	GO:0009414	response to water deprivation	biological_process	5
TRINITY_DN26993_c0_g3	TAIR|locus:2051008	59	5.7e-101	817925	CRL1	GO:0009737	response to abscisic acid	biological_process	6
TRINITY_DN26993_c0_g3	TAIR|locus:2051008	59	5.7e-101	817925	CRL1	GO:0009809	lignin biosynthetic process	biological_process	8
TRINITY_DN26993_c0_g3	TAIR|locus:2051008	59	5.7e-101	817925	CRL1	GO:0016621	cinnamoyl-CoA reductase activity	molecular_function	7
TRINITY_DN26993_c0_g3	TAIR|locus:2051008	59	5.7e-101	817925	CRL1	GO:0046686	response to cadmium ion	biological_process	7
TRINITY_DN26993_c0_g3	TAIR|locus:2051008	59	5.7e-101	817925	CRL1	GO:0050662	coenzyme binding	molecular_function	5
TRINITY_DN26993_c0_g4	UNIPROTKB|D7SJU4	70.4	1.2e-157	100255293	VIT_06s0004g06950	GO:0004596	peptide alpha-N-acetyltransferase activity	molecular_function	10
TRINITY_DN26993_c0_g4	UNIPROTKB|D7SJU4	70.4	1.2e-157	100255293	VIT_06s0004g06950	GO:0006474	N-terminal protein amino acid acetylation	biological_process	9
TRINITY_DN26993_c0_g4	UNIPROTKB|D7SJU4	70.4	1.2e-157	100255293	VIT_06s0004g06950	GO:0031248	protein acetyltransferase complex	cellular_component	7
TRINITY_DN26993_c0_g7	TAIR|locus:2017567	85.3	2.7e-11	841595	DOF1	GO:0003677	DNA binding	molecular_function	6
TRINITY_DN26993_c0_g7	TAIR|locus:2017567	85.3	2.7e-11	841595	DOF1	GO:0003700	transcription factor activity, sequence-specific DNA binding	molecular_function	4
TRINITY_DN26993_c0_g7	TAIR|locus:2017567	85.3	2.7e-11	841595	DOF1	GO:0005634	nucleus	cellular_component	9
TRINITY_DN26993_c0_g7	TAIR|locus:2017567	85.3	2.7e-11	841595	DOF1	GO:0006351	transcription, DNA-templated	biological_process	10
TRINITY_DN26993_c0_g7	TAIR|locus:2017567	85.3	2.7e-11	841595	DOF1	GO:0006355	regulation of transcription, DNA-templated	biological_process	11
TRINITY_DN26993_c0_g7	TAIR|locus:2017567	85.3	2.7e-11	841595	DOF1	GO:0010200	response to chitin	biological_process	6
TRINITY_DN26993_c0_g7	TAIR|locus:2017567	85.3	2.7e-11	841595	DOF1	GO:0044212	transcription regulatory region DNA binding	molecular_function	8
TRINITY_DN26993_c0_g7	TAIR|locus:2017567	85.3	2.7e-11	841595	DOF1	GO:0046872	metal ion binding	molecular_function	6
TRINITY_DN26993_c0_g8	TAIR|locus:2051008	62.7	3.4e-105	817925	CRL1	GO:0003824	catalytic activity	molecular_function	3
TRINITY_DN26993_c0_g8	TAIR|locus:2051008	62.7	3.4e-105	817925	CRL1	GO:0005575	cellular_component	cellular_component	2
TRINITY_DN26993_c0_g8	TAIR|locus:2051008	62.7	3.4e-105	817925	CRL1	GO:0009408	response to heat	biological_process	5
TRINITY_DN26993_c0_g8	TAIR|locus:2051008	62.7	3.4e-105	817925	CRL1	GO:0009414	response to water deprivation	biological_process	5
TRINITY_DN26993_c0_g8	TAIR|locus:2051008	62.7	3.4e-105	817925	CRL1	GO:0009737	response to abscisic acid	biological_process	6
TRINITY_DN26993_c0_g8	TAIR|locus:2051008	62.7	3.4e-105	817925	CRL1	GO:0009809	lignin biosynthetic process	biological_process	8
TRINITY_DN26993_c0_g8	TAIR|locus:2051008	62.7	3.4e-105	817925	CRL1	GO:0016621	cinnamoyl-CoA reductase activity	molecular_function	7
TRINITY_DN26993_c0_g8	TAIR|locus:2051008	62.7	3.4e-105	817925	CRL1	GO:0046686	response to cadmium ion	biological_process	7
TRINITY_DN26993_c0_g8	TAIR|locus:2051008	62.7	3.4e-105	817925	CRL1	GO:0050662	coenzyme binding	molecular_function	5
TRINITY_DN26994_c0_g1	TAIR|locus:505006535	50	3e-76	829206	AT4G30825	GO:0003674	molecular_function	molecular_function	2
TRINITY_DN26994_c0_g1	TAIR|locus:505006535	50	3e-76	829206	AT4G30825	GO:0005739	mitochondrion	cellular_component	9
TRINITY_DN26994_c0_g1	TAIR|locus:505006535	50	3e-76	829206	AT4G30825	GO:0007049	cell cycle	biological_process	5
TRINITY_DN26994_c0_g1	TAIR|locus:505006535	50	3e-76	829206	AT4G30825	GO:0009507	chloroplast	cellular_component	10
TRINITY_DN26994_c0_g2	UNIPROTKB|D7U7F9	73.4	1.8e-135	100267412	VIT_16s0013g02120	GO:0000079	regulation of cyclin-dependent protein serine/threonine kinase activity	biological_process	12
TRINITY_DN26994_c0_g2	UNIPROTKB|D7U7F9	73.4	1.8e-135	100267412	VIT_16s0013g02120	GO:0005675	holo TFIIH complex	cellular_component	10
TRINITY_DN26994_c0_g2	UNIPROTKB|D7U7F9	73.4	1.8e-135	100267412	VIT_16s0013g02120	GO:0006281	DNA repair	biological_process	9
TRINITY_DN26994_c0_g2	UNIPROTKB|D7U7F9	73.4	1.8e-135	100267412	VIT_16s0013g02120	GO:0006357	regulation of transcription from RNA polymerase II promoter	biological_process	12
TRINITY_DN26995_c1_g12	TAIR|locus:2121392	86.7	4.3e-135	828969	PHB1	GO:0005739	mitochondrion	cellular_component	9
TRINITY_DN26995_c1_g12	TAIR|locus:2121392	86.7	4.3e-135	828969	PHB1	GO:0005747	mitochondrial respiratory chain complex I	cellular_component	15
TRINITY_DN26995_c1_g12	TAIR|locus:2121392	86.7	4.3e-135	828969	PHB1	GO:0005774	vacuolar membrane	cellular_component	11
TRINITY_DN26995_c1_g12	TAIR|locus:2121392	86.7	4.3e-135	828969	PHB1	GO:0016021	integral component of membrane	cellular_component	6
TRINITY_DN26995_c1_g13	UNIPROTKB|C4P7W7	92.3	1.6e-63	100246229	CIPK018	GO:0004674	protein serine/threonine kinase activity	molecular_function	8
TRINITY_DN26995_c1_g13	UNIPROTKB|C4P7W7	92.3	1.6e-63	100246229	CIPK018	GO:0005634	nucleus	cellular_component	9
TRINITY_DN26995_c1_g13	UNIPROTKB|C4P7W7	92.3	1.6e-63	100246229	CIPK018	GO:0005737	cytoplasm	cellular_component	7
TRINITY_DN26995_c1_g13	UNIPROTKB|C4P7W7	92.3	1.6e-63	100246229	CIPK018	GO:0006468	protein phosphorylation	biological_process	8
TRINITY_DN26995_c1_g13	UNIPROTKB|C4P7W7	92.3	1.6e-63	100246229	CIPK018	GO:0035556	intracellular signal transduction	biological_process	7
TRINITY_DN26995_c1_g3	TAIR|locus:2128111	86.7	1.9e-112	829257	PBA1	GO:0000502	proteasome complex	cellular_component	7
TRINITY_DN26995_c1_g3	TAIR|locus:2128111	86.7	1.9e-112	829257	PBA1	GO:0004298	threonine-type endopeptidase activity	molecular_function	8
TRINITY_DN26995_c1_g3	TAIR|locus:2128111	86.7	1.9e-112	829257	PBA1	GO:0005634	nucleus	cellular_component	9
TRINITY_DN26995_c1_g3	TAIR|locus:2128111	86.7	1.9e-112	829257	PBA1	GO:0005737	cytoplasm	cellular_component	7
TRINITY_DN26995_c1_g3	TAIR|locus:2128111	86.7	1.9e-112	829257	PBA1	GO:0005773	vacuole	cellular_component	9
TRINITY_DN26995_c1_g3	TAIR|locus:2128111	86.7	1.9e-112	829257	PBA1	GO:0005774	vacuolar membrane	cellular_component	11
TRINITY_DN26995_c1_g3	TAIR|locus:2128111	86.7	1.9e-112	829257	PBA1	GO:0005829	cytosol	cellular_component	9
TRINITY_DN26995_c1_g3	TAIR|locus:2128111	86.7	1.9e-112	829257	PBA1	GO:0005839	proteasome core complex	cellular_component	8
TRINITY_DN26995_c1_g3	TAIR|locus:2128111	86.7	1.9e-112	829257	PBA1	GO:0006511	ubiquitin-dependent protein catabolic process	biological_process	9
TRINITY_DN26995_c1_g3	TAIR|locus:2128111	86.7	1.9e-112	829257	PBA1	GO:0008233	peptidase activity	molecular_function	5
TRINITY_DN26995_c1_g3	TAIR|locus:2128111	86.7	1.9e-112	829257	PBA1	GO:0009651	response to salt stress	biological_process	6
TRINITY_DN26995_c1_g3	TAIR|locus:2128111	86.7	1.9e-112	829257	PBA1	GO:0010043	response to zinc ion	biological_process	7
TRINITY_DN26995_c1_g3	TAIR|locus:2128111	86.7	1.9e-112	829257	PBA1	GO:0010363	regulation of plant-type hypersensitive response	biological_process	7
TRINITY_DN26995_c1_g3	TAIR|locus:2128111	86.7	1.9e-112	829257	PBA1	GO:0051603	proteolysis involved in cellular protein catabolic process	biological_process	8
TRINITY_DN26995_c1_g4	UNIPROTKB|A0MNJ1	88.9	7.4e-11	18094946	CIPK3	GO:0004674	protein serine/threonine kinase activity	molecular_function	8
TRINITY_DN26995_c1_g4	UNIPROTKB|A0MNJ1	88.9	7.4e-11	18094946	CIPK3	GO:0005634	nucleus	cellular_component	9
TRINITY_DN26995_c1_g4	UNIPROTKB|A0MNJ1	88.9	7.4e-11	18094946	CIPK3	GO:0005737	cytoplasm	cellular_component	7
TRINITY_DN26995_c1_g4	UNIPROTKB|A0MNJ1	88.9	7.4e-11	18094946	CIPK3	GO:0006468	protein phosphorylation	biological_process	8
TRINITY_DN26995_c1_g4	UNIPROTKB|A0MNJ1	88.9	7.4e-11	18094946	CIPK3	GO:0035556	intracellular signal transduction	biological_process	7
TRINITY_DN26995_c1_g8	UNIPROTKB|A0MNJ1	96.4	1.5e-53	18094946	CIPK3	GO:0004674	protein serine/threonine kinase activity	molecular_function	8
TRINITY_DN26995_c1_g8	UNIPROTKB|A0MNJ1	96.4	1.5e-53	18094946	CIPK3	GO:0005634	nucleus	cellular_component	9
TRINITY_DN26995_c1_g8	UNIPROTKB|A0MNJ1	96.4	1.5e-53	18094946	CIPK3	GO:0005737	cytoplasm	cellular_component	7
TRINITY_DN26995_c1_g8	UNIPROTKB|A0MNJ1	96.4	1.5e-53	18094946	CIPK3	GO:0006468	protein phosphorylation	biological_process	8
TRINITY_DN26995_c1_g8	UNIPROTKB|A0MNJ1	96.4	1.5e-53	18094946	CIPK3	GO:0035556	intracellular signal transduction	biological_process	7
TRINITY_DN26995_c1_g9	UNIPROTKB|I1HUY1	73.2	6.7e-09	-	BRADI2G59930	GO:0003735	structural constituent of ribosome	molecular_function	4
TRINITY_DN26995_c1_g9	UNIPROTKB|I1HUY1	73.2	6.7e-09	-	BRADI2G59930	GO:0006412	translation	biological_process	7
TRINITY_DN26996_c0_g10	TAIR|locus:2198993	73.2	1.1e-159	844387	PTAC17	GO:0009295	nucleoid	cellular_component	3
TRINITY_DN26996_c0_g10	TAIR|locus:2198993	73.2	1.1e-159	844387	PTAC17	GO:0009507	chloroplast	cellular_component	10
TRINITY_DN26996_c0_g10	TAIR|locus:2198993	73.2	1.1e-159	844387	PTAC17	GO:0009508	plastid chromosome	cellular_component	10
TRINITY_DN26996_c0_g10	TAIR|locus:2198993	73.2	1.1e-159	844387	PTAC17	GO:0009570	chloroplast stroma	cellular_component	12
TRINITY_DN26996_c0_g5	UNIPROTKB|B9I1R7	77.9	3.2e-286	7472336	POPTR_0011s10870g	GO:0000723	telomere maintenance	biological_process	9
TRINITY_DN26996_c0_g5	UNIPROTKB|B9I1R7	77.9	3.2e-286	7472336	POPTR_0011s10870g	GO:0000784	nuclear chromosome, telomeric region	cellular_component	13
TRINITY_DN26996_c0_g5	UNIPROTKB|B9I1R7	77.9	3.2e-286	7472336	POPTR_0011s10870g	GO:0003684	damaged DNA binding	molecular_function	7
TRINITY_DN26996_c0_g5	UNIPROTKB|B9I1R7	77.9	3.2e-286	7472336	POPTR_0011s10870g	GO:0003690	double-stranded DNA binding	molecular_function	8
TRINITY_DN26996_c0_g5	UNIPROTKB|B9I1R7	77.9	3.2e-286	7472336	POPTR_0011s10870g	GO:0004003	ATP-dependent DNA helicase activity	molecular_function	11
TRINITY_DN26996_c0_g5	UNIPROTKB|B9I1R7	77.9	3.2e-286	7472336	POPTR_0011s10870g	GO:0006303	double-strand break repair via nonhomologous end joining	biological_process	11
TRINITY_DN26996_c0_g5	UNIPROTKB|B9I1R7	77.9	3.2e-286	7472336	POPTR_0011s10870g	GO:0006310	DNA recombination	biological_process	9
TRINITY_DN26996_c0_g5	UNIPROTKB|B9I1R7	77.9	3.2e-286	7472336	POPTR_0011s10870g	GO:0032508	DNA duplex unwinding	biological_process	11
TRINITY_DN26996_c0_g5	UNIPROTKB|B9I1R7	77.9	3.2e-286	7472336	POPTR_0011s10870g	GO:0042162	telomeric DNA binding	molecular_function	8
TRINITY_DN26996_c0_g5	UNIPROTKB|B9I1R7	77.9	3.2e-286	7472336	POPTR_0011s10870g	GO:0043564	Ku70:Ku80 complex	cellular_component	11
TRINITY_DN26996_c0_g5	UNIPROTKB|B9I1R7	77.9	3.2e-286	7472336	POPTR_0011s10870g	GO:0071480	cellular response to gamma radiation	biological_process	8
TRINITY_DN26996_c0_g5	UNIPROTKB|B9I1R7	77.9	3.2e-286	7472336	POPTR_0011s10870g	GO:0071481	cellular response to X-ray	biological_process	8
TRINITY_DN26996_c0_g8	TAIR|locus:2039022	80.8	3.2e-95	816547	AT2G20280	GO:0003676	nucleic acid binding	molecular_function	5
TRINITY_DN26996_c0_g8	TAIR|locus:2039022	80.8	3.2e-95	816547	AT2G20280	GO:0003677	DNA binding	molecular_function	6
TRINITY_DN26996_c0_g8	TAIR|locus:2039022	80.8	3.2e-95	816547	AT2G20280	GO:0005737	cytoplasm	cellular_component	7
TRINITY_DN26996_c0_g8	TAIR|locus:2039022	80.8	3.2e-95	816547	AT2G20280	GO:0008150	biological_process	biological_process	2
TRINITY_DN26996_c0_g8	TAIR|locus:2039022	80.8	3.2e-95	816547	AT2G20280	GO:0046872	metal ion binding	molecular_function	6
TRINITY_DN26997_c0_g1	TAIR|locus:2136027	58.6	3.2e-50	828547	PWD	GO:0005524	ATP binding	molecular_function	9
TRINITY_DN26997_c0_g1	TAIR|locus:2136027	58.6	3.2e-50	828547	PWD	GO:0005975	carbohydrate metabolic process	biological_process	5
TRINITY_DN26997_c0_g1	TAIR|locus:2136027	58.6	3.2e-50	828547	PWD	GO:0009507	chloroplast	cellular_component	10
TRINITY_DN26997_c0_g1	TAIR|locus:2136027	58.6	3.2e-50	828547	PWD	GO:0009941	chloroplast envelope	cellular_component	12
TRINITY_DN26997_c0_g1	TAIR|locus:2136027	58.6	3.2e-50	828547	PWD	GO:0016310	phosphorylation	biological_process	7
TRINITY_DN26997_c0_g1	TAIR|locus:2136027	58.6	3.2e-50	828547	PWD	GO:0046872	metal ion binding	molecular_function	6
TRINITY_DN26997_c0_g1	TAIR|locus:2136027	58.6	3.2e-50	828547	PWD	GO:0050521	alpha-glucan, water dikinase activity	molecular_function	7
TRINITY_DN26998_c0_g3	UNIPROTKB|F6GYA5	39.6	1.7e-09	-	VIT_18s0075g00580	GO:0005507	copper ion binding	molecular_function	8
TRINITY_DN26998_c0_g3	UNIPROTKB|F6GYA5	39.6	1.7e-09	-	VIT_18s0075g00580	GO:0009809	lignin biosynthetic process	biological_process	8
TRINITY_DN26998_c0_g3	UNIPROTKB|F6GYA5	39.6	1.7e-09	-	VIT_18s0075g00580	GO:0016722	oxidoreductase activity, oxidizing metal ions	molecular_function	5
TRINITY_DN26998_c1_g4	UNIPROTKB|Q40392	40.6	1.2e-129	-	N	GO:0005515	protein binding	molecular_function	4
TRINITY_DN26998_c1_g5	TAIR|locus:2017769	86.6	3.3e-96	838890	AT1G22850	GO:0008150	biological_process	biological_process	2
TRINITY_DN26998_c1_g5	TAIR|locus:2017769	86.6	3.3e-96	838890	AT1G22850	GO:0009507	chloroplast	cellular_component	10
TRINITY_DN26998_c1_g5	TAIR|locus:2017769	86.6	3.3e-96	838890	AT1G22850	GO:0016021	integral component of membrane	cellular_component	6
TRINITY_DN26999_c0_g1	TAIR|locus:2147825	32.6	1.7e-29	831345	SAG101	GO:0002230	positive regulation of defense response to virus by host	biological_process	8
TRINITY_DN26999_c0_g1	TAIR|locus:2147825	32.6	1.7e-29	831345	SAG101	GO:0004806	triglyceride lipase activity	molecular_function	7
TRINITY_DN26999_c0_g1	TAIR|locus:2147825	32.6	1.7e-29	831345	SAG101	GO:0005515	protein binding	molecular_function	4
TRINITY_DN26999_c0_g1	TAIR|locus:2147825	32.6	1.7e-29	831345	SAG101	GO:0005634	nucleus	cellular_component	9
TRINITY_DN26999_c0_g1	TAIR|locus:2147825	32.6	1.7e-29	831345	SAG101	GO:0005737	cytoplasm	cellular_component	7
TRINITY_DN26999_c0_g1	TAIR|locus:2147825	32.6	1.7e-29	831345	SAG101	GO:0006629	lipid metabolic process	biological_process	5
TRINITY_DN26999_c0_g1	TAIR|locus:2147825	32.6	1.7e-29	831345	SAG101	GO:0006952	defense response	biological_process	5
TRINITY_DN26999_c0_g1	TAIR|locus:2147825	32.6	1.7e-29	831345	SAG101	GO:0007568	aging	biological_process	5
TRINITY_DN26999_c0_g1	TAIR|locus:2147825	32.6	1.7e-29	831345	SAG101	GO:0009507	chloroplast	cellular_component	10
TRINITY_DN26999_c0_g1	TAIR|locus:2147825	32.6	1.7e-29	831345	SAG101	GO:0016021	integral component of membrane	cellular_component	6
TRINITY_DN26999_c0_g1	TAIR|locus:2147825	32.6	1.7e-29	831345	SAG101	GO:0016042	lipid catabolic process	biological_process	6
TRINITY_DN26999_c0_g1	TAIR|locus:2147825	32.6	1.7e-29	831345	SAG101	GO:0016787	hydrolase activity	molecular_function	4
TRINITY_DN26999_c0_g1	TAIR|locus:2147825	32.6	1.7e-29	831345	SAG101	GO:0052689	carboxylic ester hydrolase activity	molecular_function	6
TRINITY_DN26999_c0_g1	TAIR|locus:2147825	32.6	1.7e-29	831345	SAG101	GO:1900057	positive regulation of leaf senescence	biological_process	12
TRINITY_DN26999_c0_g1	TAIR|locus:2147825	32.6	1.7e-29	831345	SAG101	GO:1900426	positive regulation of defense response to bacterium	biological_process	9
TRINITY_DN26999_c0_g1	TAIR|locus:2147825	32.6	1.7e-29	831345	SAG101	GO:1902290	positive regulation of defense response to oomycetes	biological_process	9
TRINITY_DN2699_c0_g1	TAIR|locus:2206350	61.4	2.3e-17	844295	AT1G79570	GO:0004672	protein kinase activity	molecular_function	7
TRINITY_DN2699_c0_g1	TAIR|locus:2206350	61.4	2.3e-17	844295	AT1G79570	GO:0004712	protein serine/threonine/tyrosine kinase activity	molecular_function	8
TRINITY_DN2699_c0_g1	TAIR|locus:2206350	61.4	2.3e-17	844295	AT1G79570	GO:0005524	ATP binding	molecular_function	9
TRINITY_DN2699_c0_g1	TAIR|locus:2206350	61.4	2.3e-17	844295	AT1G79570	GO:0005634	nucleus	cellular_component	9
TRINITY_DN2699_c0_g1	TAIR|locus:2206350	61.4	2.3e-17	844295	AT1G79570	GO:0005829	cytosol	cellular_component	9
TRINITY_DN2699_c0_g1	TAIR|locus:2206350	61.4	2.3e-17	844295	AT1G79570	GO:0006468	protein phosphorylation	biological_process	8
TRINITY_DN269_c0_g1	UNIPROTKB|B9HUG5	64.3	1.3e-52	7463439	POPTR_0010s23080g	GO:0005783	endoplasmic reticulum	cellular_component	9
TRINITY_DN26_c0_g1	UNIPROTKB|Q01292	87	1.9e-33	-	AHRI	GO:0000287	magnesium ion binding	molecular_function	7
TRINITY_DN26_c0_g1	UNIPROTKB|Q01292	87	1.9e-33	-	AHRI	GO:0042803	protein homodimerization activity	molecular_function	6
TRINITY_DN26_c0_g1	UNIPROTKB|Q01292	87	1.9e-33	-	AHRI	GO:0070402	NADPH binding	molecular_function	7
TRINITY_DN27000_c1_g2	TAIR|locus:2019429	86.3	6e-107	842773	AT1G64650	GO:0005768	endosome	cellular_component	9
TRINITY_DN27000_c1_g2	TAIR|locus:2019429	86.3	6e-107	842773	AT1G64650	GO:0005774	vacuolar membrane	cellular_component	11
TRINITY_DN27000_c1_g2	TAIR|locus:2019429	86.3	6e-107	842773	AT1G64650	GO:0005794	Golgi apparatus	cellular_component	9
TRINITY_DN27000_c1_g2	TAIR|locus:2019429	86.3	6e-107	842773	AT1G64650	GO:0005802	trans-Golgi network	cellular_component	10
TRINITY_DN27000_c1_g2	TAIR|locus:2019429	86.3	6e-107	842773	AT1G64650	GO:0009507	chloroplast	cellular_component	10
TRINITY_DN27000_c1_g2	TAIR|locus:2019429	86.3	6e-107	842773	AT1G64650	GO:0015098	molybdate ion transmembrane transporter activity	molecular_function	9
TRINITY_DN27000_c1_g2	TAIR|locus:2019429	86.3	6e-107	842773	AT1G64650	GO:0015689	molybdate ion transport	biological_process	8
TRINITY_DN27000_c1_g2	TAIR|locus:2019429	86.3	6e-107	842773	AT1G64650	GO:0016021	integral component of membrane	cellular_component	6
TRINITY_DN27000_c1_g3	TAIR|locus:2137707	83.5	7.4e-223	828886	AT4G27720	GO:0005768	endosome	cellular_component	9
TRINITY_DN27000_c1_g3	TAIR|locus:2137707	83.5	7.4e-223	828886	AT4G27720	GO:0005794	Golgi apparatus	cellular_component	9
TRINITY_DN27000_c1_g3	TAIR|locus:2137707	83.5	7.4e-223	828886	AT4G27720	GO:0005802	trans-Golgi network	cellular_component	10
TRINITY_DN27000_c1_g3	TAIR|locus:2137707	83.5	7.4e-223	828886	AT4G27720	GO:0005886	plasma membrane	cellular_component	5
TRINITY_DN27000_c1_g3	TAIR|locus:2137707	83.5	7.4e-223	828886	AT4G27720	GO:0015098	molybdate ion transmembrane transporter activity	molecular_function	9
TRINITY_DN27000_c1_g3	TAIR|locus:2137707	83.5	7.4e-223	828886	AT4G27720	GO:0015689	molybdate ion transport	biological_process	8
TRINITY_DN27000_c1_g3	TAIR|locus:2137707	83.5	7.4e-223	828886	AT4G27720	GO:0016021	integral component of membrane	cellular_component	6
TRINITY_DN27000_c1_g4	TAIR|locus:2019429	77.2	1.4e-75	842773	AT1G64650	GO:0005768	endosome	cellular_component	9
TRINITY_DN27000_c1_g4	TAIR|locus:2019429	77.2	1.4e-75	842773	AT1G64650	GO:0005774	vacuolar membrane	cellular_component	11
TRINITY_DN27000_c1_g4	TAIR|locus:2019429	77.2	1.4e-75	842773	AT1G64650	GO:0005794	Golgi apparatus	cellular_component	9
TRINITY_DN27000_c1_g4	TAIR|locus:2019429	77.2	1.4e-75	842773	AT1G64650	GO:0005802	trans-Golgi network	cellular_component	10
TRINITY_DN27000_c1_g4	TAIR|locus:2019429	77.2	1.4e-75	842773	AT1G64650	GO:0009507	chloroplast	cellular_component	10
TRINITY_DN27000_c1_g4	TAIR|locus:2019429	77.2	1.4e-75	842773	AT1G64650	GO:0015098	molybdate ion transmembrane transporter activity	molecular_function	9
TRINITY_DN27000_c1_g4	TAIR|locus:2019429	77.2	1.4e-75	842773	AT1G64650	GO:0015689	molybdate ion transport	biological_process	8
TRINITY_DN27000_c1_g4	TAIR|locus:2019429	77.2	1.4e-75	842773	AT1G64650	GO:0016021	integral component of membrane	cellular_component	6
TRINITY_DN27001_c0_g1	TAIR|locus:2196909	67	8.4e-34	839654	AT1G27620	GO:0005737	cytoplasm	cellular_component	7
TRINITY_DN27001_c0_g1	TAIR|locus:2196909	67	8.4e-34	839654	AT1G27620	GO:0016740	transferase activity	molecular_function	4
TRINITY_DN27001_c0_g1	TAIR|locus:2196909	67	8.4e-34	839654	AT1G27620	GO:0016747	transferase activity, transferring acyl groups other than amino-acyl groups	molecular_function	6
TRINITY_DN27001_c0_g2	TAIR|locus:2196909	63	2.3e-70	839654	AT1G27620	GO:0005737	cytoplasm	cellular_component	7
TRINITY_DN27001_c0_g2	TAIR|locus:2196909	63	2.3e-70	839654	AT1G27620	GO:0016740	transferase activity	molecular_function	4
TRINITY_DN27001_c0_g2	TAIR|locus:2196909	63	2.3e-70	839654	AT1G27620	GO:0016747	transferase activity, transferring acyl groups other than amino-acyl groups	molecular_function	6
TRINITY_DN27001_c1_g1	UNIPROTKB|C6THL5	84.8	6.6e-115	100796190	GLYMA_04G149900	GO:0002084	protein depalmitoylation	biological_process	9
TRINITY_DN27001_c1_g1	UNIPROTKB|C6THL5	84.8	6.6e-115	100796190	GLYMA_04G149900	GO:0005737	cytoplasm	cellular_component	7
TRINITY_DN27001_c1_g1	UNIPROTKB|C6THL5	84.8	6.6e-115	100796190	GLYMA_04G149900	GO:0008474	palmitoyl-(protein) hydrolase activity	molecular_function	7
TRINITY_DN27001_c1_g1	UNIPROTKB|C6THL5	84.8	6.6e-115	100796190	GLYMA_04G149900	GO:0052689	carboxylic ester hydrolase activity	molecular_function	6
TRINITY_DN27001_c1_g3	UNIPROTKB|B9IKU8	81.3	2e-126	7459016	POPTR_0018s01470g	GO:0002084	protein depalmitoylation	biological_process	9
TRINITY_DN27001_c1_g3	UNIPROTKB|B9IKU8	81.3	2e-126	7459016	POPTR_0018s01470g	GO:0005737	cytoplasm	cellular_component	7
TRINITY_DN27001_c1_g3	UNIPROTKB|B9IKU8	81.3	2e-126	7459016	POPTR_0018s01470g	GO:0008474	palmitoyl-(protein) hydrolase activity	molecular_function	7
TRINITY_DN27001_c1_g3	UNIPROTKB|B9IKU8	81.3	2e-126	7459016	POPTR_0018s01470g	GO:0052689	carboxylic ester hydrolase activity	molecular_function	6
TRINITY_DN27002_c0_g1	UNIPROTKB|B9I6V5	72.6	2.9e-84	7464726	POPTR_0013s15070g	GO:0004222	metalloendopeptidase activity	molecular_function	8
TRINITY_DN27002_c0_g1	UNIPROTKB|B9I6V5	72.6	2.9e-84	7464726	POPTR_0013s15070g	GO:0008270	zinc ion binding	molecular_function	8
TRINITY_DN27002_c0_g1	UNIPROTKB|B9I6V5	72.6	2.9e-84	7464726	POPTR_0013s15070g	GO:0016485	protein processing	biological_process	7
TRINITY_DN27003_c0_g1	TAIR|locus:2126051	71.6	9.4e-239	828019	CYP86A2	GO:0005506	iron ion binding	molecular_function	8
TRINITY_DN27003_c0_g1	TAIR|locus:2126051	71.6	9.4e-239	828019	CYP86A2	GO:0005515	protein binding	molecular_function	4
TRINITY_DN27003_c0_g1	TAIR|locus:2126051	71.6	9.4e-239	828019	CYP86A2	GO:0005576	extracellular region	cellular_component	3
TRINITY_DN27003_c0_g1	TAIR|locus:2126051	71.6	9.4e-239	828019	CYP86A2	GO:0006631	fatty acid metabolic process	biological_process	9
TRINITY_DN27003_c0_g1	TAIR|locus:2126051	71.6	9.4e-239	828019	CYP86A2	GO:0006952	defense response	biological_process	5
TRINITY_DN27003_c0_g1	TAIR|locus:2126051	71.6	9.4e-239	828019	CYP86A2	GO:0016021	integral component of membrane	cellular_component	6
TRINITY_DN27003_c0_g1	TAIR|locus:2126051	71.6	9.4e-239	828019	CYP86A2	GO:0018685	alkane 1-monooxygenase activity	molecular_function	7
TRINITY_DN27003_c0_g1	TAIR|locus:2126051	71.6	9.4e-239	828019	CYP86A2	GO:0019825	oxygen binding	molecular_function	4
TRINITY_DN27003_c0_g1	TAIR|locus:2126051	71.6	9.4e-239	828019	CYP86A2	GO:0020037	heme binding	molecular_function	6
TRINITY_DN27003_c0_g1	TAIR|locus:2126051	71.6	9.4e-239	828019	CYP86A2	GO:0055114	oxidation-reduction process	biological_process	5
TRINITY_DN27003_c0_g1	TAIR|locus:2126051	71.6	9.4e-239	828019	CYP86A2	GO:0070330	aromatase activity	molecular_function	7
TRINITY_DN27004_c0_g1	UNIPROTKB|F6H7Y7	43	2.2e-48	-	VIT_00s0409g00010	GO:0004674	protein serine/threonine kinase activity	molecular_function	8
TRINITY_DN27004_c0_g1	UNIPROTKB|F6H7Y7	43	2.2e-48	-	VIT_00s0409g00010	GO:0005886	plasma membrane	cellular_component	5
TRINITY_DN27004_c0_g1	UNIPROTKB|F6H7Y7	43	2.2e-48	-	VIT_00s0409g00010	GO:0006468	protein phosphorylation	biological_process	8
TRINITY_DN27004_c0_g1	UNIPROTKB|F6H7Y7	43	2.2e-48	-	VIT_00s0409g00010	GO:0006952	defense response	biological_process	5
TRINITY_DN27004_c0_g1	UNIPROTKB|F6H7Y7	43	2.2e-48	-	VIT_00s0409g00010	GO:0009506	plasmodesma	cellular_component	5
TRINITY_DN27004_c0_g2	UNIPROTKB|U5GGN8	68	4.5e-103	18098173	POPTR_0004s21830g	GO:0004420	hydroxymethylglutaryl-CoA reductase (NADPH) activity	molecular_function	7
TRINITY_DN27004_c0_g2	UNIPROTKB|U5GGN8	68	4.5e-103	18098173	POPTR_0004s21830g	GO:0005778	peroxisomal membrane	cellular_component	12
TRINITY_DN27004_c0_g2	UNIPROTKB|U5GGN8	68	4.5e-103	18098173	POPTR_0004s21830g	GO:0005789	endoplasmic reticulum membrane	cellular_component	11
TRINITY_DN27004_c0_g2	UNIPROTKB|U5GGN8	68	4.5e-103	18098173	POPTR_0004s21830g	GO:0008299	isoprenoid biosynthetic process	biological_process	6
TRINITY_DN27004_c0_g2	UNIPROTKB|U5GGN8	68	4.5e-103	18098173	POPTR_0004s21830g	GO:0016126	sterol biosynthetic process	biological_process	8
TRINITY_DN27005_c0_g2	TAIR|locus:2185128	69.4	1.9e-36	831910	AT5G02160	GO:0008150	biological_process	biological_process	2
TRINITY_DN27005_c0_g2	TAIR|locus:2185128	69.4	1.9e-36	831910	AT5G02160	GO:0009507	chloroplast	cellular_component	10
TRINITY_DN27005_c0_g2	TAIR|locus:2185128	69.4	1.9e-36	831910	AT5G02160	GO:0009535	chloroplast thylakoid membrane	cellular_component	13
TRINITY_DN27005_c0_g2	TAIR|locus:2185128	69.4	1.9e-36	831910	AT5G02160	GO:0016021	integral component of membrane	cellular_component	6
TRINITY_DN27005_c0_g2	TAIR|locus:2185128	69.4	1.9e-36	831910	AT5G02160	GO:0031072	heat shock protein binding	molecular_function	5
TRINITY_DN27005_c0_g2	TAIR|locus:2185128	69.4	1.9e-36	831910	AT5G02160	GO:0051082	unfolded protein binding	molecular_function	5
TRINITY_DN27005_c1_g1	UNIPROTKB|D7U1Z6	86.5	8.2e-230	100261399	VIT_14s0128g00370	GO:0004828	serine-tRNA ligase activity	molecular_function	8
TRINITY_DN27005_c1_g1	UNIPROTKB|D7U1Z6	86.5	8.2e-230	100261399	VIT_14s0128g00370	GO:0005737	cytoplasm	cellular_component	7
TRINITY_DN27005_c1_g1	UNIPROTKB|D7U1Z6	86.5	8.2e-230	100261399	VIT_14s0128g00370	GO:0006434	seryl-tRNA aminoacylation	biological_process	13
TRINITY_DN27005_c1_g2	UNIPROTKB|B9IFW4	55.6	2e-156	7468814	POPTR_0016s10570g	GO:0003333	amino acid transmembrane transport	biological_process	7
TRINITY_DN27005_c1_g2	UNIPROTKB|B9IFW4	55.6	2e-156	7468814	POPTR_0016s10570g	GO:0015171	amino acid transmembrane transporter activity	molecular_function	8
TRINITY_DN27006_c0_g1	TAIR|locus:2152906	54.3	2.4e-90	832511	EMB2024	GO:0002229	defense response to oomycetes	biological_process	7
TRINITY_DN27006_c0_g1	TAIR|locus:2152906	54.3	2.4e-90	832511	EMB2024	GO:0003824	catalytic activity	molecular_function	3
TRINITY_DN27006_c0_g1	TAIR|locus:2152906	54.3	2.4e-90	832511	EMB2024	GO:0005515	protein binding	molecular_function	4
TRINITY_DN27006_c0_g1	TAIR|locus:2152906	54.3	2.4e-90	832511	EMB2024	GO:0005777	peroxisome	cellular_component	10
TRINITY_DN27006_c0_g1	TAIR|locus:2152906	54.3	2.4e-90	832511	EMB2024	GO:0005829	cytosol	cellular_component	9
TRINITY_DN27006_c0_g1	TAIR|locus:2152906	54.3	2.4e-90	832511	EMB2024	GO:0005975	carbohydrate metabolic process	biological_process	5
TRINITY_DN27006_c0_g1	TAIR|locus:2152906	54.3	2.4e-90	832511	EMB2024	GO:0006098	pentose-phosphate shunt	biological_process	14
TRINITY_DN27006_c0_g1	TAIR|locus:2152906	54.3	2.4e-90	832511	EMB2024	GO:0009507	chloroplast	cellular_component	10
TRINITY_DN27006_c0_g1	TAIR|locus:2152906	54.3	2.4e-90	832511	EMB2024	GO:0009536	plastid	cellular_component	9
TRINITY_DN27006_c0_g1	TAIR|locus:2152906	54.3	2.4e-90	832511	EMB2024	GO:0009570	chloroplast stroma	cellular_component	12
TRINITY_DN27006_c0_g1	TAIR|locus:2152906	54.3	2.4e-90	832511	EMB2024	GO:0009793	embryo development ending in seed dormancy	biological_process	5
TRINITY_DN27006_c0_g1	TAIR|locus:2152906	54.3	2.4e-90	832511	EMB2024	GO:0017057	6-phosphogluconolactonase activity	molecular_function	7
TRINITY_DN27006_c0_g1	TAIR|locus:2152906	54.3	2.4e-90	832511	EMB2024	GO:0042128	nitrate assimilation	biological_process	6
TRINITY_DN27006_c0_g1	TAIR|locus:2152906	54.3	2.4e-90	832511	EMB2024	GO:0042742	defense response to bacterium	biological_process	7
TRINITY_DN27006_c0_g1	TAIR|locus:2152906	54.3	2.4e-90	832511	EMB2024	GO:0071461	cellular response to redox state	biological_process	5
TRINITY_DN27007_c0_g1	UNIPROTKB|B9H1V9	43.4	7.1e-86	7494308	POPTR_0004s02820g	GO:0004674	protein serine/threonine kinase activity	molecular_function	8
TRINITY_DN27007_c0_g1	UNIPROTKB|B9H1V9	43.4	7.1e-86	7494308	POPTR_0004s02820g	GO:0005886	plasma membrane	cellular_component	5
TRINITY_DN27007_c0_g1	UNIPROTKB|B9H1V9	43.4	7.1e-86	7494308	POPTR_0004s02820g	GO:0006468	protein phosphorylation	biological_process	8
TRINITY_DN27007_c0_g1	UNIPROTKB|B9H1V9	43.4	7.1e-86	7494308	POPTR_0004s02820g	GO:0006952	defense response	biological_process	5
TRINITY_DN27007_c0_g1	UNIPROTKB|B9H1V9	43.4	7.1e-86	7494308	POPTR_0004s02820g	GO:0009506	plasmodesma	cellular_component	5
TRINITY_DN27007_c0_g2	UNIPROTKB|I1K626	80.1	0	-	I1K626	GO:0004222	metalloendopeptidase activity	molecular_function	8
TRINITY_DN27007_c0_g2	UNIPROTKB|I1K626	80.1	0	-	I1K626	GO:0005739	mitochondrion	cellular_component	9
TRINITY_DN27007_c0_g2	UNIPROTKB|I1K626	80.1	0	-	I1K626	GO:0008270	zinc ion binding	molecular_function	8
TRINITY_DN27007_c0_g2	UNIPROTKB|I1K626	80.1	0	-	I1K626	GO:0016485	protein processing	biological_process	7
TRINITY_DN27007_c0_g2	UNIPROTKB|I1K626	80.1	0	-	I1K626	GO:0043171	peptide catabolic process	biological_process	8
TRINITY_DN27007_c0_g2	UNIPROTKB|I1K626	80.1	0	-	I1K626	GO:0051603	proteolysis involved in cellular protein catabolic process	biological_process	8
TRINITY_DN27007_c0_g3	UNIPROTKB|B9HZH2	51.5	1.1e-21	7485408	POPTR_0011s021802g	GO:0004674	protein serine/threonine kinase activity	molecular_function	8
TRINITY_DN27007_c0_g3	UNIPROTKB|B9HZH2	51.5	1.1e-21	7485408	POPTR_0011s021802g	GO:0005886	plasma membrane	cellular_component	5
TRINITY_DN27007_c0_g3	UNIPROTKB|B9HZH2	51.5	1.1e-21	7485408	POPTR_0011s021802g	GO:0006468	protein phosphorylation	biological_process	8
TRINITY_DN27007_c0_g3	UNIPROTKB|B9HZH2	51.5	1.1e-21	7485408	POPTR_0011s021802g	GO:0009506	plasmodesma	cellular_component	5
TRINITY_DN27007_c0_g3	UNIPROTKB|B9HZH2	51.5	1.1e-21	7485408	POPTR_0011s021802g	GO:0031625	ubiquitin protein ligase binding	molecular_function	7
TRINITY_DN27007_c0_g3	UNIPROTKB|B9HZH2	51.5	1.1e-21	7485408	POPTR_0011s021802g	GO:0045087	innate immune response	biological_process	5
TRINITY_DN27007_c0_g4	UNIPROTKB|B9H1V9	52.9	1.1e-12	7494308	POPTR_0004s02820g	GO:0004674	protein serine/threonine kinase activity	molecular_function	8
TRINITY_DN27007_c0_g4	UNIPROTKB|B9H1V9	52.9	1.1e-12	7494308	POPTR_0004s02820g	GO:0005886	plasma membrane	cellular_component	5
TRINITY_DN27007_c0_g4	UNIPROTKB|B9H1V9	52.9	1.1e-12	7494308	POPTR_0004s02820g	GO:0006468	protein phosphorylation	biological_process	8
TRINITY_DN27007_c0_g4	UNIPROTKB|B9H1V9	52.9	1.1e-12	7494308	POPTR_0004s02820g	GO:0006952	defense response	biological_process	5
TRINITY_DN27007_c0_g4	UNIPROTKB|B9H1V9	52.9	1.1e-12	7494308	POPTR_0004s02820g	GO:0009506	plasmodesma	cellular_component	5
TRINITY_DN27007_c0_g5	UNIPROTKB|B9H1V9	54.6	1.7e-128	7494308	POPTR_0004s02820g	GO:0004674	protein serine/threonine kinase activity	molecular_function	8
TRINITY_DN27007_c0_g5	UNIPROTKB|B9H1V9	54.6	1.7e-128	7494308	POPTR_0004s02820g	GO:0005886	plasma membrane	cellular_component	5
TRINITY_DN27007_c0_g5	UNIPROTKB|B9H1V9	54.6	1.7e-128	7494308	POPTR_0004s02820g	GO:0006468	protein phosphorylation	biological_process	8
TRINITY_DN27007_c0_g5	UNIPROTKB|B9H1V9	54.6	1.7e-128	7494308	POPTR_0004s02820g	GO:0006952	defense response	biological_process	5
TRINITY_DN27007_c0_g5	UNIPROTKB|B9H1V9	54.6	1.7e-128	7494308	POPTR_0004s02820g	GO:0009506	plasmodesma	cellular_component	5
TRINITY_DN27007_c0_g6	UNIPROTKB|B9H1V9	50.9	3.4e-41	7494308	POPTR_0004s02820g	GO:0004674	protein serine/threonine kinase activity	molecular_function	8
TRINITY_DN27007_c0_g6	UNIPROTKB|B9H1V9	50.9	3.4e-41	7494308	POPTR_0004s02820g	GO:0005886	plasma membrane	cellular_component	5
TRINITY_DN27007_c0_g6	UNIPROTKB|B9H1V9	50.9	3.4e-41	7494308	POPTR_0004s02820g	GO:0006468	protein phosphorylation	biological_process	8
TRINITY_DN27007_c0_g6	UNIPROTKB|B9H1V9	50.9	3.4e-41	7494308	POPTR_0004s02820g	GO:0006952	defense response	biological_process	5
TRINITY_DN27007_c0_g6	UNIPROTKB|B9H1V9	50.9	3.4e-41	7494308	POPTR_0004s02820g	GO:0009506	plasmodesma	cellular_component	5
TRINITY_DN27007_c0_g7	UNIPROTKB|I1KQR8	58.3	3.5e-257	100812814	GLYMA_08G061000	GO:0004674	protein serine/threonine kinase activity	molecular_function	8
TRINITY_DN27007_c0_g7	UNIPROTKB|I1KQR8	58.3	3.5e-257	100812814	GLYMA_08G061000	GO:0005886	plasma membrane	cellular_component	5
TRINITY_DN27007_c0_g7	UNIPROTKB|I1KQR8	58.3	3.5e-257	100812814	GLYMA_08G061000	GO:0006468	protein phosphorylation	biological_process	8
TRINITY_DN27007_c0_g7	UNIPROTKB|I1KQR8	58.3	3.5e-257	100812814	GLYMA_08G061000	GO:0006952	defense response	biological_process	5
TRINITY_DN27007_c0_g7	UNIPROTKB|I1KQR8	58.3	3.5e-257	100812814	GLYMA_08G061000	GO:0009506	plasmodesma	cellular_component	5
TRINITY_DN27007_c0_g9	UNIPROTKB|B9H1V6	40.3	6.5e-09	7494306	POPTR_0004s02750g	GO:0004674	protein serine/threonine kinase activity	molecular_function	8
TRINITY_DN27007_c0_g9	UNIPROTKB|B9H1V6	40.3	6.5e-09	7494306	POPTR_0004s02750g	GO:0005886	plasma membrane	cellular_component	5
TRINITY_DN27007_c0_g9	UNIPROTKB|B9H1V6	40.3	6.5e-09	7494306	POPTR_0004s02750g	GO:0006468	protein phosphorylation	biological_process	8
TRINITY_DN27007_c0_g9	UNIPROTKB|B9H1V6	40.3	6.5e-09	7494306	POPTR_0004s02750g	GO:0009506	plasmodesma	cellular_component	5
TRINITY_DN27007_c0_g9	UNIPROTKB|B9H1V6	40.3	6.5e-09	7494306	POPTR_0004s02750g	GO:0031625	ubiquitin protein ligase binding	molecular_function	7
TRINITY_DN27007_c0_g9	UNIPROTKB|B9H1V6	40.3	6.5e-09	7494306	POPTR_0004s02750g	GO:0045087	innate immune response	biological_process	5
TRINITY_DN27009_c0_g12	TAIR|locus:504955752	70.3	2.7e-17	820515	RBGD3	GO:0000166	nucleotide binding	molecular_function	5
TRINITY_DN27009_c0_g12	TAIR|locus:504955752	70.3	2.7e-17	820515	RBGD3	GO:0003676	nucleic acid binding	molecular_function	5
TRINITY_DN27009_c0_g12	TAIR|locus:504955752	70.3	2.7e-17	820515	RBGD3	GO:0003723	RNA binding	molecular_function	6
TRINITY_DN27009_c0_g12	TAIR|locus:504955752	70.3	2.7e-17	820515	RBGD3	GO:0005634	nucleus	cellular_component	9
TRINITY_DN27009_c0_g12	TAIR|locus:504955752	70.3	2.7e-17	820515	RBGD3	GO:0008150	biological_process	biological_process	2
TRINITY_DN27009_c0_g12	TAIR|locus:504955752	70.3	2.7e-17	820515	RBGD3	GO:0016021	integral component of membrane	cellular_component	6
TRINITY_DN27009_c0_g3	TAIR|locus:2098941	62.5	2e-98	825308	SLO3	GO:0000398	mRNA splicing, via spliceosome	biological_process	11
TRINITY_DN27009_c0_g3	TAIR|locus:2098941	62.5	2e-98	825308	SLO3	GO:0005739	mitochondrion	cellular_component	9
TRINITY_DN27009_c0_g5	TAIR|locus:505006695	62.2	2e-30	835840	AT5G57345	GO:0003674	molecular_function	molecular_function	2
TRINITY_DN27009_c0_g5	TAIR|locus:505006695	62.2	2e-30	835840	AT5G57345	GO:0008150	biological_process	biological_process	2
TRINITY_DN27009_c0_g5	TAIR|locus:505006695	62.2	2e-30	835840	AT5G57345	GO:0016021	integral component of membrane	cellular_component	6
TRINITY_DN27009_c0_g7	TAIR|locus:2077750	64.8	2.7e-39	825083	ABCC10	GO:0005524	ATP binding	molecular_function	9
TRINITY_DN27009_c0_g7	TAIR|locus:2077750	64.8	2.7e-39	825083	ABCC10	GO:0005774	vacuolar membrane	cellular_component	11
TRINITY_DN27009_c0_g7	TAIR|locus:2077750	64.8	2.7e-39	825083	ABCC10	GO:0005886	plasma membrane	cellular_component	5
TRINITY_DN27009_c0_g7	TAIR|locus:2077750	64.8	2.7e-39	825083	ABCC10	GO:0008559	xenobiotic-transporting ATPase activity	molecular_function	13
TRINITY_DN27009_c0_g7	TAIR|locus:2077750	64.8	2.7e-39	825083	ABCC10	GO:0016021	integral component of membrane	cellular_component	6
TRINITY_DN27009_c0_g7	TAIR|locus:2077750	64.8	2.7e-39	825083	ABCC10	GO:0042626	ATPase activity, coupled to transmembrane movement of substances	molecular_function	12
TRINITY_DN27010_c0_g1	TAIR|locus:2138753	61.5	5.6e-62	826473	EXO	GO:0003674	molecular_function	molecular_function	2
TRINITY_DN27010_c0_g1	TAIR|locus:2138753	61.5	5.6e-62	826473	EXO	GO:0005576	extracellular region	cellular_component	3
TRINITY_DN27010_c0_g1	TAIR|locus:2138753	61.5	5.6e-62	826473	EXO	GO:0005615	extracellular space	cellular_component	5
TRINITY_DN27010_c0_g1	TAIR|locus:2138753	61.5	5.6e-62	826473	EXO	GO:0005618	cell wall	cellular_component	6
TRINITY_DN27010_c0_g1	TAIR|locus:2138753	61.5	5.6e-62	826473	EXO	GO:0005794	Golgi apparatus	cellular_component	9
TRINITY_DN27010_c0_g1	TAIR|locus:2138753	61.5	5.6e-62	826473	EXO	GO:0005829	cytosol	cellular_component	9
TRINITY_DN27010_c0_g1	TAIR|locus:2138753	61.5	5.6e-62	826473	EXO	GO:0009505	plant-type cell wall	cellular_component	7
TRINITY_DN27010_c0_g1	TAIR|locus:2138753	61.5	5.6e-62	826473	EXO	GO:0009741	response to brassinosteroid	biological_process	6
TRINITY_DN27010_c0_g1	TAIR|locus:2138753	61.5	5.6e-62	826473	EXO	GO:0048046	apoplast	cellular_component	4
TRINITY_DN27011_c0_g1	TAIR|locus:2156809	40.4	1.6e-45	830403	AT5G05210	GO:0005737	cytoplasm	cellular_component	7
TRINITY_DN27013_c0_g1	TAIR|locus:2015428	66.5	3.4e-66	841147	SDH5	GO:0003674	molecular_function	molecular_function	2
TRINITY_DN27013_c0_g1	TAIR|locus:2015428	66.5	3.4e-66	841147	SDH5	GO:0005634	nucleus	cellular_component	9
TRINITY_DN27013_c0_g1	TAIR|locus:2015428	66.5	3.4e-66	841147	SDH5	GO:0005739	mitochondrion	cellular_component	9
TRINITY_DN27013_c0_g1	TAIR|locus:2015428	66.5	3.4e-66	841147	SDH5	GO:0005749	mitochondrial respiratory chain complex II, succinate dehydrogenase complex (ubiquinone)	cellular_component	15
TRINITY_DN27013_c0_g1	TAIR|locus:2015428	66.5	3.4e-66	841147	SDH5	GO:0006099	tricarboxylic acid cycle	biological_process	10
TRINITY_DN27013_c0_g1	TAIR|locus:2015428	66.5	3.4e-66	841147	SDH5	GO:0009735	response to cytokinin	biological_process	6
TRINITY_DN27013_c0_g1	TAIR|locus:2015428	66.5	3.4e-66	841147	SDH5	GO:0045273	respiratory chain complex II	cellular_component	7
TRINITY_DN27014_c0_g1	TAIR|locus:2025916	34.2	6.6e-73	842271	AT1G59780	GO:0005524	ATP binding	molecular_function	9
TRINITY_DN27014_c0_g1	TAIR|locus:2025916	34.2	6.6e-73	842271	AT1G59780	GO:0005575	cellular_component	cellular_component	2
TRINITY_DN27014_c0_g1	TAIR|locus:2025916	34.2	6.6e-73	842271	AT1G59780	GO:0006952	defense response	biological_process	5
TRINITY_DN27014_c0_g1	TAIR|locus:2025916	34.2	6.6e-73	842271	AT1G59780	GO:0043531	ADP binding	molecular_function	9
TRINITY_DN27015_c0_g1	UNIPROTKB|A5AK59	70	7.7e-11	100252990	VIT_02s0025g04190	GO:0004004	ATP-dependent RNA helicase activity	molecular_function	11
TRINITY_DN27015_c0_g1	UNIPROTKB|A5AK59	70	7.7e-11	100252990	VIT_02s0025g04190	GO:0010501	RNA secondary structure unwinding	biological_process	9
TRINITY_DN27015_c0_g2	UNIPROTKB|A5AK59	70.8	8.9e-207	100252990	VIT_02s0025g04190	GO:0004004	ATP-dependent RNA helicase activity	molecular_function	11
TRINITY_DN27015_c0_g2	UNIPROTKB|A5AK59	70.8	8.9e-207	100252990	VIT_02s0025g04190	GO:0010501	RNA secondary structure unwinding	biological_process	9
TRINITY_DN27016_c0_g1	TAIR|locus:2097668	82.9	8e-81	820038	AT3G08890	GO:0003674	molecular_function	molecular_function	2
TRINITY_DN27016_c0_g1	TAIR|locus:2097668	82.9	8e-81	820038	AT3G08890	GO:0005575	cellular_component	cellular_component	2
TRINITY_DN27016_c0_g1	TAIR|locus:2097668	82.9	8e-81	820038	AT3G08890	GO:0008150	biological_process	biological_process	2
TRINITY_DN27016_c0_g3	TAIR|locus:504955752	80.2	2.5e-73	820515	RBGD3	GO:0000166	nucleotide binding	molecular_function	5
TRINITY_DN27016_c0_g3	TAIR|locus:504955752	80.2	2.5e-73	820515	RBGD3	GO:0003676	nucleic acid binding	molecular_function	5
TRINITY_DN27016_c0_g3	TAIR|locus:504955752	80.2	2.5e-73	820515	RBGD3	GO:0003723	RNA binding	molecular_function	6
TRINITY_DN27016_c0_g3	TAIR|locus:504955752	80.2	2.5e-73	820515	RBGD3	GO:0005634	nucleus	cellular_component	9
TRINITY_DN27016_c0_g3	TAIR|locus:504955752	80.2	2.5e-73	820515	RBGD3	GO:0008150	biological_process	biological_process	2
TRINITY_DN27016_c0_g3	TAIR|locus:504955752	80.2	2.5e-73	820515	RBGD3	GO:0016021	integral component of membrane	cellular_component	6
TRINITY_DN27016_c0_g4	TAIR|locus:2019449	75.2	8.6e-101	842774	MGL	GO:0003824	catalytic activity	molecular_function	3
TRINITY_DN27016_c0_g4	TAIR|locus:2019449	75.2	8.6e-101	842774	MGL	GO:0005737	cytoplasm	cellular_component	7
TRINITY_DN27016_c0_g4	TAIR|locus:2019449	75.2	8.6e-101	842774	MGL	GO:0005829	cytosol	cellular_component	9
TRINITY_DN27016_c0_g4	TAIR|locus:2019449	75.2	8.6e-101	842774	MGL	GO:0006520	cellular amino acid metabolic process	biological_process	6
TRINITY_DN27016_c0_g4	TAIR|locus:2019449	75.2	8.6e-101	842774	MGL	GO:0009970	cellular response to sulfate starvation	biological_process	9
TRINITY_DN27016_c0_g4	TAIR|locus:2019449	75.2	8.6e-101	842774	MGL	GO:0018826	methionine gamma-lyase activity	molecular_function	6
TRINITY_DN27016_c0_g4	TAIR|locus:2019449	75.2	8.6e-101	842774	MGL	GO:0019458	methionine catabolic process via 2-oxobutanoate	biological_process	10
TRINITY_DN27016_c0_g4	TAIR|locus:2019449	75.2	8.6e-101	842774	MGL	GO:0030170	pyridoxal phosphate binding	molecular_function	6
TRINITY_DN27016_c0_g4	TAIR|locus:2019449	75.2	8.6e-101	842774	MGL	GO:0042631	cellular response to water deprivation	biological_process	7
TRINITY_DN27016_c0_g4	TAIR|locus:2019449	75.2	8.6e-101	842774	MGL	GO:0051289	protein homotetramerization	biological_process	10
TRINITY_DN27016_c0_g5	UNIPROTKB|B9HXW1	63.4	2.7e-42	7481559	POPTR_0010s17240g	GO:0003735	structural constituent of ribosome	molecular_function	4
TRINITY_DN27016_c0_g5	UNIPROTKB|B9HXW1	63.4	2.7e-42	7481559	POPTR_0010s17240g	GO:0005743	mitochondrial inner membrane	cellular_component	13
TRINITY_DN27016_c0_g5	UNIPROTKB|B9HXW1	63.4	2.7e-42	7481559	POPTR_0010s17240g	GO:0005762	mitochondrial large ribosomal subunit	cellular_component	13
TRINITY_DN27016_c0_g6	UNIPROTKB|B9HXW1	61.3	4.4e-43	7481559	POPTR_0010s17240g	GO:0003735	structural constituent of ribosome	molecular_function	4
TRINITY_DN27016_c0_g6	UNIPROTKB|B9HXW1	61.3	4.4e-43	7481559	POPTR_0010s17240g	GO:0005743	mitochondrial inner membrane	cellular_component	13
TRINITY_DN27016_c0_g6	UNIPROTKB|B9HXW1	61.3	4.4e-43	7481559	POPTR_0010s17240g	GO:0005762	mitochondrial large ribosomal subunit	cellular_component	13
TRINITY_DN27016_c0_g7	TAIR|locus:2019449	77.7	2.9e-148	842774	MGL	GO:0003824	catalytic activity	molecular_function	3
TRINITY_DN27016_c0_g7	TAIR|locus:2019449	77.7	2.9e-148	842774	MGL	GO:0005737	cytoplasm	cellular_component	7
TRINITY_DN27016_c0_g7	TAIR|locus:2019449	77.7	2.9e-148	842774	MGL	GO:0005829	cytosol	cellular_component	9
TRINITY_DN27016_c0_g7	TAIR|locus:2019449	77.7	2.9e-148	842774	MGL	GO:0006520	cellular amino acid metabolic process	biological_process	6
TRINITY_DN27016_c0_g7	TAIR|locus:2019449	77.7	2.9e-148	842774	MGL	GO:0009970	cellular response to sulfate starvation	biological_process	9
TRINITY_DN27016_c0_g7	TAIR|locus:2019449	77.7	2.9e-148	842774	MGL	GO:0018826	methionine gamma-lyase activity	molecular_function	6
TRINITY_DN27016_c0_g7	TAIR|locus:2019449	77.7	2.9e-148	842774	MGL	GO:0019458	methionine catabolic process via 2-oxobutanoate	biological_process	10
TRINITY_DN27016_c0_g7	TAIR|locus:2019449	77.7	2.9e-148	842774	MGL	GO:0030170	pyridoxal phosphate binding	molecular_function	6
TRINITY_DN27016_c0_g7	TAIR|locus:2019449	77.7	2.9e-148	842774	MGL	GO:0042631	cellular response to water deprivation	biological_process	7
TRINITY_DN27016_c0_g7	TAIR|locus:2019449	77.7	2.9e-148	842774	MGL	GO:0051289	protein homotetramerization	biological_process	10
TRINITY_DN27016_c0_g8	TAIR|locus:2019449	83.6	3.9e-29	842774	MGL	GO:0003824	catalytic activity	molecular_function	3
TRINITY_DN27016_c0_g8	TAIR|locus:2019449	83.6	3.9e-29	842774	MGL	GO:0005737	cytoplasm	cellular_component	7
TRINITY_DN27016_c0_g8	TAIR|locus:2019449	83.6	3.9e-29	842774	MGL	GO:0005829	cytosol	cellular_component	9
TRINITY_DN27016_c0_g8	TAIR|locus:2019449	83.6	3.9e-29	842774	MGL	GO:0006520	cellular amino acid metabolic process	biological_process	6
TRINITY_DN27016_c0_g8	TAIR|locus:2019449	83.6	3.9e-29	842774	MGL	GO:0009970	cellular response to sulfate starvation	biological_process	9
TRINITY_DN27016_c0_g8	TAIR|locus:2019449	83.6	3.9e-29	842774	MGL	GO:0018826	methionine gamma-lyase activity	molecular_function	6
TRINITY_DN27016_c0_g8	TAIR|locus:2019449	83.6	3.9e-29	842774	MGL	GO:0019458	methionine catabolic process via 2-oxobutanoate	biological_process	10
TRINITY_DN27016_c0_g8	TAIR|locus:2019449	83.6	3.9e-29	842774	MGL	GO:0030170	pyridoxal phosphate binding	molecular_function	6
TRINITY_DN27016_c0_g8	TAIR|locus:2019449	83.6	3.9e-29	842774	MGL	GO:0042631	cellular response to water deprivation	biological_process	7
TRINITY_DN27016_c0_g8	TAIR|locus:2019449	83.6	3.9e-29	842774	MGL	GO:0051289	protein homotetramerization	biological_process	10
TRINITY_DN27017_c0_g1	TAIR|locus:2083078	41.1	1.4e-18	824174	AT3G50120	GO:0003674	molecular_function	molecular_function	2
TRINITY_DN27017_c0_g1	TAIR|locus:2083078	41.1	1.4e-18	824174	AT3G50120	GO:0005886	plasma membrane	cellular_component	5
TRINITY_DN27017_c0_g1	TAIR|locus:2083078	41.1	1.4e-18	824174	AT3G50120	GO:0008150	biological_process	biological_process	2
TRINITY_DN27017_c0_g1	TAIR|locus:2083078	41.1	1.4e-18	824174	AT3G50120	GO:0016021	integral component of membrane	cellular_component	6
TRINITY_DN27017_c0_g6	TAIR|locus:2083078	40	1.6e-21	824174	AT3G50120	GO:0003674	molecular_function	molecular_function	2
TRINITY_DN27017_c0_g6	TAIR|locus:2083078	40	1.6e-21	824174	AT3G50120	GO:0005886	plasma membrane	cellular_component	5
TRINITY_DN27017_c0_g6	TAIR|locus:2083078	40	1.6e-21	824174	AT3G50120	GO:0008150	biological_process	biological_process	2
TRINITY_DN27017_c0_g6	TAIR|locus:2083078	40	1.6e-21	824174	AT3G50120	GO:0016021	integral component of membrane	cellular_component	6
TRINITY_DN27018_c0_g10	UNIPROTKB|F6H0R8	78.1	7.9e-57	100243675	VIT_18s0001g06090	GO:0009813	flavonoid biosynthetic process	biological_process	6
TRINITY_DN27018_c0_g10	UNIPROTKB|F6H0R8	78.1	7.9e-57	100243675	VIT_18s0001g06090	GO:0043231	intracellular membrane-bounded organelle	cellular_component	8
TRINITY_DN27018_c0_g10	UNIPROTKB|F6H0R8	78.1	7.9e-57	100243675	VIT_18s0001g06090	GO:0052696	flavonoid glucuronidation	biological_process	12
TRINITY_DN27018_c0_g10	UNIPROTKB|F6H0R8	78.1	7.9e-57	100243675	VIT_18s0001g06090	GO:0080043	quercetin 3-O-glucosyltransferase activity	molecular_function	8
TRINITY_DN27018_c0_g10	UNIPROTKB|F6H0R8	78.1	7.9e-57	100243675	VIT_18s0001g06090	GO:0080044	quercetin 7-O-glucosyltransferase activity	molecular_function	8
TRINITY_DN27018_c0_g2	UNIPROTKB|I1I8T0	51.2	2.6e-11	-	BRADI3G40890	GO:0003755	peptidyl-prolyl cis-trans isomerase activity	molecular_function	6
TRINITY_DN27018_c0_g2	UNIPROTKB|I1I8T0	51.2	2.6e-11	-	BRADI3G40890	GO:0005528	FK506 binding	molecular_function	6
TRINITY_DN27018_c0_g2	UNIPROTKB|I1I8T0	51.2	2.6e-11	-	BRADI3G40890	GO:0005789	endoplasmic reticulum membrane	cellular_component	11
TRINITY_DN27018_c0_g2	UNIPROTKB|I1I8T0	51.2	2.6e-11	-	BRADI3G40890	GO:0061077	chaperone-mediated protein folding	biological_process	8
TRINITY_DN27018_c0_g3	CGD|CAL0000150313	50.8	4.3e-06	-	CPAR2_107020	GO:0031298	replication fork protection complex	cellular_component	13
TRINITY_DN27018_c0_g3	CGD|CAL0000150313	50.8	4.3e-06	-	CPAR2_107020	GO:0034729	histone H3-K79 methylation	biological_process	9
TRINITY_DN27018_c0_g3	CGD|CAL0000150313	50.8	4.3e-06	-	CPAR2_107020	GO:0043935	sexual sporulation resulting in formation of a cellular spore	biological_process	6
TRINITY_DN27018_c0_g3	CGD|CAL0000150313	50.8	4.3e-06	-	CPAR2_107020	GO:0061587	transfer RNA gene-mediated silencing	biological_process	13
TRINITY_DN27018_c0_g7	UNIPROTKB|B9HZB4	76.4	3.9e-126	7484546	POPTR_0011s01620g	GO:0005634	nucleus	cellular_component	9
TRINITY_DN27018_c0_g7	UNIPROTKB|B9HZB4	76.4	3.9e-126	7484546	POPTR_0011s01620g	GO:0005829	cytosol	cellular_component	9
TRINITY_DN27018_c0_g7	UNIPROTKB|B9HZB4	76.4	3.9e-126	7484546	POPTR_0011s01620g	GO:0007030	Golgi organization	biological_process	5
TRINITY_DN27018_c0_g7	UNIPROTKB|B9HZB4	76.4	3.9e-126	7484546	POPTR_0011s01620g	GO:0031468	nuclear envelope reassembly	biological_process	7
TRINITY_DN27018_c0_g7	UNIPROTKB|B9HZB4	76.4	3.9e-126	7484546	POPTR_0011s01620g	GO:0043130	ubiquitin binding	molecular_function	6
TRINITY_DN27018_c0_g7	UNIPROTKB|B9HZB4	76.4	3.9e-126	7484546	POPTR_0011s01620g	GO:0043161	proteasome-mediated ubiquitin-dependent protein catabolic process	biological_process	10
TRINITY_DN27018_c0_g7	UNIPROTKB|B9HZB4	76.4	3.9e-126	7484546	POPTR_0011s01620g	GO:0061025	membrane fusion	biological_process	6
TRINITY_DN27018_c0_g8	UNIPROTKB|I1LVX5	73.6	8.4e-157	100784251	GLYMA_13G090300	GO:0009813	flavonoid biosynthetic process	biological_process	6
TRINITY_DN27018_c0_g8	UNIPROTKB|I1LVX5	73.6	8.4e-157	100784251	GLYMA_13G090300	GO:0043231	intracellular membrane-bounded organelle	cellular_component	8
TRINITY_DN27018_c0_g8	UNIPROTKB|I1LVX5	73.6	8.4e-157	100784251	GLYMA_13G090300	GO:0052696	flavonoid glucuronidation	biological_process	12
TRINITY_DN27018_c0_g8	UNIPROTKB|I1LVX5	73.6	8.4e-157	100784251	GLYMA_13G090300	GO:0080043	quercetin 3-O-glucosyltransferase activity	molecular_function	8
TRINITY_DN27018_c0_g8	UNIPROTKB|I1LVX5	73.6	8.4e-157	100784251	GLYMA_13G090300	GO:0080044	quercetin 7-O-glucosyltransferase activity	molecular_function	8
TRINITY_DN27018_c0_g9	UNIPROTKB|D7TGC8	85	1.3e-103	100266654	VIT_00s0769g00010	GO:0003755	peptidyl-prolyl cis-trans isomerase activity	molecular_function	6
TRINITY_DN27018_c0_g9	UNIPROTKB|D7TGC8	85	1.3e-103	100266654	VIT_00s0769g00010	GO:0005528	FK506 binding	molecular_function	6
TRINITY_DN27018_c0_g9	UNIPROTKB|D7TGC8	85	1.3e-103	100266654	VIT_00s0769g00010	GO:0005789	endoplasmic reticulum membrane	cellular_component	11
TRINITY_DN27018_c0_g9	UNIPROTKB|D7TGC8	85	1.3e-103	100266654	VIT_00s0769g00010	GO:0061077	chaperone-mediated protein folding	biological_process	8
TRINITY_DN27019_c0_g1	TAIR|locus:2152140	63	4.8e-88	834488	AT5G44600	GO:0008168	methyltransferase activity	molecular_function	6
TRINITY_DN27019_c0_g1	TAIR|locus:2152140	63	4.8e-88	834488	AT5G44600	GO:0009507	chloroplast	cellular_component	10
TRINITY_DN27019_c0_g1	TAIR|locus:2152140	63	4.8e-88	834488	AT5G44600	GO:0032259	methylation	biological_process	4
TRINITY_DN2701_c0_g1	TAIR|locus:2122644	70.2	4.1e-28	828631	AT4G25280	GO:0004127	cytidylate kinase activity	molecular_function	9
TRINITY_DN2701_c0_g1	TAIR|locus:2122644	70.2	4.1e-28	828631	AT4G25280	GO:0005524	ATP binding	molecular_function	9
TRINITY_DN2701_c0_g1	TAIR|locus:2122644	70.2	4.1e-28	828631	AT4G25280	GO:0005634	nucleus	cellular_component	9
TRINITY_DN2701_c0_g1	TAIR|locus:2122644	70.2	4.1e-28	828631	AT4G25280	GO:0005737	cytoplasm	cellular_component	7
TRINITY_DN2701_c0_g1	TAIR|locus:2122644	70.2	4.1e-28	828631	AT4G25280	GO:0006207	'de novo' pyrimidine nucleobase biosynthetic process	biological_process	11
TRINITY_DN2701_c0_g1	TAIR|locus:2122644	70.2	4.1e-28	828631	AT4G25280	GO:0006221	pyrimidine nucleotide biosynthetic process	biological_process	10
TRINITY_DN2701_c0_g1	TAIR|locus:2122644	70.2	4.1e-28	828631	AT4G25280	GO:0009041	uridylate kinase activity	molecular_function	9
TRINITY_DN2701_c0_g1	TAIR|locus:2122644	70.2	4.1e-28	828631	AT4G25280	GO:0019201	nucleotide kinase activity	molecular_function	8
TRINITY_DN27020_c0_g1	TAIR|locus:2205455	37.5	1.3e-35	843233	BIM2	GO:0003677	DNA binding	molecular_function	6
TRINITY_DN27020_c0_g1	TAIR|locus:2205455	37.5	1.3e-35	843233	BIM2	GO:0003700	transcription factor activity, sequence-specific DNA binding	molecular_function	4
TRINITY_DN27020_c0_g1	TAIR|locus:2205455	37.5	1.3e-35	843233	BIM2	GO:0005634	nucleus	cellular_component	9
TRINITY_DN27020_c0_g1	TAIR|locus:2205455	37.5	1.3e-35	843233	BIM2	GO:0006351	transcription, DNA-templated	biological_process	10
TRINITY_DN27020_c0_g1	TAIR|locus:2205455	37.5	1.3e-35	843233	BIM2	GO:0006355	regulation of transcription, DNA-templated	biological_process	11
TRINITY_DN27020_c0_g1	TAIR|locus:2205455	37.5	1.3e-35	843233	BIM2	GO:0046983	protein dimerization activity	molecular_function	5
TRINITY_DN27021_c1_g1	UNIPROTKB|B9HWV6	61.9	9.6e-122	7482248	POPTR_0010s14920g	GO:0004497	monooxygenase activity	molecular_function	5
TRINITY_DN27021_c1_g3	UNIPROTKB|B9HWV4	53.8	4e-76	7489409	POPTR_0010s14900g	GO:0004497	monooxygenase activity	molecular_function	5
TRINITY_DN27021_c1_g4	UNIPROTKB|B9HWV4	73.7	3.1e-38	7489409	POPTR_0010s14900g	GO:0004497	monooxygenase activity	molecular_function	5
TRINITY_DN27021_c1_g5	UNIPROTKB|B9HWV8	65.2	5.4e-119	7482250	POPTR_0010s14950g	GO:0004497	monooxygenase activity	molecular_function	5
TRINITY_DN27022_c0_g1	UNIPROTKB|I1LIK2	67	2.7e-26	-	I1LIK2	GO:0005886	plasma membrane	cellular_component	5
TRINITY_DN27022_c0_g1	UNIPROTKB|I1LIK2	67	2.7e-26	-	I1LIK2	GO:0016021	integral component of membrane	cellular_component	6
TRINITY_DN27022_c0_g1	UNIPROTKB|I1LIK2	67	2.7e-26	-	I1LIK2	GO:0042626	ATPase activity, coupled to transmembrane movement of substances	molecular_function	12
TRINITY_DN27022_c0_g2	UNIPROTKB|I1LIK2	70.8	9.9e-35	-	I1LIK2	GO:0005886	plasma membrane	cellular_component	5
TRINITY_DN27022_c0_g2	UNIPROTKB|I1LIK2	70.8	9.9e-35	-	I1LIK2	GO:0016021	integral component of membrane	cellular_component	6
TRINITY_DN27022_c0_g2	UNIPROTKB|I1LIK2	70.8	9.9e-35	-	I1LIK2	GO:0042626	ATPase activity, coupled to transmembrane movement of substances	molecular_function	12
TRINITY_DN27022_c1_g1	UNIPROTKB|I1LIK4	78.4	2.8e-306	100807692	GLYMA_11G093900	GO:0005886	plasma membrane	cellular_component	5
TRINITY_DN27022_c1_g1	UNIPROTKB|I1LIK4	78.4	2.8e-306	100807692	GLYMA_11G093900	GO:0016021	integral component of membrane	cellular_component	6
TRINITY_DN27022_c1_g1	UNIPROTKB|I1LIK4	78.4	2.8e-306	100807692	GLYMA_11G093900	GO:0042626	ATPase activity, coupled to transmembrane movement of substances	molecular_function	12
TRINITY_DN27022_c1_g2	TAIR|locus:2037440	71.7	1.7e-31	841653	PSAH2	GO:0003674	molecular_function	molecular_function	2
TRINITY_DN27022_c1_g2	TAIR|locus:2037440	71.7	1.7e-31	841653	PSAH2	GO:0009507	chloroplast	cellular_component	10
TRINITY_DN27022_c1_g2	TAIR|locus:2037440	71.7	1.7e-31	841653	PSAH2	GO:0009534	chloroplast thylakoid	cellular_component	12
TRINITY_DN27022_c1_g2	TAIR|locus:2037440	71.7	1.7e-31	841653	PSAH2	GO:0009535	chloroplast thylakoid membrane	cellular_component	13
TRINITY_DN27022_c1_g2	TAIR|locus:2037440	71.7	1.7e-31	841653	PSAH2	GO:0009538	photosystem I reaction center	cellular_component	11
TRINITY_DN27022_c1_g2	TAIR|locus:2037440	71.7	1.7e-31	841653	PSAH2	GO:0009579	thylakoid	cellular_component	7
TRINITY_DN27022_c1_g2	TAIR|locus:2037440	71.7	1.7e-31	841653	PSAH2	GO:0009735	response to cytokinin	biological_process	6
TRINITY_DN27022_c1_g2	TAIR|locus:2037440	71.7	1.7e-31	841653	PSAH2	GO:0010287	plastoglobule	cellular_component	13
TRINITY_DN27022_c1_g2	TAIR|locus:2037440	71.7	1.7e-31	841653	PSAH2	GO:0015979	photosynthesis	biological_process	5
TRINITY_DN27022_c1_g2	TAIR|locus:2037440	71.7	1.7e-31	841653	PSAH2	GO:0016020	membrane	cellular_component	3
TRINITY_DN27022_c1_g2	TAIR|locus:2037440	71.7	1.7e-31	841653	PSAH2	GO:0016021	integral component of membrane	cellular_component	6
TRINITY_DN27022_c1_g3	TAIR|locus:2093377	74.5	5.7e-58	820859	PSAH-1	GO:0003674	molecular_function	molecular_function	2
TRINITY_DN27022_c1_g3	TAIR|locus:2093377	74.5	5.7e-58	820859	PSAH-1	GO:0009507	chloroplast	cellular_component	10
TRINITY_DN27022_c1_g3	TAIR|locus:2093377	74.5	5.7e-58	820859	PSAH-1	GO:0009534	chloroplast thylakoid	cellular_component	12
TRINITY_DN27022_c1_g3	TAIR|locus:2093377	74.5	5.7e-58	820859	PSAH-1	GO:0009535	chloroplast thylakoid membrane	cellular_component	13
TRINITY_DN27022_c1_g3	TAIR|locus:2093377	74.5	5.7e-58	820859	PSAH-1	GO:0009538	photosystem I reaction center	cellular_component	11
TRINITY_DN27022_c1_g3	TAIR|locus:2093377	74.5	5.7e-58	820859	PSAH-1	GO:0015979	photosynthesis	biological_process	5
TRINITY_DN27022_c1_g3	TAIR|locus:2093377	74.5	5.7e-58	820859	PSAH-1	GO:0016021	integral component of membrane	cellular_component	6
TRINITY_DN27023_c0_g5	TAIR|locus:2062729	82.4	1.5e-139	818751	SFGH	GO:0005737	cytoplasm	cellular_component	7
TRINITY_DN27023_c0_g5	TAIR|locus:2062729	82.4	1.5e-139	818751	SFGH	GO:0016788	hydrolase activity, acting on ester bonds	molecular_function	5
TRINITY_DN27023_c0_g5	TAIR|locus:2062729	82.4	1.5e-139	818751	SFGH	GO:0018738	S-formylglutathione hydrolase activity	molecular_function	7
TRINITY_DN27023_c0_g5	TAIR|locus:2062729	82.4	1.5e-139	818751	SFGH	GO:0046294	formaldehyde catabolic process	biological_process	7
TRINITY_DN27023_c0_g5	TAIR|locus:2062729	82.4	1.5e-139	818751	SFGH	GO:0046686	response to cadmium ion	biological_process	7
TRINITY_DN27023_c0_g5	TAIR|locus:2062729	82.4	1.5e-139	818751	SFGH	GO:0048046	apoplast	cellular_component	4
TRINITY_DN27023_c0_g5	TAIR|locus:2062729	82.4	1.5e-139	818751	SFGH	GO:0052689	carboxylic ester hydrolase activity	molecular_function	6
TRINITY_DN27024_c0_g1	TAIR|locus:2083440	77.8	2.2e-35	821610	UBP14	GO:0004843	thiol-dependent ubiquitin-specific protease activity	molecular_function	9
TRINITY_DN27024_c0_g1	TAIR|locus:2083440	77.8	2.2e-35	821610	UBP14	GO:0005829	cytosol	cellular_component	9
TRINITY_DN27024_c0_g1	TAIR|locus:2083440	77.8	2.2e-35	821610	UBP14	GO:0006511	ubiquitin-dependent protein catabolic process	biological_process	9
TRINITY_DN27024_c0_g1	TAIR|locus:2083440	77.8	2.2e-35	821610	UBP14	GO:0008242	omega peptidase activity	molecular_function	8
TRINITY_DN27024_c0_g1	TAIR|locus:2083440	77.8	2.2e-35	821610	UBP14	GO:0008270	zinc ion binding	molecular_function	8
TRINITY_DN27024_c0_g1	TAIR|locus:2083440	77.8	2.2e-35	821610	UBP14	GO:0009793	embryo development ending in seed dormancy	biological_process	5
TRINITY_DN27024_c0_g1	TAIR|locus:2083440	77.8	2.2e-35	821610	UBP14	GO:0016579	protein deubiquitination	biological_process	10
TRINITY_DN27024_c0_g1	TAIR|locus:2083440	77.8	2.2e-35	821610	UBP14	GO:0048767	root hair elongation	biological_process	7
TRINITY_DN27024_c1_g1	TAIR|locus:2083440	76.9	0	821610	UBP14	GO:0004843	thiol-dependent ubiquitin-specific protease activity	molecular_function	9
TRINITY_DN27024_c1_g1	TAIR|locus:2083440	76.9	0	821610	UBP14	GO:0005829	cytosol	cellular_component	9
TRINITY_DN27024_c1_g1	TAIR|locus:2083440	76.9	0	821610	UBP14	GO:0006511	ubiquitin-dependent protein catabolic process	biological_process	9
TRINITY_DN27024_c1_g1	TAIR|locus:2083440	76.9	0	821610	UBP14	GO:0008242	omega peptidase activity	molecular_function	8
TRINITY_DN27024_c1_g1	TAIR|locus:2083440	76.9	0	821610	UBP14	GO:0008270	zinc ion binding	molecular_function	8
TRINITY_DN27024_c1_g1	TAIR|locus:2083440	76.9	0	821610	UBP14	GO:0009793	embryo development ending in seed dormancy	biological_process	5
TRINITY_DN27024_c1_g1	TAIR|locus:2083440	76.9	0	821610	UBP14	GO:0016579	protein deubiquitination	biological_process	10
TRINITY_DN27024_c1_g1	TAIR|locus:2083440	76.9	0	821610	UBP14	GO:0048767	root hair elongation	biological_process	7
TRINITY_DN27025_c0_g1	TAIR|locus:2091757	59	1e-27	822039	AT3G24490	GO:0003700	transcription factor activity, sequence-specific DNA binding	molecular_function	4
TRINITY_DN27025_c0_g1	TAIR|locus:2091757	59	1e-27	822039	AT3G24490	GO:0005634	nucleus	cellular_component	9
TRINITY_DN27025_c0_g1	TAIR|locus:2091757	59	1e-27	822039	AT3G24490	GO:0006355	regulation of transcription, DNA-templated	biological_process	11
TRINITY_DN27025_c1_g2	UNIPROTKB|F6H410	76.8	9.7e-232	100242882	VIT_14s0068g00710	GO:0004004	ATP-dependent RNA helicase activity	molecular_function	11
TRINITY_DN27025_c1_g2	UNIPROTKB|F6H410	76.8	9.7e-232	100242882	VIT_14s0068g00710	GO:0010501	RNA secondary structure unwinding	biological_process	9
TRINITY_DN27025_c1_g3	TAIR|locus:2092462	87.3	2.1e-53	820418	AT3G12390	GO:0005634	nucleus	cellular_component	9
TRINITY_DN27025_c1_g3	TAIR|locus:2092462	87.3	2.1e-53	820418	AT3G12390	GO:0005794	Golgi apparatus	cellular_component	9
TRINITY_DN27025_c1_g3	TAIR|locus:2092462	87.3	2.1e-53	820418	AT3G12390	GO:0005829	cytosol	cellular_component	9
TRINITY_DN27025_c1_g3	TAIR|locus:2092462	87.3	2.1e-53	820418	AT3G12390	GO:0009506	plasmodesma	cellular_component	5
TRINITY_DN27025_c1_g3	TAIR|locus:2092462	87.3	2.1e-53	820418	AT3G12390	GO:0009651	response to salt stress	biological_process	6
TRINITY_DN27025_c1_g3	TAIR|locus:2092462	87.3	2.1e-53	820418	AT3G12390	GO:0015031	protein transport	biological_process	6
TRINITY_DN27025_c1_g3	TAIR|locus:2092462	87.3	2.1e-53	820418	AT3G12390	GO:0022626	cytosolic ribosome	cellular_component	11
TRINITY_DN27025_c1_g4	TAIR|locus:2092687	40.5	1.6e-35	821335	MYB4R1	GO:0003677	DNA binding	molecular_function	6
TRINITY_DN27025_c1_g4	TAIR|locus:2092687	40.5	1.6e-35	821335	MYB4R1	GO:0003700	transcription factor activity, sequence-specific DNA binding	molecular_function	4
TRINITY_DN27025_c1_g4	TAIR|locus:2092687	40.5	1.6e-35	821335	MYB4R1	GO:0005634	nucleus	cellular_component	9
TRINITY_DN27025_c1_g4	TAIR|locus:2092687	40.5	1.6e-35	821335	MYB4R1	GO:0006355	regulation of transcription, DNA-templated	biological_process	11
TRINITY_DN27025_c1_g5	TAIR|locus:2092462	88	9.2e-54	820418	AT3G12390	GO:0005634	nucleus	cellular_component	9
TRINITY_DN27025_c1_g5	TAIR|locus:2092462	88	9.2e-54	820418	AT3G12390	GO:0005794	Golgi apparatus	cellular_component	9
TRINITY_DN27025_c1_g5	TAIR|locus:2092462	88	9.2e-54	820418	AT3G12390	GO:0005829	cytosol	cellular_component	9
TRINITY_DN27025_c1_g5	TAIR|locus:2092462	88	9.2e-54	820418	AT3G12390	GO:0009506	plasmodesma	cellular_component	5
TRINITY_DN27025_c1_g5	TAIR|locus:2092462	88	9.2e-54	820418	AT3G12390	GO:0009651	response to salt stress	biological_process	6
TRINITY_DN27025_c1_g5	TAIR|locus:2092462	88	9.2e-54	820418	AT3G12390	GO:0015031	protein transport	biological_process	6
TRINITY_DN27025_c1_g5	TAIR|locus:2092462	88	9.2e-54	820418	AT3G12390	GO:0022626	cytosolic ribosome	cellular_component	11
TRINITY_DN27026_c0_g1	TAIR|locus:2037950	70.8	7.4e-257	840184	GBSS1	GO:0004373	glycogen (starch) synthase activity	molecular_function	8
TRINITY_DN27026_c0_g1	TAIR|locus:2037950	70.8	7.4e-257	840184	GBSS1	GO:0005515	protein binding	molecular_function	4
TRINITY_DN27026_c0_g1	TAIR|locus:2037950	70.8	7.4e-257	840184	GBSS1	GO:0009507	chloroplast	cellular_component	10
TRINITY_DN27026_c0_g1	TAIR|locus:2037950	70.8	7.4e-257	840184	GBSS1	GO:0009569	chloroplast starch grain	cellular_component	12
TRINITY_DN27026_c0_g1	TAIR|locus:2037950	70.8	7.4e-257	840184	GBSS1	GO:0016757	transferase activity, transferring glycosyl groups	molecular_function	5
TRINITY_DN27026_c0_g1	TAIR|locus:2037950	70.8	7.4e-257	840184	GBSS1	GO:0019252	starch biosynthetic process	biological_process	9
TRINITY_DN27026_c0_g1	TAIR|locus:2037950	70.8	7.4e-257	840184	GBSS1	GO:0033840	NDP-glucose-starch glucosyltransferase activity	molecular_function	8
TRINITY_DN27027_c0_g2	TAIR|locus:2086770	75.9	0	820936	TPR2	GO:0005515	protein binding	molecular_function	4
TRINITY_DN27027_c0_g2	TAIR|locus:2086770	75.9	0	820936	TPR2	GO:0005634	nucleus	cellular_component	9
TRINITY_DN27027_c0_g2	TAIR|locus:2086770	75.9	0	820936	TPR2	GO:0006351	transcription, DNA-templated	biological_process	10
TRINITY_DN27027_c0_g2	TAIR|locus:2086770	75.9	0	820936	TPR2	GO:0006355	regulation of transcription, DNA-templated	biological_process	11
TRINITY_DN27027_c0_g2	TAIR|locus:2086770	75.9	0	820936	TPR2	GO:0010072	primary shoot apical meristem specification	biological_process	7
TRINITY_DN27027_c0_g3	UNIPROTKB|B9HII0	91.9	1.8e-40	7498225	POPTR_0008s09880g	GO:0006995	cellular response to nitrogen starvation	biological_process	9
TRINITY_DN27028_c0_g1	TAIR|locus:2083646	73.3	2.8e-234	820747	AT3G15160	GO:0005634	nucleus	cellular_component	9
TRINITY_DN27028_c0_g1	TAIR|locus:2083646	73.3	2.8e-234	820747	AT3G15160	GO:0008150	biological_process	biological_process	2
TRINITY_DN27028_c0_g1	TAIR|locus:2083646	73.3	2.8e-234	820747	AT3G15160	GO:0044599	AP-5 adaptor complex	cellular_component	11
TRINITY_DN27029_c0_g1	ZFIN|ZDB-GENE-030131-3306	36.5	2.8e-153	564651	hltf	GO:0000209	protein polyubiquitination	biological_process	11
TRINITY_DN27029_c0_g1	ZFIN|ZDB-GENE-030131-3306	36.5	2.8e-153	564651	hltf	GO:0003676	nucleic acid binding	molecular_function	5
TRINITY_DN27029_c0_g1	ZFIN|ZDB-GENE-030131-3306	36.5	2.8e-153	564651	hltf	GO:0005524	ATP binding	molecular_function	9
TRINITY_DN27029_c0_g1	ZFIN|ZDB-GENE-030131-3306	36.5	2.8e-153	564651	hltf	GO:0006301	postreplication repair	biological_process	10
TRINITY_DN27029_c0_g1	ZFIN|ZDB-GENE-030131-3306	36.5	2.8e-153	564651	hltf	GO:0006357	regulation of transcription from RNA polymerase II promoter	biological_process	12
TRINITY_DN27029_c0_g1	ZFIN|ZDB-GENE-030131-3306	36.5	2.8e-153	564651	hltf	GO:0008270	zinc ion binding	molecular_function	8
TRINITY_DN27029_c0_g1	ZFIN|ZDB-GENE-030131-3306	36.5	2.8e-153	564651	hltf	GO:0016818	hydrolase activity, acting on acid anhydrides, in phosphorus-containing anhydrides	molecular_function	6
TRINITY_DN27029_c0_g1	ZFIN|ZDB-GENE-030131-3306	36.5	2.8e-153	564651	hltf	GO:0016887	ATPase activity	molecular_function	9
TRINITY_DN27029_c0_g1	ZFIN|ZDB-GENE-030131-3306	36.5	2.8e-153	564651	hltf	GO:0046872	metal ion binding	molecular_function	6
TRINITY_DN27029_c0_g1	ZFIN|ZDB-GENE-030131-3306	36.5	2.8e-153	564651	hltf	GO:0061630	ubiquitin protein ligase activity	molecular_function	7
TRINITY_DN27029_c0_g2	UNIPROTKB|B9IFV8	78.2	0	7486518	POPTR_0016s10620g	GO:0004176	ATP-dependent peptidase activity	molecular_function	7
TRINITY_DN27029_c0_g2	UNIPROTKB|B9IFV8	78.2	0	7486518	POPTR_0016s10620g	GO:0005743	mitochondrial inner membrane	cellular_component	13
TRINITY_DN27029_c0_g2	UNIPROTKB|B9IFV8	78.2	0	7486518	POPTR_0016s10620g	GO:0006461	protein complex assembly	biological_process	7
TRINITY_DN27029_c0_g2	UNIPROTKB|B9IFV8	78.2	0	7486518	POPTR_0016s10620g	GO:0008053	mitochondrial fusion	biological_process	6
TRINITY_DN27029_c0_g2	UNIPROTKB|B9IFV8	78.2	0	7486518	POPTR_0016s10620g	GO:0008237	metallopeptidase activity	molecular_function	7
TRINITY_DN27029_c0_g2	UNIPROTKB|B9IFV8	78.2	0	7486518	POPTR_0016s10620g	GO:0009535	chloroplast thylakoid membrane	cellular_component	13
TRINITY_DN27029_c0_g2	UNIPROTKB|B9IFV8	78.2	0	7486518	POPTR_0016s10620g	GO:0034982	mitochondrial protein processing	biological_process	7
TRINITY_DN27029_c0_g2	UNIPROTKB|B9IFV8	78.2	0	7486518	POPTR_0016s10620g	GO:0042407	cristae formation	biological_process	8
TRINITY_DN27029_c0_g2	UNIPROTKB|B9IFV8	78.2	0	7486518	POPTR_0016s10620g	GO:0045041	protein import into mitochondrial intermembrane space	biological_process	7
TRINITY_DN27031_c0_g1	TAIR|locus:2076795	55.7	0	825342	AT3G61690	GO:0005634	nucleus	cellular_component	9
TRINITY_DN27031_c0_g1	TAIR|locus:2076795	55.7	0	825342	AT3G61690	GO:0016779	nucleotidyltransferase activity	molecular_function	6
TRINITY_DN27032_c1_g1	UNIPROTKB|Q08480	90.1	3.3e-125	107276068	ADK-B	GO:0004017	adenylate kinase activity	molecular_function	9
TRINITY_DN27032_c1_g1	UNIPROTKB|Q08480	90.1	3.3e-125	107276068	ADK-B	GO:0006163	purine nucleotide metabolic process	biological_process	10
TRINITY_DN27032_c1_g4	TAIR|locus:2076299	63.5	2e-108	820187	AT3G10250	GO:0003674	molecular_function	molecular_function	2
TRINITY_DN27032_c1_g4	TAIR|locus:2076299	63.5	2e-108	820187	AT3G10250	GO:0008150	biological_process	biological_process	2
TRINITY_DN27033_c0_g1	TAIR|locus:2099397	66.2	4.2e-182	820712	AT3G14830	GO:0003674	molecular_function	molecular_function	2
TRINITY_DN27033_c0_g1	TAIR|locus:2099397	66.2	4.2e-182	820712	AT3G14830	GO:0005739	mitochondrion	cellular_component	9
TRINITY_DN27033_c0_g1	TAIR|locus:2099397	66.2	4.2e-182	820712	AT3G14830	GO:0008150	biological_process	biological_process	2
TRINITY_DN27034_c0_g1	TAIR|locus:2094776	65.9	6.3e-125	821684	AT3G21300	GO:0001510	RNA methylation	biological_process	10
TRINITY_DN27034_c0_g1	TAIR|locus:2094776	65.9	6.3e-125	821684	AT3G21300	GO:0003723	RNA binding	molecular_function	6
TRINITY_DN27034_c0_g1	TAIR|locus:2094776	65.9	6.3e-125	821684	AT3G21300	GO:0005737	cytoplasm	cellular_component	7
TRINITY_DN27034_c0_g1	TAIR|locus:2094776	65.9	6.3e-125	821684	AT3G21300	GO:0006396	RNA processing	biological_process	9
TRINITY_DN27034_c0_g1	TAIR|locus:2094776	65.9	6.3e-125	821684	AT3G21300	GO:0008173	RNA methyltransferase activity	molecular_function	7
TRINITY_DN27035_c0_g1	UNIPROTKB|C5Y8Y1	68.4	3.9e-89	8068458	Sb06g030260	GO:0000287	magnesium ion binding	molecular_function	7
TRINITY_DN27035_c0_g1	UNIPROTKB|C5Y8Y1	68.4	3.9e-89	8068458	Sb06g030260	GO:0004765	shikimate kinase activity	molecular_function	7
TRINITY_DN27035_c0_g1	UNIPROTKB|C5Y8Y1	68.4	3.9e-89	8068458	Sb06g030260	GO:0009073	aromatic amino acid family biosynthetic process	biological_process	8
TRINITY_DN27035_c0_g1	UNIPROTKB|C5Y8Y1	68.4	3.9e-89	8068458	Sb06g030260	GO:0019632	shikimate metabolic process	biological_process	9
TRINITY_DN27036_c0_g2	UNIPROTKB|D7TWM3	81.2	0	100259303	VIT_14s0066g01030	GO:0000923	equatorial microtubule organizing center	cellular_component	12
TRINITY_DN27036_c0_g2	UNIPROTKB|D7TWM3	81.2	0	100259303	VIT_14s0066g01030	GO:0005200	structural constituent of cytoskeleton	molecular_function	4
TRINITY_DN27036_c0_g2	UNIPROTKB|D7TWM3	81.2	0	100259303	VIT_14s0066g01030	GO:0005813	centrosome	cellular_component	9
TRINITY_DN27036_c0_g2	UNIPROTKB|D7TWM3	81.2	0	100259303	VIT_14s0066g01030	GO:0005816	spindle pole body	cellular_component	11
TRINITY_DN27036_c0_g2	UNIPROTKB|D7TWM3	81.2	0	100259303	VIT_14s0066g01030	GO:0007126	meiotic nuclear division	biological_process	5
TRINITY_DN27036_c0_g2	UNIPROTKB|D7TWM3	81.2	0	100259303	VIT_14s0066g01030	GO:0008275	gamma-tubulin small complex	cellular_component	11
TRINITY_DN27036_c0_g2	UNIPROTKB|D7TWM3	81.2	0	100259303	VIT_14s0066g01030	GO:0031122	cytoplasmic microtubule organization	biological_process	7
TRINITY_DN27036_c0_g2	UNIPROTKB|D7TWM3	81.2	0	100259303	VIT_14s0066g01030	GO:0043015	gamma-tubulin binding	molecular_function	7
TRINITY_DN27036_c0_g2	UNIPROTKB|D7TWM3	81.2	0	100259303	VIT_14s0066g01030	GO:0051011	microtubule minus-end binding	molecular_function	8
TRINITY_DN27036_c0_g2	UNIPROTKB|D7TWM3	81.2	0	100259303	VIT_14s0066g01030	GO:0051298	centrosome duplication	biological_process	10
TRINITY_DN27036_c0_g2	UNIPROTKB|D7TWM3	81.2	0	100259303	VIT_14s0066g01030	GO:0051415	interphase microtubule nucleation by interphase microtubule organizing center	biological_process	9
TRINITY_DN27036_c0_g2	UNIPROTKB|D7TWM3	81.2	0	100259303	VIT_14s0066g01030	GO:0090307	mitotic spindle assembly	biological_process	9
TRINITY_DN27037_c0_g1	UNIPROTKB|D7TBE8	82.6	2.8e-217	100257740	VIT_11s0016g02960	GO:0004553	hydrolase activity, hydrolyzing O-glycosyl compounds	molecular_function	6
TRINITY_DN27037_c0_g1	UNIPROTKB|D7TBE8	82.6	2.8e-217	100257740	VIT_11s0016g02960	GO:0030247	polysaccharide binding	molecular_function	5
TRINITY_DN27037_c0_g1	UNIPROTKB|D7TBE8	82.6	2.8e-217	100257740	VIT_11s0016g02960	GO:0046658	anchored component of plasma membrane	cellular_component	8
TRINITY_DN27038_c1_g1	TAIR|locus:2166439	79.9	1.4e-70	830453	CPD	GO:0004497	monooxygenase activity	molecular_function	5
TRINITY_DN27038_c1_g1	TAIR|locus:2166439	79.9	1.4e-70	830453	CPD	GO:0005506	iron ion binding	molecular_function	8
TRINITY_DN27038_c1_g1	TAIR|locus:2166439	79.9	1.4e-70	830453	CPD	GO:0005739	mitochondrion	cellular_component	9
TRINITY_DN27038_c1_g1	TAIR|locus:2166439	79.9	1.4e-70	830453	CPD	GO:0009826	unidimensional cell growth	biological_process	6
TRINITY_DN27038_c1_g1	TAIR|locus:2166439	79.9	1.4e-70	830453	CPD	GO:0009911	positive regulation of flower development	biological_process	9
TRINITY_DN27038_c1_g1	TAIR|locus:2166439	79.9	1.4e-70	830453	CPD	GO:0010224	response to UV-B	biological_process	8
TRINITY_DN27038_c1_g1	TAIR|locus:2166439	79.9	1.4e-70	830453	CPD	GO:0010268	brassinosteroid homeostasis	biological_process	8
TRINITY_DN27038_c1_g1	TAIR|locus:2166439	79.9	1.4e-70	830453	CPD	GO:0010584	pollen exine formation	biological_process	6
TRINITY_DN27038_c1_g1	TAIR|locus:2166439	79.9	1.4e-70	830453	CPD	GO:0016021	integral component of membrane	cellular_component	6
TRINITY_DN27038_c1_g1	TAIR|locus:2166439	79.9	1.4e-70	830453	CPD	GO:0016125	sterol metabolic process	biological_process	7
TRINITY_DN27038_c1_g1	TAIR|locus:2166439	79.9	1.4e-70	830453	CPD	GO:0016132	brassinosteroid biosynthetic process	biological_process	6
TRINITY_DN27038_c1_g1	TAIR|locus:2166439	79.9	1.4e-70	830453	CPD	GO:0016705	oxidoreductase activity, acting on paired donors, with incorporation or reduction of molecular oxygen	molecular_function	5
TRINITY_DN27038_c1_g1	TAIR|locus:2166439	79.9	1.4e-70	830453	CPD	GO:0019825	oxygen binding	molecular_function	4
TRINITY_DN27038_c1_g1	TAIR|locus:2166439	79.9	1.4e-70	830453	CPD	GO:0020037	heme binding	molecular_function	6
TRINITY_DN27038_c1_g1	TAIR|locus:2166439	79.9	1.4e-70	830453	CPD	GO:0048657	anther wall tapetum cell differentiation	biological_process	7
TRINITY_DN27038_c1_g1	TAIR|locus:2166439	79.9	1.4e-70	830453	CPD	GO:0055114	oxidation-reduction process	biological_process	5
TRINITY_DN27038_c1_g2	UNIPROTKB|D7T4R0	71.9	1.1e-31	-	VIT_13s0067g00660	GO:0004497	monooxygenase activity	molecular_function	5
TRINITY_DN27038_c1_g2	UNIPROTKB|D7T4R0	71.9	1.1e-31	-	VIT_13s0067g00660	GO:0007275	multicellular organism development	biological_process	5
TRINITY_DN27038_c1_g2	UNIPROTKB|D7T4R0	71.9	1.1e-31	-	VIT_13s0067g00660	GO:0010268	brassinosteroid homeostasis	biological_process	8
TRINITY_DN27038_c1_g2	UNIPROTKB|D7T4R0	71.9	1.1e-31	-	VIT_13s0067g00660	GO:0016125	sterol metabolic process	biological_process	7
TRINITY_DN27038_c1_g2	UNIPROTKB|D7T4R0	71.9	1.1e-31	-	VIT_13s0067g00660	GO:0016132	brassinosteroid biosynthetic process	biological_process	6
TRINITY_DN27038_c3_g1	UNIPROTKB|B9HSP6	88.9	1.9e-30	7474440	POPTR_0010s19710g	GO:0004497	monooxygenase activity	molecular_function	5
TRINITY_DN27038_c3_g1	UNIPROTKB|B9HSP6	88.9	1.9e-30	7474440	POPTR_0010s19710g	GO:0007275	multicellular organism development	biological_process	5
TRINITY_DN27038_c3_g1	UNIPROTKB|B9HSP6	88.9	1.9e-30	7474440	POPTR_0010s19710g	GO:0010268	brassinosteroid homeostasis	biological_process	8
TRINITY_DN27038_c3_g1	UNIPROTKB|B9HSP6	88.9	1.9e-30	7474440	POPTR_0010s19710g	GO:0016125	sterol metabolic process	biological_process	7
TRINITY_DN27038_c3_g1	UNIPROTKB|B9HSP6	88.9	1.9e-30	7474440	POPTR_0010s19710g	GO:0016132	brassinosteroid biosynthetic process	biological_process	6
TRINITY_DN27038_c4_g2	TAIR|locus:2200410	67.4	2e-62	842830	AT1G65230	GO:0003674	molecular_function	molecular_function	2
TRINITY_DN27038_c4_g2	TAIR|locus:2200410	67.4	2e-62	842830	AT1G65230	GO:0008150	biological_process	biological_process	2
TRINITY_DN27038_c4_g2	TAIR|locus:2200410	67.4	2e-62	842830	AT1G65230	GO:0009507	chloroplast	cellular_component	10
TRINITY_DN27038_c4_g2	TAIR|locus:2200410	67.4	2e-62	842830	AT1G65230	GO:0016021	integral component of membrane	cellular_component	6
TRINITY_DN27038_c4_g4	TAIR|locus:2061310	84.2	2.1e-40	817698	GUN1	GO:0003677	DNA binding	molecular_function	6
TRINITY_DN27038_c4_g4	TAIR|locus:2061310	84.2	2.1e-40	817698	GUN1	GO:0009507	chloroplast	cellular_component	10
TRINITY_DN27038_c4_g4	TAIR|locus:2061310	84.2	2.1e-40	817698	GUN1	GO:0010019	chloroplast-nucleus signaling pathway	biological_process	7
TRINITY_DN27038_c4_g4	TAIR|locus:2061310	84.2	2.1e-40	817698	GUN1	GO:0031930	mitochondria-nucleus signaling pathway	biological_process	7
TRINITY_DN27038_c4_g6	TAIR|locus:2181216	54.1	3.7e-26	832778	ACP5	GO:0000036	ACP phosphopantetheine attachment site binding involved in fatty acid biosynthetic process	molecular_function	7
TRINITY_DN27038_c4_g6	TAIR|locus:2181216	54.1	3.7e-26	832778	ACP5	GO:0006633	fatty acid biosynthetic process	biological_process	9
TRINITY_DN27038_c4_g6	TAIR|locus:2181216	54.1	3.7e-26	832778	ACP5	GO:0009507	chloroplast	cellular_component	10
TRINITY_DN27038_c4_g6	TAIR|locus:2181216	54.1	3.7e-26	832778	ACP5	GO:0031177	phosphopantetheine binding	molecular_function	5
TRINITY_DN27039_c0_g1	UNIPROTKB|F6HKF2	76.4	1.5e-266	-	VIT_08s0007g04350	GO:0004674	protein serine/threonine kinase activity	molecular_function	8
TRINITY_DN27039_c0_g1	UNIPROTKB|F6HKF2	76.4	1.5e-266	-	VIT_08s0007g04350	GO:0005886	plasma membrane	cellular_component	5
TRINITY_DN27039_c0_g1	UNIPROTKB|F6HKF2	76.4	1.5e-266	-	VIT_08s0007g04350	GO:0007166	cell surface receptor signaling pathway	biological_process	7
TRINITY_DN27040_c0_g1	UNIPROTKB|B9NGV9	62.5	5.3e-138	18097253	POPTR_0003s21940g	GO:0004674	protein serine/threonine kinase activity	molecular_function	8
TRINITY_DN27040_c0_g1	UNIPROTKB|B9NGV9	62.5	5.3e-138	18097253	POPTR_0003s21940g	GO:0005886	plasma membrane	cellular_component	5
TRINITY_DN27040_c0_g1	UNIPROTKB|B9NGV9	62.5	5.3e-138	18097253	POPTR_0003s21940g	GO:0006468	protein phosphorylation	biological_process	8
TRINITY_DN27040_c0_g2	UNIPROTKB|B9NGV9	67.7	1e-34	18097253	POPTR_0003s21940g	GO:0004674	protein serine/threonine kinase activity	molecular_function	8
TRINITY_DN27040_c0_g2	UNIPROTKB|B9NGV9	67.7	1e-34	18097253	POPTR_0003s21940g	GO:0005886	plasma membrane	cellular_component	5
TRINITY_DN27040_c0_g2	UNIPROTKB|B9NGV9	67.7	1e-34	18097253	POPTR_0003s21940g	GO:0006468	protein phosphorylation	biological_process	8
TRINITY_DN27040_c0_g3	UNIPROTKB|U5GNB7	49.5	2e-13	18097250	POPTR_0003s21910g	GO:0004674	protein serine/threonine kinase activity	molecular_function	8
TRINITY_DN27040_c0_g3	UNIPROTKB|U5GNB7	49.5	2e-13	18097250	POPTR_0003s21910g	GO:0005886	plasma membrane	cellular_component	5
TRINITY_DN27040_c0_g3	UNIPROTKB|U5GNB7	49.5	2e-13	18097250	POPTR_0003s21910g	GO:0006468	protein phosphorylation	biological_process	8
TRINITY_DN27041_c0_g1	UNIPROTKB|B9GQF0	76.1	7.3e-164	7457370	POPTR_0002s16760g	GO:0005794	Golgi apparatus	cellular_component	9
TRINITY_DN27041_c0_g1	UNIPROTKB|B9GQF0	76.1	7.3e-164	7457370	POPTR_0002s16760g	GO:0035252	UDP-xylosyltransferase activity	molecular_function	7
TRINITY_DN27041_c0_g1	UNIPROTKB|B9GQF0	76.1	7.3e-164	7457370	POPTR_0002s16760g	GO:0042546	cell wall biogenesis	biological_process	5
TRINITY_DN27042_c0_g2	TAIR|locus:2169995	60.1	1.4e-103	836703	AT5G65740	GO:0004842	ubiquitin-protein transferase activity	molecular_function	6
TRINITY_DN27042_c0_g2	TAIR|locus:2169995	60.1	1.4e-103	836703	AT5G65740	GO:0005634	nucleus	cellular_component	9
TRINITY_DN27042_c0_g2	TAIR|locus:2169995	60.1	1.4e-103	836703	AT5G65740	GO:0006281	DNA repair	biological_process	9
TRINITY_DN27042_c0_g2	TAIR|locus:2169995	60.1	1.4e-103	836703	AT5G65740	GO:0043240	Fanconi anaemia nuclear complex	cellular_component	13
TRINITY_DN27043_c0_g1	TAIR|locus:2009482	82.4	4e-20	838869	AT1G22630	GO:0009507	chloroplast	cellular_component	10
TRINITY_DN27043_c0_g1	TAIR|locus:2009482	82.4	4e-20	838869	AT1G22630	GO:0031072	heat shock protein binding	molecular_function	5
TRINITY_DN27043_c0_g1	TAIR|locus:2009482	82.4	4e-20	838869	AT1G22630	GO:0051082	unfolded protein binding	molecular_function	5
TRINITY_DN27044_c0_g1	UNIPROTKB|I1I2J8	69.5	2.5e-26	-	BRADI3G19720	GO:0000977	RNA polymerase II regulatory region sequence-specific DNA binding	molecular_function	10
TRINITY_DN27044_c0_g1	UNIPROTKB|I1I2J8	69.5	2.5e-26	-	BRADI3G19720	GO:0003700	transcription factor activity, sequence-specific DNA binding	molecular_function	4
TRINITY_DN27044_c0_g1	UNIPROTKB|I1I2J8	69.5	2.5e-26	-	BRADI3G19720	GO:0005634	nucleus	cellular_component	9
TRINITY_DN27044_c0_g1	UNIPROTKB|I1I2J8	69.5	2.5e-26	-	BRADI3G19720	GO:0006357	regulation of transcription from RNA polymerase II promoter	biological_process	12
TRINITY_DN27045_c0_g1	UNIPROTKB|Q6K9C3	65.2	7.5e-36	4329951	RSZ23	GO:0000398	mRNA splicing, via spliceosome	biological_process	11
TRINITY_DN27046_c0_g3	TAIR|locus:2092742	73.5	3.1e-208	821331	AT3G18060	GO:0000166	nucleotide binding	molecular_function	5
TRINITY_DN27046_c0_g3	TAIR|locus:2092742	73.5	3.1e-208	821331	AT3G18060	GO:0005737	cytoplasm	cellular_component	7
TRINITY_DN27046_c0_g3	TAIR|locus:2092742	73.5	3.1e-208	821331	AT3G18060	GO:0005829	cytosol	cellular_component	9
TRINITY_DN27046_c0_g3	TAIR|locus:2092742	73.5	3.1e-208	821331	AT3G18060	GO:0008150	biological_process	biological_process	2
TRINITY_DN27046_c0_g3	TAIR|locus:2092742	73.5	3.1e-208	821331	AT3G18060	GO:0080008	Cul4-RING E3 ubiquitin ligase complex	cellular_component	9
TRINITY_DN27046_c0_g4	TAIR|locus:2092742	73.3	5.2e-19	821331	AT3G18060	GO:0000166	nucleotide binding	molecular_function	5
TRINITY_DN27046_c0_g4	TAIR|locus:2092742	73.3	5.2e-19	821331	AT3G18060	GO:0005737	cytoplasm	cellular_component	7
TRINITY_DN27046_c0_g4	TAIR|locus:2092742	73.3	5.2e-19	821331	AT3G18060	GO:0005829	cytosol	cellular_component	9
TRINITY_DN27046_c0_g4	TAIR|locus:2092742	73.3	5.2e-19	821331	AT3G18060	GO:0008150	biological_process	biological_process	2
TRINITY_DN27046_c0_g4	TAIR|locus:2092742	73.3	5.2e-19	821331	AT3G18060	GO:0080008	Cul4-RING E3 ubiquitin ligase complex	cellular_component	9
TRINITY_DN27046_c0_g5	TAIR|locus:2175906	55.8	1.7e-152	831654	CAX7	GO:0005432	calcium:sodium antiporter activity	molecular_function	11
TRINITY_DN27046_c0_g5	TAIR|locus:2175906	55.8	1.7e-152	831654	CAX7	GO:0005774	vacuolar membrane	cellular_component	11
TRINITY_DN27046_c0_g5	TAIR|locus:2175906	55.8	1.7e-152	831654	CAX7	GO:0006812	cation transport	biological_process	6
TRINITY_DN27046_c0_g5	TAIR|locus:2175906	55.8	1.7e-152	831654	CAX7	GO:0006813	potassium ion transport	biological_process	8
TRINITY_DN27046_c0_g5	TAIR|locus:2175906	55.8	1.7e-152	831654	CAX7	GO:0006814	sodium ion transport	biological_process	8
TRINITY_DN27046_c0_g5	TAIR|locus:2175906	55.8	1.7e-152	831654	CAX7	GO:0015297	antiporter activity	molecular_function	7
TRINITY_DN27046_c0_g5	TAIR|locus:2175906	55.8	1.7e-152	831654	CAX7	GO:0015491	cation:cation antiporter activity	molecular_function	9
TRINITY_DN27046_c0_g5	TAIR|locus:2175906	55.8	1.7e-152	831654	CAX7	GO:0016021	integral component of membrane	cellular_component	6
TRINITY_DN27046_c0_g5	TAIR|locus:2175906	55.8	1.7e-152	831654	CAX7	GO:0055085	transmembrane transport	biological_process	5
TRINITY_DN27047_c0_g1	UNIPROTKB|K7LSN5	59.5	0	100796560	GLYMA_12G024600	GO:0006405	RNA export from nucleus	biological_process	8
TRINITY_DN27047_c0_g1	UNIPROTKB|K7LSN5	59.5	0	100796560	GLYMA_12G024600	GO:0006606	protein import into nucleus	biological_process	6
TRINITY_DN27047_c0_g1	UNIPROTKB|K7LSN5	59.5	0	100796560	GLYMA_12G024600	GO:0017056	structural constituent of nuclear pore	molecular_function	4
TRINITY_DN27047_c0_g1	UNIPROTKB|K7LSN5	59.5	0	100796560	GLYMA_12G024600	GO:0044611	nuclear pore inner ring	cellular_component	13
TRINITY_DN27048_c0_g1	TAIR|locus:2165326	80.4	1.9e-239	835245	KEA5	GO:0006813	potassium ion transport	biological_process	8
TRINITY_DN27048_c0_g1	TAIR|locus:2165326	80.4	1.9e-239	835245	KEA5	GO:0015079	potassium ion transmembrane transporter activity	molecular_function	10
TRINITY_DN27048_c0_g1	TAIR|locus:2165326	80.4	1.9e-239	835245	KEA5	GO:0015299	solute:proton antiporter activity	molecular_function	9
TRINITY_DN27048_c0_g1	TAIR|locus:2165326	80.4	1.9e-239	835245	KEA5	GO:0015386	potassium:proton antiporter activity	molecular_function	11
TRINITY_DN27048_c0_g1	TAIR|locus:2165326	80.4	1.9e-239	835245	KEA5	GO:0016021	integral component of membrane	cellular_component	6
TRINITY_DN27048_c0_g1	TAIR|locus:2165326	80.4	1.9e-239	835245	KEA5	GO:0071805	potassium ion transmembrane transport	biological_process	7
TRINITY_DN27048_c0_g1	TAIR|locus:2165326	80.4	1.9e-239	835245	KEA5	GO:1902600	hydrogen ion transmembrane transport	biological_process	9
TRINITY_DN27050_c0_g1	TAIR|locus:2045208	66.3	3.5e-52	817741	MRL7-L	GO:0006355	regulation of transcription, DNA-templated	biological_process	11
TRINITY_DN27050_c0_g1	TAIR|locus:2045208	66.3	3.5e-52	817741	MRL7-L	GO:0009507	chloroplast	cellular_component	10
TRINITY_DN27050_c0_g1	TAIR|locus:2045208	66.3	3.5e-52	817741	MRL7-L	GO:0009570	chloroplast stroma	cellular_component	12
TRINITY_DN27050_c0_g1	TAIR|locus:2045208	66.3	3.5e-52	817741	MRL7-L	GO:0009658	chloroplast organization	biological_process	6
TRINITY_DN27051_c0_g1	UNIPROTKB|F6HMA2	69.9	3.2e-187	-	VIT_10s0003g01360	GO:0004197	cysteine-type endopeptidase activity	molecular_function	8
TRINITY_DN27051_c0_g1	UNIPROTKB|F6HMA2	69.9	3.2e-187	-	VIT_10s0003g01360	GO:0005615	extracellular space	cellular_component	5
TRINITY_DN27051_c0_g1	UNIPROTKB|F6HMA2	69.9	3.2e-187	-	VIT_10s0003g01360	GO:0005764	lysosome	cellular_component	11
TRINITY_DN27051_c0_g1	UNIPROTKB|F6HMA2	69.9	3.2e-187	-	VIT_10s0003g01360	GO:0051603	proteolysis involved in cellular protein catabolic process	biological_process	8
TRINITY_DN27051_c0_g2	UNIPROTKB|U5GGM8	71.6	9.3e-285	18098950	POPTR_0005s05300g	GO:0001522	pseudouridine synthesis	biological_process	10
TRINITY_DN27051_c0_g2	UNIPROTKB|U5GGM8	71.6	9.3e-285	18098950	POPTR_0005s05300g	GO:0005634	nucleus	cellular_component	9
TRINITY_DN27051_c0_g2	UNIPROTKB|U5GGM8	71.6	9.3e-285	18098950	POPTR_0005s05300g	GO:0009982	pseudouridine synthase activity	molecular_function	6
TRINITY_DN27052_c0_g3	UNIPROTKB|U5G9M9	73	6e-69	7468021	POPTR_0006s09300g	GO:0003735	structural constituent of ribosome	molecular_function	4
TRINITY_DN27052_c0_g3	UNIPROTKB|U5G9M9	73	6e-69	7468021	POPTR_0006s09300g	GO:0006412	translation	biological_process	7
TRINITY_DN27053_c0_g1	UNIPROTKB|F6HVY4	80.3	0	100852965	VIT_10s0071g00940	GO:0004252	serine-type endopeptidase activity	molecular_function	8
TRINITY_DN27053_c0_g1	UNIPROTKB|F6HVY4	80.3	0	100852965	VIT_10s0071g00940	GO:0005737	cytoplasm	cellular_component	7
TRINITY_DN27053_c0_g1	UNIPROTKB|F6HVY4	80.3	0	100852965	VIT_10s0071g00940	GO:0006508	proteolysis	biological_process	6
TRINITY_DN27053_c0_g2	UNIPROTKB|Q5Z417	88.7	2.9e-106	4342148	Os06g0730600	GO:0004252	serine-type endopeptidase activity	molecular_function	8
TRINITY_DN27053_c0_g2	UNIPROTKB|Q5Z417	88.7	2.9e-106	4342148	Os06g0730600	GO:0005737	cytoplasm	cellular_component	7
TRINITY_DN27053_c0_g2	UNIPROTKB|Q5Z417	88.7	2.9e-106	4342148	Os06g0730600	GO:0006508	proteolysis	biological_process	6
TRINITY_DN27053_c0_g3	UNIPROTKB|F6HVY5	74.5	1.9e-61	-	VIT_10s0071g00930	GO:0004252	serine-type endopeptidase activity	molecular_function	8
TRINITY_DN27053_c0_g3	UNIPROTKB|F6HVY5	74.5	1.9e-61	-	VIT_10s0071g00930	GO:0005737	cytoplasm	cellular_component	7
TRINITY_DN27053_c0_g3	UNIPROTKB|F6HVY5	74.5	1.9e-61	-	VIT_10s0071g00930	GO:0006508	proteolysis	biological_process	6
TRINITY_DN27054_c0_g1	TAIR|locus:2091732	54	3.2e-186	822052	RSY3	GO:0005524	ATP binding	molecular_function	9
TRINITY_DN27054_c0_g1	TAIR|locus:2091732	54	3.2e-186	822052	RSY3	GO:0005737	cytoplasm	cellular_component	7
TRINITY_DN27054_c0_g1	TAIR|locus:2091732	54	3.2e-186	822052	RSY3	GO:0008033	tRNA processing	biological_process	11
TRINITY_DN27054_c0_g1	TAIR|locus:2091732	54	3.2e-186	822052	RSY3	GO:0009507	chloroplast	cellular_component	10
TRINITY_DN27054_c0_g1	TAIR|locus:2091732	54	3.2e-186	822052	RSY3	GO:0009658	chloroplast organization	biological_process	6
TRINITY_DN27054_c0_g1	TAIR|locus:2091732	54	3.2e-186	822052	RSY3	GO:0009793	embryo development ending in seed dormancy	biological_process	5
TRINITY_DN27054_c0_g1	TAIR|locus:2091732	54	3.2e-186	822052	RSY3	GO:0010098	suspensor development	biological_process	5
TRINITY_DN27054_c0_g1	TAIR|locus:2091732	54	3.2e-186	822052	RSY3	GO:0016879	ligase activity, forming carbon-nitrogen bonds	molecular_function	5
TRINITY_DN27055_c0_g4	TAIR|locus:2158804	61	1.4e-225	835051	MAD1	GO:0005634	nucleus	cellular_component	9
TRINITY_DN27055_c0_g4	TAIR|locus:2158804	61	1.4e-225	835051	MAD1	GO:0005635	nuclear envelope	cellular_component	11
TRINITY_DN27055_c0_g4	TAIR|locus:2158804	61	1.4e-225	835051	MAD1	GO:0007067	mitotic nuclear division	biological_process	7
TRINITY_DN27055_c0_g4	TAIR|locus:2158804	61	1.4e-225	835051	MAD1	GO:0007093	mitotic cell cycle checkpoint	biological_process	10
TRINITY_DN27055_c0_g4	TAIR|locus:2158804	61	1.4e-225	835051	MAD1	GO:0007094	mitotic spindle assembly checkpoint	biological_process	15
TRINITY_DN27055_c0_g4	TAIR|locus:2158804	61	1.4e-225	835051	MAD1	GO:0051301	cell division	biological_process	5
TRINITY_DN27055_c0_g8	TAIR|locus:2074979	29.6	2.5e-31	820108	AT3G09510	GO:0003676	nucleic acid binding	molecular_function	5
TRINITY_DN27055_c0_g8	TAIR|locus:2074979	29.6	2.5e-31	820108	AT3G09510	GO:0003964	RNA-directed DNA polymerase activity	molecular_function	8
TRINITY_DN27055_c0_g8	TAIR|locus:2074979	29.6	2.5e-31	820108	AT3G09510	GO:0005739	mitochondrion	cellular_component	9
TRINITY_DN27055_c0_g8	TAIR|locus:2074979	29.6	2.5e-31	820108	AT3G09510	GO:0008150	biological_process	biological_process	2
TRINITY_DN27056_c0_g1	TAIR|locus:2031715	43.3	8.2e-11	840105	IWS1	GO:0003677	DNA binding	molecular_function	6
TRINITY_DN27056_c0_g1	TAIR|locus:2031715	43.3	8.2e-11	840105	IWS1	GO:0003746	translation elongation factor activity	molecular_function	8
TRINITY_DN27056_c0_g1	TAIR|locus:2031715	43.3	8.2e-11	840105	IWS1	GO:0005634	nucleus	cellular_component	9
TRINITY_DN27056_c0_g1	TAIR|locus:2031715	43.3	8.2e-11	840105	IWS1	GO:0006351	transcription, DNA-templated	biological_process	10
TRINITY_DN27056_c0_g1	TAIR|locus:2031715	43.3	8.2e-11	840105	IWS1	GO:0006414	translational elongation	biological_process	8
TRINITY_DN27056_c0_g1	TAIR|locus:2031715	43.3	8.2e-11	840105	IWS1	GO:0009742	brassinosteroid mediated signaling pathway	biological_process	9
TRINITY_DN27056_c0_g1	TAIR|locus:2031715	43.3	8.2e-11	840105	IWS1	GO:0032784	regulation of DNA-templated transcription, elongation	biological_process	10
TRINITY_DN27056_c0_g2	TAIR|locus:2031715	76.9	1.8e-106	840105	IWS1	GO:0003677	DNA binding	molecular_function	6
TRINITY_DN27056_c0_g2	TAIR|locus:2031715	76.9	1.8e-106	840105	IWS1	GO:0003746	translation elongation factor activity	molecular_function	8
TRINITY_DN27056_c0_g2	TAIR|locus:2031715	76.9	1.8e-106	840105	IWS1	GO:0005634	nucleus	cellular_component	9
TRINITY_DN27056_c0_g2	TAIR|locus:2031715	76.9	1.8e-106	840105	IWS1	GO:0006351	transcription, DNA-templated	biological_process	10
TRINITY_DN27056_c0_g2	TAIR|locus:2031715	76.9	1.8e-106	840105	IWS1	GO:0006414	translational elongation	biological_process	8
TRINITY_DN27056_c0_g2	TAIR|locus:2031715	76.9	1.8e-106	840105	IWS1	GO:0009742	brassinosteroid mediated signaling pathway	biological_process	9
TRINITY_DN27056_c0_g2	TAIR|locus:2031715	76.9	1.8e-106	840105	IWS1	GO:0032784	regulation of DNA-templated transcription, elongation	biological_process	10
TRINITY_DN27056_c0_g3	TAIR|locus:2066081	81.5	9.7e-36	817451	AT2G29020	GO:0003674	molecular_function	molecular_function	2
TRINITY_DN27056_c0_g3	TAIR|locus:2066081	81.5	9.7e-36	817451	AT2G29020	GO:0008150	biological_process	biological_process	2
TRINITY_DN27056_c0_g3	TAIR|locus:2066081	81.5	9.7e-36	817451	AT2G29020	GO:0016021	integral component of membrane	cellular_component	6
TRINITY_DN27057_c0_g1	TAIR|locus:2009170	64.6	2.3e-209	837167	NOP2C	GO:0003723	RNA binding	molecular_function	6
TRINITY_DN27057_c0_g1	TAIR|locus:2009170	64.6	2.3e-209	837167	NOP2C	GO:0008168	methyltransferase activity	molecular_function	6
TRINITY_DN27057_c0_g1	TAIR|locus:2009170	64.6	2.3e-209	837167	NOP2C	GO:0032259	methylation	biological_process	4
TRINITY_DN27058_c0_g1	TAIR|locus:2134882	76	2.6e-124	825754	osca1	GO:0005227	calcium activated cation channel activity	molecular_function	9
TRINITY_DN27058_c0_g1	TAIR|locus:2134882	76	2.6e-124	825754	osca1	GO:0005261	cation channel activity	molecular_function	9
TRINITY_DN27058_c0_g1	TAIR|locus:2134882	76	2.6e-124	825754	osca1	GO:0005886	plasma membrane	cellular_component	5
TRINITY_DN27058_c0_g1	TAIR|locus:2134882	76	2.6e-124	825754	osca1	GO:0006970	response to osmotic stress	biological_process	5
TRINITY_DN27058_c0_g1	TAIR|locus:2134882	76	2.6e-124	825754	osca1	GO:0016021	integral component of membrane	cellular_component	6
TRINITY_DN27058_c0_g1	TAIR|locus:2134882	76	2.6e-124	825754	osca1	GO:0051262	protein tetramerization	biological_process	9
TRINITY_DN27058_c0_g1	TAIR|locus:2134882	76	2.6e-124	825754	osca1	GO:0071474	cellular hyperosmotic response	biological_process	7
TRINITY_DN27058_c0_g1	TAIR|locus:2134882	76	2.6e-124	825754	osca1	GO:0090279	regulation of calcium ion import	biological_process	8
TRINITY_DN27059_c1_g1	TAIR|locus:2164501	29.7	1.2e-70	834084	SYN2	GO:0000228	nuclear chromosome	cellular_component	11
TRINITY_DN27059_c1_g1	TAIR|locus:2164501	29.7	1.2e-70	834084	SYN2	GO:0000798	nuclear cohesin complex	cellular_component	13
TRINITY_DN27059_c1_g1	TAIR|locus:2164501	29.7	1.2e-70	834084	SYN2	GO:0003674	molecular_function	molecular_function	2
TRINITY_DN27059_c1_g1	TAIR|locus:2164501	29.7	1.2e-70	834084	SYN2	GO:0005634	nucleus	cellular_component	9
TRINITY_DN27059_c1_g1	TAIR|locus:2164501	29.7	1.2e-70	834084	SYN2	GO:0006302	double-strand break repair	biological_process	10
TRINITY_DN27059_c1_g1	TAIR|locus:2164501	29.7	1.2e-70	834084	SYN2	GO:0007059	chromosome segregation	biological_process	5
TRINITY_DN27059_c1_g1	TAIR|locus:2164501	29.7	1.2e-70	834084	SYN2	GO:0007067	mitotic nuclear division	biological_process	7
TRINITY_DN27059_c1_g1	TAIR|locus:2164501	29.7	1.2e-70	834084	SYN2	GO:0051301	cell division	biological_process	5
TRINITY_DN27059_c1_g2	TAIR|locus:2181057	65.8	7.4e-160	831765	SR1	GO:0004674	protein serine/threonine kinase activity	molecular_function	8
TRINITY_DN27059_c1_g2	TAIR|locus:2181057	65.8	7.4e-160	831765	SR1	GO:0005515	protein binding	molecular_function	4
TRINITY_DN27059_c1_g2	TAIR|locus:2181057	65.8	7.4e-160	831765	SR1	GO:0005524	ATP binding	molecular_function	9
TRINITY_DN27059_c1_g2	TAIR|locus:2181057	65.8	7.4e-160	831765	SR1	GO:0005634	nucleus	cellular_component	9
TRINITY_DN27059_c1_g2	TAIR|locus:2181057	65.8	7.4e-160	831765	SR1	GO:0005773	vacuole	cellular_component	9
TRINITY_DN27059_c1_g2	TAIR|locus:2181057	65.8	7.4e-160	831765	SR1	GO:0005886	plasma membrane	cellular_component	5
TRINITY_DN27059_c1_g2	TAIR|locus:2181057	65.8	7.4e-160	831765	SR1	GO:0006468	protein phosphorylation	biological_process	8
TRINITY_DN27059_c1_g2	TAIR|locus:2181057	65.8	7.4e-160	831765	SR1	GO:0007165	signal transduction	biological_process	6
TRINITY_DN27059_c1_g2	TAIR|locus:2181057	65.8	7.4e-160	831765	SR1	GO:0009506	plasmodesma	cellular_component	5
TRINITY_DN27059_c1_g2	TAIR|locus:2181057	65.8	7.4e-160	831765	SR1	GO:0016301	kinase activity	molecular_function	6
TRINITY_DN27059_c1_g3	UNIPROTKB|B9MY52	33.2	3.5e-43	18106901	POPTR_0017s05700g	GO:0000989	transcription factor activity, transcription factor binding	molecular_function	4
TRINITY_DN27059_c1_g3	UNIPROTKB|B9MY52	33.2	3.5e-43	18106901	POPTR_0017s05700g	GO:0005634	nucleus	cellular_component	9
TRINITY_DN27059_c1_g3	UNIPROTKB|B9MY52	33.2	3.5e-43	18106901	POPTR_0017s05700g	GO:0006355	regulation of transcription, DNA-templated	biological_process	11
TRINITY_DN27059_c1_g3	UNIPROTKB|B9MY52	33.2	3.5e-43	18106901	POPTR_0017s05700g	GO:0009640	photomorphogenesis	biological_process	7
TRINITY_DN27059_c1_g5	TAIR|locus:2160614	69.9	1.2e-50	836489	AT5G63690	GO:0003674	molecular_function	molecular_function	2
TRINITY_DN27059_c1_g5	TAIR|locus:2160614	69.9	1.2e-50	836489	AT5G63690	GO:0005634	nucleus	cellular_component	9
TRINITY_DN27059_c1_g5	TAIR|locus:2160614	69.9	1.2e-50	836489	AT5G63690	GO:0008150	biological_process	biological_process	2
TRINITY_DN27059_c1_g6	TAIR|locus:2825837	56.2	5.6e-78	841102	CC1	GO:0003674	molecular_function	molecular_function	2
TRINITY_DN27059_c1_g6	TAIR|locus:2825837	56.2	5.6e-78	841102	CC1	GO:0005515	protein binding	molecular_function	4
TRINITY_DN27059_c1_g6	TAIR|locus:2825837	56.2	5.6e-78	841102	CC1	GO:0005802	trans-Golgi network	cellular_component	10
TRINITY_DN27059_c1_g6	TAIR|locus:2825837	56.2	5.6e-78	841102	CC1	GO:0005886	plasma membrane	cellular_component	5
TRINITY_DN27059_c1_g6	TAIR|locus:2825837	56.2	5.6e-78	841102	CC1	GO:0008017	microtubule binding	molecular_function	7
TRINITY_DN27059_c1_g6	TAIR|locus:2825837	56.2	5.6e-78	841102	CC1	GO:0008150	biological_process	biological_process	2
TRINITY_DN27059_c1_g6	TAIR|locus:2825837	56.2	5.6e-78	841102	CC1	GO:0009507	chloroplast	cellular_component	10
TRINITY_DN27059_c1_g6	TAIR|locus:2825837	56.2	5.6e-78	841102	CC1	GO:0016021	integral component of membrane	cellular_component	6
TRINITY_DN27059_c1_g7	TAIR|locus:2041499	59.2	2.2e-210	818862	MAX2	GO:0000151	ubiquitin ligase complex	cellular_component	7
TRINITY_DN27059_c1_g7	TAIR|locus:2041499	59.2	2.2e-210	818862	MAX2	GO:0004842	ubiquitin-protein transferase activity	molecular_function	6
TRINITY_DN27059_c1_g7	TAIR|locus:2041499	59.2	2.2e-210	818862	MAX2	GO:0005634	nucleus	cellular_component	9
TRINITY_DN27059_c1_g7	TAIR|locus:2041499	59.2	2.2e-210	818862	MAX2	GO:0006511	ubiquitin-dependent protein catabolic process	biological_process	9
TRINITY_DN27059_c1_g7	TAIR|locus:2041499	59.2	2.2e-210	818862	MAX2	GO:0007568	aging	biological_process	5
TRINITY_DN27059_c1_g7	TAIR|locus:2041499	59.2	2.2e-210	818862	MAX2	GO:0009414	response to water deprivation	biological_process	5
TRINITY_DN27059_c1_g7	TAIR|locus:2041499	59.2	2.2e-210	818862	MAX2	GO:0009416	response to light stimulus	biological_process	6
TRINITY_DN27059_c1_g7	TAIR|locus:2041499	59.2	2.2e-210	818862	MAX2	GO:0009734	auxin-activated signaling pathway	biological_process	8
TRINITY_DN27059_c1_g7	TAIR|locus:2041499	59.2	2.2e-210	818862	MAX2	GO:0009926	auxin polar transport	biological_process	7
TRINITY_DN27059_c1_g7	TAIR|locus:2041499	59.2	2.2e-210	818862	MAX2	GO:0009934	regulation of meristem structural organization	biological_process	10
TRINITY_DN27059_c1_g7	TAIR|locus:2041499	59.2	2.2e-210	818862	MAX2	GO:0010016	shoot system morphogenesis	biological_process	8
TRINITY_DN27059_c1_g7	TAIR|locus:2041499	59.2	2.2e-210	818862	MAX2	GO:0010187	negative regulation of seed germination	biological_process	10
TRINITY_DN27059_c1_g7	TAIR|locus:2041499	59.2	2.2e-210	818862	MAX2	GO:0016567	protein ubiquitination	biological_process	10
TRINITY_DN27059_c1_g7	TAIR|locus:2041499	59.2	2.2e-210	818862	MAX2	GO:0019005	SCF ubiquitin ligase complex	cellular_component	9
TRINITY_DN27059_c1_g7	TAIR|locus:2041499	59.2	2.2e-210	818862	MAX2	GO:0042335	cuticle development	biological_process	6
TRINITY_DN27059_c1_g7	TAIR|locus:2041499	59.2	2.2e-210	818862	MAX2	GO:1902584	positive regulation of response to water deprivation	biological_process	6
TRINITY_DN27060_c0_g1	UNIPROTKB|D7SNI7	81.4	5.1e-184	100241872	VIT_05s0029g01350	GO:0005096	GTPase activator activity	molecular_function	5
TRINITY_DN27060_c0_g1	UNIPROTKB|D7SNI7	81.4	5.1e-184	100241872	VIT_05s0029g01350	GO:0005622	intracellular	cellular_component	5
TRINITY_DN27060_c0_g1	UNIPROTKB|D7SNI7	81.4	5.1e-184	100241872	VIT_05s0029g01350	GO:0006886	intracellular protein transport	biological_process	7
TRINITY_DN27060_c0_g1	UNIPROTKB|D7SNI7	81.4	5.1e-184	100241872	VIT_05s0029g01350	GO:0012505	endomembrane system	cellular_component	5
TRINITY_DN27060_c0_g1	UNIPROTKB|D7SNI7	81.4	5.1e-184	100241872	VIT_05s0029g01350	GO:0017137	Rab GTPase binding	molecular_function	9
TRINITY_DN27060_c0_g1	UNIPROTKB|D7SNI7	81.4	5.1e-184	100241872	VIT_05s0029g01350	GO:0031338	regulation of vesicle fusion	biological_process	7
TRINITY_DN27061_c0_g1	TAIR|locus:2084158	36.3	1.4e-24	821097	SEOR1	GO:0005634	nucleus	cellular_component	9
TRINITY_DN27061_c0_g1	TAIR|locus:2084158	36.3	1.4e-24	821097	SEOR1	GO:0010088	phloem development	biological_process	7
TRINITY_DN27061_c0_g1	TAIR|locus:2084158	36.3	1.4e-24	821097	SEOR1	GO:0042803	protein homodimerization activity	molecular_function	6
TRINITY_DN27061_c0_g1	TAIR|locus:2084158	36.3	1.4e-24	821097	SEOR1	GO:0043621	protein self-association	molecular_function	5
TRINITY_DN27062_c0_g1	TAIR|locus:2139222	63.6	0	826651	UBP10	GO:0004197	cysteine-type endopeptidase activity	molecular_function	8
TRINITY_DN27062_c0_g1	TAIR|locus:2139222	63.6	0	826651	UBP10	GO:0004843	thiol-dependent ubiquitin-specific protease activity	molecular_function	9
TRINITY_DN27062_c0_g1	TAIR|locus:2139222	63.6	0	826651	UBP10	GO:0005634	nucleus	cellular_component	9
TRINITY_DN27062_c0_g1	TAIR|locus:2139222	63.6	0	826651	UBP10	GO:0006511	ubiquitin-dependent protein catabolic process	biological_process	9
TRINITY_DN27062_c0_g1	TAIR|locus:2139222	63.6	0	826651	UBP10	GO:0016579	protein deubiquitination	biological_process	10
TRINITY_DN27063_c0_g1	TAIR|locus:2064796	63.7	3.9e-157	818672	AT2G40760	GO:0003674	molecular_function	molecular_function	2
TRINITY_DN27063_c0_g1	TAIR|locus:2064796	63.7	3.9e-157	818672	AT2G40760	GO:0007568	aging	biological_process	5
TRINITY_DN27063_c0_g1	TAIR|locus:2064796	63.7	3.9e-157	818672	AT2G40760	GO:0009507	chloroplast	cellular_component	10
TRINITY_DN27064_c0_g2	TAIR|locus:2010592	51.7	3.9e-138	839357	AT1G04970	GO:0005576	extracellular region	cellular_component	3
TRINITY_DN27064_c0_g2	TAIR|locus:2010592	51.7	3.9e-138	839357	AT1G04970	GO:0005615	extracellular space	cellular_component	5
TRINITY_DN27064_c0_g2	TAIR|locus:2010592	51.7	3.9e-138	839357	AT1G04970	GO:0005773	vacuole	cellular_component	9
TRINITY_DN27064_c0_g2	TAIR|locus:2010592	51.7	3.9e-138	839357	AT1G04970	GO:0005774	vacuolar membrane	cellular_component	11
TRINITY_DN27064_c0_g2	TAIR|locus:2010592	51.7	3.9e-138	839357	AT1G04970	GO:0008150	biological_process	biological_process	2
TRINITY_DN27064_c0_g2	TAIR|locus:2010592	51.7	3.9e-138	839357	AT1G04970	GO:0008289	lipid binding	molecular_function	4
TRINITY_DN27065_c0_g3	UNIPROTKB|I1MI78	37.1	5e-08	100794677	GLYMA_15G213600	GO:0004674	protein serine/threonine kinase activity	molecular_function	8
TRINITY_DN27065_c0_g3	UNIPROTKB|I1MI78	37.1	5e-08	100794677	GLYMA_15G213600	GO:0005886	plasma membrane	cellular_component	5
TRINITY_DN27065_c0_g3	UNIPROTKB|I1MI78	37.1	5e-08	100794677	GLYMA_15G213600	GO:0006468	protein phosphorylation	biological_process	8
TRINITY_DN27065_c0_g3	UNIPROTKB|I1MI78	37.1	5e-08	100794677	GLYMA_15G213600	GO:0006952	defense response	biological_process	5
TRINITY_DN27065_c0_g3	UNIPROTKB|I1MI78	37.1	5e-08	100794677	GLYMA_15G213600	GO:0009506	plasmodesma	cellular_component	5
TRINITY_DN27065_c0_g4	UNIPROTKB|K7MCT9	45	2e-127	100820258	GLYMA_15G213700	GO:0004674	protein serine/threonine kinase activity	molecular_function	8
TRINITY_DN27065_c0_g4	UNIPROTKB|K7MCT9	45	2e-127	100820258	GLYMA_15G213700	GO:0005886	plasma membrane	cellular_component	5
TRINITY_DN27065_c0_g4	UNIPROTKB|K7MCT9	45	2e-127	100820258	GLYMA_15G213700	GO:0006468	protein phosphorylation	biological_process	8
TRINITY_DN27065_c0_g4	UNIPROTKB|K7MCT9	45	2e-127	100820258	GLYMA_15G213700	GO:0006952	defense response	biological_process	5
TRINITY_DN27065_c0_g4	UNIPROTKB|K7MCT9	45	2e-127	100820258	GLYMA_15G213700	GO:0009506	plasmodesma	cellular_component	5
TRINITY_DN27065_c0_g5	UNIPROTKB|B9GID8	43.9	1.7e-114	7491380	POPTR_0001s43260g	GO:0004674	protein serine/threonine kinase activity	molecular_function	8
TRINITY_DN27065_c0_g5	UNIPROTKB|B9GID8	43.9	1.7e-114	7491380	POPTR_0001s43260g	GO:0005886	plasma membrane	cellular_component	5
TRINITY_DN27065_c0_g5	UNIPROTKB|B9GID8	43.9	1.7e-114	7491380	POPTR_0001s43260g	GO:0006468	protein phosphorylation	biological_process	8
TRINITY_DN27065_c0_g5	UNIPROTKB|B9GID8	43.9	1.7e-114	7491380	POPTR_0001s43260g	GO:0006952	defense response	biological_process	5
TRINITY_DN27065_c0_g5	UNIPROTKB|B9GID8	43.9	1.7e-114	7491380	POPTR_0001s43260g	GO:0009506	plasmodesma	cellular_component	5
TRINITY_DN27065_c0_g6	UNIPROTKB|F6GYE3	57.1	4.8e-11	-	VIT_07s0095g00640	GO:0004674	protein serine/threonine kinase activity	molecular_function	8
TRINITY_DN27065_c0_g6	UNIPROTKB|F6GYE3	57.1	4.8e-11	-	VIT_07s0095g00640	GO:0005886	plasma membrane	cellular_component	5
TRINITY_DN27065_c0_g6	UNIPROTKB|F6GYE3	57.1	4.8e-11	-	VIT_07s0095g00640	GO:0006468	protein phosphorylation	biological_process	8
TRINITY_DN27065_c0_g6	UNIPROTKB|F6GYE3	57.1	4.8e-11	-	VIT_07s0095g00640	GO:0006952	defense response	biological_process	5
TRINITY_DN27065_c0_g6	UNIPROTKB|F6GYE3	57.1	4.8e-11	-	VIT_07s0095g00640	GO:0009506	plasmodesma	cellular_component	5
TRINITY_DN27065_c0_g7	UNIPROTKB|U7E1R2	65.3	1.3e-12	18110576	POPTR_0080s00250g	GO:0004674	protein serine/threonine kinase activity	molecular_function	8
TRINITY_DN27065_c0_g7	UNIPROTKB|U7E1R2	65.3	1.3e-12	18110576	POPTR_0080s00250g	GO:0005886	plasma membrane	cellular_component	5
TRINITY_DN27065_c0_g7	UNIPROTKB|U7E1R2	65.3	1.3e-12	18110576	POPTR_0080s00250g	GO:0006468	protein phosphorylation	biological_process	8
TRINITY_DN27065_c0_g7	UNIPROTKB|U7E1R2	65.3	1.3e-12	18110576	POPTR_0080s00250g	GO:0006952	defense response	biological_process	5
TRINITY_DN27065_c0_g7	UNIPROTKB|U7E1R2	65.3	1.3e-12	18110576	POPTR_0080s00250g	GO:0009506	plasmodesma	cellular_component	5
TRINITY_DN27065_c0_g8	TAIR|locus:2037670	36.8	1.1e-12	842211	AT1G58420	GO:0003674	molecular_function	molecular_function	2
TRINITY_DN27065_c0_g8	TAIR|locus:2037670	36.8	1.1e-12	842211	AT1G58420	GO:0005739	mitochondrion	cellular_component	9
TRINITY_DN27065_c0_g8	TAIR|locus:2037670	36.8	1.1e-12	842211	AT1G58420	GO:0008150	biological_process	biological_process	2
TRINITY_DN27066_c0_g1	UNIPROTKB|Q8W1L6	65.3	4.4e-22	4328997	MFP	GO:0003729	mRNA binding	molecular_function	8
TRINITY_DN27066_c0_g1	UNIPROTKB|Q8W1L6	65.3	4.4e-22	4328997	MFP	GO:0004165	dodecenoyl-CoA delta-isomerase activity	molecular_function	7
TRINITY_DN27066_c0_g1	UNIPROTKB|Q8W1L6	65.3	4.4e-22	4328997	MFP	GO:0004300	enoyl-CoA hydratase activity	molecular_function	7
TRINITY_DN27066_c0_g1	UNIPROTKB|Q8W1L6	65.3	4.4e-22	4328997	MFP	GO:0005777	peroxisome	cellular_component	10
TRINITY_DN27066_c0_g1	UNIPROTKB|Q8W1L6	65.3	4.4e-22	4328997	MFP	GO:0006635	fatty acid beta-oxidation	biological_process	10
TRINITY_DN27066_c0_g1	UNIPROTKB|Q8W1L6	65.3	4.4e-22	4328997	MFP	GO:0008017	microtubule binding	molecular_function	7
TRINITY_DN27066_c0_g1	UNIPROTKB|Q8W1L6	65.3	4.4e-22	4328997	MFP	GO:0008692	3-hydroxybutyryl-CoA epimerase activity	molecular_function	7
TRINITY_DN27066_c0_g1	UNIPROTKB|Q8W1L6	65.3	4.4e-22	4328997	MFP	GO:0018812	3-hydroxyacyl-CoA dehydratase activity	molecular_function	7
TRINITY_DN27066_c0_g2	TAIR|locus:2119891	75.3	0	829022	AIM1	GO:0003857	3-hydroxyacyl-CoA dehydrogenase activity	molecular_function	7
TRINITY_DN27066_c0_g2	TAIR|locus:2119891	75.3	0	829022	AIM1	GO:0004165	dodecenoyl-CoA delta-isomerase activity	molecular_function	7
TRINITY_DN27066_c0_g2	TAIR|locus:2119891	75.3	0	829022	AIM1	GO:0004300	enoyl-CoA hydratase activity	molecular_function	7
TRINITY_DN27066_c0_g2	TAIR|locus:2119891	75.3	0	829022	AIM1	GO:0005618	cell wall	cellular_component	6
TRINITY_DN27066_c0_g2	TAIR|locus:2119891	75.3	0	829022	AIM1	GO:0005737	cytoplasm	cellular_component	7
TRINITY_DN27066_c0_g2	TAIR|locus:2119891	75.3	0	829022	AIM1	GO:0005777	peroxisome	cellular_component	10
TRINITY_DN27066_c0_g2	TAIR|locus:2119891	75.3	0	829022	AIM1	GO:0006635	fatty acid beta-oxidation	biological_process	10
TRINITY_DN27066_c0_g2	TAIR|locus:2119891	75.3	0	829022	AIM1	GO:0007275	multicellular organism development	biological_process	5
TRINITY_DN27066_c0_g2	TAIR|locus:2119891	75.3	0	829022	AIM1	GO:0008692	3-hydroxybutyryl-CoA epimerase activity	molecular_function	7
TRINITY_DN27066_c0_g2	TAIR|locus:2119891	75.3	0	829022	AIM1	GO:0009506	plasmodesma	cellular_component	5
TRINITY_DN27066_c0_g2	TAIR|locus:2119891	75.3	0	829022	AIM1	GO:0009507	chloroplast	cellular_component	10
TRINITY_DN27066_c0_g2	TAIR|locus:2119891	75.3	0	829022	AIM1	GO:0009695	jasmonic acid biosynthetic process	biological_process	9
TRINITY_DN27066_c0_g2	TAIR|locus:2119891	75.3	0	829022	AIM1	GO:0009845	seed germination	biological_process	8
TRINITY_DN27066_c0_g2	TAIR|locus:2119891	75.3	0	829022	AIM1	GO:0009908	flower development	biological_process	7
TRINITY_DN27066_c0_g3	UNIPROTKB|Q8W1L6	73.1	5.8e-156	4328997	MFP	GO:0003729	mRNA binding	molecular_function	8
TRINITY_DN27066_c0_g3	UNIPROTKB|Q8W1L6	73.1	5.8e-156	4328997	MFP	GO:0004165	dodecenoyl-CoA delta-isomerase activity	molecular_function	7
TRINITY_DN27066_c0_g3	UNIPROTKB|Q8W1L6	73.1	5.8e-156	4328997	MFP	GO:0004300	enoyl-CoA hydratase activity	molecular_function	7
TRINITY_DN27066_c0_g3	UNIPROTKB|Q8W1L6	73.1	5.8e-156	4328997	MFP	GO:0005777	peroxisome	cellular_component	10
TRINITY_DN27066_c0_g3	UNIPROTKB|Q8W1L6	73.1	5.8e-156	4328997	MFP	GO:0006635	fatty acid beta-oxidation	biological_process	10
TRINITY_DN27066_c0_g3	UNIPROTKB|Q8W1L6	73.1	5.8e-156	4328997	MFP	GO:0008017	microtubule binding	molecular_function	7
TRINITY_DN27066_c0_g3	UNIPROTKB|Q8W1L6	73.1	5.8e-156	4328997	MFP	GO:0008692	3-hydroxybutyryl-CoA epimerase activity	molecular_function	7
TRINITY_DN27066_c0_g3	UNIPROTKB|Q8W1L6	73.1	5.8e-156	4328997	MFP	GO:0018812	3-hydroxyacyl-CoA dehydratase activity	molecular_function	7
TRINITY_DN27066_c0_g4	UNIPROTKB|Q8W1L6	56.2	3.5e-16	4328997	MFP	GO:0003729	mRNA binding	molecular_function	8
TRINITY_DN27066_c0_g4	UNIPROTKB|Q8W1L6	56.2	3.5e-16	4328997	MFP	GO:0004165	dodecenoyl-CoA delta-isomerase activity	molecular_function	7
TRINITY_DN27066_c0_g4	UNIPROTKB|Q8W1L6	56.2	3.5e-16	4328997	MFP	GO:0004300	enoyl-CoA hydratase activity	molecular_function	7
TRINITY_DN27066_c0_g4	UNIPROTKB|Q8W1L6	56.2	3.5e-16	4328997	MFP	GO:0005777	peroxisome	cellular_component	10
TRINITY_DN27066_c0_g4	UNIPROTKB|Q8W1L6	56.2	3.5e-16	4328997	MFP	GO:0006635	fatty acid beta-oxidation	biological_process	10
TRINITY_DN27066_c0_g4	UNIPROTKB|Q8W1L6	56.2	3.5e-16	4328997	MFP	GO:0008017	microtubule binding	molecular_function	7
TRINITY_DN27066_c0_g4	UNIPROTKB|Q8W1L6	56.2	3.5e-16	4328997	MFP	GO:0008692	3-hydroxybutyryl-CoA epimerase activity	molecular_function	7
TRINITY_DN27066_c0_g4	UNIPROTKB|Q8W1L6	56.2	3.5e-16	4328997	MFP	GO:0018812	3-hydroxyacyl-CoA dehydratase activity	molecular_function	7
TRINITY_DN27067_c0_g1	TAIR|locus:2150615	25.8	2.7e-19	830281	AT5G04020	GO:0005516	calmodulin binding	molecular_function	5
TRINITY_DN27067_c0_g1	TAIR|locus:2150615	25.8	2.7e-19	830281	AT5G04020	GO:0005634	nucleus	cellular_component	9
TRINITY_DN27067_c0_g1	TAIR|locus:2150615	25.8	2.7e-19	830281	AT5G04020	GO:0005886	plasma membrane	cellular_component	5
TRINITY_DN27067_c0_g1	TAIR|locus:2150615	25.8	2.7e-19	830281	AT5G04020	GO:0008150	biological_process	biological_process	2
TRINITY_DN27068_c0_g1	UNIPROTKB|F6HTM2	79.2	1.3e-197	100854772	VIT_03s0017g01660	GO:0003700	transcription factor activity, sequence-specific DNA binding	molecular_function	4
TRINITY_DN27068_c0_g1	UNIPROTKB|F6HTM2	79.2	1.3e-197	100854772	VIT_03s0017g01660	GO:0005634	nucleus	cellular_component	9
TRINITY_DN27068_c0_g1	UNIPROTKB|F6HTM2	79.2	1.3e-197	100854772	VIT_03s0017g01660	GO:0006355	regulation of transcription, DNA-templated	biological_process	11
TRINITY_DN27068_c0_g1	UNIPROTKB|F6HTM2	79.2	1.3e-197	100854772	VIT_03s0017g01660	GO:0043565	sequence-specific DNA binding	molecular_function	7
TRINITY_DN27068_c0_g1	UNIPROTKB|F6HTM2	79.2	1.3e-197	100854772	VIT_03s0017g01660	GO:0048366	leaf development	biological_process	9
TRINITY_DN27068_c0_g1	UNIPROTKB|F6HTM2	79.2	1.3e-197	100854772	VIT_03s0017g01660	GO:0090610	bundle sheath cell fate specification	biological_process	7
TRINITY_DN27069_c1_g2	TAIR|locus:505006716	67	9.6e-103	836644	AT5G65205	GO:0009507	chloroplast	cellular_component	10
TRINITY_DN27069_c1_g2	TAIR|locus:505006716	67	9.6e-103	836644	AT5G65205	GO:0016491	oxidoreductase activity	molecular_function	4
TRINITY_DN27069_c1_g2	TAIR|locus:505006716	67	9.6e-103	836644	AT5G65205	GO:0055114	oxidation-reduction process	biological_process	5
TRINITY_DN27069_c1_g3	TAIR|locus:2184113	49.7	4.7e-108	830870	AT5G10060	GO:0003674	molecular_function	molecular_function	2
TRINITY_DN27069_c1_g3	TAIR|locus:2184113	49.7	4.7e-108	830870	AT5G10060	GO:0005576	extracellular region	cellular_component	3
TRINITY_DN27069_c1_g3	TAIR|locus:2184113	49.7	4.7e-108	830870	AT5G10060	GO:0008150	biological_process	biological_process	2
TRINITY_DN27070_c0_g1	TAIR|locus:2045492	51.4	4.2e-08	817780	AT2G32210	GO:0003674	molecular_function	molecular_function	2
TRINITY_DN27070_c0_g1	TAIR|locus:2045492	51.4	4.2e-08	817780	AT2G32210	GO:0008150	biological_process	biological_process	2
TRINITY_DN27070_c0_g2	TAIR|locus:2045492	50.7	2.3e-06	817780	AT2G32210	GO:0003674	molecular_function	molecular_function	2
TRINITY_DN27070_c0_g2	TAIR|locus:2045492	50.7	2.3e-06	817780	AT2G32210	GO:0008150	biological_process	biological_process	2
TRINITY_DN27070_c0_g3	TAIR|locus:2045492	52.1	5.4e-08	817780	AT2G32210	GO:0003674	molecular_function	molecular_function	2
TRINITY_DN27070_c0_g3	TAIR|locus:2045492	52.1	5.4e-08	817780	AT2G32210	GO:0008150	biological_process	biological_process	2
TRINITY_DN27070_c0_g4	TAIR|locus:2091623	71	1.1e-08	821794	AT3G22240	GO:0003674	molecular_function	molecular_function	2
TRINITY_DN27070_c0_g4	TAIR|locus:2091623	71	1.1e-08	821794	AT3G22240	GO:0005634	nucleus	cellular_component	9
TRINITY_DN27070_c0_g4	TAIR|locus:2091623	71	1.1e-08	821794	AT3G22240	GO:0008150	biological_process	biological_process	2
TRINITY_DN27071_c0_g2	TAIR|locus:2097935	57.9	5.1e-300	823944	AT3G47890	GO:0005634	nucleus	cellular_component	9
TRINITY_DN27071_c0_g2	TAIR|locus:2097935	57.9	5.1e-300	823944	AT3G47890	GO:0016579	protein deubiquitination	biological_process	10
TRINITY_DN27071_c0_g2	TAIR|locus:2097935	57.9	5.1e-300	823944	AT3G47890	GO:0036459	thiol-dependent ubiquitinyl hydrolase activity	molecular_function	5
TRINITY_DN27071_c0_g2	TAIR|locus:2097935	57.9	5.1e-300	823944	AT3G47890	GO:0046872	metal ion binding	molecular_function	6
TRINITY_DN27071_c0_g3	UNIPROTKB|F6HGH6	84.1	2.2e-295	-	VIT_01s0010g01200	GO:0008202	steroid metabolic process	biological_process	6
TRINITY_DN27071_c0_g4	UNIPROTKB|F6HGH6	87.4	6e-308	-	VIT_01s0010g01200	GO:0008202	steroid metabolic process	biological_process	6
TRINITY_DN27072_c0_g1	TAIR|locus:2052464	70.8	2.1e-89	816723	MGP1	GO:0005507	copper ion binding	molecular_function	8
TRINITY_DN27072_c0_g1	TAIR|locus:2052464	70.8	2.1e-89	816723	MGP1	GO:0005730	nucleolus	cellular_component	11
TRINITY_DN27072_c0_g1	TAIR|locus:2052464	70.8	2.1e-89	816723	MGP1	GO:0005739	mitochondrion	cellular_component	9
TRINITY_DN27072_c0_g1	TAIR|locus:2052464	70.8	2.1e-89	816723	MGP1	GO:0005753	mitochondrial proton-transporting ATP synthase complex	cellular_component	14
TRINITY_DN27072_c0_g1	TAIR|locus:2052464	70.8	2.1e-89	816723	MGP1	GO:0008270	zinc ion binding	molecular_function	8
TRINITY_DN27072_c0_g1	TAIR|locus:2052464	70.8	2.1e-89	816723	MGP1	GO:0009507	chloroplast	cellular_component	10
TRINITY_DN27072_c0_g1	TAIR|locus:2052464	70.8	2.1e-89	816723	MGP1	GO:0009555	pollen development	biological_process	7
TRINITY_DN27072_c0_g1	TAIR|locus:2052464	70.8	2.1e-89	816723	MGP1	GO:0015992	proton transport	biological_process	8
TRINITY_DN27072_c0_g1	TAIR|locus:2052464	70.8	2.1e-89	816723	MGP1	GO:0016020	membrane	cellular_component	3
TRINITY_DN27072_c0_g1	TAIR|locus:2052464	70.8	2.1e-89	816723	MGP1	GO:0045263	proton-transporting ATP synthase complex, coupling factor F(o)	cellular_component	8
TRINITY_DN27072_c0_g1	TAIR|locus:2052464	70.8	2.1e-89	816723	MGP1	GO:0050897	cobalt ion binding	molecular_function	8
TRINITY_DN27072_c0_g2	TAIR|locus:2052464	68.7	4.2e-78	816723	MGP1	GO:0005507	copper ion binding	molecular_function	8
TRINITY_DN27072_c0_g2	TAIR|locus:2052464	68.7	4.2e-78	816723	MGP1	GO:0005730	nucleolus	cellular_component	11
TRINITY_DN27072_c0_g2	TAIR|locus:2052464	68.7	4.2e-78	816723	MGP1	GO:0005739	mitochondrion	cellular_component	9
TRINITY_DN27072_c0_g2	TAIR|locus:2052464	68.7	4.2e-78	816723	MGP1	GO:0005753	mitochondrial proton-transporting ATP synthase complex	cellular_component	14
TRINITY_DN27072_c0_g2	TAIR|locus:2052464	68.7	4.2e-78	816723	MGP1	GO:0008270	zinc ion binding	molecular_function	8
TRINITY_DN27072_c0_g2	TAIR|locus:2052464	68.7	4.2e-78	816723	MGP1	GO:0009507	chloroplast	cellular_component	10
TRINITY_DN27072_c0_g2	TAIR|locus:2052464	68.7	4.2e-78	816723	MGP1	GO:0009555	pollen development	biological_process	7
TRINITY_DN27072_c0_g2	TAIR|locus:2052464	68.7	4.2e-78	816723	MGP1	GO:0015992	proton transport	biological_process	8
TRINITY_DN27072_c0_g2	TAIR|locus:2052464	68.7	4.2e-78	816723	MGP1	GO:0016020	membrane	cellular_component	3
TRINITY_DN27072_c0_g2	TAIR|locus:2052464	68.7	4.2e-78	816723	MGP1	GO:0045263	proton-transporting ATP synthase complex, coupling factor F(o)	cellular_component	8
TRINITY_DN27072_c0_g2	TAIR|locus:2052464	68.7	4.2e-78	816723	MGP1	GO:0050897	cobalt ion binding	molecular_function	8
TRINITY_DN27073_c0_g1	TAIR|locus:2149922	51.9	6e-12	832170	EFR	GO:0002764	immune response-regulating signaling pathway	biological_process	6
TRINITY_DN27073_c0_g1	TAIR|locus:2149922	51.9	6e-12	832170	EFR	GO:0004674	protein serine/threonine kinase activity	molecular_function	8
TRINITY_DN27073_c0_g1	TAIR|locus:2149922	51.9	6e-12	832170	EFR	GO:0005515	protein binding	molecular_function	4
TRINITY_DN27073_c0_g1	TAIR|locus:2149922	51.9	6e-12	832170	EFR	GO:0005524	ATP binding	molecular_function	9
TRINITY_DN27073_c0_g1	TAIR|locus:2149922	51.9	6e-12	832170	EFR	GO:0005886	plasma membrane	cellular_component	5
TRINITY_DN27073_c0_g1	TAIR|locus:2149922	51.9	6e-12	832170	EFR	GO:0006468	protein phosphorylation	biological_process	8
TRINITY_DN27073_c0_g1	TAIR|locus:2149922	51.9	6e-12	832170	EFR	GO:0007169	transmembrane receptor protein tyrosine kinase signaling pathway	biological_process	9
TRINITY_DN27073_c0_g1	TAIR|locus:2149922	51.9	6e-12	832170	EFR	GO:0009626	plant-type hypersensitive response	biological_process	6
TRINITY_DN27073_c0_g1	TAIR|locus:2149922	51.9	6e-12	832170	EFR	GO:0010204	defense response signaling pathway, resistance gene-independent	biological_process	6
TRINITY_DN27073_c0_g1	TAIR|locus:2149922	51.9	6e-12	832170	EFR	GO:0010359	regulation of anion channel activity	biological_process	9
TRINITY_DN27073_c0_g1	TAIR|locus:2149922	51.9	6e-12	832170	EFR	GO:0012505	endomembrane system	cellular_component	5
TRINITY_DN27073_c0_g1	TAIR|locus:2149922	51.9	6e-12	832170	EFR	GO:0016021	integral component of membrane	cellular_component	6
TRINITY_DN27073_c0_g1	TAIR|locus:2149922	51.9	6e-12	832170	EFR	GO:0016045	detection of bacterium	biological_process	8
TRINITY_DN27073_c0_g1	TAIR|locus:2149922	51.9	6e-12	832170	EFR	GO:0016301	kinase activity	molecular_function	6
TRINITY_DN27073_c0_g1	TAIR|locus:2149922	51.9	6e-12	832170	EFR	GO:0019199	transmembrane receptor protein kinase activity	molecular_function	8
TRINITY_DN27073_c0_g2	TAIR|locus:2146102	38.5	5.5e-07	831457	NIK1	GO:0004674	protein serine/threonine kinase activity	molecular_function	8
TRINITY_DN27073_c0_g2	TAIR|locus:2146102	38.5	5.5e-07	831457	NIK1	GO:0005515	protein binding	molecular_function	4
TRINITY_DN27073_c0_g2	TAIR|locus:2146102	38.5	5.5e-07	831457	NIK1	GO:0005524	ATP binding	molecular_function	9
TRINITY_DN27073_c0_g2	TAIR|locus:2146102	38.5	5.5e-07	831457	NIK1	GO:0005576	extracellular region	cellular_component	3
TRINITY_DN27073_c0_g2	TAIR|locus:2146102	38.5	5.5e-07	831457	NIK1	GO:0005886	plasma membrane	cellular_component	5
TRINITY_DN27073_c0_g2	TAIR|locus:2146102	38.5	5.5e-07	831457	NIK1	GO:0006468	protein phosphorylation	biological_process	8
TRINITY_DN27073_c0_g2	TAIR|locus:2146102	38.5	5.5e-07	831457	NIK1	GO:0016021	integral component of membrane	cellular_component	6
TRINITY_DN27073_c0_g2	TAIR|locus:2146102	38.5	5.5e-07	831457	NIK1	GO:0016032	viral process	biological_process	5
TRINITY_DN27073_c0_g2	TAIR|locus:2146102	38.5	5.5e-07	831457	NIK1	GO:0016301	kinase activity	molecular_function	6
TRINITY_DN27073_c0_g2	TAIR|locus:2146102	38.5	5.5e-07	831457	NIK1	GO:0051607	defense response to virus	biological_process	5
TRINITY_DN27073_c0_g5	TAIR|locus:2149922	59.1	2.7e-07	832170	EFR	GO:0002764	immune response-regulating signaling pathway	biological_process	6
TRINITY_DN27073_c0_g5	TAIR|locus:2149922	59.1	2.7e-07	832170	EFR	GO:0004674	protein serine/threonine kinase activity	molecular_function	8
TRINITY_DN27073_c0_g5	TAIR|locus:2149922	59.1	2.7e-07	832170	EFR	GO:0005515	protein binding	molecular_function	4
TRINITY_DN27073_c0_g5	TAIR|locus:2149922	59.1	2.7e-07	832170	EFR	GO:0005524	ATP binding	molecular_function	9
TRINITY_DN27073_c0_g5	TAIR|locus:2149922	59.1	2.7e-07	832170	EFR	GO:0005886	plasma membrane	cellular_component	5
TRINITY_DN27073_c0_g5	TAIR|locus:2149922	59.1	2.7e-07	832170	EFR	GO:0006468	protein phosphorylation	biological_process	8
TRINITY_DN27073_c0_g5	TAIR|locus:2149922	59.1	2.7e-07	832170	EFR	GO:0007169	transmembrane receptor protein tyrosine kinase signaling pathway	biological_process	9
TRINITY_DN27073_c0_g5	TAIR|locus:2149922	59.1	2.7e-07	832170	EFR	GO:0009626	plant-type hypersensitive response	biological_process	6
TRINITY_DN27073_c0_g5	TAIR|locus:2149922	59.1	2.7e-07	832170	EFR	GO:0010204	defense response signaling pathway, resistance gene-independent	biological_process	6
TRINITY_DN27073_c0_g5	TAIR|locus:2149922	59.1	2.7e-07	832170	EFR	GO:0010359	regulation of anion channel activity	biological_process	9
TRINITY_DN27073_c0_g5	TAIR|locus:2149922	59.1	2.7e-07	832170	EFR	GO:0012505	endomembrane system	cellular_component	5
TRINITY_DN27073_c0_g5	TAIR|locus:2149922	59.1	2.7e-07	832170	EFR	GO:0016021	integral component of membrane	cellular_component	6
TRINITY_DN27073_c0_g5	TAIR|locus:2149922	59.1	2.7e-07	832170	EFR	GO:0016045	detection of bacterium	biological_process	8
TRINITY_DN27073_c0_g5	TAIR|locus:2149922	59.1	2.7e-07	832170	EFR	GO:0016301	kinase activity	molecular_function	6
TRINITY_DN27073_c0_g5	TAIR|locus:2149922	59.1	2.7e-07	832170	EFR	GO:0019199	transmembrane receptor protein kinase activity	molecular_function	8
TRINITY_DN27073_c1_g1	TAIR|locus:2079142	47	2.8e-53	823911	AT3G47570	GO:0004674	protein serine/threonine kinase activity	molecular_function	8
TRINITY_DN27073_c1_g1	TAIR|locus:2079142	47	2.8e-53	823911	AT3G47570	GO:0005524	ATP binding	molecular_function	9
TRINITY_DN27073_c1_g1	TAIR|locus:2079142	47	2.8e-53	823911	AT3G47570	GO:0005886	plasma membrane	cellular_component	5
TRINITY_DN27073_c1_g1	TAIR|locus:2079142	47	2.8e-53	823911	AT3G47570	GO:0006468	protein phosphorylation	biological_process	8
TRINITY_DN27073_c1_g1	TAIR|locus:2079142	47	2.8e-53	823911	AT3G47570	GO:0007169	transmembrane receptor protein tyrosine kinase signaling pathway	biological_process	9
TRINITY_DN27073_c1_g1	TAIR|locus:2079142	47	2.8e-53	823911	AT3G47570	GO:0016021	integral component of membrane	cellular_component	6
TRINITY_DN27073_c1_g1	TAIR|locus:2079142	47	2.8e-53	823911	AT3G47570	GO:0016301	kinase activity	molecular_function	6
TRINITY_DN27073_c1_g2	TAIR|locus:2075661	47.3	6.2e-42	823864	AT3G47110	GO:0004674	protein serine/threonine kinase activity	molecular_function	8
TRINITY_DN27073_c1_g2	TAIR|locus:2075661	47.3	6.2e-42	823864	AT3G47110	GO:0005524	ATP binding	molecular_function	9
TRINITY_DN27073_c1_g2	TAIR|locus:2075661	47.3	6.2e-42	823864	AT3G47110	GO:0005886	plasma membrane	cellular_component	5
TRINITY_DN27073_c1_g2	TAIR|locus:2075661	47.3	6.2e-42	823864	AT3G47110	GO:0006468	protein phosphorylation	biological_process	8
TRINITY_DN27073_c1_g2	TAIR|locus:2075661	47.3	6.2e-42	823864	AT3G47110	GO:0007169	transmembrane receptor protein tyrosine kinase signaling pathway	biological_process	9
TRINITY_DN27073_c1_g2	TAIR|locus:2075661	47.3	6.2e-42	823864	AT3G47110	GO:0016021	integral component of membrane	cellular_component	6
TRINITY_DN27073_c1_g2	TAIR|locus:2075661	47.3	6.2e-42	823864	AT3G47110	GO:0016301	kinase activity	molecular_function	6
TRINITY_DN27073_c1_g2	TAIR|locus:2075661	47.3	6.2e-42	823864	AT3G47110	GO:0016310	phosphorylation	biological_process	7
TRINITY_DN27073_c1_g3	TAIR|locus:2079142	47.4	4.4e-87	823911	AT3G47570	GO:0004674	protein serine/threonine kinase activity	molecular_function	8
TRINITY_DN27073_c1_g3	TAIR|locus:2079142	47.4	4.4e-87	823911	AT3G47570	GO:0005524	ATP binding	molecular_function	9
TRINITY_DN27073_c1_g3	TAIR|locus:2079142	47.4	4.4e-87	823911	AT3G47570	GO:0005886	plasma membrane	cellular_component	5
TRINITY_DN27073_c1_g3	TAIR|locus:2079142	47.4	4.4e-87	823911	AT3G47570	GO:0006468	protein phosphorylation	biological_process	8
TRINITY_DN27073_c1_g3	TAIR|locus:2079142	47.4	4.4e-87	823911	AT3G47570	GO:0007169	transmembrane receptor protein tyrosine kinase signaling pathway	biological_process	9
TRINITY_DN27073_c1_g3	TAIR|locus:2079142	47.4	4.4e-87	823911	AT3G47570	GO:0016021	integral component of membrane	cellular_component	6
TRINITY_DN27073_c1_g3	TAIR|locus:2079142	47.4	4.4e-87	823911	AT3G47570	GO:0016301	kinase activity	molecular_function	6
TRINITY_DN27074_c1_g1	TAIR|locus:2085059	40.3	6e-68	820143	AT3G09850	GO:0003676	nucleic acid binding	molecular_function	5
TRINITY_DN27074_c1_g1	TAIR|locus:2085059	40.3	6e-68	820143	AT3G09850	GO:0005622	intracellular	cellular_component	5
TRINITY_DN27074_c1_g1	TAIR|locus:2085059	40.3	6e-68	820143	AT3G09850	GO:0005634	nucleus	cellular_component	9
TRINITY_DN27074_c1_g3	TAIR|locus:505006460	76.3	6.6e-59	827093	AHL20	GO:0003677	DNA binding	molecular_function	6
TRINITY_DN27074_c1_g3	TAIR|locus:505006460	76.3	6.6e-59	827093	AHL20	GO:0005634	nucleus	cellular_component	9
TRINITY_DN27074_c1_g3	TAIR|locus:505006460	76.3	6.6e-59	827093	AHL20	GO:0006351	transcription, DNA-templated	biological_process	10
TRINITY_DN27074_c1_g3	TAIR|locus:505006460	76.3	6.6e-59	827093	AHL20	GO:0006355	regulation of transcription, DNA-templated	biological_process	11
TRINITY_DN27074_c1_g3	TAIR|locus:505006460	76.3	6.6e-59	827093	AHL20	GO:0042742	defense response to bacterium	biological_process	7
TRINITY_DN27074_c1_g3	TAIR|locus:505006460	76.3	6.6e-59	827093	AHL20	GO:0045087	innate immune response	biological_process	5
TRINITY_DN27074_c1_g3	TAIR|locus:505006460	76.3	6.6e-59	827093	AHL20	GO:0045824	negative regulation of innate immune response	biological_process	7
TRINITY_DN27074_c1_g3	TAIR|locus:505006460	76.3	6.6e-59	827093	AHL20	GO:1900425	negative regulation of defense response to bacterium	biological_process	9
TRINITY_DN27074_c1_g5	TAIR|locus:2172883	65.9	4.8e-131	832438	RUP2	GO:0000166	nucleotide binding	molecular_function	5
TRINITY_DN27074_c1_g5	TAIR|locus:2172883	65.9	4.8e-131	832438	RUP2	GO:0005515	protein binding	molecular_function	4
TRINITY_DN27074_c1_g5	TAIR|locus:2172883	65.9	4.8e-131	832438	RUP2	GO:0005634	nucleus	cellular_component	9
TRINITY_DN27074_c1_g5	TAIR|locus:2172883	65.9	4.8e-131	832438	RUP2	GO:0005737	cytoplasm	cellular_component	7
TRINITY_DN27074_c1_g5	TAIR|locus:2172883	65.9	4.8e-131	832438	RUP2	GO:0005829	cytosol	cellular_component	9
TRINITY_DN27074_c1_g5	TAIR|locus:2172883	65.9	4.8e-131	832438	RUP2	GO:0005834	heterotrimeric G-protein complex	cellular_component	7
TRINITY_DN27074_c1_g5	TAIR|locus:2172883	65.9	4.8e-131	832438	RUP2	GO:0009658	chloroplast organization	biological_process	6
TRINITY_DN27074_c1_g5	TAIR|locus:2172883	65.9	4.8e-131	832438	RUP2	GO:0009908	flower development	biological_process	7
TRINITY_DN27074_c1_g5	TAIR|locus:2172883	65.9	4.8e-131	832438	RUP2	GO:0010224	response to UV-B	biological_process	8
TRINITY_DN27074_c1_g5	TAIR|locus:2172883	65.9	4.8e-131	832438	RUP2	GO:0043496	regulation of protein homodimerization activity	biological_process	7
TRINITY_DN27074_c1_g5	TAIR|locus:2172883	65.9	4.8e-131	832438	RUP2	GO:0080008	Cul4-RING E3 ubiquitin ligase complex	cellular_component	9
TRINITY_DN27075_c0_g1	TAIR|locus:2161253	91.1	4e-26	835935	MSI1	GO:0005515	protein binding	molecular_function	4
TRINITY_DN27075_c0_g1	TAIR|locus:2161253	91.1	4e-26	835935	MSI1	GO:0005634	nucleus	cellular_component	9
TRINITY_DN27075_c0_g1	TAIR|locus:2161253	91.1	4e-26	835935	MSI1	GO:0005677	chromatin silencing complex	cellular_component	11
TRINITY_DN27075_c0_g1	TAIR|locus:2161253	91.1	4e-26	835935	MSI1	GO:0006260	DNA replication	biological_process	9
TRINITY_DN27075_c0_g1	TAIR|locus:2161253	91.1	4e-26	835935	MSI1	GO:0006349	regulation of gene expression by genetic imprinting	biological_process	8
TRINITY_DN27075_c0_g1	TAIR|locus:2161253	91.1	4e-26	835935	MSI1	GO:0006351	transcription, DNA-templated	biological_process	10
TRINITY_DN27075_c0_g1	TAIR|locus:2161253	91.1	4e-26	835935	MSI1	GO:0006355	regulation of transcription, DNA-templated	biological_process	11
TRINITY_DN27075_c0_g1	TAIR|locus:2161253	91.1	4e-26	835935	MSI1	GO:0007275	multicellular organism development	biological_process	5
TRINITY_DN27075_c0_g1	TAIR|locus:2161253	91.1	4e-26	835935	MSI1	GO:0008283	cell proliferation	biological_process	4
TRINITY_DN27075_c0_g1	TAIR|locus:2161253	91.1	4e-26	835935	MSI1	GO:0009507	chloroplast	cellular_component	10
TRINITY_DN27075_c0_g1	TAIR|locus:2161253	91.1	4e-26	835935	MSI1	GO:0009555	pollen development	biological_process	7
TRINITY_DN27075_c0_g1	TAIR|locus:2161253	91.1	4e-26	835935	MSI1	GO:0009793	embryo development ending in seed dormancy	biological_process	5
TRINITY_DN27075_c0_g1	TAIR|locus:2161253	91.1	4e-26	835935	MSI1	GO:0009908	flower development	biological_process	7
TRINITY_DN27075_c0_g1	TAIR|locus:2161253	91.1	4e-26	835935	MSI1	GO:0009909	regulation of flower development	biological_process	8
TRINITY_DN27075_c0_g1	TAIR|locus:2161253	91.1	4e-26	835935	MSI1	GO:0010026	trichome differentiation	biological_process	7
TRINITY_DN27075_c0_g1	TAIR|locus:2161253	91.1	4e-26	835935	MSI1	GO:0010214	seed coat development	biological_process	5
TRINITY_DN27075_c0_g1	TAIR|locus:2161253	91.1	4e-26	835935	MSI1	GO:0016568	chromatin modification	biological_process	7
TRINITY_DN27075_c0_g1	TAIR|locus:2161253	91.1	4e-26	835935	MSI1	GO:0031507	heterochromatin assembly	biological_process	12
TRINITY_DN27075_c0_g1	TAIR|locus:2161253	91.1	4e-26	835935	MSI1	GO:0043234	protein complex	cellular_component	4
TRINITY_DN27075_c0_g1	TAIR|locus:2161253	91.1	4e-26	835935	MSI1	GO:0045787	positive regulation of cell cycle	biological_process	6
TRINITY_DN27075_c0_g1	TAIR|locus:2161253	91.1	4e-26	835935	MSI1	GO:0048316	seed development	biological_process	7
TRINITY_DN27075_c0_g1	TAIR|locus:2161253	91.1	4e-26	835935	MSI1	GO:0048366	leaf development	biological_process	9
TRINITY_DN27075_c0_g1	TAIR|locus:2161253	91.1	4e-26	835935	MSI1	GO:0080008	Cul4-RING E3 ubiquitin ligase complex	cellular_component	9
TRINITY_DN27075_c0_g1	TAIR|locus:2161253	91.1	4e-26	835935	MSI1	GO:2000653	regulation of genetic imprinting	biological_process	8
TRINITY_DN27075_c1_g1	TAIR|locus:2150753	75.1	4.3e-100	830744	HDC1	GO:0005515	protein binding	molecular_function	4
TRINITY_DN27075_c1_g1	TAIR|locus:2150753	75.1	4.3e-100	830744	HDC1	GO:0005634	nucleus	cellular_component	9
TRINITY_DN27075_c1_g1	TAIR|locus:2150753	75.1	4.3e-100	830744	HDC1	GO:0009737	response to abscisic acid	biological_process	6
TRINITY_DN27075_c1_g1	TAIR|locus:2150753	75.1	4.3e-100	830744	HDC1	GO:0009845	seed germination	biological_process	8
TRINITY_DN27075_c1_g1	TAIR|locus:2150753	75.1	4.3e-100	830744	HDC1	GO:0009908	flower development	biological_process	7
TRINITY_DN27075_c1_g1	TAIR|locus:2150753	75.1	4.3e-100	830744	HDC1	GO:0016575	histone deacetylation	biological_process	9
TRINITY_DN27075_c1_g1	TAIR|locus:2150753	75.1	4.3e-100	830744	HDC1	GO:0080186	developmental vegetative growth	biological_process	6
TRINITY_DN27075_c1_g1	TAIR|locus:2150753	75.1	4.3e-100	830744	HDC1	GO:1902074	response to salt	biological_process	5
TRINITY_DN27075_c1_g2	TAIR|locus:2150753	87.7	2.7e-29	830744	HDC1	GO:0005515	protein binding	molecular_function	4
TRINITY_DN27075_c1_g2	TAIR|locus:2150753	87.7	2.7e-29	830744	HDC1	GO:0005634	nucleus	cellular_component	9
TRINITY_DN27075_c1_g2	TAIR|locus:2150753	87.7	2.7e-29	830744	HDC1	GO:0009737	response to abscisic acid	biological_process	6
TRINITY_DN27075_c1_g2	TAIR|locus:2150753	87.7	2.7e-29	830744	HDC1	GO:0009845	seed germination	biological_process	8
TRINITY_DN27075_c1_g2	TAIR|locus:2150753	87.7	2.7e-29	830744	HDC1	GO:0009908	flower development	biological_process	7
TRINITY_DN27075_c1_g2	TAIR|locus:2150753	87.7	2.7e-29	830744	HDC1	GO:0016575	histone deacetylation	biological_process	9
TRINITY_DN27075_c1_g2	TAIR|locus:2150753	87.7	2.7e-29	830744	HDC1	GO:0080186	developmental vegetative growth	biological_process	6
TRINITY_DN27075_c1_g2	TAIR|locus:2150753	87.7	2.7e-29	830744	HDC1	GO:1902074	response to salt	biological_process	5
TRINITY_DN27075_c2_g1	TAIR|locus:2098038	66.2	4.6e-136	825384	AT3G62110	GO:0004650	polygalacturonase activity	molecular_function	7
TRINITY_DN27075_c2_g1	TAIR|locus:2098038	66.2	4.6e-136	825384	AT3G62110	GO:0005576	extracellular region	cellular_component	3
TRINITY_DN27075_c2_g1	TAIR|locus:2098038	66.2	4.6e-136	825384	AT3G62110	GO:0005773	vacuole	cellular_component	9
TRINITY_DN27075_c2_g1	TAIR|locus:2098038	66.2	4.6e-136	825384	AT3G62110	GO:0005975	carbohydrate metabolic process	biological_process	5
TRINITY_DN27075_c2_g1	TAIR|locus:2098038	66.2	4.6e-136	825384	AT3G62110	GO:0016829	lyase activity	molecular_function	4
TRINITY_DN27075_c2_g1	TAIR|locus:2098038	66.2	4.6e-136	825384	AT3G62110	GO:0071555	cell wall organization	biological_process	5
TRINITY_DN27075_c2_g2	TAIR|locus:2098038	77.8	1.1e-27	825384	AT3G62110	GO:0004650	polygalacturonase activity	molecular_function	7
TRINITY_DN27075_c2_g2	TAIR|locus:2098038	77.8	1.1e-27	825384	AT3G62110	GO:0005576	extracellular region	cellular_component	3
TRINITY_DN27075_c2_g2	TAIR|locus:2098038	77.8	1.1e-27	825384	AT3G62110	GO:0005773	vacuole	cellular_component	9
TRINITY_DN27075_c2_g2	TAIR|locus:2098038	77.8	1.1e-27	825384	AT3G62110	GO:0005975	carbohydrate metabolic process	biological_process	5
TRINITY_DN27075_c2_g2	TAIR|locus:2098038	77.8	1.1e-27	825384	AT3G62110	GO:0016829	lyase activity	molecular_function	4
TRINITY_DN27075_c2_g2	TAIR|locus:2098038	77.8	1.1e-27	825384	AT3G62110	GO:0071555	cell wall organization	biological_process	5
TRINITY_DN27075_c2_g4	TAIR|locus:2098038	55.7	3.1e-06	825384	AT3G62110	GO:0004650	polygalacturonase activity	molecular_function	7
TRINITY_DN27075_c2_g4	TAIR|locus:2098038	55.7	3.1e-06	825384	AT3G62110	GO:0005576	extracellular region	cellular_component	3
TRINITY_DN27075_c2_g4	TAIR|locus:2098038	55.7	3.1e-06	825384	AT3G62110	GO:0005773	vacuole	cellular_component	9
TRINITY_DN27075_c2_g4	TAIR|locus:2098038	55.7	3.1e-06	825384	AT3G62110	GO:0005975	carbohydrate metabolic process	biological_process	5
TRINITY_DN27075_c2_g4	TAIR|locus:2098038	55.7	3.1e-06	825384	AT3G62110	GO:0016829	lyase activity	molecular_function	4
TRINITY_DN27075_c2_g4	TAIR|locus:2098038	55.7	3.1e-06	825384	AT3G62110	GO:0071555	cell wall organization	biological_process	5
TRINITY_DN27076_c0_g2	UNIPROTKB|Q658C8	66.7	3.9e-12	4326291	P0436E04.12-1	GO:0004674	protein serine/threonine kinase activity	molecular_function	8
TRINITY_DN27076_c0_g2	UNIPROTKB|Q658C8	66.7	3.9e-12	4326291	P0436E04.12-1	GO:0005886	plasma membrane	cellular_component	5
TRINITY_DN27076_c0_g3	UNIPROTKB|Q658C8	87.2	6.7e-60	4326291	P0436E04.12-1	GO:0004674	protein serine/threonine kinase activity	molecular_function	8
TRINITY_DN27076_c0_g3	UNIPROTKB|Q658C8	87.2	6.7e-60	4326291	P0436E04.12-1	GO:0005886	plasma membrane	cellular_component	5
TRINITY_DN27076_c0_g4	TAIR|locus:2018189	63.4	7.7e-194	841661	AT1G52310	GO:0004714	transmembrane receptor protein tyrosine kinase activity	molecular_function	9
TRINITY_DN27076_c0_g4	TAIR|locus:2018189	63.4	7.7e-194	841661	AT1G52310	GO:0005524	ATP binding	molecular_function	9
TRINITY_DN27076_c0_g4	TAIR|locus:2018189	63.4	7.7e-194	841661	AT1G52310	GO:0005886	plasma membrane	cellular_component	5
TRINITY_DN27076_c0_g4	TAIR|locus:2018189	63.4	7.7e-194	841661	AT1G52310	GO:0016021	integral component of membrane	cellular_component	6
TRINITY_DN27076_c0_g4	TAIR|locus:2018189	63.4	7.7e-194	841661	AT1G52310	GO:0016301	kinase activity	molecular_function	6
TRINITY_DN27076_c0_g4	TAIR|locus:2018189	63.4	7.7e-194	841661	AT1G52310	GO:0030246	carbohydrate binding	molecular_function	4
TRINITY_DN27077_c0_g1	TAIR|locus:2036134	75.2	0	838138	AVP1	GO:0000325	plant-type vacuole	cellular_component	10
TRINITY_DN27077_c0_g1	TAIR|locus:2036134	75.2	0	838138	AVP1	GO:0004427	inorganic diphosphatase activity	molecular_function	8
TRINITY_DN27077_c0_g1	TAIR|locus:2036134	75.2	0	838138	AVP1	GO:0005739	mitochondrion	cellular_component	9
TRINITY_DN27077_c0_g1	TAIR|locus:2036134	75.2	0	838138	AVP1	GO:0005773	vacuole	cellular_component	9
TRINITY_DN27077_c0_g1	TAIR|locus:2036134	75.2	0	838138	AVP1	GO:0005774	vacuolar membrane	cellular_component	11
TRINITY_DN27077_c0_g1	TAIR|locus:2036134	75.2	0	838138	AVP1	GO:0005794	Golgi apparatus	cellular_component	9
TRINITY_DN27077_c0_g1	TAIR|locus:2036134	75.2	0	838138	AVP1	GO:0005829	cytosol	cellular_component	9
TRINITY_DN27077_c0_g1	TAIR|locus:2036134	75.2	0	838138	AVP1	GO:0005886	plasma membrane	cellular_component	5
TRINITY_DN27077_c0_g1	TAIR|locus:2036134	75.2	0	838138	AVP1	GO:0009414	response to water deprivation	biological_process	5
TRINITY_DN27077_c0_g1	TAIR|locus:2036134	75.2	0	838138	AVP1	GO:0009507	chloroplast	cellular_component	10
TRINITY_DN27077_c0_g1	TAIR|locus:2036134	75.2	0	838138	AVP1	GO:0009651	response to salt stress	biological_process	6
TRINITY_DN27077_c0_g1	TAIR|locus:2036134	75.2	0	838138	AVP1	GO:0009678	hydrogen-translocating pyrophosphatase activity	molecular_function	8
TRINITY_DN27077_c0_g1	TAIR|locus:2036134	75.2	0	838138	AVP1	GO:0009705	plant-type vacuole membrane	cellular_component	11
TRINITY_DN27077_c0_g1	TAIR|locus:2036134	75.2	0	838138	AVP1	GO:0009926	auxin polar transport	biological_process	7
TRINITY_DN27077_c0_g1	TAIR|locus:2036134	75.2	0	838138	AVP1	GO:0009941	chloroplast envelope	cellular_component	12
TRINITY_DN27077_c0_g1	TAIR|locus:2036134	75.2	0	838138	AVP1	GO:0010008	endosome membrane	cellular_component	11
TRINITY_DN27077_c0_g1	TAIR|locus:2036134	75.2	0	838138	AVP1	GO:0010248	establishment or maintenance of transmembrane electrochemical gradient	biological_process	7
TRINITY_DN27077_c0_g1	TAIR|locus:2036134	75.2	0	838138	AVP1	GO:0015992	proton transport	biological_process	8
TRINITY_DN27077_c0_g1	TAIR|locus:2036134	75.2	0	838138	AVP1	GO:0016020	membrane	cellular_component	3
TRINITY_DN27077_c0_g1	TAIR|locus:2036134	75.2	0	838138	AVP1	GO:0016021	integral component of membrane	cellular_component	6
TRINITY_DN27077_c0_g1	TAIR|locus:2036134	75.2	0	838138	AVP1	GO:0046872	metal ion binding	molecular_function	6
TRINITY_DN27077_c0_g1	TAIR|locus:2036134	75.2	0	838138	AVP1	GO:0048366	leaf development	biological_process	9
TRINITY_DN27078_c0_g1	TAIR|locus:2082309	66.9	3.4e-86	821076	AT3G01800	GO:0005739	mitochondrion	cellular_component	9
TRINITY_DN27078_c0_g1	TAIR|locus:2082309	66.9	3.4e-86	821076	AT3G01800	GO:0006412	translation	biological_process	7
TRINITY_DN27079_c0_g1	TAIR|locus:2825837	89.6	1.8e-31	841102	CC1	GO:0003674	molecular_function	molecular_function	2
TRINITY_DN27079_c0_g1	TAIR|locus:2825837	89.6	1.8e-31	841102	CC1	GO:0005515	protein binding	molecular_function	4
TRINITY_DN27079_c0_g1	TAIR|locus:2825837	89.6	1.8e-31	841102	CC1	GO:0005802	trans-Golgi network	cellular_component	10
TRINITY_DN27079_c0_g1	TAIR|locus:2825837	89.6	1.8e-31	841102	CC1	GO:0005886	plasma membrane	cellular_component	5
TRINITY_DN27079_c0_g1	TAIR|locus:2825837	89.6	1.8e-31	841102	CC1	GO:0008017	microtubule binding	molecular_function	7
TRINITY_DN27079_c0_g1	TAIR|locus:2825837	89.6	1.8e-31	841102	CC1	GO:0008150	biological_process	biological_process	2
TRINITY_DN27079_c0_g1	TAIR|locus:2825837	89.6	1.8e-31	841102	CC1	GO:0009507	chloroplast	cellular_component	10
TRINITY_DN27079_c0_g1	TAIR|locus:2825837	89.6	1.8e-31	841102	CC1	GO:0016021	integral component of membrane	cellular_component	6
TRINITY_DN27079_c0_g2	TAIR|locus:2825837	50.7	1.6e-58	841102	CC1	GO:0003674	molecular_function	molecular_function	2
TRINITY_DN27079_c0_g2	TAIR|locus:2825837	50.7	1.6e-58	841102	CC1	GO:0005515	protein binding	molecular_function	4
TRINITY_DN27079_c0_g2	TAIR|locus:2825837	50.7	1.6e-58	841102	CC1	GO:0005802	trans-Golgi network	cellular_component	10
TRINITY_DN27079_c0_g2	TAIR|locus:2825837	50.7	1.6e-58	841102	CC1	GO:0005886	plasma membrane	cellular_component	5
TRINITY_DN27079_c0_g2	TAIR|locus:2825837	50.7	1.6e-58	841102	CC1	GO:0008017	microtubule binding	molecular_function	7
TRINITY_DN27079_c0_g2	TAIR|locus:2825837	50.7	1.6e-58	841102	CC1	GO:0008150	biological_process	biological_process	2
TRINITY_DN27079_c0_g2	TAIR|locus:2825837	50.7	1.6e-58	841102	CC1	GO:0009507	chloroplast	cellular_component	10
TRINITY_DN27079_c0_g2	TAIR|locus:2825837	50.7	1.6e-58	841102	CC1	GO:0016021	integral component of membrane	cellular_component	6
TRINITY_DN27080_c0_g1	TAIR|locus:2035461	55.8	3.9e-35	838556	AT1G19690	GO:0003824	catalytic activity	molecular_function	3
TRINITY_DN27080_c0_g1	TAIR|locus:2035461	55.8	3.9e-35	838556	AT1G19690	GO:0009507	chloroplast	cellular_component	10
TRINITY_DN27080_c0_g1	TAIR|locus:2035461	55.8	3.9e-35	838556	AT1G19690	GO:0050662	coenzyme binding	molecular_function	5
TRINITY_DN27081_c0_g1	TAIR|locus:2114643	89.5	6.6e-59	824105	SR34a	GO:0000166	nucleotide binding	molecular_function	5
TRINITY_DN27081_c0_g1	TAIR|locus:2114643	89.5	6.6e-59	824105	SR34a	GO:0003723	RNA binding	molecular_function	6
TRINITY_DN27081_c0_g1	TAIR|locus:2114643	89.5	6.6e-59	824105	SR34a	GO:0005634	nucleus	cellular_component	9
TRINITY_DN27081_c0_g1	TAIR|locus:2114643	89.5	6.6e-59	824105	SR34a	GO:0005681	spliceosomal complex	cellular_component	8
TRINITY_DN27081_c0_g1	TAIR|locus:2114643	89.5	6.6e-59	824105	SR34a	GO:0005730	nucleolus	cellular_component	11
TRINITY_DN27081_c0_g1	TAIR|locus:2114643	89.5	6.6e-59	824105	SR34a	GO:0005829	cytosol	cellular_component	9
TRINITY_DN27081_c0_g1	TAIR|locus:2114643	89.5	6.6e-59	824105	SR34a	GO:0006397	mRNA processing	biological_process	10
TRINITY_DN27081_c0_g1	TAIR|locus:2114643	89.5	6.6e-59	824105	SR34a	GO:0008380	RNA splicing	biological_process	10
TRINITY_DN27081_c0_g1	TAIR|locus:2114643	89.5	6.6e-59	824105	SR34a	GO:0016607	nuclear speck	cellular_component	14
TRINITY_DN27082_c0_g1	UNIPROTKB|B9GFU2	33.6	2.2e-42	7461646	POPTR_0001s32580g	GO:0004842	ubiquitin-protein transferase activity	molecular_function	6
TRINITY_DN27082_c0_g1	UNIPROTKB|B9GFU2	33.6	2.2e-42	7461646	POPTR_0001s32580g	GO:0019005	SCF ubiquitin ligase complex	cellular_component	9
TRINITY_DN27082_c0_g1	UNIPROTKB|B9GFU2	33.6	2.2e-42	7461646	POPTR_0001s32580g	GO:0031146	SCF-dependent proteasomal ubiquitin-dependent protein catabolic process	biological_process	11
TRINITY_DN27083_c1_g1	TAIR|locus:2020462	69.4	9.6e-142	842022	CAX5	GO:0005774	vacuolar membrane	cellular_component	11
TRINITY_DN27083_c1_g1	TAIR|locus:2020462	69.4	9.6e-142	842022	CAX5	GO:0006812	cation transport	biological_process	6
TRINITY_DN27083_c1_g1	TAIR|locus:2020462	69.4	9.6e-142	842022	CAX5	GO:0015368	calcium:cation antiporter activity	molecular_function	10
TRINITY_DN27083_c1_g1	TAIR|locus:2020462	69.4	9.6e-142	842022	CAX5	GO:0015369	calcium:proton antiporter activity	molecular_function	11
TRINITY_DN27083_c1_g1	TAIR|locus:2020462	69.4	9.6e-142	842022	CAX5	GO:0015491	cation:cation antiporter activity	molecular_function	9
TRINITY_DN27083_c1_g1	TAIR|locus:2020462	69.4	9.6e-142	842022	CAX5	GO:0016021	integral component of membrane	cellular_component	6
TRINITY_DN27083_c1_g3	TAIR|locus:2020462	85.4	1.3e-14	842022	CAX5	GO:0005774	vacuolar membrane	cellular_component	11
TRINITY_DN27083_c1_g3	TAIR|locus:2020462	85.4	1.3e-14	842022	CAX5	GO:0006812	cation transport	biological_process	6
TRINITY_DN27083_c1_g3	TAIR|locus:2020462	85.4	1.3e-14	842022	CAX5	GO:0015368	calcium:cation antiporter activity	molecular_function	10
TRINITY_DN27083_c1_g3	TAIR|locus:2020462	85.4	1.3e-14	842022	CAX5	GO:0015369	calcium:proton antiporter activity	molecular_function	11
TRINITY_DN27083_c1_g3	TAIR|locus:2020462	85.4	1.3e-14	842022	CAX5	GO:0015491	cation:cation antiporter activity	molecular_function	9
TRINITY_DN27083_c1_g3	TAIR|locus:2020462	85.4	1.3e-14	842022	CAX5	GO:0016021	integral component of membrane	cellular_component	6
TRINITY_DN27083_c1_g5	TAIR|locus:2038836	43.6	8.8e-103	814647	PDE331	GO:0005634	nucleus	cellular_component	9
TRINITY_DN27083_c1_g5	TAIR|locus:2038836	43.6	8.8e-103	814647	PDE331	GO:0005829	cytosol	cellular_component	9
TRINITY_DN27083_c1_g6	TAIR|locus:2020462	81.1	9.3e-28	842022	CAX5	GO:0005774	vacuolar membrane	cellular_component	11
TRINITY_DN27083_c1_g6	TAIR|locus:2020462	81.1	9.3e-28	842022	CAX5	GO:0006812	cation transport	biological_process	6
TRINITY_DN27083_c1_g6	TAIR|locus:2020462	81.1	9.3e-28	842022	CAX5	GO:0015368	calcium:cation antiporter activity	molecular_function	10
TRINITY_DN27083_c1_g6	TAIR|locus:2020462	81.1	9.3e-28	842022	CAX5	GO:0015369	calcium:proton antiporter activity	molecular_function	11
TRINITY_DN27083_c1_g6	TAIR|locus:2020462	81.1	9.3e-28	842022	CAX5	GO:0015491	cation:cation antiporter activity	molecular_function	9
TRINITY_DN27083_c1_g6	TAIR|locus:2020462	81.1	9.3e-28	842022	CAX5	GO:0016021	integral component of membrane	cellular_component	6
TRINITY_DN27083_c1_g7	TAIR|locus:2020462	77.9	7.6e-160	842022	CAX5	GO:0005774	vacuolar membrane	cellular_component	11
TRINITY_DN27083_c1_g7	TAIR|locus:2020462	77.9	7.6e-160	842022	CAX5	GO:0006812	cation transport	biological_process	6
TRINITY_DN27083_c1_g7	TAIR|locus:2020462	77.9	7.6e-160	842022	CAX5	GO:0015368	calcium:cation antiporter activity	molecular_function	10
TRINITY_DN27083_c1_g7	TAIR|locus:2020462	77.9	7.6e-160	842022	CAX5	GO:0015369	calcium:proton antiporter activity	molecular_function	11
TRINITY_DN27083_c1_g7	TAIR|locus:2020462	77.9	7.6e-160	842022	CAX5	GO:0015491	cation:cation antiporter activity	molecular_function	9
TRINITY_DN27083_c1_g7	TAIR|locus:2020462	77.9	7.6e-160	842022	CAX5	GO:0016021	integral component of membrane	cellular_component	6
TRINITY_DN27083_c1_g8	TAIR|locus:2093197	71.4	5e-27	820822	MBD11	GO:0003677	DNA binding	molecular_function	6
TRINITY_DN27083_c1_g8	TAIR|locus:2093197	71.4	5e-27	820822	MBD11	GO:0005634	nucleus	cellular_component	9
TRINITY_DN27083_c1_g8	TAIR|locus:2093197	71.4	5e-27	820822	MBD11	GO:0006351	transcription, DNA-templated	biological_process	10
TRINITY_DN27083_c1_g8	TAIR|locus:2093197	71.4	5e-27	820822	MBD11	GO:0006355	regulation of transcription, DNA-templated	biological_process	11
TRINITY_DN27083_c1_g8	TAIR|locus:2093197	71.4	5e-27	820822	MBD11	GO:0008327	methyl-CpG binding	molecular_function	6
TRINITY_DN27084_c0_g1	TAIR|locus:2154114	44.8	1e-28	836375	AT5G62550	GO:0003674	molecular_function	molecular_function	2
TRINITY_DN27084_c0_g1	TAIR|locus:2154114	44.8	1e-28	836375	AT5G62550	GO:0005886	plasma membrane	cellular_component	5
TRINITY_DN27084_c0_g1	TAIR|locus:2154114	44.8	1e-28	836375	AT5G62550	GO:0008150	biological_process	biological_process	2
TRINITY_DN27084_c0_g1	TAIR|locus:2154114	44.8	1e-28	836375	AT5G62550	GO:0009507	chloroplast	cellular_component	10
TRINITY_DN27084_c0_g2	TAIR|locus:2086711	72.7	1.2e-72	822367	SGF29a	GO:0003674	molecular_function	molecular_function	2
TRINITY_DN27084_c0_g2	TAIR|locus:2086711	72.7	1.2e-72	822367	SGF29a	GO:0005634	nucleus	cellular_component	9
TRINITY_DN27084_c0_g2	TAIR|locus:2086711	72.7	1.2e-72	822367	SGF29a	GO:0009651	response to salt stress	biological_process	6
TRINITY_DN27085_c0_g1	UNIPROTKB|B2KSJ5	45.8	6.5e-53	103493386	B2KSJ5	GO:0010334	sesquiterpene synthase activity	molecular_function	8
TRINITY_DN27085_c0_g1	UNIPROTKB|B2KSJ5	45.8	6.5e-53	103493386	B2KSJ5	GO:0045338	farnesyl diphosphate metabolic process	biological_process	8
TRINITY_DN27085_c0_g1	UNIPROTKB|B2KSJ5	45.8	6.5e-53	103493386	B2KSJ5	GO:0051762	sesquiterpene biosynthetic process	biological_process	8
TRINITY_DN27085_c0_g2	UNIPROTKB|B5A435	54.6	1.7e-125	-	B5A435	GO:0010334	sesquiterpene synthase activity	molecular_function	8
TRINITY_DN27085_c0_g2	UNIPROTKB|B5A435	54.6	1.7e-125	-	B5A435	GO:0033383	geranyl diphosphate metabolic process	biological_process	8
TRINITY_DN27085_c0_g3	UNIPROTKB|B5A435	44.7	1.8e-110	-	B5A435	GO:0010334	sesquiterpene synthase activity	molecular_function	8
TRINITY_DN27085_c0_g3	UNIPROTKB|B5A435	44.7	1.8e-110	-	B5A435	GO:0033383	geranyl diphosphate metabolic process	biological_process	8
TRINITY_DN27085_c0_g4	UNIPROTKB|B2KSJ5	65.4	6.8e-26	103493386	B2KSJ5	GO:0010334	sesquiterpene synthase activity	molecular_function	8
TRINITY_DN27085_c0_g4	UNIPROTKB|B2KSJ5	65.4	6.8e-26	103493386	B2KSJ5	GO:0045338	farnesyl diphosphate metabolic process	biological_process	8
TRINITY_DN27085_c0_g4	UNIPROTKB|B2KSJ5	65.4	6.8e-26	103493386	B2KSJ5	GO:0051762	sesquiterpene biosynthetic process	biological_process	8
TRINITY_DN27085_c0_g5	UNIPROTKB|B5A435	49.2	1.5e-45	-	B5A435	GO:0010334	sesquiterpene synthase activity	molecular_function	8
TRINITY_DN27085_c0_g5	UNIPROTKB|B5A435	49.2	1.5e-45	-	B5A435	GO:0033383	geranyl diphosphate metabolic process	biological_process	8
TRINITY_DN27085_c0_g6	UNIPROTKB|J7LMP2	39	9.8e-26	-	J7LMP2	GO:0010334	sesquiterpene synthase activity	molecular_function	8
TRINITY_DN27085_c0_g6	UNIPROTKB|J7LMP2	39	9.8e-26	-	J7LMP2	GO:0045339	farnesyl diphosphate catabolic process	biological_process	9
TRINITY_DN27085_c0_g6	UNIPROTKB|J7LMP2	39	9.8e-26	-	J7LMP2	GO:1901934	bicyclogermacrene biosynthetic process	biological_process	9
TRINITY_DN27085_c0_g7	UNIPROTKB|B5A435	57.8	1.5e-178	-	B5A435	GO:0010334	sesquiterpene synthase activity	molecular_function	8
TRINITY_DN27085_c0_g7	UNIPROTKB|B5A435	57.8	1.5e-178	-	B5A435	GO:0033383	geranyl diphosphate metabolic process	biological_process	8
TRINITY_DN27086_c0_g10	TAIR|locus:2031800	88.1	7.2e-29	837857	AT1G12990	GO:0003830	beta-1,4-mannosylglycoprotein 4-beta-N-acetylglucosaminyltransferase activity	molecular_function	8
TRINITY_DN27086_c0_g10	TAIR|locus:2031800	88.1	7.2e-29	837857	AT1G12990	GO:0005794	Golgi apparatus	cellular_component	9
TRINITY_DN27086_c0_g10	TAIR|locus:2031800	88.1	7.2e-29	837857	AT1G12990	GO:0006487	protein N-linked glycosylation	biological_process	9
TRINITY_DN27086_c0_g10	TAIR|locus:2031800	88.1	7.2e-29	837857	AT1G12990	GO:0008375	acetylglucosaminyltransferase activity	molecular_function	7
TRINITY_DN27086_c0_g10	TAIR|locus:2031800	88.1	7.2e-29	837857	AT1G12990	GO:0016021	integral component of membrane	cellular_component	6
TRINITY_DN27086_c0_g10	TAIR|locus:2031800	88.1	7.2e-29	837857	AT1G12990	GO:0016757	transferase activity, transferring glycosyl groups	molecular_function	5
TRINITY_DN27086_c0_g12	UNIPROTKB|C7J372	55	5.2e-46	-	Os06g0513754	GO:0071011	precatalytic spliceosome	cellular_component	9
TRINITY_DN27086_c0_g3	TAIR|locus:2031800	74.3	8.4e-29	837857	AT1G12990	GO:0003830	beta-1,4-mannosylglycoprotein 4-beta-N-acetylglucosaminyltransferase activity	molecular_function	8
TRINITY_DN27086_c0_g3	TAIR|locus:2031800	74.3	8.4e-29	837857	AT1G12990	GO:0005794	Golgi apparatus	cellular_component	9
TRINITY_DN27086_c0_g3	TAIR|locus:2031800	74.3	8.4e-29	837857	AT1G12990	GO:0006487	protein N-linked glycosylation	biological_process	9
TRINITY_DN27086_c0_g3	TAIR|locus:2031800	74.3	8.4e-29	837857	AT1G12990	GO:0008375	acetylglucosaminyltransferase activity	molecular_function	7
TRINITY_DN27086_c0_g3	TAIR|locus:2031800	74.3	8.4e-29	837857	AT1G12990	GO:0016021	integral component of membrane	cellular_component	6
TRINITY_DN27086_c0_g3	TAIR|locus:2031800	74.3	8.4e-29	837857	AT1G12990	GO:0016757	transferase activity, transferring glycosyl groups	molecular_function	5
TRINITY_DN27086_c0_g4	UNIPROTKB|C7J372	60.4	1.5e-29	-	Os06g0513754	GO:0071011	precatalytic spliceosome	cellular_component	9
TRINITY_DN27086_c0_g7	TAIR|locus:2091448	79.9	5.7e-194	822376	AT3G27540	GO:0003830	beta-1,4-mannosylglycoprotein 4-beta-N-acetylglucosaminyltransferase activity	molecular_function	8
TRINITY_DN27086_c0_g7	TAIR|locus:2091448	79.9	5.7e-194	822376	AT3G27540	GO:0005794	Golgi apparatus	cellular_component	9
TRINITY_DN27086_c0_g7	TAIR|locus:2091448	79.9	5.7e-194	822376	AT3G27540	GO:0006487	protein N-linked glycosylation	biological_process	9
TRINITY_DN27086_c0_g7	TAIR|locus:2091448	79.9	5.7e-194	822376	AT3G27540	GO:0008375	acetylglucosaminyltransferase activity	molecular_function	7
TRINITY_DN27086_c0_g7	TAIR|locus:2091448	79.9	5.7e-194	822376	AT3G27540	GO:0016021	integral component of membrane	cellular_component	6
TRINITY_DN27086_c0_g7	TAIR|locus:2091448	79.9	5.7e-194	822376	AT3G27540	GO:0016757	transferase activity, transferring glycosyl groups	molecular_function	5
TRINITY_DN27086_c1_g1	TAIR|locus:2168297	80.2	1e-215	836672	AT5G65470	GO:0005794	Golgi apparatus	cellular_component	9
TRINITY_DN27086_c1_g1	TAIR|locus:2168297	80.2	1e-215	836672	AT5G65470	GO:0008150	biological_process	biological_process	2
TRINITY_DN27086_c1_g1	TAIR|locus:2168297	80.2	1e-215	836672	AT5G65470	GO:0016757	transferase activity, transferring glycosyl groups	molecular_function	5
TRINITY_DN27087_c0_g3	TAIR|locus:2205349	73.7	8e-70	837888	AOC4	GO:0005886	plasma membrane	cellular_component	5
TRINITY_DN27087_c0_g3	TAIR|locus:2205349	73.7	8e-70	837888	AOC4	GO:0009507	chloroplast	cellular_component	10
TRINITY_DN27087_c0_g3	TAIR|locus:2205349	73.7	8e-70	837888	AOC4	GO:0009695	jasmonic acid biosynthetic process	biological_process	9
TRINITY_DN27087_c0_g3	TAIR|locus:2205349	73.7	8e-70	837888	AOC4	GO:0046423	allene-oxide cyclase activity	molecular_function	5
TRINITY_DN27087_c0_g4	TAIR|locus:2134558	63.2	1.2e-28	827995	GIF3	GO:0003713	transcription coactivator activity	molecular_function	6
TRINITY_DN27087_c0_g4	TAIR|locus:2134558	63.2	1.2e-28	827995	GIF3	GO:0005515	protein binding	molecular_function	4
TRINITY_DN27087_c0_g4	TAIR|locus:2134558	63.2	1.2e-28	827995	GIF3	GO:0005634	nucleus	cellular_component	9
TRINITY_DN27087_c0_g4	TAIR|locus:2134558	63.2	1.2e-28	827995	GIF3	GO:0006351	transcription, DNA-templated	biological_process	10
TRINITY_DN27087_c0_g4	TAIR|locus:2134558	63.2	1.2e-28	827995	GIF3	GO:0006355	regulation of transcription, DNA-templated	biological_process	11
TRINITY_DN27087_c0_g4	TAIR|locus:2134558	63.2	1.2e-28	827995	GIF3	GO:0008283	cell proliferation	biological_process	4
TRINITY_DN27087_c0_g4	TAIR|locus:2134558	63.2	1.2e-28	827995	GIF3	GO:0048366	leaf development	biological_process	9
TRINITY_DN27087_c0_g5	TAIR|locus:2134643	63	3.1e-85	826193	AT4G00840	GO:0005576	extracellular region	cellular_component	3
TRINITY_DN27087_c0_g5	TAIR|locus:2134643	63	3.1e-85	826193	AT4G00840	GO:0005886	plasma membrane	cellular_component	5
TRINITY_DN27087_c0_g5	TAIR|locus:2134643	63	3.1e-85	826193	AT4G00840	GO:0008270	zinc ion binding	molecular_function	8
TRINITY_DN27087_c0_g5	TAIR|locus:2134643	63	3.1e-85	826193	AT4G00840	GO:0016021	integral component of membrane	cellular_component	6
TRINITY_DN27087_c0_g5	TAIR|locus:2134643	63	3.1e-85	826193	AT4G00840	GO:0019706	protein-cysteine S-palmitoyltransferase activity	molecular_function	8
TRINITY_DN27087_c0_g6	TAIR|locus:2134643	65.1	1.7e-42	826193	AT4G00840	GO:0005576	extracellular region	cellular_component	3
TRINITY_DN27087_c0_g6	TAIR|locus:2134643	65.1	1.7e-42	826193	AT4G00840	GO:0005886	plasma membrane	cellular_component	5
TRINITY_DN27087_c0_g6	TAIR|locus:2134643	65.1	1.7e-42	826193	AT4G00840	GO:0008270	zinc ion binding	molecular_function	8
TRINITY_DN27087_c0_g6	TAIR|locus:2134643	65.1	1.7e-42	826193	AT4G00840	GO:0016021	integral component of membrane	cellular_component	6
TRINITY_DN27087_c0_g6	TAIR|locus:2134643	65.1	1.7e-42	826193	AT4G00840	GO:0019706	protein-cysteine S-palmitoyltransferase activity	molecular_function	8
TRINITY_DN27088_c0_g1	TAIR|locus:2091206	68.2	2.5e-126	821507	IKU2	GO:0004672	protein kinase activity	molecular_function	7
TRINITY_DN27088_c0_g1	TAIR|locus:2091206	68.2	2.5e-126	821507	IKU2	GO:0004674	protein serine/threonine kinase activity	molecular_function	8
TRINITY_DN27088_c0_g1	TAIR|locus:2091206	68.2	2.5e-126	821507	IKU2	GO:0005524	ATP binding	molecular_function	9
TRINITY_DN27088_c0_g1	TAIR|locus:2091206	68.2	2.5e-126	821507	IKU2	GO:0005886	plasma membrane	cellular_component	5
TRINITY_DN27088_c0_g1	TAIR|locus:2091206	68.2	2.5e-126	821507	IKU2	GO:0006468	protein phosphorylation	biological_process	8
TRINITY_DN27088_c0_g1	TAIR|locus:2091206	68.2	2.5e-126	821507	IKU2	GO:0009960	endosperm development	biological_process	5
TRINITY_DN27088_c0_g1	TAIR|locus:2091206	68.2	2.5e-126	821507	IKU2	GO:0016021	integral component of membrane	cellular_component	6
TRINITY_DN27089_c0_g1	TAIR|locus:2196045	50.9	3e-83	839544	AT1G02660	GO:0004806	triglyceride lipase activity	molecular_function	7
TRINITY_DN27089_c0_g1	TAIR|locus:2196045	50.9	3e-83	839544	AT1G02660	GO:0005576	extracellular region	cellular_component	3
TRINITY_DN27089_c0_g1	TAIR|locus:2196045	50.9	3e-83	839544	AT1G02660	GO:0006629	lipid metabolic process	biological_process	5
TRINITY_DN27089_c0_g1	TAIR|locus:2196045	50.9	3e-83	839544	AT1G02660	GO:0016021	integral component of membrane	cellular_component	6
TRINITY_DN27089_c0_g1	TAIR|locus:2196045	50.9	3e-83	839544	AT1G02660	GO:0016787	hydrolase activity	molecular_function	4
TRINITY_DN27089_c0_g2	TAIR|locus:2122128	62	0	829682	GLUR2	GO:0004970	ionotropic glutamate receptor activity	molecular_function	7
TRINITY_DN27089_c0_g2	TAIR|locus:2122128	62	0	829682	GLUR2	GO:0005217	intracellular ligand-gated ion channel activity	molecular_function	10
TRINITY_DN27089_c0_g2	TAIR|locus:2122128	62	0	829682	GLUR2	GO:0005576	extracellular region	cellular_component	3
TRINITY_DN27089_c0_g2	TAIR|locus:2122128	62	0	829682	GLUR2	GO:0006874	cellular calcium ion homeostasis	biological_process	10
TRINITY_DN27089_c0_g2	TAIR|locus:2122128	62	0	829682	GLUR2	GO:0006883	cellular sodium ion homeostasis	biological_process	10
TRINITY_DN27089_c0_g2	TAIR|locus:2122128	62	0	829682	GLUR2	GO:0009416	response to light stimulus	biological_process	6
TRINITY_DN27089_c0_g2	TAIR|locus:2122128	62	0	829682	GLUR2	GO:0016021	integral component of membrane	cellular_component	6
TRINITY_DN27089_c0_g2	TAIR|locus:2122128	62	0	829682	GLUR2	GO:0030007	cellular potassium ion homeostasis	biological_process	10
TRINITY_DN27089_c0_g3	TAIR|locus:2196045	65.3	2.9e-105	839544	AT1G02660	GO:0004806	triglyceride lipase activity	molecular_function	7
TRINITY_DN27089_c0_g3	TAIR|locus:2196045	65.3	2.9e-105	839544	AT1G02660	GO:0005576	extracellular region	cellular_component	3
TRINITY_DN27089_c0_g3	TAIR|locus:2196045	65.3	2.9e-105	839544	AT1G02660	GO:0006629	lipid metabolic process	biological_process	5
TRINITY_DN27089_c0_g3	TAIR|locus:2196045	65.3	2.9e-105	839544	AT1G02660	GO:0016021	integral component of membrane	cellular_component	6
TRINITY_DN27089_c0_g3	TAIR|locus:2196045	65.3	2.9e-105	839544	AT1G02660	GO:0016787	hydrolase activity	molecular_function	4
TRINITY_DN27089_c0_g5	TAIR|locus:2092492	52.6	1.9e-06	820428	CYSB	GO:0004869	cysteine-type endopeptidase inhibitor activity	molecular_function	7
TRINITY_DN27089_c0_g5	TAIR|locus:2092492	52.6	1.9e-06	820428	CYSB	GO:0005515	protein binding	molecular_function	4
TRINITY_DN27089_c0_g5	TAIR|locus:2092492	52.6	1.9e-06	820428	CYSB	GO:0005576	extracellular region	cellular_component	3
TRINITY_DN27089_c0_g5	TAIR|locus:2092492	52.6	1.9e-06	820428	CYSB	GO:0005783	endoplasmic reticulum	cellular_component	9
TRINITY_DN27089_c0_g5	TAIR|locus:2092492	52.6	1.9e-06	820428	CYSB	GO:0005829	cytosol	cellular_component	9
TRINITY_DN27089_c0_g5	TAIR|locus:2092492	52.6	1.9e-06	820428	CYSB	GO:0006952	defense response	biological_process	5
TRINITY_DN27089_c0_g5	TAIR|locus:2092492	52.6	1.9e-06	820428	CYSB	GO:0006972	hyperosmotic response	biological_process	6
TRINITY_DN27089_c0_g5	TAIR|locus:2092492	52.6	1.9e-06	820428	CYSB	GO:0006979	response to oxidative stress	biological_process	5
TRINITY_DN27089_c0_g5	TAIR|locus:2092492	52.6	1.9e-06	820428	CYSB	GO:0009409	response to cold	biological_process	5
TRINITY_DN27089_c0_g5	TAIR|locus:2092492	52.6	1.9e-06	820428	CYSB	GO:0009414	response to water deprivation	biological_process	5
TRINITY_DN27089_c0_g5	TAIR|locus:2092492	52.6	1.9e-06	820428	CYSB	GO:0050897	cobalt ion binding	molecular_function	8
TRINITY_DN27089_c0_g7	TAIR|locus:2206100	69.2	2.1e-59	840852	AT1G42480	GO:0003674	molecular_function	molecular_function	2
TRINITY_DN27089_c0_g7	TAIR|locus:2206100	69.2	2.1e-59	840852	AT1G42480	GO:0008150	biological_process	biological_process	2
TRINITY_DN27089_c0_g8	TAIR|locus:2093297	67.8	2.4e-59	820809	GRX4	GO:0005515	protein binding	molecular_function	4
TRINITY_DN27089_c0_g8	TAIR|locus:2093297	67.8	2.4e-59	820809	GRX4	GO:0005739	mitochondrion	cellular_component	9
TRINITY_DN27089_c0_g8	TAIR|locus:2093297	67.8	2.4e-59	820809	GRX4	GO:0009055	electron carrier activity	molecular_function	3
TRINITY_DN27089_c0_g8	TAIR|locus:2093297	67.8	2.4e-59	820809	GRX4	GO:0015035	protein disulfide oxidoreductase activity	molecular_function	7
TRINITY_DN27089_c0_g8	TAIR|locus:2093297	67.8	2.4e-59	820809	GRX4	GO:0045454	cell redox homeostasis	biological_process	6
TRINITY_DN27089_c0_g8	TAIR|locus:2093297	67.8	2.4e-59	820809	GRX4	GO:0046872	metal ion binding	molecular_function	6
TRINITY_DN27089_c0_g8	TAIR|locus:2093297	67.8	2.4e-59	820809	GRX4	GO:0051537	2 iron, 2 sulfur cluster binding	molecular_function	6
TRINITY_DN27089_c0_g9	UNIPROTKB|B9IQP8	70.7	1.1e-162	7494599	POPTR_0019s11990g	GO:0005794	Golgi apparatus	cellular_component	9
TRINITY_DN27089_c0_g9	UNIPROTKB|B9IQP8	70.7	1.1e-162	7494599	POPTR_0019s11990g	GO:0016413	O-acetyltransferase activity	molecular_function	8
TRINITY_DN27089_c0_g9	UNIPROTKB|B9IQP8	70.7	1.1e-162	7494599	POPTR_0019s11990g	GO:0071554	cell wall organization or biogenesis	biological_process	4
TRINITY_DN27090_c0_g1	UNIPROTKB|F6HX39	58.9	1.9e-45	-	VIT_09s0002g05110	GO:0004596	peptide alpha-N-acetyltransferase activity	molecular_function	10
TRINITY_DN27090_c0_g1	UNIPROTKB|F6HX39	58.9	1.9e-45	-	VIT_09s0002g05110	GO:0005737	cytoplasm	cellular_component	7
TRINITY_DN27090_c0_g1	UNIPROTKB|F6HX39	58.9	1.9e-45	-	VIT_09s0002g05110	GO:0017196	N-terminal peptidyl-methionine acetylation	biological_process	10
TRINITY_DN27091_c0_g1	UNIPROTKB|A9TAB8	39	1.3e-162	5938743	PHYPADRAFT_90137	GO:0000124	SAGA complex	cellular_component	10
TRINITY_DN27091_c0_g1	UNIPROTKB|A9TAB8	39	1.3e-162	5938743	PHYPADRAFT_90137	GO:0003712	transcription cofactor activity	molecular_function	5
TRINITY_DN27091_c0_g1	UNIPROTKB|A9TAB8	39	1.3e-162	5938743	PHYPADRAFT_90137	GO:0006357	regulation of transcription from RNA polymerase II promoter	biological_process	12
TRINITY_DN27091_c0_g1	UNIPROTKB|A9TAB8	39	1.3e-162	5938743	PHYPADRAFT_90137	GO:0016573	histone acetylation	biological_process	9
TRINITY_DN27091_c0_g2	UNIPROTKB|A9TAB8	35.7	5.5e-55	5938743	PHYPADRAFT_90137	GO:0000124	SAGA complex	cellular_component	10
TRINITY_DN27091_c0_g2	UNIPROTKB|A9TAB8	35.7	5.5e-55	5938743	PHYPADRAFT_90137	GO:0003712	transcription cofactor activity	molecular_function	5
TRINITY_DN27091_c0_g2	UNIPROTKB|A9TAB8	35.7	5.5e-55	5938743	PHYPADRAFT_90137	GO:0006357	regulation of transcription from RNA polymerase II promoter	biological_process	12
TRINITY_DN27091_c0_g2	UNIPROTKB|A9TAB8	35.7	5.5e-55	5938743	PHYPADRAFT_90137	GO:0016573	histone acetylation	biological_process	9
TRINITY_DN27092_c0_g1	UNIPROTKB|F6HLC2	66.3	2.7e-25	100257915	VIT_08s0007g00470	GO:0004252	serine-type endopeptidase activity	molecular_function	8
TRINITY_DN27092_c0_g1	UNIPROTKB|F6HLC2	66.3	2.7e-25	100257915	VIT_08s0007g00470	GO:0016485	protein processing	biological_process	7
TRINITY_DN27092_c0_g2	UNIPROTKB|F6GV04	72.5	7.7e-26	100241704	VIT_06s0004g04890	GO:0004252	serine-type endopeptidase activity	molecular_function	8
TRINITY_DN27092_c0_g2	UNIPROTKB|F6GV04	72.5	7.7e-26	100241704	VIT_06s0004g04890	GO:0016485	protein processing	biological_process	7
TRINITY_DN27092_c0_g4	UNIPROTKB|F6GV04	86.4	1.6e-62	100241704	VIT_06s0004g04890	GO:0004252	serine-type endopeptidase activity	molecular_function	8
TRINITY_DN27092_c0_g4	UNIPROTKB|F6GV04	86.4	1.6e-62	100241704	VIT_06s0004g04890	GO:0016485	protein processing	biological_process	7
TRINITY_DN27092_c0_g5	UNIPROTKB|F6GV04	86	2e-37	100241704	VIT_06s0004g04890	GO:0004252	serine-type endopeptidase activity	molecular_function	8
TRINITY_DN27092_c0_g5	UNIPROTKB|F6GV04	86	2e-37	100241704	VIT_06s0004g04890	GO:0016485	protein processing	biological_process	7
TRINITY_DN27092_c1_g1	TAIR|locus:2029381	52.3	1.5e-11	844128	DJC65	GO:0006457	protein folding	biological_process	7
TRINITY_DN27092_c1_g1	TAIR|locus:2029381	52.3	1.5e-11	844128	DJC65	GO:0009507	chloroplast	cellular_component	10
TRINITY_DN27092_c1_g3	TAIR|locus:2030270	55.7	6.9e-87	843596	AT1G72640	GO:0009507	chloroplast	cellular_component	10
TRINITY_DN27092_c1_g3	TAIR|locus:2030270	55.7	6.9e-87	843596	AT1G72640	GO:0009535	chloroplast thylakoid membrane	cellular_component	13
TRINITY_DN27093_c0_g1	TAIR|locus:2027082	74.7	2.9e-31	838740	SKP2A	GO:0004842	ubiquitin-protein transferase activity	molecular_function	6
TRINITY_DN27093_c0_g1	TAIR|locus:2027082	74.7	2.9e-31	838740	SKP2A	GO:0005515	protein binding	molecular_function	4
TRINITY_DN27093_c0_g1	TAIR|locus:2027082	74.7	2.9e-31	838740	SKP2A	GO:0005634	nucleus	cellular_component	9
TRINITY_DN27093_c0_g1	TAIR|locus:2027082	74.7	2.9e-31	838740	SKP2A	GO:0005737	cytoplasm	cellular_component	7
TRINITY_DN27093_c0_g1	TAIR|locus:2027082	74.7	2.9e-31	838740	SKP2A	GO:0009734	auxin-activated signaling pathway	biological_process	8
TRINITY_DN27093_c0_g1	TAIR|locus:2027082	74.7	2.9e-31	838740	SKP2A	GO:0010311	lateral root formation	biological_process	7
TRINITY_DN27093_c0_g1	TAIR|locus:2027082	74.7	2.9e-31	838740	SKP2A	GO:0016567	protein ubiquitination	biological_process	10
TRINITY_DN27093_c0_g1	TAIR|locus:2027082	74.7	2.9e-31	838740	SKP2A	GO:0019005	SCF ubiquitin ligase complex	cellular_component	9
TRINITY_DN27093_c0_g1	TAIR|locus:2027082	74.7	2.9e-31	838740	SKP2A	GO:0031146	SCF-dependent proteasomal ubiquitin-dependent protein catabolic process	biological_process	11
TRINITY_DN27093_c0_g1	TAIR|locus:2027082	74.7	2.9e-31	838740	SKP2A	GO:0051781	positive regulation of cell division	biological_process	7
TRINITY_DN27093_c0_g1	TAIR|locus:2027082	74.7	2.9e-31	838740	SKP2A	GO:0071365	cellular response to auxin stimulus	biological_process	8
TRINITY_DN27093_c0_g3	TAIR|locus:2080948	56.9	3.1e-39	824265	AT3G51010	GO:0003674	molecular_function	molecular_function	2
TRINITY_DN27093_c0_g3	TAIR|locus:2080948	56.9	3.1e-39	824265	AT3G51010	GO:0005739	mitochondrion	cellular_component	9
TRINITY_DN27093_c0_g3	TAIR|locus:2080948	56.9	3.1e-39	824265	AT3G51010	GO:0008150	biological_process	biological_process	2
TRINITY_DN27093_c0_g3	TAIR|locus:2080948	56.9	3.1e-39	824265	AT3G51010	GO:0009507	chloroplast	cellular_component	10
TRINITY_DN27093_c0_g3	TAIR|locus:2080948	56.9	3.1e-39	824265	AT3G51010	GO:0009536	plastid	cellular_component	9
TRINITY_DN27093_c0_g4	TAIR|locus:2118524	39.4	1.8e-115	826571	TT8	GO:0000976	transcription regulatory region sequence-specific DNA binding	molecular_function	9
TRINITY_DN27093_c0_g4	TAIR|locus:2118524	39.4	1.8e-115	826571	TT8	GO:0003677	DNA binding	molecular_function	6
TRINITY_DN27093_c0_g4	TAIR|locus:2118524	39.4	1.8e-115	826571	TT8	GO:0003700	transcription factor activity, sequence-specific DNA binding	molecular_function	4
TRINITY_DN27093_c0_g4	TAIR|locus:2118524	39.4	1.8e-115	826571	TT8	GO:0005515	protein binding	molecular_function	4
TRINITY_DN27093_c0_g4	TAIR|locus:2118524	39.4	1.8e-115	826571	TT8	GO:0005634	nucleus	cellular_component	9
TRINITY_DN27093_c0_g4	TAIR|locus:2118524	39.4	1.8e-115	826571	TT8	GO:0006351	transcription, DNA-templated	biological_process	10
TRINITY_DN27093_c0_g4	TAIR|locus:2118524	39.4	1.8e-115	826571	TT8	GO:0006355	regulation of transcription, DNA-templated	biological_process	11
TRINITY_DN27093_c0_g4	TAIR|locus:2118524	39.4	1.8e-115	826571	TT8	GO:0009813	flavonoid biosynthetic process	biological_process	6
TRINITY_DN27093_c0_g4	TAIR|locus:2118524	39.4	1.8e-115	826571	TT8	GO:0009962	regulation of flavonoid biosynthetic process	biological_process	7
TRINITY_DN27093_c0_g4	TAIR|locus:2118524	39.4	1.8e-115	826571	TT8	GO:0010026	trichome differentiation	biological_process	7
TRINITY_DN27093_c0_g4	TAIR|locus:2118524	39.4	1.8e-115	826571	TT8	GO:0010214	seed coat development	biological_process	5
TRINITY_DN27093_c0_g4	TAIR|locus:2118524	39.4	1.8e-115	826571	TT8	GO:0046983	protein dimerization activity	molecular_function	5
TRINITY_DN27093_c0_g4	TAIR|locus:2118524	39.4	1.8e-115	826571	TT8	GO:0048316	seed development	biological_process	7
TRINITY_DN27093_c0_g4	TAIR|locus:2118524	39.4	1.8e-115	826571	TT8	GO:2000029	regulation of proanthocyanidin biosynthetic process	biological_process	8
TRINITY_DN27094_c0_g1	TAIR|locus:2120081	44.2	3e-15	829917	CYCD5;1	GO:0004693	cyclin-dependent protein serine/threonine kinase activity	molecular_function	9
TRINITY_DN27094_c0_g1	TAIR|locus:2120081	44.2	3e-15	829917	CYCD5;1	GO:0005515	protein binding	molecular_function	4
TRINITY_DN27094_c0_g1	TAIR|locus:2120081	44.2	3e-15	829917	CYCD5;1	GO:0005634	nucleus	cellular_component	9
TRINITY_DN27094_c0_g1	TAIR|locus:2120081	44.2	3e-15	829917	CYCD5;1	GO:0042023	DNA endoreduplication	biological_process	11
TRINITY_DN27094_c0_g1	TAIR|locus:2120081	44.2	3e-15	829917	CYCD5;1	GO:0051301	cell division	biological_process	5
TRINITY_DN27094_c0_g1	TAIR|locus:2120081	44.2	3e-15	829917	CYCD5;1	GO:0051726	regulation of cell cycle	biological_process	6
TRINITY_DN27094_c0_g3	TAIR|locus:2120081	42.9	2.2e-23	829917	CYCD5;1	GO:0004693	cyclin-dependent protein serine/threonine kinase activity	molecular_function	9
TRINITY_DN27094_c0_g3	TAIR|locus:2120081	42.9	2.2e-23	829917	CYCD5;1	GO:0005515	protein binding	molecular_function	4
TRINITY_DN27094_c0_g3	TAIR|locus:2120081	42.9	2.2e-23	829917	CYCD5;1	GO:0005634	nucleus	cellular_component	9
TRINITY_DN27094_c0_g3	TAIR|locus:2120081	42.9	2.2e-23	829917	CYCD5;1	GO:0042023	DNA endoreduplication	biological_process	11
TRINITY_DN27094_c0_g3	TAIR|locus:2120081	42.9	2.2e-23	829917	CYCD5;1	GO:0051301	cell division	biological_process	5
TRINITY_DN27094_c0_g3	TAIR|locus:2120081	42.9	2.2e-23	829917	CYCD5;1	GO:0051726	regulation of cell cycle	biological_process	6
TRINITY_DN27094_c2_g1	TAIR|locus:2130489	51	1.6e-23	827416	AT4G17080	GO:0005737	cytoplasm	cellular_component	7
TRINITY_DN27094_c2_g1	TAIR|locus:2130489	51	1.6e-23	827416	AT4G17080	GO:0008168	methyltransferase activity	molecular_function	6
TRINITY_DN27094_c2_g1	TAIR|locus:2130489	51	1.6e-23	827416	AT4G17080	GO:0016021	integral component of membrane	cellular_component	6
TRINITY_DN27094_c2_g1	TAIR|locus:2130489	51	1.6e-23	827416	AT4G17080	GO:0032259	methylation	biological_process	4
TRINITY_DN27095_c0_g1	TAIR|locus:2127565	69.5	3.4e-190	828349	ORP2A	GO:0005634	nucleus	cellular_component	9
TRINITY_DN27095_c0_g1	TAIR|locus:2127565	69.5	3.4e-190	828349	ORP2A	GO:0006869	lipid transport	biological_process	5
TRINITY_DN27095_c0_g1	TAIR|locus:2127565	69.5	3.4e-190	828349	ORP2A	GO:0007165	signal transduction	biological_process	6
TRINITY_DN27095_c0_g1	TAIR|locus:2127565	69.5	3.4e-190	828349	ORP2A	GO:0008142	oxysterol binding	molecular_function	7
TRINITY_DN27095_c0_g1	TAIR|locus:2127565	69.5	3.4e-190	828349	ORP2A	GO:0008202	steroid metabolic process	biological_process	6
TRINITY_DN27095_c0_g1	TAIR|locus:2127565	69.5	3.4e-190	828349	ORP2A	GO:0008289	lipid binding	molecular_function	4
TRINITY_DN27095_c0_g1	TAIR|locus:2127565	69.5	3.4e-190	828349	ORP2A	GO:0035091	phosphatidylinositol binding	molecular_function	6
TRINITY_DN27095_c0_g2	TAIR|locus:2135580	52.6	1.8e-31	826858	ORP2B	GO:0005634	nucleus	cellular_component	9
TRINITY_DN27095_c0_g2	TAIR|locus:2135580	52.6	1.8e-31	826858	ORP2B	GO:0005886	plasma membrane	cellular_component	5
TRINITY_DN27095_c0_g2	TAIR|locus:2135580	52.6	1.8e-31	826858	ORP2B	GO:0006869	lipid transport	biological_process	5
TRINITY_DN27095_c0_g2	TAIR|locus:2135580	52.6	1.8e-31	826858	ORP2B	GO:0008142	oxysterol binding	molecular_function	7
TRINITY_DN27095_c0_g2	TAIR|locus:2135580	52.6	1.8e-31	826858	ORP2B	GO:0008202	steroid metabolic process	biological_process	6
TRINITY_DN27095_c0_g2	TAIR|locus:2135580	52.6	1.8e-31	826858	ORP2B	GO:0008289	lipid binding	molecular_function	4
TRINITY_DN27096_c0_g1	TAIR|locus:2133352	58.2	2e-66	828133	AT4G01570	GO:0005739	mitochondrion	cellular_component	9
TRINITY_DN27096_c0_g1	TAIR|locus:2133352	58.2	2e-66	828133	AT4G01570	GO:0008150	biological_process	biological_process	2
TRINITY_DN27096_c0_g4	TAIR|locus:2009997	43.7	3.2e-49	837924	AT1G13630	GO:0003674	molecular_function	molecular_function	2
TRINITY_DN27096_c0_g4	TAIR|locus:2009997	43.7	3.2e-49	837924	AT1G13630	GO:0005739	mitochondrion	cellular_component	9
TRINITY_DN27096_c0_g4	TAIR|locus:2009997	43.7	3.2e-49	837924	AT1G13630	GO:0008150	biological_process	biological_process	2
TRINITY_DN27097_c1_g2	TAIR|locus:2206644	65	1.1e-63	840149	FdC2	GO:0009055	electron carrier activity	molecular_function	3
TRINITY_DN27097_c1_g2	TAIR|locus:2206644	65	1.1e-63	840149	FdC2	GO:0009507	chloroplast	cellular_component	10
TRINITY_DN27097_c1_g2	TAIR|locus:2206644	65	1.1e-63	840149	FdC2	GO:0022900	electron transport chain	biological_process	6
TRINITY_DN27097_c1_g2	TAIR|locus:2206644	65	1.1e-63	840149	FdC2	GO:0046872	metal ion binding	molecular_function	6
TRINITY_DN27097_c1_g2	TAIR|locus:2206644	65	1.1e-63	840149	FdC2	GO:0051536	iron-sulfur cluster binding	molecular_function	5
TRINITY_DN27097_c1_g2	TAIR|locus:2206644	65	1.1e-63	840149	FdC2	GO:0051537	2 iron, 2 sulfur cluster binding	molecular_function	6
TRINITY_DN27097_c1_g3	UNIPROTKB|F6HZA0	61.8	1.4e-191	100260535	VIT_07s0005g01480	GO:0005794	Golgi apparatus	cellular_component	9
TRINITY_DN27097_c1_g3	UNIPROTKB|F6HZA0	61.8	1.4e-191	100260535	VIT_07s0005g01480	GO:0016413	O-acetyltransferase activity	molecular_function	8
TRINITY_DN27097_c1_g3	UNIPROTKB|F6HZA0	61.8	1.4e-191	100260535	VIT_07s0005g01480	GO:0071554	cell wall organization or biogenesis	biological_process	4
TRINITY_DN27099_c1_g1	TAIR|locus:2031180	62.4	1e-25	839130	BBX15	GO:0003700	transcription factor activity, sequence-specific DNA binding	molecular_function	4
TRINITY_DN27099_c1_g1	TAIR|locus:2031180	62.4	1e-25	839130	BBX15	GO:0005634	nucleus	cellular_component	9
TRINITY_DN27099_c1_g1	TAIR|locus:2031180	62.4	1e-25	839130	BBX15	GO:0006355	regulation of transcription, DNA-templated	biological_process	11
TRINITY_DN27099_c1_g1	TAIR|locus:2031180	62.4	1e-25	839130	BBX15	GO:0008270	zinc ion binding	molecular_function	8
TRINITY_DN27099_c1_g1	TAIR|locus:2031180	62.4	1e-25	839130	BBX15	GO:0016020	membrane	cellular_component	3
TRINITY_DN27099_c2_g1	UNIPROTKB|K4DD94	68.6	7e-22	101260019	K4DD94	GO:0000462	maturation of SSU-rRNA from tricistronic rRNA transcript (SSU-rRNA, 5.8S rRNA, LSU-rRNA)	biological_process	13
TRINITY_DN27099_c2_g1	UNIPROTKB|K4DD94	68.6	7e-22	101260019	K4DD94	GO:0005730	nucleolus	cellular_component	11
TRINITY_DN27099_c2_g1	UNIPROTKB|K4DD94	68.6	7e-22	101260019	K4DD94	GO:0019843	rRNA binding	molecular_function	7
TRINITY_DN27099_c2_g1	UNIPROTKB|K4DD94	68.6	7e-22	101260019	K4DD94	GO:0032040	small-subunit processome	cellular_component	9
TRINITY_DN27099_c2_g1	UNIPROTKB|K4DD94	68.6	7e-22	101260019	K4DD94	GO:0070037	rRNA (pseudouridine) methyltransferase activity	molecular_function	9
TRINITY_DN27099_c2_g1	UNIPROTKB|K4DD94	68.6	7e-22	101260019	K4DD94	GO:0070475	rRNA base methylation	biological_process	14
TRINITY_DN27099_c2_g3	UNIPROTKB|B9HV09	41.5	6.3e-22	7469462	POPTR_0010s26050g	GO:0004842	ubiquitin-protein transferase activity	molecular_function	6
TRINITY_DN27099_c2_g3	UNIPROTKB|B9HV09	41.5	6.3e-22	7469462	POPTR_0010s26050g	GO:0019005	SCF ubiquitin ligase complex	cellular_component	9
TRINITY_DN27099_c2_g3	UNIPROTKB|B9HV09	41.5	6.3e-22	7469462	POPTR_0010s26050g	GO:0031146	SCF-dependent proteasomal ubiquitin-dependent protein catabolic process	biological_process	11
TRINITY_DN27099_c2_g4	TAIR|locus:2173373	57	1.4e-159	836551	GCH	GO:0003935	GTP cyclohydrolase II activity	molecular_function	9
TRINITY_DN27099_c2_g4	TAIR|locus:2173373	57	1.4e-159	836551	GCH	GO:0005525	GTP binding	molecular_function	9
TRINITY_DN27099_c2_g4	TAIR|locus:2173373	57	1.4e-159	836551	GCH	GO:0008686	3,4-dihydroxy-2-butanone-4-phosphate synthase activity	molecular_function	6
TRINITY_DN27099_c2_g4	TAIR|locus:2173373	57	1.4e-159	836551	GCH	GO:0009231	riboflavin biosynthetic process	biological_process	8
TRINITY_DN27099_c2_g4	TAIR|locus:2173373	57	1.4e-159	836551	GCH	GO:0009507	chloroplast	cellular_component	10
TRINITY_DN27099_c2_g4	TAIR|locus:2173373	57	1.4e-159	836551	GCH	GO:0009570	chloroplast stroma	cellular_component	12
TRINITY_DN27099_c2_g4	TAIR|locus:2173373	57	1.4e-159	836551	GCH	GO:0016020	membrane	cellular_component	3
TRINITY_DN27099_c2_g4	TAIR|locus:2173373	57	1.4e-159	836551	GCH	GO:0046872	metal ion binding	molecular_function	6
TRINITY_DN27099_c2_g5	UNIPROTKB|D7TF06	76.8	4.3e-35	100260745	VIT_13s0047g00460	GO:0000462	maturation of SSU-rRNA from tricistronic rRNA transcript (SSU-rRNA, 5.8S rRNA, LSU-rRNA)	biological_process	13
TRINITY_DN27099_c2_g5	UNIPROTKB|D7TF06	76.8	4.3e-35	100260745	VIT_13s0047g00460	GO:0005730	nucleolus	cellular_component	11
TRINITY_DN27099_c2_g5	UNIPROTKB|D7TF06	76.8	4.3e-35	100260745	VIT_13s0047g00460	GO:0019843	rRNA binding	molecular_function	7
TRINITY_DN27099_c2_g5	UNIPROTKB|D7TF06	76.8	4.3e-35	100260745	VIT_13s0047g00460	GO:0032040	small-subunit processome	cellular_component	9
TRINITY_DN27099_c2_g5	UNIPROTKB|D7TF06	76.8	4.3e-35	100260745	VIT_13s0047g00460	GO:0070037	rRNA (pseudouridine) methyltransferase activity	molecular_function	9
TRINITY_DN27099_c2_g5	UNIPROTKB|D7TF06	76.8	4.3e-35	100260745	VIT_13s0047g00460	GO:0070475	rRNA base methylation	biological_process	14
TRINITY_DN27099_c2_g6	TAIR|locus:2141682	44.6	1.5e-07	828281	AT4G21920	GO:0003674	molecular_function	molecular_function	2
TRINITY_DN27099_c2_g6	TAIR|locus:2141682	44.6	1.5e-07	828281	AT4G21920	GO:0005634	nucleus	cellular_component	9
TRINITY_DN27099_c2_g8	UNIPROTKB|I1I400	52.5	8.8e-07	100823898	BRADI3G26770	GO:0004842	ubiquitin-protein transferase activity	molecular_function	6
TRINITY_DN27099_c2_g8	UNIPROTKB|I1I400	52.5	8.8e-07	100823898	BRADI3G26770	GO:0019005	SCF ubiquitin ligase complex	cellular_component	9
TRINITY_DN27099_c2_g8	UNIPROTKB|I1I400	52.5	8.8e-07	100823898	BRADI3G26770	GO:0031146	SCF-dependent proteasomal ubiquitin-dependent protein catabolic process	biological_process	11
TRINITY_DN27099_c2_g9	UNIPROTKB|Q6K882	70.2	1.2e-17	4329057	Os02g0290400	GO:0000462	maturation of SSU-rRNA from tricistronic rRNA transcript (SSU-rRNA, 5.8S rRNA, LSU-rRNA)	biological_process	13
TRINITY_DN27099_c2_g9	UNIPROTKB|Q6K882	70.2	1.2e-17	4329057	Os02g0290400	GO:0005730	nucleolus	cellular_component	11
TRINITY_DN27099_c2_g9	UNIPROTKB|Q6K882	70.2	1.2e-17	4329057	Os02g0290400	GO:0019843	rRNA binding	molecular_function	7
TRINITY_DN27099_c2_g9	UNIPROTKB|Q6K882	70.2	1.2e-17	4329057	Os02g0290400	GO:0032040	small-subunit processome	cellular_component	9
TRINITY_DN27099_c2_g9	UNIPROTKB|Q6K882	70.2	1.2e-17	4329057	Os02g0290400	GO:0070037	rRNA (pseudouridine) methyltransferase activity	molecular_function	9
TRINITY_DN27099_c2_g9	UNIPROTKB|Q6K882	70.2	1.2e-17	4329057	Os02g0290400	GO:0070475	rRNA base methylation	biological_process	14
TRINITY_DN2709_c0_g1	TAIR|locus:2029142	86.2	6.1e-38	840977	FTM1	GO:0006633	fatty acid biosynthetic process	biological_process	9
TRINITY_DN2709_c0_g1	TAIR|locus:2029142	86.2	6.1e-38	840977	FTM1	GO:0009507	chloroplast	cellular_component	10
TRINITY_DN2709_c0_g1	TAIR|locus:2029142	86.2	6.1e-38	840977	FTM1	GO:0016020	membrane	cellular_component	3
TRINITY_DN2709_c0_g1	TAIR|locus:2029142	86.2	6.1e-38	840977	FTM1	GO:0045300	acyl-[acyl-carrier-protein] desaturase activity	molecular_function	7
TRINITY_DN2709_c0_g1	TAIR|locus:2029142	86.2	6.1e-38	840977	FTM1	GO:0046872	metal ion binding	molecular_function	6
TRINITY_DN2709_c0_g1	TAIR|locus:2029142	86.2	6.1e-38	840977	FTM1	GO:0055114	oxidation-reduction process	biological_process	5
TRINITY_DN27100_c0_g2	TAIR|locus:2009897	76.3	4e-143	837905	GT-1	GO:0003700	transcription factor activity, sequence-specific DNA binding	molecular_function	4
TRINITY_DN27100_c0_g2	TAIR|locus:2009897	76.3	4e-143	837905	GT-1	GO:0005515	protein binding	molecular_function	4
TRINITY_DN27100_c0_g2	TAIR|locus:2009897	76.3	4e-143	837905	GT-1	GO:0005634	nucleus	cellular_component	9
TRINITY_DN27100_c0_g2	TAIR|locus:2009897	76.3	4e-143	837905	GT-1	GO:0006351	transcription, DNA-templated	biological_process	10
TRINITY_DN27100_c0_g2	TAIR|locus:2009897	76.3	4e-143	837905	GT-1	GO:0006355	regulation of transcription, DNA-templated	biological_process	11
TRINITY_DN27100_c0_g2	TAIR|locus:2009897	76.3	4e-143	837905	GT-1	GO:0042802	identical protein binding	molecular_function	5
TRINITY_DN27100_c0_g2	TAIR|locus:2009897	76.3	4e-143	837905	GT-1	GO:0043565	sequence-specific DNA binding	molecular_function	7
TRINITY_DN27100_c0_g3	TAIR|locus:2009897	50.4	1.6e-105	837905	GT-1	GO:0003700	transcription factor activity, sequence-specific DNA binding	molecular_function	4
TRINITY_DN27100_c0_g3	TAIR|locus:2009897	50.4	1.6e-105	837905	GT-1	GO:0005515	protein binding	molecular_function	4
TRINITY_DN27100_c0_g3	TAIR|locus:2009897	50.4	1.6e-105	837905	GT-1	GO:0005634	nucleus	cellular_component	9
TRINITY_DN27100_c0_g3	TAIR|locus:2009897	50.4	1.6e-105	837905	GT-1	GO:0006351	transcription, DNA-templated	biological_process	10
TRINITY_DN27100_c0_g3	TAIR|locus:2009897	50.4	1.6e-105	837905	GT-1	GO:0006355	regulation of transcription, DNA-templated	biological_process	11
TRINITY_DN27100_c0_g3	TAIR|locus:2009897	50.4	1.6e-105	837905	GT-1	GO:0042802	identical protein binding	molecular_function	5
TRINITY_DN27100_c0_g3	TAIR|locus:2009897	50.4	1.6e-105	837905	GT-1	GO:0043565	sequence-specific DNA binding	molecular_function	7
TRINITY_DN27101_c1_g1	UNIPROTKB|B9HA17	92.8	2.3e-121	7495760	POPTR_0006s26660g	GO:0000054	ribosomal subunit export from nucleus	biological_process	8
TRINITY_DN27101_c1_g1	UNIPROTKB|B9HA17	92.8	2.3e-121	7495760	POPTR_0006s26660g	GO:0003924	GTPase activity	molecular_function	9
TRINITY_DN27101_c1_g1	UNIPROTKB|B9HA17	92.8	2.3e-121	7495760	POPTR_0006s26660g	GO:0005634	nucleus	cellular_component	9
TRINITY_DN27101_c1_g1	UNIPROTKB|B9HA17	92.8	2.3e-121	7495760	POPTR_0006s26660g	GO:0005737	cytoplasm	cellular_component	7
TRINITY_DN27101_c1_g1	UNIPROTKB|B9HA17	92.8	2.3e-121	7495760	POPTR_0006s26660g	GO:0006606	protein import into nucleus	biological_process	6
TRINITY_DN27101_c1_g3	UNIPROTKB|D7SUQ2	96.7	1.4e-102	-	VIT_04s0008g05030	GO:0000054	ribosomal subunit export from nucleus	biological_process	8
TRINITY_DN27101_c1_g3	UNIPROTKB|D7SUQ2	96.7	1.4e-102	-	VIT_04s0008g05030	GO:0003924	GTPase activity	molecular_function	9
TRINITY_DN27101_c1_g3	UNIPROTKB|D7SUQ2	96.7	1.4e-102	-	VIT_04s0008g05030	GO:0005634	nucleus	cellular_component	9
TRINITY_DN27101_c1_g3	UNIPROTKB|D7SUQ2	96.7	1.4e-102	-	VIT_04s0008g05030	GO:0005737	cytoplasm	cellular_component	7
TRINITY_DN27101_c1_g3	UNIPROTKB|D7SUQ2	96.7	1.4e-102	-	VIT_04s0008g05030	GO:0006606	protein import into nucleus	biological_process	6
TRINITY_DN27101_c1_g4	UNIPROTKB|B9HA17	95.3	2.1e-53	7495760	POPTR_0006s26660g	GO:0000054	ribosomal subunit export from nucleus	biological_process	8
TRINITY_DN27101_c1_g4	UNIPROTKB|B9HA17	95.3	2.1e-53	7495760	POPTR_0006s26660g	GO:0003924	GTPase activity	molecular_function	9
TRINITY_DN27101_c1_g4	UNIPROTKB|B9HA17	95.3	2.1e-53	7495760	POPTR_0006s26660g	GO:0005634	nucleus	cellular_component	9
TRINITY_DN27101_c1_g4	UNIPROTKB|B9HA17	95.3	2.1e-53	7495760	POPTR_0006s26660g	GO:0005737	cytoplasm	cellular_component	7
TRINITY_DN27101_c1_g4	UNIPROTKB|B9HA17	95.3	2.1e-53	7495760	POPTR_0006s26660g	GO:0006606	protein import into nucleus	biological_process	6
TRINITY_DN27101_c1_g5	UNIPROTKB|D7SUQ2	96.5	1.6e-45	-	VIT_04s0008g05030	GO:0000054	ribosomal subunit export from nucleus	biological_process	8
TRINITY_DN27101_c1_g5	UNIPROTKB|D7SUQ2	96.5	1.6e-45	-	VIT_04s0008g05030	GO:0003924	GTPase activity	molecular_function	9
TRINITY_DN27101_c1_g5	UNIPROTKB|D7SUQ2	96.5	1.6e-45	-	VIT_04s0008g05030	GO:0005634	nucleus	cellular_component	9
TRINITY_DN27101_c1_g5	UNIPROTKB|D7SUQ2	96.5	1.6e-45	-	VIT_04s0008g05030	GO:0005737	cytoplasm	cellular_component	7
TRINITY_DN27101_c1_g5	UNIPROTKB|D7SUQ2	96.5	1.6e-45	-	VIT_04s0008g05030	GO:0006606	protein import into nucleus	biological_process	6
TRINITY_DN27101_c1_g6	TAIR|locus:2147700	91	2.1e-117	832123	RAN-1	GO:0003924	GTPase activity	molecular_function	9
TRINITY_DN27101_c1_g6	TAIR|locus:2147700	91	2.1e-117	832123	RAN-1	GO:0005515	protein binding	molecular_function	4
TRINITY_DN27101_c1_g6	TAIR|locus:2147700	91	2.1e-117	832123	RAN-1	GO:0005525	GTP binding	molecular_function	9
TRINITY_DN27101_c1_g6	TAIR|locus:2147700	91	2.1e-117	832123	RAN-1	GO:0005618	cell wall	cellular_component	6
TRINITY_DN27101_c1_g6	TAIR|locus:2147700	91	2.1e-117	832123	RAN-1	GO:0005622	intracellular	cellular_component	5
TRINITY_DN27101_c1_g6	TAIR|locus:2147700	91	2.1e-117	832123	RAN-1	GO:0005623	cell	cellular_component	3
TRINITY_DN27101_c1_g6	TAIR|locus:2147700	91	2.1e-117	832123	RAN-1	GO:0005634	nucleus	cellular_component	9
TRINITY_DN27101_c1_g6	TAIR|locus:2147700	91	2.1e-117	832123	RAN-1	GO:0005794	Golgi apparatus	cellular_component	9
TRINITY_DN27101_c1_g6	TAIR|locus:2147700	91	2.1e-117	832123	RAN-1	GO:0005829	cytosol	cellular_component	9
TRINITY_DN27101_c1_g6	TAIR|locus:2147700	91	2.1e-117	832123	RAN-1	GO:0005886	plasma membrane	cellular_component	5
TRINITY_DN27101_c1_g6	TAIR|locus:2147700	91	2.1e-117	832123	RAN-1	GO:0006606	protein import into nucleus	biological_process	6
TRINITY_DN27101_c1_g6	TAIR|locus:2147700	91	2.1e-117	832123	RAN-1	GO:0007264	small GTPase mediated signal transduction	biological_process	8
TRINITY_DN27101_c1_g6	TAIR|locus:2147700	91	2.1e-117	832123	RAN-1	GO:0009651	response to salt stress	biological_process	6
TRINITY_DN27101_c1_g6	TAIR|locus:2147700	91	2.1e-117	832123	RAN-1	GO:0046686	response to cadmium ion	biological_process	7
TRINITY_DN27101_c1_g6	TAIR|locus:2147700	91	2.1e-117	832123	RAN-1	GO:0048046	apoplast	cellular_component	4
TRINITY_DN27102_c1_g1	UNIPROTKB|E0CRH9	92.5	3.9e-81	100245371	VIT_18s0001g05060	GO:0005829	cytosol	cellular_component	9
TRINITY_DN27102_c1_g1	UNIPROTKB|E0CRH9	92.5	3.9e-81	100245371	VIT_18s0001g05060	GO:0006094	gluconeogenesis	biological_process	9
TRINITY_DN27102_c1_g1	UNIPROTKB|E0CRH9	92.5	3.9e-81	100245371	VIT_18s0001g05060	GO:0006096	glycolytic process	biological_process	7
TRINITY_DN27102_c1_g1	UNIPROTKB|E0CRH9	92.5	3.9e-81	100245371	VIT_18s0001g05060	GO:0043456	regulation of pentose-phosphate shunt	biological_process	15
TRINITY_DN27102_c1_g1	UNIPROTKB|E0CRH9	92.5	3.9e-81	100245371	VIT_18s0001g05060	GO:0046538	2,3-bisphosphoglycerate-dependent phosphoglycerate mutase activity	molecular_function	8
TRINITY_DN27102_c1_g2	UNIPROTKB|B9GUK5	80.9	1.8e-157	7463204	POPTR_0002s09390g	GO:0005829	cytosol	cellular_component	9
TRINITY_DN27102_c1_g2	UNIPROTKB|B9GUK5	80.9	1.8e-157	7463204	POPTR_0002s09390g	GO:0006094	gluconeogenesis	biological_process	9
TRINITY_DN27102_c1_g2	UNIPROTKB|B9GUK5	80.9	1.8e-157	7463204	POPTR_0002s09390g	GO:0006096	glycolytic process	biological_process	7
TRINITY_DN27102_c1_g2	UNIPROTKB|B9GUK5	80.9	1.8e-157	7463204	POPTR_0002s09390g	GO:0043456	regulation of pentose-phosphate shunt	biological_process	15
TRINITY_DN27102_c1_g2	UNIPROTKB|B9GUK5	80.9	1.8e-157	7463204	POPTR_0002s09390g	GO:0046538	2,3-bisphosphoglycerate-dependent phosphoglycerate mutase activity	molecular_function	8
TRINITY_DN27102_c1_g4	UNIPROTKB|B9HVF5	71.1	3.3e-211	7469496	POPTR_0010s25400g	GO:0030599	pectinesterase activity	molecular_function	7
TRINITY_DN27102_c1_g4	UNIPROTKB|B9HVF5	71.1	3.3e-211	7469496	POPTR_0010s25400g	GO:0046910	pectinesterase inhibitor activity	molecular_function	5
TRINITY_DN27102_c1_g4	UNIPROTKB|B9HVF5	71.1	3.3e-211	7469496	POPTR_0010s25400g	GO:0071944	cell periphery	cellular_component	5
TRINITY_DN27102_c1_g5	UNIPROTKB|E0CRH9	79.7	1.8e-153	100245371	VIT_18s0001g05060	GO:0005829	cytosol	cellular_component	9
TRINITY_DN27102_c1_g5	UNIPROTKB|E0CRH9	79.7	1.8e-153	100245371	VIT_18s0001g05060	GO:0006094	gluconeogenesis	biological_process	9
TRINITY_DN27102_c1_g5	UNIPROTKB|E0CRH9	79.7	1.8e-153	100245371	VIT_18s0001g05060	GO:0006096	glycolytic process	biological_process	7
TRINITY_DN27102_c1_g5	UNIPROTKB|E0CRH9	79.7	1.8e-153	100245371	VIT_18s0001g05060	GO:0043456	regulation of pentose-phosphate shunt	biological_process	15
TRINITY_DN27102_c1_g5	UNIPROTKB|E0CRH9	79.7	1.8e-153	100245371	VIT_18s0001g05060	GO:0046538	2,3-bisphosphoglycerate-dependent phosphoglycerate mutase activity	molecular_function	8
TRINITY_DN27102_c1_g6	UNIPROTKB|I1LIK8	52.2	6.7e-06	100809292	GLYMA_11G094300	GO:0004822	isoleucine-tRNA ligase activity	molecular_function	8
TRINITY_DN27102_c1_g6	UNIPROTKB|I1LIK8	52.2	6.7e-06	100809292	GLYMA_11G094300	GO:0005829	cytosol	cellular_component	9
TRINITY_DN27102_c1_g6	UNIPROTKB|I1LIK8	52.2	6.7e-06	100809292	GLYMA_11G094300	GO:0006428	isoleucyl-tRNA aminoacylation	biological_process	13
TRINITY_DN27102_c1_g9	UNIPROTKB|B9H756	78.6	1.5e-39	7468907	POPTR_0005s16610g	GO:0005829	cytosol	cellular_component	9
TRINITY_DN27102_c1_g9	UNIPROTKB|B9H756	78.6	1.5e-39	7468907	POPTR_0005s16610g	GO:0006094	gluconeogenesis	biological_process	9
TRINITY_DN27102_c1_g9	UNIPROTKB|B9H756	78.6	1.5e-39	7468907	POPTR_0005s16610g	GO:0006096	glycolytic process	biological_process	7
TRINITY_DN27102_c1_g9	UNIPROTKB|B9H756	78.6	1.5e-39	7468907	POPTR_0005s16610g	GO:0043456	regulation of pentose-phosphate shunt	biological_process	15
TRINITY_DN27102_c1_g9	UNIPROTKB|B9H756	78.6	1.5e-39	7468907	POPTR_0005s16610g	GO:0046538	2,3-bisphosphoglycerate-dependent phosphoglycerate mutase activity	molecular_function	8
TRINITY_DN27103_c0_g1	UNIPROTKB|F6HXY7	88.1	2.1e-93	100253227	VIT_09s0002g01620	GO:0002181	cytoplasmic translation	biological_process	8
TRINITY_DN27103_c0_g1	UNIPROTKB|F6HXY7	88.1	2.1e-93	100253227	VIT_09s0002g01620	GO:0003723	RNA binding	molecular_function	6
TRINITY_DN27103_c0_g1	UNIPROTKB|F6HXY7	88.1	2.1e-93	100253227	VIT_09s0002g01620	GO:0003735	structural constituent of ribosome	molecular_function	4
TRINITY_DN27103_c0_g1	UNIPROTKB|F6HXY7	88.1	2.1e-93	100253227	VIT_09s0002g01620	GO:0022625	cytosolic large ribosomal subunit	cellular_component	11
TRINITY_DN27104_c0_g2	TAIR|locus:505006428	43	6.9e-41	827953	AT4G02485	GO:0005634	nucleus	cellular_component	9
TRINITY_DN27104_c0_g2	TAIR|locus:505006428	43	6.9e-41	827953	AT4G02485	GO:0016491	oxidoreductase activity	molecular_function	4
TRINITY_DN27104_c0_g2	TAIR|locus:505006428	43	6.9e-41	827953	AT4G02485	GO:0055114	oxidation-reduction process	biological_process	5
TRINITY_DN27105_c0_g1	UNIPROTKB|I1KN97	80.1	1.6e-106	100807247	GLYMA_07G257700	GO:0004066	asparagine synthase (glutamine-hydrolyzing) activity	molecular_function	7
TRINITY_DN27105_c0_g1	UNIPROTKB|I1KN97	80.1	1.6e-106	100807247	GLYMA_07G257700	GO:0005829	cytosol	cellular_component	9
TRINITY_DN27105_c0_g1	UNIPROTKB|I1KN97	80.1	1.6e-106	100807247	GLYMA_07G257700	GO:0006529	asparagine biosynthetic process	biological_process	8
TRINITY_DN27105_c0_g1	UNIPROTKB|I1KN97	80.1	1.6e-106	100807247	GLYMA_07G257700	GO:0006541	glutamine metabolic process	biological_process	9
TRINITY_DN27105_c0_g1	UNIPROTKB|I1KN97	80.1	1.6e-106	100807247	GLYMA_07G257700	GO:0042803	protein homodimerization activity	molecular_function	6
TRINITY_DN27105_c0_g2	TAIR|locus:2827916	97.5	1.9e-108	816290	ARAC1	GO:0005515	protein binding	molecular_function	4
TRINITY_DN27105_c0_g2	TAIR|locus:2827916	97.5	1.9e-108	816290	ARAC1	GO:0005525	GTP binding	molecular_function	9
TRINITY_DN27105_c0_g2	TAIR|locus:2827916	97.5	1.9e-108	816290	ARAC1	GO:0005634	nucleus	cellular_component	9
TRINITY_DN27105_c0_g2	TAIR|locus:2827916	97.5	1.9e-108	816290	ARAC1	GO:0005737	cytoplasm	cellular_component	7
TRINITY_DN27105_c0_g2	TAIR|locus:2827916	97.5	1.9e-108	816290	ARAC1	GO:0005819	spindle	cellular_component	9
TRINITY_DN27105_c0_g2	TAIR|locus:2827916	97.5	1.9e-108	816290	ARAC1	GO:0005886	plasma membrane	cellular_component	5
TRINITY_DN27105_c0_g2	TAIR|locus:2827916	97.5	1.9e-108	816290	ARAC1	GO:0007264	small GTPase mediated signal transduction	biological_process	8
TRINITY_DN27105_c0_g2	TAIR|locus:2827916	97.5	1.9e-108	816290	ARAC1	GO:0009524	phragmoplast	cellular_component	9
TRINITY_DN27105_c0_g2	TAIR|locus:2827916	97.5	1.9e-108	816290	ARAC1	GO:0009734	auxin-activated signaling pathway	biological_process	8
TRINITY_DN27105_c0_g2	TAIR|locus:2827916	97.5	1.9e-108	816290	ARAC1	GO:0009738	abscisic acid-activated signaling pathway	biological_process	8
TRINITY_DN27105_c0_g2	TAIR|locus:2827916	97.5	1.9e-108	816290	ARAC1	GO:0015031	protein transport	biological_process	6
TRINITY_DN27105_c0_g5	TAIR|locus:2157804	42.6	6.5e-72	835020	AT5G49580	GO:0005737	cytoplasm	cellular_component	7
TRINITY_DN27105_c0_g5	TAIR|locus:2157804	42.6	6.5e-72	835020	AT5G49580	GO:0006457	protein folding	biological_process	7
TRINITY_DN27105_c0_g5	TAIR|locus:2157804	42.6	6.5e-72	835020	AT5G49580	GO:0016021	integral component of membrane	cellular_component	6
TRINITY_DN27105_c0_g8	UNIPROTKB|F6I692	89.5	1.7e-190	100241455	VIT_15s0046g01510	GO:0004842	ubiquitin-protein transferase activity	molecular_function	6
TRINITY_DN27105_c0_g8	UNIPROTKB|F6I692	89.5	1.7e-190	100241455	VIT_15s0046g01510	GO:0005634	nucleus	cellular_component	9
TRINITY_DN27105_c0_g8	UNIPROTKB|F6I692	89.5	1.7e-190	100241455	VIT_15s0046g01510	GO:0010114	response to red light	biological_process	8
TRINITY_DN27105_c0_g8	UNIPROTKB|F6I692	89.5	1.7e-190	100241455	VIT_15s0046g01510	GO:0031463	Cul3-RING ubiquitin ligase complex	cellular_component	9
TRINITY_DN27105_c0_g9	TAIR|locus:2157804	39.4	1.5e-64	835020	AT5G49580	GO:0005737	cytoplasm	cellular_component	7
TRINITY_DN27105_c0_g9	TAIR|locus:2157804	39.4	1.5e-64	835020	AT5G49580	GO:0006457	protein folding	biological_process	7
TRINITY_DN27105_c0_g9	TAIR|locus:2157804	39.4	1.5e-64	835020	AT5G49580	GO:0016021	integral component of membrane	cellular_component	6
TRINITY_DN27106_c0_g1	TAIR|locus:2087433	76.9	1.2e-23	825521	SEC31B	GO:0003674	molecular_function	molecular_function	2
TRINITY_DN27106_c0_g1	TAIR|locus:2087433	76.9	1.2e-23	825521	SEC31B	GO:0005737	cytoplasm	cellular_component	7
TRINITY_DN27106_c0_g1	TAIR|locus:2087433	76.9	1.2e-23	825521	SEC31B	GO:0005783	endoplasmic reticulum	cellular_component	9
TRINITY_DN27106_c0_g1	TAIR|locus:2087433	76.9	1.2e-23	825521	SEC31B	GO:0005794	Golgi apparatus	cellular_component	9
TRINITY_DN27106_c0_g1	TAIR|locus:2087433	76.9	1.2e-23	825521	SEC31B	GO:0005829	cytosol	cellular_component	9
TRINITY_DN27106_c0_g1	TAIR|locus:2087433	76.9	1.2e-23	825521	SEC31B	GO:0009506	plasmodesma	cellular_component	5
TRINITY_DN27106_c0_g1	TAIR|locus:2087433	76.9	1.2e-23	825521	SEC31B	GO:0015031	protein transport	biological_process	6
TRINITY_DN27106_c0_g1	TAIR|locus:2087433	76.9	1.2e-23	825521	SEC31B	GO:0016020	membrane	cellular_component	3
TRINITY_DN27106_c0_g1	TAIR|locus:2087433	76.9	1.2e-23	825521	SEC31B	GO:0016192	vesicle-mediated transport	biological_process	6
TRINITY_DN27106_c0_g1	TAIR|locus:2087433	76.9	1.2e-23	825521	SEC31B	GO:0080008	Cul4-RING E3 ubiquitin ligase complex	cellular_component	9
TRINITY_DN27107_c0_g1	TAIR|locus:504955859	60.8	4.3e-25	821159	p23-2	GO:0003674	molecular_function	molecular_function	2
TRINITY_DN27107_c0_g1	TAIR|locus:504955859	60.8	4.3e-25	821159	p23-2	GO:0005634	nucleus	cellular_component	9
TRINITY_DN27107_c0_g1	TAIR|locus:504955859	60.8	4.3e-25	821159	p23-2	GO:0005737	cytoplasm	cellular_component	7
TRINITY_DN27107_c0_g1	TAIR|locus:504955859	60.8	4.3e-25	821159	p23-2	GO:0008150	biological_process	biological_process	2
TRINITY_DN27107_c0_g1	TAIR|locus:504955859	60.8	4.3e-25	821159	p23-2	GO:0009507	chloroplast	cellular_component	10
TRINITY_DN27107_c0_g1	TAIR|locus:504955859	60.8	4.3e-25	821159	p23-2	GO:0010449	root meristem growth	biological_process	9
TRINITY_DN27107_c0_g1	TAIR|locus:504955859	60.8	4.3e-25	821159	p23-2	GO:0010628	positive regulation of gene expression	biological_process	8
TRINITY_DN27107_c0_g1	TAIR|locus:504955859	60.8	4.3e-25	821159	p23-2	GO:0080037	negative regulation of cytokinin-activated signaling pathway	biological_process	10
TRINITY_DN27107_c0_g1	TAIR|locus:504955859	60.8	4.3e-25	821159	p23-2	GO:2000012	regulation of auxin polar transport	biological_process	8
TRINITY_DN27107_c1_g1	UNIPROTKB|A9PI66	77.4	2.9e-156	7468528	POPTR_0014s15710g	GO:0009693	ethylene biosynthetic process	biological_process	7
TRINITY_DN27107_c1_g1	UNIPROTKB|A9PI66	77.4	2.9e-156	7468528	POPTR_0014s15710g	GO:0051213	dioxygenase activity	molecular_function	5
TRINITY_DN27107_c1_g2	UNIPROTKB|I1JII8	97.4	2.5e-38	-	GLYMA_02G268000	GO:0009693	ethylene biosynthetic process	biological_process	7
TRINITY_DN27107_c1_g2	UNIPROTKB|I1JII8	97.4	2.5e-38	-	GLYMA_02G268000	GO:0051213	dioxygenase activity	molecular_function	5
TRINITY_DN27107_c1_g3	UNIPROTKB|I1M7I2	89.8	5.1e-42	100784455	GLYMA_14G049500	GO:0009693	ethylene biosynthetic process	biological_process	7
TRINITY_DN27107_c1_g3	UNIPROTKB|I1M7I2	89.8	5.1e-42	100784455	GLYMA_14G049500	GO:0051213	dioxygenase activity	molecular_function	5
TRINITY_DN27109_c0_g1	TAIR|locus:2078941	83.5	9.9e-188	824746	SBPASE	GO:0005975	carbohydrate metabolic process	biological_process	5
TRINITY_DN27109_c0_g1	TAIR|locus:2078941	83.5	9.9e-188	824746	SBPASE	GO:0005986	sucrose biosynthetic process	biological_process	8
TRINITY_DN27109_c0_g1	TAIR|locus:2078941	83.5	9.9e-188	824746	SBPASE	GO:0009507	chloroplast	cellular_component	10
TRINITY_DN27109_c0_g1	TAIR|locus:2078941	83.5	9.9e-188	824746	SBPASE	GO:0009570	chloroplast stroma	cellular_component	12
TRINITY_DN27109_c0_g1	TAIR|locus:2078941	83.5	9.9e-188	824746	SBPASE	GO:0009579	thylakoid	cellular_component	7
TRINITY_DN27109_c0_g1	TAIR|locus:2078941	83.5	9.9e-188	824746	SBPASE	GO:0009941	chloroplast envelope	cellular_component	12
TRINITY_DN27109_c0_g1	TAIR|locus:2078941	83.5	9.9e-188	824746	SBPASE	GO:0016051	carbohydrate biosynthetic process	biological_process	6
TRINITY_DN27109_c0_g1	TAIR|locus:2078941	83.5	9.9e-188	824746	SBPASE	GO:0019252	starch biosynthetic process	biological_process	9
TRINITY_DN27109_c0_g1	TAIR|locus:2078941	83.5	9.9e-188	824746	SBPASE	GO:0019253	reductive pentose-phosphate cycle	biological_process	8
TRINITY_DN27109_c0_g1	TAIR|locus:2078941	83.5	9.9e-188	824746	SBPASE	GO:0042132	fructose 1,6-bisphosphate 1-phosphatase activity	molecular_function	10
TRINITY_DN27109_c0_g1	TAIR|locus:2078941	83.5	9.9e-188	824746	SBPASE	GO:0042578	phosphoric ester hydrolase activity	molecular_function	6
TRINITY_DN27109_c0_g1	TAIR|locus:2078941	83.5	9.9e-188	824746	SBPASE	GO:0042742	defense response to bacterium	biological_process	7
TRINITY_DN27109_c0_g1	TAIR|locus:2078941	83.5	9.9e-188	824746	SBPASE	GO:0046872	metal ion binding	molecular_function	6
TRINITY_DN27109_c0_g1	TAIR|locus:2078941	83.5	9.9e-188	824746	SBPASE	GO:0048046	apoplast	cellular_component	4
TRINITY_DN27109_c0_g1	TAIR|locus:2078941	83.5	9.9e-188	824746	SBPASE	GO:0050278	sedoheptulose-bisphosphatase activity	molecular_function	8
TRINITY_DN27109_c0_g3	TAIR|locus:2078941	81.7	6.2e-178	824746	SBPASE	GO:0005975	carbohydrate metabolic process	biological_process	5
TRINITY_DN27109_c0_g3	TAIR|locus:2078941	81.7	6.2e-178	824746	SBPASE	GO:0005986	sucrose biosynthetic process	biological_process	8
TRINITY_DN27109_c0_g3	TAIR|locus:2078941	81.7	6.2e-178	824746	SBPASE	GO:0009507	chloroplast	cellular_component	10
TRINITY_DN27109_c0_g3	TAIR|locus:2078941	81.7	6.2e-178	824746	SBPASE	GO:0009570	chloroplast stroma	cellular_component	12
TRINITY_DN27109_c0_g3	TAIR|locus:2078941	81.7	6.2e-178	824746	SBPASE	GO:0009579	thylakoid	cellular_component	7
TRINITY_DN27109_c0_g3	TAIR|locus:2078941	81.7	6.2e-178	824746	SBPASE	GO:0009941	chloroplast envelope	cellular_component	12
TRINITY_DN27109_c0_g3	TAIR|locus:2078941	81.7	6.2e-178	824746	SBPASE	GO:0016051	carbohydrate biosynthetic process	biological_process	6
TRINITY_DN27109_c0_g3	TAIR|locus:2078941	81.7	6.2e-178	824746	SBPASE	GO:0019252	starch biosynthetic process	biological_process	9
TRINITY_DN27109_c0_g3	TAIR|locus:2078941	81.7	6.2e-178	824746	SBPASE	GO:0019253	reductive pentose-phosphate cycle	biological_process	8
TRINITY_DN27109_c0_g3	TAIR|locus:2078941	81.7	6.2e-178	824746	SBPASE	GO:0042132	fructose 1,6-bisphosphate 1-phosphatase activity	molecular_function	10
TRINITY_DN27109_c0_g3	TAIR|locus:2078941	81.7	6.2e-178	824746	SBPASE	GO:0042578	phosphoric ester hydrolase activity	molecular_function	6
TRINITY_DN27109_c0_g3	TAIR|locus:2078941	81.7	6.2e-178	824746	SBPASE	GO:0042742	defense response to bacterium	biological_process	7
TRINITY_DN27109_c0_g3	TAIR|locus:2078941	81.7	6.2e-178	824746	SBPASE	GO:0046872	metal ion binding	molecular_function	6
TRINITY_DN27109_c0_g3	TAIR|locus:2078941	81.7	6.2e-178	824746	SBPASE	GO:0048046	apoplast	cellular_component	4
TRINITY_DN27109_c0_g3	TAIR|locus:2078941	81.7	6.2e-178	824746	SBPASE	GO:0050278	sedoheptulose-bisphosphatase activity	molecular_function	8
TRINITY_DN27109_c0_g4	TAIR|locus:2183740	78.9	8.2e-87	830953	CBSX3	GO:0005739	mitochondrion	cellular_component	9
TRINITY_DN27109_c0_g4	TAIR|locus:2183740	78.9	8.2e-87	830953	CBSX3	GO:0009651	response to salt stress	biological_process	6
TRINITY_DN27109_c0_g4	TAIR|locus:2183740	78.9	8.2e-87	830953	CBSX3	GO:0045454	cell redox homeostasis	biological_process	6
TRINITY_DN27109_c0_g4	TAIR|locus:2183740	78.9	8.2e-87	830953	CBSX3	GO:0050897	cobalt ion binding	molecular_function	8
TRINITY_DN27109_c0_g5	UNIPROTKB|C5X6J0	52.7	4.9e-41	8081573	Sb02g000270	GO:0004864	protein phosphatase inhibitor activity	molecular_function	6
TRINITY_DN27109_c0_g5	UNIPROTKB|C5X6J0	52.7	4.9e-41	8081573	Sb02g000270	GO:0004872	receptor activity	molecular_function	3
TRINITY_DN27109_c0_g5	UNIPROTKB|C5X6J0	52.7	4.9e-41	8081573	Sb02g000270	GO:0005634	nucleus	cellular_component	9
TRINITY_DN27109_c0_g5	UNIPROTKB|C5X6J0	52.7	4.9e-41	8081573	Sb02g000270	GO:0005737	cytoplasm	cellular_component	7
TRINITY_DN27109_c0_g5	UNIPROTKB|C5X6J0	52.7	4.9e-41	8081573	Sb02g000270	GO:0009738	abscisic acid-activated signaling pathway	biological_process	8
TRINITY_DN27109_c0_g5	UNIPROTKB|C5X6J0	52.7	4.9e-41	8081573	Sb02g000270	GO:0010427	abscisic acid binding	molecular_function	6
TRINITY_DN27109_c0_g5	UNIPROTKB|C5X6J0	52.7	4.9e-41	8081573	Sb02g000270	GO:0080163	regulation of protein serine/threonine phosphatase activity	biological_process	11
[truncated: 169,815 more rows]
