# Supplementary material for: Transcriptome and de novo analysis of Rosa xanthina f. spontanea in response to cold stress
Source: BMC Plant Biol. 2021 Oct 15;21:472. doi: 10.1186/s12870-021-03246-5 (PMC8518255; doi:10.1186/s12870-021-03246-5)
Supplement: Supplementary file 5 — Additional file 5: Table S5. KEGG function classification the assembled unigenes in R. xanthina f. spontanea. (XLSX 2156 kb) [file 12870_2021_3246_MOESM5_ESM.xlsx]

## Sheet: Sheet1
Query	KEGG_hit	KEGG_identity	KEGG_evalue	GeneName	GeneDescription	KOEntry	KODescription	EC	PathwayEntry	PathwayDefinition	KEGGLevel1	KEGGLevel2
TRINITY_DN26_c0_g1	vra:106778599	94.8	1.7e-37	-	ketol-acid reductoisomerase	K00053	ketol-acid reductoisomerase	EC:1.1.1.86	vra01210	2-Oxocarboxylic acid metabolism	Metabolism	Overview
TRINITY_DN27055_c0_g8	bna:106392594	44.8	2.1e-102	-	uncharacterized LOC106392594	K00620	glutamate N-acetyltransferase / amino-acid N-acetyltransferase	EC:2.3.1.35 2.3.1.1	bna01210	2-Oxocarboxylic acid metabolism	Metabolism	Overview
TRINITY_DN27191_c0_g1	fve:101309212	93.2	2.4e-224	-	aspartate aminotransferase	K14454	aspartate aminotransferase, cytoplasmic	EC:2.6.1.1	fve01210	2-Oxocarboxylic acid metabolism	Metabolism	Overview
TRINITY_DN27317_c0_g2	fve:101299699	60.2	2.6e-23	-	citrate synthase	K01647	citrate synthase	EC:2.3.3.1	fve01210	2-Oxocarboxylic acid metabolism	Metabolism	Overview
TRINITY_DN27361_c0_g1	crb:CARUB_v10025809mg	46.8	7.1e-12	-	hypothetical protein	K00826	branched-chain amino acid aminotransferase	EC:2.6.1.42	crb01210	2-Oxocarboxylic acid metabolism	Metabolism	Overview
TRINITY_DN27478_c1_g3	ota:Ot08g02650	46.4	1.3e-19	-	putative glutamate/ornithine acetyltransferase (ISS)	K00620	glutamate N-acetyltransferase / amino-acid N-acetyltransferase	EC:2.3.1.35 2.3.1.1	ota01210	2-Oxocarboxylic acid metabolism	Metabolism	Overview
TRINITY_DN27566_c0_g2	fve:101292991	92.6	3.5e-194	-	aspartate-semialdehyde dehydrogenase	K00133	aspartate-semialdehyde dehydrogenase	EC:1.2.1.11	fve01210	2-Oxocarboxylic acid metabolism	Metabolism	Overview
TRINITY_DN27566_c0_g7	aly:ARALYDRAFT_312479	55.5	5.4e-78	-	F10B6.22	K00133	aspartate-semialdehyde dehydrogenase	EC:1.2.1.11	aly01210	2-Oxocarboxylic acid metabolism	Metabolism	Overview
TRINITY_DN27593_c1_g1	sly:101253806	70	1.5e-06	-	uncharacterized LOC101253806	K01652	acetolactate synthase I/II/III large subunit	EC:2.2.1.6	sly01210	2-Oxocarboxylic acid metabolism	Metabolism	Overview
TRINITY_DN27663_c0_g4	fve:101295370	81.3	1.1e-226	-	acetolactate synthase small subunit 2	K01653	acetolactate synthase I/III small subunit	EC:2.2.1.6	fve01210	2-Oxocarboxylic acid metabolism	Metabolism	Overview
TRINITY_DN27780_c0_g2	cvr:CHLNCDRAFT_58991	36.9	2.3e-46	-	hypothetical protein	K01687	dihydroxy-acid dehydratase	EC:4.2.1.9	cvr01210	2-Oxocarboxylic acid metabolism	Metabolism	Overview
TRINITY_DN27780_c0_g3	cvr:CHLNCDRAFT_58991	36.7	1e-45	-	hypothetical protein	K01687	dihydroxy-acid dehydratase	EC:4.2.1.9	cvr01210	2-Oxocarboxylic acid metabolism	Metabolism	Overview
TRINITY_DN27949_c0_g2	rcu:RCOM_0699950	31	4.3e-51	-	UDP-glucosyltransferase	K11820	N-hydroxythioamide S-beta-glucosyltransferase	EC:2.4.1.195	rcu01210	2-Oxocarboxylic acid metabolism	Metabolism	Overview
TRINITY_DN28100_c0_g1	fve:101297614	93.7	4.5e-184	-	aminoacylase-1	K14677	aminoacylase	EC:3.5.1.14	fve01210	2-Oxocarboxylic acid metabolism	Metabolism	Overview
TRINITY_DN28100_c0_g11	fve:101297614	84	8.9e-34	-	aminoacylase-1	K14677	aminoacylase	EC:3.5.1.14	fve01210	2-Oxocarboxylic acid metabolism	Metabolism	Overview
TRINITY_DN28530_c0_g1	bna:106363601	59.7	7.1e-17	-	uncharacterized LOC106363601	K01647	citrate synthase	EC:2.3.3.1	bna01210	2-Oxocarboxylic acid metabolism	Metabolism	Overview
TRINITY_DN28543_c0_g2	mdm:103422772	66.7	6.5e-35	-	isoleucine N-monooxygenase 1-like	K12153	phenylalanine N-monooxygenase	EC:1.14.13.124	mdm01210	2-Oxocarboxylic acid metabolism	Metabolism	Overview
TRINITY_DN28601_c0_g2	bna:106392594	40.2	1.2e-51	-	uncharacterized LOC106392594	K00620	glutamate N-acetyltransferase / amino-acid N-acetyltransferase	EC:2.3.1.35 2.3.1.1	bna01210	2-Oxocarboxylic acid metabolism	Metabolism	Overview
TRINITY_DN28607_c1_g1	fve:101312476	97	0	-	aconitate hydratase 1	K01681	aconitate hydratase	EC:4.2.1.3	fve01210	2-Oxocarboxylic acid metabolism	Metabolism	Overview
TRINITY_DN28625_c0_g3	fve:101295312	92.5	5.6e-175	-	acetylornithine aminotransferase	K00818	acetylornithine aminotransferase	EC:2.6.1.11	fve01210	2-Oxocarboxylic acid metabolism	Metabolism	Overview
TRINITY_DN28642_c0_g1	aly:ARALYDRAFT_327784	57.5	7.4e-96	-	hypothetical protein	K14677	aminoacylase	EC:3.5.1.14	aly01210	2-Oxocarboxylic acid metabolism	Metabolism	Overview
TRINITY_DN28651_c2_g1	fve:101307225	91.5	3.6e-238	-	acetylornithine aminotransferase	K00818	acetylornithine aminotransferase	EC:2.6.1.11	fve01210	2-Oxocarboxylic acid metabolism	Metabolism	Overview
TRINITY_DN28727_c0_g3	fve:101309790	95	6.1e-246	-	aspartate aminotransferase	K14454	aspartate aminotransferase, cytoplasmic	EC:2.6.1.1	fve01210	2-Oxocarboxylic acid metabolism	Metabolism	Overview
TRINITY_DN28810_c0_g1	nnu:104593113	90	5.1e-50	-	glutamate--glyoxylate aminotransferase 2	K14272	glutamate--glyoxylate aminotransferase	EC:2.6.1.4 2.6.1.2 2.6.1.44	nnu01210	2-Oxocarboxylic acid metabolism	Metabolism	Overview
TRINITY_DN28810_c0_g2	nnu:104593113	91.5	7.1e-269	-	glutamate--glyoxylate aminotransferase 2	K14272	glutamate--glyoxylate aminotransferase	EC:2.6.1.4 2.6.1.2 2.6.1.44	nnu01210	2-Oxocarboxylic acid metabolism	Metabolism	Overview
TRINITY_DN28838_c0_g4	aly:ARALYDRAFT_312479	35.9	9.8e-36	-	F10B6.22	K00133	aspartate-semialdehyde dehydrogenase	EC:1.2.1.11	aly01210	2-Oxocarboxylic acid metabolism	Metabolism	Overview
TRINITY_DN28908_c0_g1	pvu:PHAVU_006G187400g	100	5e-37	-	hypothetical protein	K01652	acetolactate synthase I/II/III large subunit	EC:2.2.1.6	pvu01210	2-Oxocarboxylic acid metabolism	Metabolism	Overview
TRINITY_DN28908_c0_g2	pmum:103336534	88.2	0	-	acetolactate synthase 3	K01652	acetolactate synthase I/II/III large subunit	EC:2.2.1.6	pmum01210	2-Oxocarboxylic acid metabolism	Metabolism	Overview
TRINITY_DN28993_c0_g2	fve:101306972	93.2	8.7e-242	-	aminoacylase-1	K14677	aminoacylase	EC:3.5.1.14	fve01210	2-Oxocarboxylic acid metabolism	Metabolism	Overview
TRINITY_DN28993_c0_g4	cic:CICLE_v10028440mg	81.3	9e-153	-	hypothetical protein	K14677	aminoacylase	EC:3.5.1.14	cic01210	2-Oxocarboxylic acid metabolism	Metabolism	Overview
TRINITY_DN29120_c2_g2	bna:106363601	50	7.5e-40	-	uncharacterized LOC106363601	K01647	citrate synthase	EC:2.3.3.1	bna01210	2-Oxocarboxylic acid metabolism	Metabolism	Overview
TRINITY_DN29222_c0_g1	cre:CHLREDRAFT_196279	38.4	1.2e-95	BCA3	branched chain amino acid aminotransferase	K00826	branched-chain amino acid aminotransferase	EC:2.6.1.42	cre01210	2-Oxocarboxylic acid metabolism	Metabolism	Overview
TRINITY_DN29229_c0_g1	fve:101302187	96.6	7.1e-127	-	aspartokinase 2	K00928	aspartate kinase	EC:2.7.2.4	fve01210	2-Oxocarboxylic acid metabolism	Metabolism	Overview
TRINITY_DN29229_c1_g4	nnu:104592765	82.5	7.2e-250	-	aspartokinase 2	K00928	aspartate kinase	EC:2.7.2.4	nnu01210	2-Oxocarboxylic acid metabolism	Metabolism	Overview
TRINITY_DN29239_c0_g6	fve:101299699	78.6	3.6e-22	-	citrate synthase	K01647	citrate synthase	EC:2.3.3.1	fve01210	2-Oxocarboxylic acid metabolism	Metabolism	Overview
TRINITY_DN29412_c1_g12	rcu:RCOM_0699950	46.8	5.4e-123	-	UDP-glucosyltransferase	K11820	N-hydroxythioamide S-beta-glucosyltransferase	EC:2.4.1.195	rcu01210	2-Oxocarboxylic acid metabolism	Metabolism	Overview
TRINITY_DN29592_c0_g1	fve:101305611	95.5	0	-	dihydroxy-acid dehydratase	K01687	dihydroxy-acid dehydratase	EC:4.2.1.9	fve01210	2-Oxocarboxylic acid metabolism	Metabolism	Overview
TRINITY_DN29825_c1_g5	bna:106392594	35.5	4.5e-35	-	uncharacterized LOC106392594	K00620	glutamate N-acetyltransferase / amino-acid N-acetyltransferase	EC:2.3.1.35 2.3.1.1	bna01210	2-Oxocarboxylic acid metabolism	Metabolism	Overview
TRINITY_DN29901_c1_g1	fve:101303399	98.6	3.7e-209	-	isocitrate dehydrogenase [NADP]-like	K00031	isocitrate dehydrogenase	EC:1.1.1.42	fve01210	2-Oxocarboxylic acid metabolism	Metabolism	Overview
TRINITY_DN29901_c1_g2	pvu:PHAVU_008G239900g	100	6.7e-47	-	hypothetical protein	K00031	isocitrate dehydrogenase	EC:1.1.1.42	pvu01210	2-Oxocarboxylic acid metabolism	Metabolism	Overview
TRINITY_DN29948_c0_g4	gmx:100809737	83.2	8.3e-85	-	3-isopropylmalate dehydratase small subunit 3-like	K01704	3-isopropylmalate/(R)-2-methylmalate dehydratase small subunit	EC:4.2.1.33 4.2.1.35	gmx01210	2-Oxocarboxylic acid metabolism	Metabolism	Overview
TRINITY_DN30058_c1_g4	ota:Ot08g02650	32.6	1.4e-30	-	putative glutamate/ornithine acetyltransferase (ISS)	K00620	glutamate N-acetyltransferase / amino-acid N-acetyltransferase	EC:2.3.1.35 2.3.1.1	ota01210	2-Oxocarboxylic acid metabolism	Metabolism	Overview
TRINITY_DN30081_c0_g1	gmx:100789879	100	2e-73	-	ketol-acid reductoisomerase	K00053	ketol-acid reductoisomerase	EC:1.1.1.86	gmx01210	2-Oxocarboxylic acid metabolism	Metabolism	Overview
TRINITY_DN30081_c0_g2	pvu:PHAVU_011G134200g	100	1.4e-52	-	hypothetical protein	K00053	ketol-acid reductoisomerase	EC:1.1.1.86	pvu01210	2-Oxocarboxylic acid metabolism	Metabolism	Overview
TRINITY_DN30081_c0_g3	gmx:100812763	98.6	4.4e-35	-	ketol-acid reductoisomerase	K00053	ketol-acid reductoisomerase	EC:1.1.1.86	gmx01210	2-Oxocarboxylic acid metabolism	Metabolism	Overview
TRINITY_DN30081_c1_g2	fve:101304305	95.1	1.8e-307	-	ketol-acid reductoisomerase	K00053	ketol-acid reductoisomerase	EC:1.1.1.86	fve01210	2-Oxocarboxylic acid metabolism	Metabolism	Overview
TRINITY_DN30086_c0_g3	bna:106354366	45.2	6.1e-76	-	cytosolic sulfotransferase 16-like	K11821	desulfoglucosinolate sulfotransferase A/B/C	EC:2.8.2.-	bna01210	2-Oxocarboxylic acid metabolism	Metabolism	Overview
TRINITY_DN30201_c0_g1	fve:101298674	85.9	6.4e-140	-	branched-chain-amino-acid aminotransferase 5	K00826	branched-chain amino acid aminotransferase	EC:2.6.1.42	fve01210	2-Oxocarboxylic acid metabolism	Metabolism	Overview
TRINITY_DN30257_c0_g11	fve:101302187	77.8	4.8e-33	-	aspartokinase 2	K00928	aspartate kinase	EC:2.7.2.4	fve01210	2-Oxocarboxylic acid metabolism	Metabolism	Overview
TRINITY_DN30274_c0_g2	cvr:CHLNCDRAFT_58991	37.5	1.2e-49	-	hypothetical protein	K01687	dihydroxy-acid dehydratase	EC:4.2.1.9	cvr01210	2-Oxocarboxylic acid metabolism	Metabolism	Overview
TRINITY_DN30360_c0_g3	fve:101302187	96	6.6e-45	-	aspartokinase 2	K00928	aspartate kinase	EC:2.7.2.4	fve01210	2-Oxocarboxylic acid metabolism	Metabolism	Overview
TRINITY_DN30385_c0_g2	fve:101314248	90.6	3.3e-280	-	aspartokinase 1	K00928	aspartate kinase	EC:2.7.2.4	fve01210	2-Oxocarboxylic acid metabolism	Metabolism	Overview
TRINITY_DN30413_c0_g1	bna:106392594	29.6	2e-130	-	uncharacterized LOC106392594	K00620	glutamate N-acetyltransferase / amino-acid N-acetyltransferase	EC:2.3.1.35 2.3.1.1	bna01210	2-Oxocarboxylic acid metabolism	Metabolism	Overview
TRINITY_DN30473_c0_g1	fve:101298891	93.8	5e-254	-	UDP-glycosyltransferase 74B1-like	K11820	N-hydroxythioamide S-beta-glucosyltransferase	EC:2.4.1.195	fve01210	2-Oxocarboxylic acid metabolism	Metabolism	Overview
TRINITY_DN30651_c1_g1	mus:103968605	85.5	4.4e-31	-	alanine aminotransferase 2-like	K00814	alanine transaminase	EC:2.6.1.2	mus01210	2-Oxocarboxylic acid metabolism	Metabolism	Overview
TRINITY_DN30651_c1_g2	nnu:104600451	83.3	3e-41	-	alanine aminotransferase 2-like	K00814	alanine transaminase	EC:2.6.1.2	nnu01210	2-Oxocarboxylic acid metabolism	Metabolism	Overview
TRINITY_DN30651_c1_g4	nnu:104609254	90.2	2.4e-81	-	alanine aminotransferase 2-like	K00814	alanine transaminase	EC:2.6.1.2	nnu01210	2-Oxocarboxylic acid metabolism	Metabolism	Overview
TRINITY_DN30658_c0_g1	rcu:RCOM_0699950	55.8	9e-96	-	UDP-glucosyltransferase	K11820	N-hydroxythioamide S-beta-glucosyltransferase	EC:2.4.1.195	rcu01210	2-Oxocarboxylic acid metabolism	Metabolism	Overview
TRINITY_DN30658_c0_g2	cic:CICLE_v10031201mg	45.6	8.7e-17	-	hypothetical protein	K11820	N-hydroxythioamide S-beta-glucosyltransferase	EC:2.4.1.195	cic01210	2-Oxocarboxylic acid metabolism	Metabolism	Overview
TRINITY_DN30664_c1_g4	rcu:RCOM_0699950	48.2	5.1e-128	-	UDP-glucosyltransferase	K11820	N-hydroxythioamide S-beta-glucosyltransferase	EC:2.4.1.195	rcu01210	2-Oxocarboxylic acid metabolism	Metabolism	Overview
TRINITY_DN30672_c0_g3	pper:PRUPE_ppa020679mg	30.6	3.7e-54	-	hypothetical protein	K11820	N-hydroxythioamide S-beta-glucosyltransferase	EC:2.4.1.195	pper01210	2-Oxocarboxylic acid metabolism	Metabolism	Overview
TRINITY_DN30705_c0_g1	fve:101304831	98.4	7.2e-179	-	glutamate--glyoxylate aminotransferase 2	K14272	glutamate--glyoxylate aminotransferase	EC:2.6.1.4 2.6.1.2 2.6.1.44	fve01210	2-Oxocarboxylic acid metabolism	Metabolism	Overview
TRINITY_DN30705_c0_g2	pvu:PHAVU_002G150800g	100	9.4e-253	-	hypothetical protein	K14272	glutamate--glyoxylate aminotransferase	EC:2.6.1.4 2.6.1.2 2.6.1.44	pvu01210	2-Oxocarboxylic acid metabolism	Metabolism	Overview
TRINITY_DN30705_c0_g4	pvu:PHAVU_002G150800g	100	1.6e-25	-	hypothetical protein	K14272	glutamate--glyoxylate aminotransferase	EC:2.6.1.4 2.6.1.2 2.6.1.44	pvu01210	2-Oxocarboxylic acid metabolism	Metabolism	Overview
TRINITY_DN30795_c0_g1	pper:PRUPE_ppa006356mg	82.1	2.1e-06	-	hypothetical protein	K00031	isocitrate dehydrogenase	EC:1.1.1.42	pper01210	2-Oxocarboxylic acid metabolism	Metabolism	Overview
TRINITY_DN30795_c0_g2	pda:103713328	92.2	4.2e-228	-	isocitrate dehydrogenase [NADP]-like	K00031	isocitrate dehydrogenase	EC:1.1.1.42	pda01210	2-Oxocarboxylic acid metabolism	Metabolism	Overview
TRINITY_DN30844_c0_g1	egu:105058809	87.4	1.1e-130	-	isocitrate dehydrogenase [NADP]	K00031	isocitrate dehydrogenase	EC:1.1.1.42	egu01210	2-Oxocarboxylic acid metabolism	Metabolism	Overview
TRINITY_DN30844_c1_g1	fve:101296705	94.6	2.6e-266	-	isocitrate dehydrogenase [NADP]	K00031	isocitrate dehydrogenase	EC:1.1.1.42	fve01210	2-Oxocarboxylic acid metabolism	Metabolism	Overview
TRINITY_DN30844_c1_g4	fve:101296705	59	4.3e-15	-	isocitrate dehydrogenase [NADP]	K00031	isocitrate dehydrogenase	EC:1.1.1.42	fve01210	2-Oxocarboxylic acid metabolism	Metabolism	Overview
TRINITY_DN30846_c0_g1	sind:105168211	52.9	5.8e-130	-	UDP-glycosyltransferase 74B1	K11820	N-hydroxythioamide S-beta-glucosyltransferase	EC:2.4.1.195	sind01210	2-Oxocarboxylic acid metabolism	Metabolism	Overview
TRINITY_DN30863_c0_g9	bna:106392594	33.7	1.8e-42	-	uncharacterized LOC106392594	K00620	glutamate N-acetyltransferase / amino-acid N-acetyltransferase	EC:2.3.1.35 2.3.1.1	bna01210	2-Oxocarboxylic acid metabolism	Metabolism	Overview
TRINITY_DN30920_c1_g12	cit:102626057	97.3	9.1e-36	-	isocitrate dehydrogenase [NAD] regulatory subunit 1	K00030	isocitrate dehydrogenase (NAD+)	EC:1.1.1.41	cit01210	2-Oxocarboxylic acid metabolism	Metabolism	Overview
TRINITY_DN30920_c1_g2	fve:101303449	94.6	1.9e-199	-	isocitrate dehydrogenase [NAD] regulatory subunit 3	K00030	isocitrate dehydrogenase (NAD+)	EC:1.1.1.41	fve01210	2-Oxocarboxylic acid metabolism	Metabolism	Overview
TRINITY_DN30920_c1_g3	fve:101297305	99.2	2.5e-212	-	isocitrate dehydrogenase [NAD] regulatory subunit 1	K00030	isocitrate dehydrogenase (NAD+)	EC:1.1.1.41	fve01210	2-Oxocarboxylic acid metabolism	Metabolism	Overview
TRINITY_DN30920_c1_g8	osa:4336169	90.5	3.3e-30	-	Os04g0479200	K00030	isocitrate dehydrogenase (NAD+)	EC:1.1.1.41	osa01210	2-Oxocarboxylic acid metabolism	Metabolism	Overview
TRINITY_DN31004_c0_g2	bna:106392594	25.8	1.2e-50	-	uncharacterized LOC106392594	K00620	glutamate N-acetyltransferase / amino-acid N-acetyltransferase	EC:2.3.1.35 2.3.1.1	bna01210	2-Oxocarboxylic acid metabolism	Metabolism	Overview
TRINITY_DN31034_c0_g2	pxb:103927335	91.5	4.2e-104	-	3-isopropylmalate dehydratase small subunit 3-like	K01704	3-isopropylmalate/(R)-2-methylmalate dehydratase small subunit	EC:4.2.1.33 4.2.1.35	pxb01210	2-Oxocarboxylic acid metabolism	Metabolism	Overview
TRINITY_DN12025_c0_g1	fve:101308673	30.8	8.8e-15	-	UDP-glycosyltransferase 74B1-like	K11820	N-hydroxythioamide S-beta-glucosyltransferase	EC:2.4.1.195	fve01210	2-Oxocarboxylic acid metabolism	Metabolism	Overview
TRINITY_DN12025_c0_g2	jcu:105640428	39.3	1.8e-51	-	UDP-glycosyltransferase 74B1-like	K11820	N-hydroxythioamide S-beta-glucosyltransferase	EC:2.4.1.195	jcu01210	2-Oxocarboxylic acid metabolism	Metabolism	Overview
TRINITY_DN12306_c0_g1	pvu:PHAVU_005G095900g	100	2.7e-31	-	hypothetical protein	K00053	ketol-acid reductoisomerase	EC:1.1.1.86	pvu01210	2-Oxocarboxylic acid metabolism	Metabolism	Overview
TRINITY_DN14877_c0_g1	bna:106392594	38.1	1.1e-14	-	uncharacterized LOC106392594	K00620	glutamate N-acetyltransferase / amino-acid N-acetyltransferase	EC:2.3.1.35 2.3.1.1	bna01210	2-Oxocarboxylic acid metabolism	Metabolism	Overview
TRINITY_DN15486_c0_g2	bna:106392594	53.8	8.1e-26	-	uncharacterized LOC106392594	K00620	glutamate N-acetyltransferase / amino-acid N-acetyltransferase	EC:2.3.1.35 2.3.1.1	bna01210	2-Oxocarboxylic acid metabolism	Metabolism	Overview
TRINITY_DN1557_c0_g1	jcu:105649838	54.1	3.9e-22	-	UDP-glycosyltransferase 74B1	K11820	N-hydroxythioamide S-beta-glucosyltransferase	EC:2.4.1.195	jcu01210	2-Oxocarboxylic acid metabolism	Metabolism	Overview
TRINITY_DN15687_c0_g3	bna:106392594	30.9	6.9e-07	-	uncharacterized LOC106392594	K00620	glutamate N-acetyltransferase / amino-acid N-acetyltransferase	EC:2.3.1.35 2.3.1.1	bna01210	2-Oxocarboxylic acid metabolism	Metabolism	Overview
TRINITY_DN15987_c0_g5	bna:106392594	47.6	2.5e-23	-	uncharacterized LOC106392594	K00620	glutamate N-acetyltransferase / amino-acid N-acetyltransferase	EC:2.3.1.35 2.3.1.1	bna01210	2-Oxocarboxylic acid metabolism	Metabolism	Overview
TRINITY_DN16157_c0_g2	aly:ARALYDRAFT_312479	40.2	1.3e-08	-	F10B6.22	K00133	aspartate-semialdehyde dehydrogenase	EC:1.2.1.11	aly01210	2-Oxocarboxylic acid metabolism	Metabolism	Overview
TRINITY_DN16746_c0_g1	mdm:103422772	57	1.3e-20	-	isoleucine N-monooxygenase 1-like	K12153	phenylalanine N-monooxygenase	EC:1.14.13.124	mdm01210	2-Oxocarboxylic acid metabolism	Metabolism	Overview
TRINITY_DN18276_c0_g1	aly:ARALYDRAFT_312479	36.7	3.3e-24	-	F10B6.22	K00133	aspartate-semialdehyde dehydrogenase	EC:1.2.1.11	aly01210	2-Oxocarboxylic acid metabolism	Metabolism	Overview
TRINITY_DN18680_c0_g1	egu:105046297	79.8	6.4e-53	-	probable amino-acid acetyltransferase NAGS1	K14682	amino-acid N-acetyltransferase	EC:2.3.1.1	egu01210	2-Oxocarboxylic acid metabolism	Metabolism	Overview
TRINITY_DN18680_c0_g3	rcu:RCOM_0580990	82.8	2.8e-36	-	N-acetyltransferase	K14682	amino-acid N-acetyltransferase	EC:2.3.1.1	rcu01210	2-Oxocarboxylic acid metabolism	Metabolism	Overview
TRINITY_DN18680_c0_g4	atr:18446981	91.1	1.1e-53	-	probable amino-acid acetyltransferase NAGS1	K14682	amino-acid N-acetyltransferase	EC:2.3.1.1	atr01210	2-Oxocarboxylic acid metabolism	Metabolism	Overview
TRINITY_DN19240_c0_g2	egu:105050474	93.3	1.1e-59	-	citrate synthase	K01647	citrate synthase	EC:2.3.3.1	egu01210	2-Oxocarboxylic acid metabolism	Metabolism	Overview
TRINITY_DN19240_c0_g4	csv:101220412	90.7	5.7e-77	-	citrate synthase	K01647	citrate synthase	EC:2.3.3.1	csv01210	2-Oxocarboxylic acid metabolism	Metabolism	Overview
TRINITY_DN19242_c0_g1	cvr:CHLNCDRAFT_28349	35.3	1.1e-10	-	hypothetical protein	K00826	branched-chain amino acid aminotransferase	EC:2.6.1.42	cvr01210	2-Oxocarboxylic acid metabolism	Metabolism	Overview
TRINITY_DN19761_c0_g1	pop:POPTR_0303s00210g	95	1.3e-48	-	semialdehyde dehydrogenase family protein	K00133	aspartate-semialdehyde dehydrogenase	EC:1.2.1.11	pop01210	2-Oxocarboxylic acid metabolism	Metabolism	Overview
TRINITY_DN19761_c0_g2	cit:102608194	94	6.6e-30	-	aspartate-semialdehyde dehydrogenase-like	K00133	aspartate-semialdehyde dehydrogenase	EC:1.2.1.11	cit01210	2-Oxocarboxylic acid metabolism	Metabolism	Overview
TRINITY_DN20116_c0_g1	cvr:CHLNCDRAFT_58991	52.3	3.7e-59	-	hypothetical protein	K01687	dihydroxy-acid dehydratase	EC:4.2.1.9	cvr01210	2-Oxocarboxylic acid metabolism	Metabolism	Overview
TRINITY_DN20322_c0_g1	bna:106363601	38.7	4.8e-13	-	uncharacterized LOC106363601	K01647	citrate synthase	EC:2.3.3.1	bna01210	2-Oxocarboxylic acid metabolism	Metabolism	Overview
TRINITY_DN20607_c0_g1	fve:101305395	87.9	2.1e-158	-	acetylglutamate kinase	K00930	acetylglutamate kinase	EC:2.7.2.8	fve01210	2-Oxocarboxylic acid metabolism	Metabolism	Overview
TRINITY_DN20821_c0_g1	fve:101308673	93.2	6.9e-104	-	UDP-glycosyltransferase 74B1-like	K11820	N-hydroxythioamide S-beta-glucosyltransferase	EC:2.4.1.195	fve01210	2-Oxocarboxylic acid metabolism	Metabolism	Overview
TRINITY_DN21551_c0_g1	bna:106392594	38.2	1e-154	-	uncharacterized LOC106392594	K00620	glutamate N-acetyltransferase / amino-acid N-acetyltransferase	EC:2.3.1.35 2.3.1.1	bna01210	2-Oxocarboxylic acid metabolism	Metabolism	Overview
TRINITY_DN21590_c0_g1	bna:106363601	43.4	2.3e-33	-	uncharacterized LOC106363601	K01647	citrate synthase	EC:2.3.3.1	bna01210	2-Oxocarboxylic acid metabolism	Metabolism	Overview
TRINITY_DN21712_c0_g1	apro:F751_3646	55.9	5.3e-86	-	3-isopropylmalate dehydratase	K01703	3-isopropylmalate/(R)-2-methylmalate dehydratase large subunit	EC:4.2.1.33 4.2.1.35	apro01210	2-Oxocarboxylic acid metabolism	Metabolism	Overview
TRINITY_DN22231_c0_g1	jcu:105637582	92.1	1.6e-27	-	aspartate aminotransferase	K00811	aspartate aminotransferase, chloroplastic	EC:2.6.1.1	jcu01210	2-Oxocarboxylic acid metabolism	Metabolism	Overview
TRINITY_DN22231_c0_g2	pop:POPTR_0018s02250g	93.4	2.4e-84	POPTRDRAFT_835828	aspartate aminotransferase 2 family protein	K00811	aspartate aminotransferase, chloroplastic	EC:2.6.1.1	pop01210	2-Oxocarboxylic acid metabolism	Metabolism	Overview
TRINITY_DN22231_c0_g4	atr:18438519	95.5	5.8e-45	-	aspartate aminotransferase	K00811	aspartate aminotransferase, chloroplastic	EC:2.6.1.1	atr01210	2-Oxocarboxylic acid metabolism	Metabolism	Overview
TRINITY_DN22353_c0_g2	mdm:103441177	34.1	2.4e-24	-	aspartate aminotransferase	K14454	aspartate aminotransferase, cytoplasmic	EC:2.6.1.1	mdm01210	2-Oxocarboxylic acid metabolism	Metabolism	Overview
TRINITY_DN22549_c0_g1	nnu:104587899	97.1	1.8e-36	-	dihydroxy-acid dehydratase	K01687	dihydroxy-acid dehydratase	EC:4.2.1.9	nnu01210	2-Oxocarboxylic acid metabolism	Metabolism	Overview
TRINITY_DN22549_c0_g2	tcc:TCM_020385	87.3	8.2e-35	-	Dehydratase family isoform 1	K01687	dihydroxy-acid dehydratase	EC:4.2.1.9	tcc01210	2-Oxocarboxylic acid metabolism	Metabolism	Overview
TRINITY_DN22576_c0_g1	bna:106363601	43.6	6.8e-33	-	uncharacterized LOC106363601	K01647	citrate synthase	EC:2.3.3.1	bna01210	2-Oxocarboxylic acid metabolism	Metabolism	Overview
TRINITY_DN22585_c0_g1	bna:106392594	34.8	8e-163	-	uncharacterized LOC106392594	K00620	glutamate N-acetyltransferase / amino-acid N-acetyltransferase	EC:2.3.1.35 2.3.1.1	bna01210	2-Oxocarboxylic acid metabolism	Metabolism	Overview
TRINITY_DN22837_c0_g3	csl:COCSUDRAFT_65817	48.6	1.7e-22	-	acetolactate synthase	K01653	acetolactate synthase I/III small subunit	EC:2.2.1.6	csl01210	2-Oxocarboxylic acid metabolism	Metabolism	Overview
TRINITY_DN23104_c0_g2	egr:104426156	79.7	1.4e-31	-	acetolactate synthase 1	K01652	acetolactate synthase I/II/III large subunit	EC:2.2.1.6	egr01210	2-Oxocarboxylic acid metabolism	Metabolism	Overview
TRINITY_DN23158_c1_g1	fve:101309776	94.4	0	-	2-isopropylmalate synthase 2	K01649	2-isopropylmalate synthase	EC:2.3.3.13	fve01210	2-Oxocarboxylic acid metabolism	Metabolism	Overview
TRINITY_DN23691_c0_g1	fve:101311687	94.3	3.3e-242	-	aspartate aminotransferase	K14455	aspartate aminotransferase, mitochondrial	EC:2.6.1.1	fve01210	2-Oxocarboxylic acid metabolism	Metabolism	Overview
TRINITY_DN23731_c0_g1	pper:PRUPE_ppa016463mg	73.2	7.1e-39	-	hypothetical protein	K11820	N-hydroxythioamide S-beta-glucosyltransferase	EC:2.4.1.195	pper01210	2-Oxocarboxylic acid metabolism	Metabolism	Overview
TRINITY_DN23731_c0_g2	vvi:100260341	59.3	3.6e-15	-	UDP-glycosyltransferase 74B1	K11820	N-hydroxythioamide S-beta-glucosyltransferase	EC:2.4.1.195	vvi01210	2-Oxocarboxylic acid metabolism	Metabolism	Overview
TRINITY_DN23731_c0_g3	rcu:RCOM_0699950	49.2	6.3e-46	-	UDP-glucosyltransferase	K11820	N-hydroxythioamide S-beta-glucosyltransferase	EC:2.4.1.195	rcu01210	2-Oxocarboxylic acid metabolism	Metabolism	Overview
TRINITY_DN23731_c0_g4	mtr:MTR_5g035580	53	1.4e-14	-	UDP-glucosyltransferase family protein	K11820	N-hydroxythioamide S-beta-glucosyltransferase	EC:2.4.1.195	mtr01210	2-Oxocarboxylic acid metabolism	Metabolism	Overview
TRINITY_DN23895_c0_g2	pmum:103328136	92.8	4.5e-214	-	3-isopropylmalate dehydrogenase 2	K00052	3-isopropylmalate dehydrogenase	EC:1.1.1.85	pmum01210	2-Oxocarboxylic acid metabolism	Metabolism	Overview
TRINITY_DN23914_c0_g2	cit:102629069	94.7	2.5e-80	-	citrate synthase	K01647	citrate synthase	EC:2.3.3.1	cit01210	2-Oxocarboxylic acid metabolism	Metabolism	Overview
TRINITY_DN23943_c0_g2	sly:543751	75.4	4.5e-25	ctd3	aminoacylase-1	K14677	aminoacylase	EC:3.5.1.14	sly01210	2-Oxocarboxylic acid metabolism	Metabolism	Overview
TRINITY_DN24224_c0_g1	fve:101298386	96.1	1.4e-157	-	branched-chain-amino-acid aminotransferase 2	K00826	branched-chain amino acid aminotransferase	EC:2.6.1.42	fve01210	2-Oxocarboxylic acid metabolism	Metabolism	Overview
TRINITY_DN24720_c0_g2	mdm:103441177	64.4	2.9e-26	-	aspartate aminotransferase	K14454	aspartate aminotransferase, cytoplasmic	EC:2.6.1.1	mdm01210	2-Oxocarboxylic acid metabolism	Metabolism	Overview
TRINITY_DN24948_c0_g2	mus:103970120	96.1	6.5e-37	-	aconitate hydratase	K01681	aconitate hydratase	EC:4.2.1.3	mus01210	2-Oxocarboxylic acid metabolism	Metabolism	Overview
TRINITY_DN24948_c0_g3	pxb:103936700	94.6	1.2e-45	-	aconitate hydratase 1	K01681	aconitate hydratase	EC:4.2.1.3	pxb01210	2-Oxocarboxylic acid metabolism	Metabolism	Overview
TRINITY_DN24948_c0_g4	rcu:RCOM_0782740	89.9	4.4e-138	-	aconitase	K01681	aconitate hydratase	EC:4.2.1.3	rcu01210	2-Oxocarboxylic acid metabolism	Metabolism	Overview
TRINITY_DN24948_c0_g5	nnu:104604302	92.9	1.6e-130	-	aconitate hydratase 1	K01681	aconitate hydratase	EC:4.2.1.3	nnu01210	2-Oxocarboxylic acid metabolism	Metabolism	Overview
TRINITY_DN25351_c0_g1	obr:102704611	60.3	1e-12	-	isocitrate dehydrogenase [NADP]	K00031	isocitrate dehydrogenase	EC:1.1.1.42	obr01210	2-Oxocarboxylic acid metabolism	Metabolism	Overview
TRINITY_DN25355_c0_g1	fve:101310517	93.8	3.9e-244	-	acetylornithine deacetylase	K01438	acetylornithine deacetylase	EC:3.5.1.16	fve01210	2-Oxocarboxylic acid metabolism	Metabolism	Overview
TRINITY_DN25915_c0_g1	cit:102628904	70	7.9e-304	-	aconitate hydratase 2	K01681	aconitate hydratase	EC:4.2.1.3	cit01210	2-Oxocarboxylic acid metabolism	Metabolism	Overview
TRINITY_DN25915_c0_g10	pvu:PHAVU_002G105000g	100	3e-33	-	hypothetical protein	K01681	aconitate hydratase	EC:4.2.1.3	pvu01210	2-Oxocarboxylic acid metabolism	Metabolism	Overview
TRINITY_DN25915_c0_g11	mus:103983687	100	8e-34	-	putative aconitate hydratase	K01681	aconitate hydratase	EC:4.2.1.3	mus01210	2-Oxocarboxylic acid metabolism	Metabolism	Overview
TRINITY_DN25915_c0_g2	nnu:104612799	87.6	7.8e-42	-	aconitate hydratase	K01681	aconitate hydratase	EC:4.2.1.3	nnu01210	2-Oxocarboxylic acid metabolism	Metabolism	Overview
TRINITY_DN25915_c0_g4	fve:101291564	97.9	0	-	aconitate hydratase	K01681	aconitate hydratase	EC:4.2.1.3	fve01210	2-Oxocarboxylic acid metabolism	Metabolism	Overview
TRINITY_DN25915_c0_g5	nnu:104612799	96.9	3.8e-125	-	aconitate hydratase	K01681	aconitate hydratase	EC:4.2.1.3	nnu01210	2-Oxocarboxylic acid metabolism	Metabolism	Overview
TRINITY_DN25915_c0_g6	pda:103717623	90.9	1.3e-269	-	putative aconitate hydratase	K01681	aconitate hydratase	EC:4.2.1.3	pda01210	2-Oxocarboxylic acid metabolism	Metabolism	Overview
TRINITY_DN25915_c0_g7	gra:105763209	82.9	3.6e-13	-	aconitate hydratase	K01681	aconitate hydratase	EC:4.2.1.3	gra01210	2-Oxocarboxylic acid metabolism	Metabolism	Overview
TRINITY_DN25915_c0_g8	pvu:PHAVU_002G105000g	100	3.4e-38	-	hypothetical protein	K01681	aconitate hydratase	EC:4.2.1.3	pvu01210	2-Oxocarboxylic acid metabolism	Metabolism	Overview
TRINITY_DN25915_c0_g9	egu:105051238	93.3	7.3e-55	-	putative aconitate hydratase	K01681	aconitate hydratase	EC:4.2.1.3	egu01210	2-Oxocarboxylic acid metabolism	Metabolism	Overview
TRINITY_DN26276_c0_g1	fve:101306555	94.2	1.4e-262	-	citrate synthase	K01647	citrate synthase	EC:2.3.3.1	fve01210	2-Oxocarboxylic acid metabolism	Metabolism	Overview
TRINITY_DN26324_c0_g1	nnu:104586808	67	2.2e-61	-	acetolactate synthase small subunit 2	K01653	acetolactate synthase I/III small subunit	EC:2.2.1.6	nnu01210	2-Oxocarboxylic acid metabolism	Metabolism	Overview
TRINITY_DN26324_c0_g2	fve:101315221	94.1	5.4e-241	-	acetolactate synthase small subunit 1	K01653	acetolactate synthase I/III small subunit	EC:2.2.1.6	fve01210	2-Oxocarboxylic acid metabolism	Metabolism	Overview
TRINITY_DN26324_c0_g3	cit:102626161	93.3	4.6e-40	-	acetolactate synthase small subunit 2	K01653	acetolactate synthase I/III small subunit	EC:2.2.1.6	cit01210	2-Oxocarboxylic acid metabolism	Metabolism	Overview
TRINITY_DN26324_c0_g4	mus:103989338	81.6	3.9e-86	-	acetolactate synthase small subunit 2	K01653	acetolactate synthase I/III small subunit	EC:2.2.1.6	mus01210	2-Oxocarboxylic acid metabolism	Metabolism	Overview
TRINITY_DN26395_c0_g1	fve:101311203	96.7	1.5e-245	-	arginine biosynthesis bifunctional protein ArgJ	K00620	glutamate N-acetyltransferase / amino-acid N-acetyltransferase	EC:2.3.1.35 2.3.1.1	fve01210	2-Oxocarboxylic acid metabolism	Metabolism	Overview
TRINITY_DN26395_c0_g3	nnu:104594597	84.7	5.5e-37	-	arginine biosynthesis bifunctional protein ArgJ	K00620	glutamate N-acetyltransferase / amino-acid N-acetyltransferase	EC:2.3.1.35 2.3.1.1	nnu01210	2-Oxocarboxylic acid metabolism	Metabolism	Overview
TRINITY_DN26540_c0_g1	fve:101294194	85.8	2.2e-285	-	alanine aminotransferase 2	K00814	alanine transaminase	EC:2.6.1.2	fve01210	2-Oxocarboxylic acid metabolism	Metabolism	Overview
TRINITY_DN26696_c0_g1	nnu:104594490	70.3	6.3e-231	-	phenylalanine N-monooxygenase	K12153	phenylalanine N-monooxygenase	EC:1.14.13.124	nnu01210	2-Oxocarboxylic acid metabolism	Metabolism	Overview
TRINITY_DN26874_c0_g2	nnu:104613172	82.3	2e-181	-	branched-chain-amino-acid aminotransferase 3	K00826	branched-chain amino acid aminotransferase	EC:2.6.1.42	nnu01210	2-Oxocarboxylic acid metabolism	Metabolism	Overview
TRINITY_DN26892_c1_g2	gra:105794185	84	9.3e-18	-	dihydroxy-acid dehydratase	K01687	dihydroxy-acid dehydratase	EC:4.2.1.9	gra01210	2-Oxocarboxylic acid metabolism	Metabolism	Overview
TRINITY_DN26948_c0_g4	pper:PRUPE_ppa007185mg	92.9	8.9e-201	-	hypothetical protein	K00030	isocitrate dehydrogenase (NAD+)	EC:1.1.1.41	pper01210	2-Oxocarboxylic acid metabolism	Metabolism	Overview
TRINITY_DN31133_c0_g1	fve:101300195	87.5	2.2e-201	-	probable N-acetyl-gamma-glutamyl-phosphate reductase	K00145	N-acetyl-gamma-glutamyl-phosphate reductase	EC:1.2.1.38	fve01210	2-Oxocarboxylic acid metabolism	Metabolism	Overview
TRINITY_DN31152_c0_g4	bna:106392594	26	1.9e-39	-	uncharacterized LOC106392594	K00620	glutamate N-acetyltransferase / amino-acid N-acetyltransferase	EC:2.3.1.35 2.3.1.1	bna01210	2-Oxocarboxylic acid metabolism	Metabolism	Overview
TRINITY_DN31152_c0_g6	bna:106392594	36.8	5.3e-83	-	uncharacterized LOC106392594	K00620	glutamate N-acetyltransferase / amino-acid N-acetyltransferase	EC:2.3.1.35 2.3.1.1	bna01210	2-Oxocarboxylic acid metabolism	Metabolism	Overview
TRINITY_DN31152_c0_g8	bna:106392594	42.9	4.3e-09	-	uncharacterized LOC106392594	K00620	glutamate N-acetyltransferase / amino-acid N-acetyltransferase	EC:2.3.1.35 2.3.1.1	bna01210	2-Oxocarboxylic acid metabolism	Metabolism	Overview
TRINITY_DN31174_c0_g4	pper:PRUPE_ppa003561mg	98.1	1e-84	-	hypothetical protein	K00928	aspartate kinase	EC:2.7.2.4	pper01210	2-Oxocarboxylic acid metabolism	Metabolism	Overview
TRINITY_DN31189_c0_g3	pper:PRUPE_ppa005369mg	89.7	1.4e-243	-	hypothetical protein	K00811	aspartate aminotransferase, chloroplastic	EC:2.6.1.1	pper01210	2-Oxocarboxylic acid metabolism	Metabolism	Overview
TRINITY_DN31189_c0_g8	bna:106392594	38	6.3e-44	-	uncharacterized LOC106392594	K00620	glutamate N-acetyltransferase / amino-acid N-acetyltransferase	EC:2.3.1.35 2.3.1.1	bna01210	2-Oxocarboxylic acid metabolism	Metabolism	Overview
TRINITY_DN31296_c1_g1	fve:101299699	74.7	2.3e-146	-	citrate synthase	K01647	citrate synthase	EC:2.3.3.1	fve01210	2-Oxocarboxylic acid metabolism	Metabolism	Overview
TRINITY_DN31296_c1_g2	fve:101299699	87.2	1.5e-36	-	citrate synthase	K01647	citrate synthase	EC:2.3.3.1	fve01210	2-Oxocarboxylic acid metabolism	Metabolism	Overview
TRINITY_DN31396_c1_g4	pda:103701351	78.7	8.4e-23	-	isocitrate dehydrogenase [NAD] catalytic subunit 5	K00030	isocitrate dehydrogenase (NAD+)	EC:1.1.1.41	pda01210	2-Oxocarboxylic acid metabolism	Metabolism	Overview
TRINITY_DN31412_c1_g7	bna:106392594	36.3	9e-29	-	uncharacterized LOC106392594	K00620	glutamate N-acetyltransferase / amino-acid N-acetyltransferase	EC:2.3.1.35 2.3.1.1	bna01210	2-Oxocarboxylic acid metabolism	Metabolism	Overview
TRINITY_DN31709_c0_g1	fve:101292459	92.9	6.2e-294	-	probable amino-acid acetyltransferase NAGS2	K14682	amino-acid N-acetyltransferase	EC:2.3.1.1	fve01210	2-Oxocarboxylic acid metabolism	Metabolism	Overview
TRINITY_DN31709_c0_g2	pxb:103952659	45.9	7.6e-17	-	probable amino-acid acetyltransferase NAGS1	K14682	amino-acid N-acetyltransferase	EC:2.3.1.1	pxb01210	2-Oxocarboxylic acid metabolism	Metabolism	Overview
TRINITY_DN31713_c0_g4	bna:106392594	33.7	1.4e-166	-	uncharacterized LOC106392594	K00620	glutamate N-acetyltransferase / amino-acid N-acetyltransferase	EC:2.3.1.35 2.3.1.1	bna01210	2-Oxocarboxylic acid metabolism	Metabolism	Overview
TRINITY_DN31744_c0_g1	nnu:104612146	87.8	6.3e-299	-	ketol-acid reductoisomerase	K00053	ketol-acid reductoisomerase	EC:1.1.1.86	nnu01210	2-Oxocarboxylic acid metabolism	Metabolism	Overview
TRINITY_DN31744_c0_g5	egu:105038981	93.2	1.4e-227	-	ketol-acid reductoisomerase	K00053	ketol-acid reductoisomerase	EC:1.1.1.86	egu01210	2-Oxocarboxylic acid metabolism	Metabolism	Overview
TRINITY_DN31754_c0_g4	fve:101302920	88.1	3.9e-28	-	phenylalanine N-monooxygenase-like	K12153	phenylalanine N-monooxygenase	EC:1.14.13.124	fve01210	2-Oxocarboxylic acid metabolism	Metabolism	Overview
TRINITY_DN31758_c0_g9	fve:101298362	94.5	1.5e-226	-	branched-chain-amino-acid aminotransferase 3	K00826	branched-chain amino acid aminotransferase	EC:2.6.1.42	fve01210	2-Oxocarboxylic acid metabolism	Metabolism	Overview
TRINITY_DN31787_c0_g9	bna:106392594	42.1	6.9e-38	-	uncharacterized LOC106392594	K00620	glutamate N-acetyltransferase / amino-acid N-acetyltransferase	EC:2.3.1.35 2.3.1.1	bna01210	2-Oxocarboxylic acid metabolism	Metabolism	Overview
TRINITY_DN31904_c0_g1	ath:AT4G13430	100	6.4e-06	IIL1	3-isopropylmalate dehydratase	K01703	3-isopropylmalate/(R)-2-methylmalate dehydratase large subunit	EC:4.2.1.33 4.2.1.35	ath01210	2-Oxocarboxylic acid metabolism	Metabolism	Overview
TRINITY_DN31904_c0_g2	fve:101307387	93.6	3.3e-284	-	3-isopropylmalate dehydratase large subunit-like	K01703	3-isopropylmalate/(R)-2-methylmalate dehydratase large subunit	EC:4.2.1.33 4.2.1.35	fve01210	2-Oxocarboxylic acid metabolism	Metabolism	Overview
TRINITY_DN31904_c0_g4	cmo:103503487	71.7	3.9e-11	-	3-isopropylmalate dehydratase large subunit	K01703	3-isopropylmalate/(R)-2-methylmalate dehydratase large subunit	EC:4.2.1.33 4.2.1.35	cmo01210	2-Oxocarboxylic acid metabolism	Metabolism	Overview
TRINITY_DN31919_c2_g2	brp:103837593	45.1	1.8e-18	-	putative nuclear matrix constituent protein 1-like protein	K00826	branched-chain amino acid aminotransferase	EC:2.6.1.42	brp01210	2-Oxocarboxylic acid metabolism	Metabolism	Overview
TRINITY_DN31923_c1_g2	rcu:RCOM_0699950	45.6	3.7e-114	-	UDP-glucosyltransferase	K11820	N-hydroxythioamide S-beta-glucosyltransferase	EC:2.4.1.195	rcu01210	2-Oxocarboxylic acid metabolism	Metabolism	Overview
TRINITY_DN32070_c0_g1	ota:Ot08g02650	40.9	4.1e-15	-	putative glutamate/ornithine acetyltransferase (ISS)	K00620	glutamate N-acetyltransferase / amino-acid N-acetyltransferase	EC:2.3.1.35 2.3.1.1	ota01210	2-Oxocarboxylic acid metabolism	Metabolism	Overview
TRINITY_DN32145_c1_g1	brp:103837593	63.6	4.1e-49	-	putative nuclear matrix constituent protein 1-like protein	K00826	branched-chain amino acid aminotransferase	EC:2.6.1.42	brp01210	2-Oxocarboxylic acid metabolism	Metabolism	Overview
TRINITY_DN32196_c2_g1	sly:101253806	31.5	1e-136	-	uncharacterized LOC101253806	K01652	acetolactate synthase I/II/III large subunit	EC:2.2.1.6	sly01210	2-Oxocarboxylic acid metabolism	Metabolism	Overview
TRINITY_DN32216_c0_g5	ath:AT2G42790	68	1.5e-10	CSY3	citrate synthase 3	K01647	citrate synthase	EC:2.3.3.1	ath01210	2-Oxocarboxylic acid metabolism	Metabolism	Overview
TRINITY_DN32244_c0_g1	rcu:RCOM_0699950	55.3	4.5e-82	-	UDP-glucosyltransferase	K11820	N-hydroxythioamide S-beta-glucosyltransferase	EC:2.4.1.195	rcu01210	2-Oxocarboxylic acid metabolism	Metabolism	Overview
TRINITY_DN32244_c0_g2	gra:105766111	50.4	7.4e-63	-	UDP-glycosyltransferase 74B1-like	K11820	N-hydroxythioamide S-beta-glucosyltransferase	EC:2.4.1.195	gra01210	2-Oxocarboxylic acid metabolism	Metabolism	Overview
TRINITY_DN32244_c0_g3	rcu:RCOM_0699950	53	4e-133	-	UDP-glucosyltransferase	K11820	N-hydroxythioamide S-beta-glucosyltransferase	EC:2.4.1.195	rcu01210	2-Oxocarboxylic acid metabolism	Metabolism	Overview
TRINITY_DN32244_c0_g4	gra:105766111	51.5	2.9e-22	-	UDP-glycosyltransferase 74B1-like	K11820	N-hydroxythioamide S-beta-glucosyltransferase	EC:2.4.1.195	gra01210	2-Oxocarboxylic acid metabolism	Metabolism	Overview
TRINITY_DN32349_c0_g5	bna:106392594	38.1	4.5e-46	-	uncharacterized LOC106392594	K00620	glutamate N-acetyltransferase / amino-acid N-acetyltransferase	EC:2.3.1.35 2.3.1.1	bna01210	2-Oxocarboxylic acid metabolism	Metabolism	Overview
TRINITY_DN32438_c9_g2	pda:103714417	54	2.8e-11	-	3-isopropylmalate dehydrogenase 2	K00052	3-isopropylmalate dehydrogenase	EC:1.1.1.85	pda01210	2-Oxocarboxylic acid metabolism	Metabolism	Overview
TRINITY_DN32457_c0_g3	fve:101299699	69.3	4.5e-52	-	citrate synthase	K01647	citrate synthase	EC:2.3.3.1	fve01210	2-Oxocarboxylic acid metabolism	Metabolism	Overview
TRINITY_DN32465_c0_g2	nnu:104591846	50.5	9.1e-18	-	acetylornithine aminotransferase	K00818	acetylornithine aminotransferase	EC:2.6.1.11	nnu01210	2-Oxocarboxylic acid metabolism	Metabolism	Overview
TRINITY_DN32500_c0_g12	cit:102614568	51.4	9.3e-17	-	UDP-glycosyltransferase 74B1-like	K11820	N-hydroxythioamide S-beta-glucosyltransferase	EC:2.4.1.195	cit01210	2-Oxocarboxylic acid metabolism	Metabolism	Overview
TRINITY_DN32500_c0_g4	gra:105766111	51.9	2.8e-14	-	UDP-glycosyltransferase 74B1-like	K11820	N-hydroxythioamide S-beta-glucosyltransferase	EC:2.4.1.195	gra01210	2-Oxocarboxylic acid metabolism	Metabolism	Overview
TRINITY_DN32500_c0_g5	gra:105766111	52.9	9.8e-41	-	UDP-glycosyltransferase 74B1-like	K11820	N-hydroxythioamide S-beta-glucosyltransferase	EC:2.4.1.195	gra01210	2-Oxocarboxylic acid metabolism	Metabolism	Overview
TRINITY_DN32609_c1_g2	vvi:104878848	90	1.8e-08	-	ABC transporter B family member 18-like	K01647	citrate synthase	EC:2.3.3.1	vvi01210	2-Oxocarboxylic acid metabolism	Metabolism	Overview
TRINITY_DN32623_c1_g2	pper:PRUPE_ppa007359mg	61.5	2.7e-08	-	hypothetical protein	K00030	isocitrate dehydrogenase (NAD+)	EC:1.1.1.41	pper01210	2-Oxocarboxylic acid metabolism	Metabolism	Overview
TRINITY_DN32744_c1_g2	fve:101299699	76.2	2e-10	-	citrate synthase	K01647	citrate synthase	EC:2.3.3.1	fve01210	2-Oxocarboxylic acid metabolism	Metabolism	Overview
TRINITY_DN32769_c0_g3	vvi:104878848	85.7	6.8e-08	-	ABC transporter B family member 18-like	K01647	citrate synthase	EC:2.3.3.1	vvi01210	2-Oxocarboxylic acid metabolism	Metabolism	Overview
TRINITY_DN32810_c0_g1	crb:CARUB_v10025809mg	42.6	9.7e-16	-	hypothetical protein	K00826	branched-chain amino acid aminotransferase	EC:2.6.1.42	crb01210	2-Oxocarboxylic acid metabolism	Metabolism	Overview
TRINITY_DN33055_c0_g1	bna:106392594	40.1	4.2e-26	-	uncharacterized LOC106392594	K00620	glutamate N-acetyltransferase / amino-acid N-acetyltransferase	EC:2.3.1.35 2.3.1.1	bna01210	2-Oxocarboxylic acid metabolism	Metabolism	Overview
TRINITY_DN33140_c2_g8	rcu:RCOM_1585330	58.1	5.8e-13	-	branched-chain amino acid aminotransferase	K00826	branched-chain amino acid aminotransferase	EC:2.6.1.42	rcu01210	2-Oxocarboxylic acid metabolism	Metabolism	Overview
TRINITY_DN33391_c0_g1	bna:106392594	33.1	8.2e-50	-	uncharacterized LOC106392594	K00620	glutamate N-acetyltransferase / amino-acid N-acetyltransferase	EC:2.3.1.35 2.3.1.1	bna01210	2-Oxocarboxylic acid metabolism	Metabolism	Overview
TRINITY_DN33516_c0_g1	bna:106392594	44.8	4.1e-11	-	uncharacterized LOC106392594	K00620	glutamate N-acetyltransferase / amino-acid N-acetyltransferase	EC:2.3.1.35 2.3.1.1	bna01210	2-Oxocarboxylic acid metabolism	Metabolism	Overview
TRINITY_DN33853_c0_g1	pda:103723409	67.1	2.8e-18	-	citrate synthase	K01647	citrate synthase	EC:2.3.3.1	pda01210	2-Oxocarboxylic acid metabolism	Metabolism	Overview
TRINITY_DN34092_c0_g1	csl:COCSUDRAFT_65817	52.1	6e-19	-	acetolactate synthase	K01653	acetolactate synthase I/III small subunit	EC:2.2.1.6	csl01210	2-Oxocarboxylic acid metabolism	Metabolism	Overview
TRINITY_DN34325_c0_g1	gra:105766111	61.1	3.9e-21	-	UDP-glycosyltransferase 74B1-like	K11820	N-hydroxythioamide S-beta-glucosyltransferase	EC:2.4.1.195	gra01210	2-Oxocarboxylic acid metabolism	Metabolism	Overview
TRINITY_DN353_c0_g1	bna:106392594	49.5	3.5e-19	-	uncharacterized LOC106392594	K00620	glutamate N-acetyltransferase / amino-acid N-acetyltransferase	EC:2.3.1.35 2.3.1.1	bna01210	2-Oxocarboxylic acid metabolism	Metabolism	Overview
TRINITY_DN4023_c0_g1	fve:101302920	92.9	1.4e-40	-	phenylalanine N-monooxygenase-like	K12153	phenylalanine N-monooxygenase	EC:1.14.13.124	fve01210	2-Oxocarboxylic acid metabolism	Metabolism	Overview
TRINITY_DN4023_c0_g2	fve:101302920	88.5	1.4e-110	-	phenylalanine N-monooxygenase-like	K12153	phenylalanine N-monooxygenase	EC:1.14.13.124	fve01210	2-Oxocarboxylic acid metabolism	Metabolism	Overview
TRINITY_DN4023_c0_g3	fve:101302920	84.7	2.9e-33	-	phenylalanine N-monooxygenase-like	K12153	phenylalanine N-monooxygenase	EC:1.14.13.124	fve01210	2-Oxocarboxylic acid metabolism	Metabolism	Overview
TRINITY_DN4156_c0_g1	cvr:CHLNCDRAFT_58991	50.9	2.8e-25	-	hypothetical protein	K01687	dihydroxy-acid dehydratase	EC:4.2.1.9	cvr01210	2-Oxocarboxylic acid metabolism	Metabolism	Overview
TRINITY_DN4763_c0_g1	rcu:RCOM_0699950	45.8	7.9e-119	-	UDP-glucosyltransferase	K11820	N-hydroxythioamide S-beta-glucosyltransferase	EC:2.4.1.195	rcu01210	2-Oxocarboxylic acid metabolism	Metabolism	Overview
TRINITY_DN5253_c0_g1	bna:106363601	41.8	1.3e-32	-	uncharacterized LOC106363601	K01647	citrate synthase	EC:2.3.3.1	bna01210	2-Oxocarboxylic acid metabolism	Metabolism	Overview
TRINITY_DN6321_c0_g1	crb:CARUB_v10007516mg	49	5.6e-23	-	hypothetical protein	K11818	cytochrome P450, family 83, subfamily B, polypeptide 1	EC:1.14.-.-	crb01210	2-Oxocarboxylic acid metabolism	Metabolism	Overview
TRINITY_DN7105_c0_g1	fve:101290706	86.7	9.9e-32	-	branched-chain-amino-acid aminotransferase 6-like	K00826	branched-chain amino acid aminotransferase	EC:2.6.1.42	fve01210	2-Oxocarboxylic acid metabolism	Metabolism	Overview
TRINITY_DN7336_c0_g1	crb:CARUB_v10025809mg	51.3	1e-13	-	hypothetical protein	K00826	branched-chain amino acid aminotransferase	EC:2.6.1.42	crb01210	2-Oxocarboxylic acid metabolism	Metabolism	Overview
TRINITY_DN7773_c0_g1	bna:106392594	52.3	2.3e-27	-	uncharacterized LOC106392594	K00620	glutamate N-acetyltransferase / amino-acid N-acetyltransferase	EC:2.3.1.35 2.3.1.1	bna01210	2-Oxocarboxylic acid metabolism	Metabolism	Overview
TRINITY_DN7929_c0_g1	mus:103987825	93.8	8.5e-50	-	aspartate aminotransferase	K14455	aspartate aminotransferase, mitochondrial	EC:2.6.1.1	mus01210	2-Oxocarboxylic acid metabolism	Metabolism	Overview
TRINITY_DN8523_c0_g1	bna:106392594	47.9	5.3e-12	-	uncharacterized LOC106392594	K00620	glutamate N-acetyltransferase / amino-acid N-acetyltransferase	EC:2.3.1.35 2.3.1.1	bna01210	2-Oxocarboxylic acid metabolism	Metabolism	Overview
TRINITY_DN9319_c0_g1	egr:104441604	96.6	5.9e-42	-	citrate synthase	K01647	citrate synthase	EC:2.3.3.1	egr01210	2-Oxocarboxylic acid metabolism	Metabolism	Overview
TRINITY_DN9476_c0_g1	pmum:103334949	83.1	1.3e-35	-	branched-chain-amino-acid aminotransferase 6-like	K00826	branched-chain amino acid aminotransferase	EC:2.6.1.42	pmum01210	2-Oxocarboxylic acid metabolism	Metabolism	Overview
TRINITY_DN9568_c0_g1	bna:106392594	44.1	1.1e-14	-	uncharacterized LOC106392594	K00620	glutamate N-acetyltransferase / amino-acid N-acetyltransferase	EC:2.3.1.35 2.3.1.1	bna01210	2-Oxocarboxylic acid metabolism	Metabolism	Overview
TRINITY_DN9636_c0_g1	bna:106392594	32.1	1.5e-17	-	uncharacterized LOC106392594	K00620	glutamate N-acetyltransferase / amino-acid N-acetyltransferase	EC:2.3.1.35 2.3.1.1	bna01210	2-Oxocarboxylic acid metabolism	Metabolism	Overview
TRINITY_DN9681_c0_g1	bna:106363601	62.2	3.2e-19	-	uncharacterized LOC106363601	K01647	citrate synthase	EC:2.3.3.1	bna01210	2-Oxocarboxylic acid metabolism	Metabolism	Overview
TRINITY_DN27009_c0_g4	smo:SELMODRAFT_268342	69.7	5.8e-06	-	hypothetical protein	K05670	ATP-binding cassette, subfamily C (CFTR/MRP), member 13	-	smo02010	ABC transporters	Environmental Information Processing	Membrane transport
TRINITY_DN27009_c0_g7	smo:SELMODRAFT_268342	71.1	2.6e-40	-	hypothetical protein	K05670	ATP-binding cassette, subfamily C (CFTR/MRP), member 13	-	smo02010	ABC transporters	Environmental Information Processing	Membrane transport
TRINITY_DN27009_c0_g9	vra:106773074	46.8	5.5e-06	-	ABC transporter C family member 8-like	K05665	ATP-binding cassette, subfamily C (CFTR/MRP), member 1	-	vra02010	ABC transporters	Environmental Information Processing	Membrane transport
TRINITY_DN27022_c1_g1	smo:SELMODRAFT_10835	59.8	3.6e-139	-	hypothetical protein	K05681	ATP-binding cassette, subfamily G (WHITE), member 2	-	smo02010	ABC transporters	Environmental Information Processing	Membrane transport
TRINITY_DN27117_c1_g13	zma:103637544	46.7	3.8e-23	-	ABC transporter B family member 21-like	K05658	ATP-binding cassette, subfamily B (MDR/TAP), member 1	EC:3.6.3.44	zma02010	ABC transporters	Environmental Information Processing	Membrane transport
TRINITY_DN27128_c1_g5	gra:105780378	77.3	3.2e-275	-	ABC transporter G family member 5	K05681	ATP-binding cassette, subfamily G (WHITE), member 2	-	gra02010	ABC transporters	Environmental Information Processing	Membrane transport
TRINITY_DN27388_c0_g1	smo:SELMODRAFT_268342	54.9	1.5e-177	-	hypothetical protein	K05670	ATP-binding cassette, subfamily C (CFTR/MRP), member 13	-	smo02010	ABC transporters	Environmental Information Processing	Membrane transport
TRINITY_DN27388_c0_g2	vra:106773074	77.9	1e-29	-	ABC transporter C family member 8-like	K05665	ATP-binding cassette, subfamily C (CFTR/MRP), member 1	-	vra02010	ABC transporters	Environmental Information Processing	Membrane transport
TRINITY_DN27388_c0_g3	vra:106773074	81.8	6.3e-32	-	ABC transporter C family member 8-like	K05665	ATP-binding cassette, subfamily C (CFTR/MRP), member 1	-	vra02010	ABC transporters	Environmental Information Processing	Membrane transport
TRINITY_DN27388_c0_g4	vra:106773074	62.5	2e-20	-	ABC transporter C family member 8-like	K05665	ATP-binding cassette, subfamily C (CFTR/MRP), member 1	-	vra02010	ABC transporters	Environmental Information Processing	Membrane transport
TRINITY_DN27388_c0_g5	vra:106773074	59.5	2.4e-21	-	ABC transporter C family member 8-like	K05665	ATP-binding cassette, subfamily C (CFTR/MRP), member 1	-	vra02010	ABC transporters	Environmental Information Processing	Membrane transport
TRINITY_DN27677_c0_g1	fve:101313352	68.9	4e-66	-	putative ABC transporter C family member 15	K05665	ATP-binding cassette, subfamily C (CFTR/MRP), member 1	-	fve02010	ABC transporters	Environmental Information Processing	Membrane transport
TRINITY_DN27815_c0_g4	bvg:104905624	41.9	5.1e-08	-	uncharacterized LOC104905624	K05658	ATP-binding cassette, subfamily B (MDR/TAP), member 1	EC:3.6.3.44	bvg02010	ABC transporters	Environmental Information Processing	Membrane transport
TRINITY_DN27820_c0_g4	pop:POPTR_0018s14660g	66.7	1.8e-08	-	hypothetical protein	K05670	ATP-binding cassette, subfamily C (CFTR/MRP), member 13	-	pop02010	ABC transporters	Environmental Information Processing	Membrane transport
TRINITY_DN27843_c0_g2	vcn:VOLCADRAFT_73319	27.2	4.6e-24	-	hypothetical protein	K05681	ATP-binding cassette, subfamily G (WHITE), member 2	-	vcn02010	ABC transporters	Environmental Information Processing	Membrane transport
TRINITY_DN27843_c0_g7	apro:F751_4082	27.6	7.4e-51	-	ATP-binding cassette sub-family G member 2	K05681	ATP-binding cassette, subfamily G (WHITE), member 2	-	apro02010	ABC transporters	Environmental Information Processing	Membrane transport
TRINITY_DN27920_c1_g2	bvg:104905624	47.3	1.1e-10	-	uncharacterized LOC104905624	K05658	ATP-binding cassette, subfamily B (MDR/TAP), member 1	EC:3.6.3.44	bvg02010	ABC transporters	Environmental Information Processing	Membrane transport
TRINITY_DN27920_c1_g3	bvg:104905624	60.9	9.4e-24	-	uncharacterized LOC104905624	K05658	ATP-binding cassette, subfamily B (MDR/TAP), member 1	EC:3.6.3.44	bvg02010	ABC transporters	Environmental Information Processing	Membrane transport
TRINITY_DN28030_c0_g2	sind:105178067	68.4	1.3e-26	-	ABC transporter G family member 5	K05681	ATP-binding cassette, subfamily G (WHITE), member 2	-	sind02010	ABC transporters	Environmental Information Processing	Membrane transport
TRINITY_DN28030_c0_g4	gra:105780378	72.2	6.6e-16	-	ABC transporter G family member 5	K05681	ATP-binding cassette, subfamily G (WHITE), member 2	-	gra02010	ABC transporters	Environmental Information Processing	Membrane transport
TRINITY_DN28352_c1_g15	fve:101303852	98.7	9.8e-38	-	putative ABC transporter B family member 8	K05658	ATP-binding cassette, subfamily B (MDR/TAP), member 1	EC:3.6.3.44	fve02010	ABC transporters	Environmental Information Processing	Membrane transport
TRINITY_DN28352_c1_g5	fve:101303852	97	1.2e-211	-	putative ABC transporter B family member 8	K05658	ATP-binding cassette, subfamily B (MDR/TAP), member 1	EC:3.6.3.44	fve02010	ABC transporters	Environmental Information Processing	Membrane transport
TRINITY_DN28352_c1_g9	fve:101303852	96.5	0	-	putative ABC transporter B family member 8	K05658	ATP-binding cassette, subfamily B (MDR/TAP), member 1	EC:3.6.3.44	fve02010	ABC transporters	Environmental Information Processing	Membrane transport
TRINITY_DN28477_c1_g2	vvi:100265905	29.9	3.8e-68	-	ABC transporter A family member 1	K05643	ATP-binding cassette, subfamily A (ABC1), member 3	-	vvi02010	ABC transporters	Environmental Information Processing	Membrane transport
TRINITY_DN28489_c0_g4	bvg:104905624	47.8	6.4e-69	-	uncharacterized LOC104905624	K05658	ATP-binding cassette, subfamily B (MDR/TAP), member 1	EC:3.6.3.44	bvg02010	ABC transporters	Environmental Information Processing	Membrane transport
TRINITY_DN28489_c0_g5	bvg:104905624	42.3	3e-25	-	uncharacterized LOC104905624	K05658	ATP-binding cassette, subfamily B (MDR/TAP), member 1	EC:3.6.3.44	bvg02010	ABC transporters	Environmental Information Processing	Membrane transport
TRINITY_DN28521_c1_g1	mdm:103423936	39.4	4.4e-18	-	ABC transporter B family member 11-like	K05658	ATP-binding cassette, subfamily B (MDR/TAP), member 1	EC:3.6.3.44	mdm02010	ABC transporters	Environmental Information Processing	Membrane transport
TRINITY_DN28521_c1_g2	mdm:103423936	46.6	7.1e-12	-	ABC transporter B family member 11-like	K05658	ATP-binding cassette, subfamily B (MDR/TAP), member 1	EC:3.6.3.44	mdm02010	ABC transporters	Environmental Information Processing	Membrane transport
TRINITY_DN28611_c0_g5	fve:101297170	94.8	0	-	ABC transporter B family member 1	K05658	ATP-binding cassette, subfamily B (MDR/TAP), member 1	EC:3.6.3.44	fve02010	ABC transporters	Environmental Information Processing	Membrane transport
TRINITY_DN28812_c1_g11	cme:CYME_CMS467C	43.1	2.6e-16	-	ATP-binding cassette	K05681	ATP-binding cassette, subfamily G (WHITE), member 2	-	cme02010	ABC transporters	Environmental Information Processing	Membrane transport
TRINITY_DN28812_c1_g2	apro:F751_4082	35	2.1e-39	-	ATP-binding cassette sub-family G member 2	K05681	ATP-binding cassette, subfamily G (WHITE), member 2	-	apro02010	ABC transporters	Environmental Information Processing	Membrane transport
TRINITY_DN28812_c1_g5	vcn:VOLCADRAFT_73319	43.6	2.4e-10	-	hypothetical protein	K05681	ATP-binding cassette, subfamily G (WHITE), member 2	-	vcn02010	ABC transporters	Environmental Information Processing	Membrane transport
TRINITY_DN28812_c1_g7	apro:F751_4082	30.8	3.8e-47	-	ATP-binding cassette sub-family G member 2	K05681	ATP-binding cassette, subfamily G (WHITE), member 2	-	apro02010	ABC transporters	Environmental Information Processing	Membrane transport
TRINITY_DN28812_c1_g8	cre:CHLREDRAFT_143982	32.4	2.8e-32	-	hypothetical protein	K05681	ATP-binding cassette, subfamily G (WHITE), member 2	-	cre02010	ABC transporters	Environmental Information Processing	Membrane transport
TRINITY_DN28841_c0_g5	nnu:104586316	86.7	2.2e-43	-	ABC transporter B family member 1	K05658	ATP-binding cassette, subfamily B (MDR/TAP), member 1	EC:3.6.3.44	nnu02010	ABC transporters	Environmental Information Processing	Membrane transport
TRINITY_DN28841_c0_g6	nnu:104586316	90.7	1.6e-235	-	ABC transporter B family member 1	K05658	ATP-binding cassette, subfamily B (MDR/TAP), member 1	EC:3.6.3.44	nnu02010	ABC transporters	Environmental Information Processing	Membrane transport
TRINITY_DN28939_c0_g12	sita:101781364	53.2	2.6e-13	-	ABC transporter C family member 14-like	K05665	ATP-binding cassette, subfamily C (CFTR/MRP), member 1	-	sita02010	ABC transporters	Environmental Information Processing	Membrane transport
TRINITY_DN28939_c0_g13	fve:101296580	48.8	1.8e-10	-	ABC transporter B family member 2-like	K05658	ATP-binding cassette, subfamily B (MDR/TAP), member 1	EC:3.6.3.44	fve02010	ABC transporters	Environmental Information Processing	Membrane transport
TRINITY_DN29072_c0_g1	vcn:VOLCADRAFT_73319	29.6	3.3e-45	-	hypothetical protein	K05681	ATP-binding cassette, subfamily G (WHITE), member 2	-	vcn02010	ABC transporters	Environmental Information Processing	Membrane transport
TRINITY_DN29072_c0_g3	smo:SELMODRAFT_10835	46.2	1.1e-16	-	hypothetical protein	K05681	ATP-binding cassette, subfamily G (WHITE), member 2	-	smo02010	ABC transporters	Environmental Information Processing	Membrane transport
TRINITY_DN29205_c1_g12	mis:MICPUN_88240	42.9	2.6e-27	-	ATP-binding cassette superfamily	K05657	ATP-binding cassette, subfamily B (MDR/TAP), member 10	-	mis02010	ABC transporters	Environmental Information Processing	Membrane transport
TRINITY_DN29205_c1_g5	pop:POPTR_0015s070702	81.9	2e-73	-	hypothetical protein	K05657	ATP-binding cassette, subfamily B (MDR/TAP), member 10	-	pop02010	ABC transporters	Environmental Information Processing	Membrane transport
TRINITY_DN29215_c0_g5	bvg:104905624	49.6	1.6e-24	-	uncharacterized LOC104905624	K05658	ATP-binding cassette, subfamily B (MDR/TAP), member 1	EC:3.6.3.44	bvg02010	ABC transporters	Environmental Information Processing	Membrane transport
TRINITY_DN29322_c1_g4	cme:CYME_CMS467C	42.9	2.9e-28	-	ATP-binding cassette	K05681	ATP-binding cassette, subfamily G (WHITE), member 2	-	cme02010	ABC transporters	Environmental Information Processing	Membrane transport
TRINITY_DN29322_c1_g5	cme:CYME_CMS467C	39.1	8e-49	-	ATP-binding cassette	K05681	ATP-binding cassette, subfamily G (WHITE), member 2	-	cme02010	ABC transporters	Environmental Information Processing	Membrane transport
TRINITY_DN29449_c0_g1	fve:101313352	97.3	6e-32	-	putative ABC transporter C family member 15	K05665	ATP-binding cassette, subfamily C (CFTR/MRP), member 1	-	fve02010	ABC transporters	Environmental Information Processing	Membrane transport
TRINITY_DN29449_c1_g3	gra:105775746	53.1	0	-	putative ABC transporter C family member 15	K05665	ATP-binding cassette, subfamily C (CFTR/MRP), member 1	-	gra02010	ABC transporters	Environmental Information Processing	Membrane transport
TRINITY_DN29605_c0_g1	bvg:104905624	53.9	7.5e-24	-	uncharacterized LOC104905624	K05658	ATP-binding cassette, subfamily B (MDR/TAP), member 1	EC:3.6.3.44	bvg02010	ABC transporters	Environmental Information Processing	Membrane transport
TRINITY_DN29729_c1_g1	fve:101308109	94.2	0	-	ABC transporter A family member 1	K05643	ATP-binding cassette, subfamily A (ABC1), member 3	-	fve02010	ABC transporters	Environmental Information Processing	Membrane transport
TRINITY_DN29729_c1_g2	fve:101308109	96.1	0	-	ABC transporter A family member 1	K05643	ATP-binding cassette, subfamily A (ABC1), member 3	-	fve02010	ABC transporters	Environmental Information Processing	Membrane transport
TRINITY_DN29729_c1_g6	nnu:104613465	83.1	6.6e-35	-	ABC transporter A family member 1	K05643	ATP-binding cassette, subfamily A (ABC1), member 3	-	nnu02010	ABC transporters	Environmental Information Processing	Membrane transport
TRINITY_DN29801_c0_g3	pxb:103936303	79.6	1.5e-20	-	ABC transporter C family member 2-like	K05666	ATP-binding cassette, subfamily C (CFTR/MRP), member 2	-	pxb02010	ABC transporters	Environmental Information Processing	Membrane transport
TRINITY_DN2980_c0_g1	smo:SELMODRAFT_10835	48.7	7.2e-15	-	hypothetical protein	K05681	ATP-binding cassette, subfamily G (WHITE), member 2	-	smo02010	ABC transporters	Environmental Information Processing	Membrane transport
TRINITY_DN29866_c0_g6	bvg:104905624	58.5	2.8e-168	-	uncharacterized LOC104905624	K05658	ATP-binding cassette, subfamily B (MDR/TAP), member 1	EC:3.6.3.44	bvg02010	ABC transporters	Environmental Information Processing	Membrane transport
TRINITY_DN30169_c0_g5	cre:CHLREDRAFT_134449	32.4	7.7e-22	-	CysA-like protein	K02045	sulfate transport system ATP-binding protein	EC:3.6.3.25	cre02010	ABC transporters	Environmental Information Processing	Membrane transport
TRINITY_DN30185_c0_g4	mdm:103423936	31.6	1.2e-78	-	ABC transporter B family member 11-like	K05658	ATP-binding cassette, subfamily B (MDR/TAP), member 1	EC:3.6.3.44	mdm02010	ABC transporters	Environmental Information Processing	Membrane transport
TRINITY_DN30236_c0_g1	pmum:103329939	63.9	1.4e-14	-	ABC transporter B family member 15-like	K05658	ATP-binding cassette, subfamily B (MDR/TAP), member 1	EC:3.6.3.44	pmum02010	ABC transporters	Environmental Information Processing	Membrane transport
TRINITY_DN30267_c0_g6	apro:F751_4082	39.1	9.6e-18	-	ATP-binding cassette sub-family G member 2	K05681	ATP-binding cassette, subfamily G (WHITE), member 2	-	apro02010	ABC transporters	Environmental Information Processing	Membrane transport
TRINITY_DN30352_c0_g2	apro:F751_3069	88.9	2.4e-34	-	Sulfate-binding protein	K02048	sulfate transport system substrate-binding protein	-	apro02010	ABC transporters	Environmental Information Processing	Membrane transport
TRINITY_DN30352_c0_g5	apro:F751_3069	84.9	1.2e-35	-	Sulfate-binding protein	K02048	sulfate transport system substrate-binding protein	-	apro02010	ABC transporters	Environmental Information Processing	Membrane transport
TRINITY_DN30374_c0_g2	ppp:PHYPADRAFT_168716	41.3	3.3e-107	ppabcg12	ATP-binding cassette transporter, subfamily G, member 12, group WBC protein PpABCG12	K05681	ATP-binding cassette, subfamily G (WHITE), member 2	-	ppp02010	ABC transporters	Environmental Information Processing	Membrane transport
TRINITY_DN30374_c0_g5	ppp:PHYPADRAFT_168716	54.7	3.2e-15	ppabcg12	ATP-binding cassette transporter, subfamily G, member 12, group WBC protein PpABCG12	K05681	ATP-binding cassette, subfamily G (WHITE), member 2	-	ppp02010	ABC transporters	Environmental Information Processing	Membrane transport
TRINITY_DN30409_c0_g2	vcn:VOLCADRAFT_73319	34.5	2.7e-83	-	hypothetical protein	K05681	ATP-binding cassette, subfamily G (WHITE), member 2	-	vcn02010	ABC transporters	Environmental Information Processing	Membrane transport
TRINITY_DN3040_c0_g1	smo:SELMODRAFT_10835	51.6	3.1e-18	-	hypothetical protein	K05681	ATP-binding cassette, subfamily G (WHITE), member 2	-	smo02010	ABC transporters	Environmental Information Processing	Membrane transport
TRINITY_DN30520_c0_g3	vcn:VOLCADRAFT_102820	27.7	6.4e-13	-	hypothetical protein	K02045	sulfate transport system ATP-binding protein	EC:3.6.3.25	vcn02010	ABC transporters	Environmental Information Processing	Membrane transport
TRINITY_DN30531_c0_g1	fve:101300583	96.4	1.7e-06	-	ABC transporter C family member 10-like	K05666	ATP-binding cassette, subfamily C (CFTR/MRP), member 2	-	fve02010	ABC transporters	Environmental Information Processing	Membrane transport
TRINITY_DN30604_c0_g3	vra:106773074	56.1	1.2e-113	-	ABC transporter C family member 8-like	K05665	ATP-binding cassette, subfamily C (CFTR/MRP), member 1	-	vra02010	ABC transporters	Environmental Information Processing	Membrane transport
TRINITY_DN30638_c1_g4	ppp:PHYPADRAFT_41350	30.6	1.5e-19	ppabcg30	ATP-binding cassette transporter, subfamily G, member 30, group WBC protein PpABCG30	K05681	ATP-binding cassette, subfamily G (WHITE), member 2	-	ppp02010	ABC transporters	Environmental Information Processing	Membrane transport
TRINITY_DN30638_c1_g5	ppp:PHYPADRAFT_168716	32.8	4.7e-14	ppabcg12	ATP-binding cassette transporter, subfamily G, member 12, group WBC protein PpABCG12	K05681	ATP-binding cassette, subfamily G (WHITE), member 2	-	ppp02010	ABC transporters	Environmental Information Processing	Membrane transport
TRINITY_DN30638_c1_g6	apro:F751_4082	25.9	1.2e-49	-	ATP-binding cassette sub-family G member 2	K05681	ATP-binding cassette, subfamily G (WHITE), member 2	-	apro02010	ABC transporters	Environmental Information Processing	Membrane transport
TRINITY_DN30655_c0_g2	mtr:MTR_1g099280	85.1	6.4e-55	-	ABC transporter-like family-protein	K05666	ATP-binding cassette, subfamily C (CFTR/MRP), member 2	-	mtr02010	ABC transporters	Environmental Information Processing	Membrane transport
TRINITY_DN30655_c0_g3	gmx:100787314	84.6	2.3e-93	-	ABC transporter C family member 10-like	K05666	ATP-binding cassette, subfamily C (CFTR/MRP), member 2	-	gmx02010	ABC transporters	Environmental Information Processing	Membrane transport
TRINITY_DN30655_c0_g4	mtr:MTR_6g034265	82.3	1.5e-50	-	ABC transporter family protein	K05666	ATP-binding cassette, subfamily C (CFTR/MRP), member 2	-	mtr02010	ABC transporters	Environmental Information Processing	Membrane transport
TRINITY_DN30674_c1_g1	pmum:103331101	65.1	0	-	ABC transporter D family member 1	K05677	ATP-binding cassette, subfamily D (ALD), member 3	-	pmum02010	ABC transporters	Environmental Information Processing	Membrane transport
TRINITY_DN30738_c0_g6	zma:103637544	26.6	4.8e-23	-	ABC transporter B family member 21-like	K05658	ATP-binding cassette, subfamily B (MDR/TAP), member 1	EC:3.6.3.44	zma02010	ABC transporters	Environmental Information Processing	Membrane transport
TRINITY_DN30822_c1_g3	fve:101308365	97.1	1.1e-299	-	ABC transporter B family member 25	K05663	mitochondrial ABC transporter ATM	-	fve02010	ABC transporters	Environmental Information Processing	Membrane transport
TRINITY_DN30879_c0_g2	sot:102605925	50.3	9.8e-34	-	putative ABC transporter C family member 15	K05665	ATP-binding cassette, subfamily C (CFTR/MRP), member 1	-	sot02010	ABC transporters	Environmental Information Processing	Membrane transport
TRINITY_DN30879_c0_g3	pop:POPTR_0018s14660g	59	4.8e-19	-	hypothetical protein	K05670	ATP-binding cassette, subfamily C (CFTR/MRP), member 13	-	pop02010	ABC transporters	Environmental Information Processing	Membrane transport
TRINITY_DN30879_c0_g4	tcc:TCM_005991	64.7	1.9e-36	-	Multidrug resistance protein ABC transporter family	K05670	ATP-binding cassette, subfamily C (CFTR/MRP), member 13	-	tcc02010	ABC transporters	Environmental Information Processing	Membrane transport
TRINITY_DN30879_c0_g5	pop:POPTR_0018s14660g	49.5	2.1e-74	-	hypothetical protein	K05670	ATP-binding cassette, subfamily C (CFTR/MRP), member 13	-	pop02010	ABC transporters	Environmental Information Processing	Membrane transport
TRINITY_DN30879_c0_g6	pop:POPTR_0018s14660g	68.1	1e-117	-	hypothetical protein	K05670	ATP-binding cassette, subfamily C (CFTR/MRP), member 13	-	pop02010	ABC transporters	Environmental Information Processing	Membrane transport
TRINITY_DN31041_c0_g7	fve:101308365	57.4	1.9e-17	-	ABC transporter B family member 25	K05663	mitochondrial ABC transporter ATM	-	fve02010	ABC transporters	Environmental Information Processing	Membrane transport
TRINITY_DN10561_c0_g1	sita:101781364	71.8	7.3e-40	-	ABC transporter C family member 14-like	K05665	ATP-binding cassette, subfamily C (CFTR/MRP), member 1	-	sita02010	ABC transporters	Environmental Information Processing	Membrane transport
TRINITY_DN10748_c0_g1	dosa:Os01t0356400-01	82.8	5.2e-38	Os01g0356400	Similar to multidrug resistance protein ABC transporter family.	K05665	ATP-binding cassette, subfamily C (CFTR/MRP), member 1	-	dosa02010	ABC transporters	Environmental Information Processing	Membrane transport
TRINITY_DN11281_c0_g1	cre:CHLREDRAFT_143982	37.1	1.4e-16	-	hypothetical protein	K05681	ATP-binding cassette, subfamily G (WHITE), member 2	-	cre02010	ABC transporters	Environmental Information Processing	Membrane transport
TRINITY_DN11773_c0_g1	fve:101311221	94	1.8e-35	-	ABC transporter B family member 11-like	K05658	ATP-binding cassette, subfamily B (MDR/TAP), member 1	EC:3.6.3.44	fve02010	ABC transporters	Environmental Information Processing	Membrane transport
TRINITY_DN12557_c0_g1	fve:101311221	97.4	5.6e-36	-	ABC transporter B family member 11-like	K05658	ATP-binding cassette, subfamily B (MDR/TAP), member 1	EC:3.6.3.44	fve02010	ABC transporters	Environmental Information Processing	Membrane transport
TRINITY_DN13277_c0_g1	ccp:CHC_T00002085001	43.1	2.7e-06	-	hypothetical protein	K05677	ATP-binding cassette, subfamily D (ALD), member 3	-	ccp02010	ABC transporters	Environmental Information Processing	Membrane transport
TRINITY_DN14060_c0_g1	fve:101313352	87.9	2.8e-28	-	putative ABC transporter C family member 15	K05665	ATP-binding cassette, subfamily C (CFTR/MRP), member 1	-	fve02010	ABC transporters	Environmental Information Processing	Membrane transport
TRINITY_DN14456_c0_g1	fve:101313352	84.3	7.6e-44	-	putative ABC transporter C family member 15	K05665	ATP-binding cassette, subfamily C (CFTR/MRP), member 1	-	fve02010	ABC transporters	Environmental Information Processing	Membrane transport
TRINITY_DN15247_c0_g1	fve:101292750	86.2	8.8e-118	-	ABC transporter B family member 9-like	K05658	ATP-binding cassette, subfamily B (MDR/TAP), member 1	EC:3.6.3.44	fve02010	ABC transporters	Environmental Information Processing	Membrane transport
TRINITY_DN15247_c0_g2	fve:101292750	93.7	6.5e-134	-	ABC transporter B family member 9-like	K05658	ATP-binding cassette, subfamily B (MDR/TAP), member 1	EC:3.6.3.44	fve02010	ABC transporters	Environmental Information Processing	Membrane transport
TRINITY_DN15247_c0_g3	fve:101292750	94.8	3e-49	-	ABC transporter B family member 9-like	K05658	ATP-binding cassette, subfamily B (MDR/TAP), member 1	EC:3.6.3.44	fve02010	ABC transporters	Environmental Information Processing	Membrane transport
TRINITY_DN16173_c0_g1	cre:CHLREDRAFT_143982	43	7.4e-23	-	hypothetical protein	K05681	ATP-binding cassette, subfamily G (WHITE), member 2	-	cre02010	ABC transporters	Environmental Information Processing	Membrane transport
TRINITY_DN16307_c0_g1	sind:105163836	91.5	7.6e-32	-	ABC transporter B family member 25	K05663	mitochondrial ABC transporter ATM	-	sind02010	ABC transporters	Environmental Information Processing	Membrane transport
TRINITY_DN16755_c0_g1	bvg:104905624	57	2.2e-26	-	uncharacterized LOC104905624	K05658	ATP-binding cassette, subfamily B (MDR/TAP), member 1	EC:3.6.3.44	bvg02010	ABC transporters	Environmental Information Processing	Membrane transport
TRINITY_DN17774_c0_g1	vcn:VOLCADRAFT_102820	29.3	1e-09	-	hypothetical protein	K02045	sulfate transport system ATP-binding protein	EC:3.6.3.25	vcn02010	ABC transporters	Environmental Information Processing	Membrane transport
TRINITY_DN182_c0_g1	nnu:104613465	84.7	2e-27	-	ABC transporter A family member 1	K05643	ATP-binding cassette, subfamily A (ABC1), member 3	-	nnu02010	ABC transporters	Environmental Information Processing	Membrane transport
TRINITY_DN18577_c0_g1	pmum:103331101	83.8	6.7e-31	-	ABC transporter D family member 1	K05677	ATP-binding cassette, subfamily D (ALD), member 3	-	pmum02010	ABC transporters	Environmental Information Processing	Membrane transport
TRINITY_DN18874_c0_g2	vcn:VOLCADRAFT_73319	35.5	1.3e-08	-	hypothetical protein	K05681	ATP-binding cassette, subfamily G (WHITE), member 2	-	vcn02010	ABC transporters	Environmental Information Processing	Membrane transport
TRINITY_DN19608_c0_g1	pop:POPTR_0005s07780g	33	3e-08	POPTRDRAFT_831368	hypothetical protein	K05677	ATP-binding cassette, subfamily D (ALD), member 3	-	pop02010	ABC transporters	Environmental Information Processing	Membrane transport
TRINITY_DN20185_c0_g2	gra:105780378	64.7	7.9e-30	-	ABC transporter G family member 5	K05681	ATP-binding cassette, subfamily G (WHITE), member 2	-	gra02010	ABC transporters	Environmental Information Processing	Membrane transport
TRINITY_DN20185_c0_g3	sind:105178067	47.3	4.9e-06	-	ABC transporter G family member 5	K05681	ATP-binding cassette, subfamily G (WHITE), member 2	-	sind02010	ABC transporters	Environmental Information Processing	Membrane transport
TRINITY_DN20236_c0_g1	bvg:104905624	59.1	7.5e-37	-	uncharacterized LOC104905624	K05658	ATP-binding cassette, subfamily B (MDR/TAP), member 1	EC:3.6.3.44	bvg02010	ABC transporters	Environmental Information Processing	Membrane transport
TRINITY_DN20242_c0_g1	mdm:103423936	73.2	5.9e-59	-	ABC transporter B family member 11-like	K05658	ATP-binding cassette, subfamily B (MDR/TAP), member 1	EC:3.6.3.44	mdm02010	ABC transporters	Environmental Information Processing	Membrane transport
TRINITY_DN20242_c0_g2	mdm:103423936	72.7	5.5e-22	-	ABC transporter B family member 11-like	K05658	ATP-binding cassette, subfamily B (MDR/TAP), member 1	EC:3.6.3.44	mdm02010	ABC transporters	Environmental Information Processing	Membrane transport
TRINITY_DN20242_c0_g3	mdm:103423936	67.2	2e-46	-	ABC transporter B family member 11-like	K05658	ATP-binding cassette, subfamily B (MDR/TAP), member 1	EC:3.6.3.44	mdm02010	ABC transporters	Environmental Information Processing	Membrane transport
TRINITY_DN20242_c0_g5	mdm:103423936	73.7	3.3e-45	-	ABC transporter B family member 11-like	K05658	ATP-binding cassette, subfamily B (MDR/TAP), member 1	EC:3.6.3.44	mdm02010	ABC transporters	Environmental Information Processing	Membrane transport
TRINITY_DN20716_c0_g4	egr:104424019	34.8	7.4e-06	-	ABC transporter B family member 19-like	K05658	ATP-binding cassette, subfamily B (MDR/TAP), member 1	EC:3.6.3.44	egr02010	ABC transporters	Environmental Information Processing	Membrane transport
TRINITY_DN21164_c0_g1	cvr:CHLNCDRAFT_143202	33	5.6e-14	-	hypothetical protein	K02045	sulfate transport system ATP-binding protein	EC:3.6.3.25	cvr02010	ABC transporters	Environmental Information Processing	Membrane transport
TRINITY_DN21230_c0_g1	thj:104822739	52.5	2.6e-31	-	ABC transporter C family member 7-like	K05665	ATP-binding cassette, subfamily C (CFTR/MRP), member 1	-	thj02010	ABC transporters	Environmental Information Processing	Membrane transport
TRINITY_DN21265_c0_g1	fve:101313784	91.9	4.4e-30	-	putative multidrug resistance protein	K05658	ATP-binding cassette, subfamily B (MDR/TAP), member 1	EC:3.6.3.44	fve02010	ABC transporters	Environmental Information Processing	Membrane transport
TRINITY_DN21265_c0_g2	fve:101313784	83.7	1.2e-34	-	putative multidrug resistance protein	K05658	ATP-binding cassette, subfamily B (MDR/TAP), member 1	EC:3.6.3.44	fve02010	ABC transporters	Environmental Information Processing	Membrane transport
TRINITY_DN21265_c0_g4	fve:101313784	98.9	9e-46	-	putative multidrug resistance protein	K05658	ATP-binding cassette, subfamily B (MDR/TAP), member 1	EC:3.6.3.44	fve02010	ABC transporters	Environmental Information Processing	Membrane transport
TRINITY_DN21265_c0_g5	pper:PRUPE_ppa020218mg	100	5e-31	-	hypothetical protein	K05658	ATP-binding cassette, subfamily B (MDR/TAP), member 1	EC:3.6.3.44	pper02010	ABC transporters	Environmental Information Processing	Membrane transport
TRINITY_DN21526_c0_g1	mtr:MTR_6g034755	74.6	1.4e-22	-	ABC transporter family protein	K05666	ATP-binding cassette, subfamily C (CFTR/MRP), member 2	-	mtr02010	ABC transporters	Environmental Information Processing	Membrane transport
TRINITY_DN2166_c0_g1	sita:101781364	85.7	7.9e-29	-	ABC transporter C family member 14-like	K05665	ATP-binding cassette, subfamily C (CFTR/MRP), member 1	-	sita02010	ABC transporters	Environmental Information Processing	Membrane transport
TRINITY_DN21672_c0_g1	cme:CYME_CMS467C	34.7	2.1e-77	-	ATP-binding cassette	K05681	ATP-binding cassette, subfamily G (WHITE), member 2	-	cme02010	ABC transporters	Environmental Information Processing	Membrane transport
TRINITY_DN21827_c0_g1	pop:POPTR_0018s14660g	76.1	3.1e-25	-	hypothetical protein	K05670	ATP-binding cassette, subfamily C (CFTR/MRP), member 13	-	pop02010	ABC transporters	Environmental Information Processing	Membrane transport
TRINITY_DN22128_c0_g1	sita:101781364	93.6	8.6e-42	-	ABC transporter C family member 14-like	K05665	ATP-binding cassette, subfamily C (CFTR/MRP), member 1	-	sita02010	ABC transporters	Environmental Information Processing	Membrane transport
TRINITY_DN22128_c0_g2	sita:101781364	80.2	2.9e-115	-	ABC transporter C family member 14-like	K05665	ATP-binding cassette, subfamily C (CFTR/MRP), member 1	-	sita02010	ABC transporters	Environmental Information Processing	Membrane transport
TRINITY_DN22188_c1_g1	fve:101310047	76.5	5.3e-43	-	ABC transporter B family member 15-like	K05658	ATP-binding cassette, subfamily B (MDR/TAP), member 1	EC:3.6.3.44	fve02010	ABC transporters	Environmental Information Processing	Membrane transport
TRINITY_DN22188_c1_g2	fve:101310047	81.9	3.1e-61	-	ABC transporter B family member 15-like	K05658	ATP-binding cassette, subfamily B (MDR/TAP), member 1	EC:3.6.3.44	fve02010	ABC transporters	Environmental Information Processing	Membrane transport
TRINITY_DN22251_c0_g1	thj:104822739	50	2.8e-41	-	ABC transporter C family member 7-like	K05665	ATP-binding cassette, subfamily C (CFTR/MRP), member 1	-	thj02010	ABC transporters	Environmental Information Processing	Membrane transport
TRINITY_DN22289_c0_g1	cme:CYME_CMS467C	33.2	2.2e-72	-	ATP-binding cassette	K05681	ATP-binding cassette, subfamily G (WHITE), member 2	-	cme02010	ABC transporters	Environmental Information Processing	Membrane transport
TRINITY_DN22367_c1_g3	bvg:104905624	47	2.1e-42	-	uncharacterized LOC104905624	K05658	ATP-binding cassette, subfamily B (MDR/TAP), member 1	EC:3.6.3.44	bvg02010	ABC transporters	Environmental Information Processing	Membrane transport
TRINITY_DN22447_c0_g2	smo:SELMODRAFT_10835	52.1	4.6e-29	-	hypothetical protein	K05681	ATP-binding cassette, subfamily G (WHITE), member 2	-	smo02010	ABC transporters	Environmental Information Processing	Membrane transport
TRINITY_DN22676_c0_g2	pda:103711386	93.1	3e-09	-	ABC transporter B family member 20-like	K05658	ATP-binding cassette, subfamily B (MDR/TAP), member 1	EC:3.6.3.44	pda02010	ABC transporters	Environmental Information Processing	Membrane transport
TRINITY_DN22676_c0_g3	nnu:104599274	89.5	8.4e-42	-	ABC transporter B family member 20	K05658	ATP-binding cassette, subfamily B (MDR/TAP), member 1	EC:3.6.3.44	nnu02010	ABC transporters	Environmental Information Processing	Membrane transport
TRINITY_DN22717_c1_g1	mdm:103423936	37.1	2.5e-09	-	ABC transporter B family member 11-like	K05658	ATP-binding cassette, subfamily B (MDR/TAP), member 1	EC:3.6.3.44	mdm02010	ABC transporters	Environmental Information Processing	Membrane transport
TRINITY_DN22717_c1_g2	mdm:103423936	34.8	4.7e-08	-	ABC transporter B family member 11-like	K05658	ATP-binding cassette, subfamily B (MDR/TAP), member 1	EC:3.6.3.44	mdm02010	ABC transporters	Environmental Information Processing	Membrane transport
TRINITY_DN22807_c0_g1	smo:SELMODRAFT_10835	40.5	1.8e-77	-	hypothetical protein	K05681	ATP-binding cassette, subfamily G (WHITE), member 2	-	smo02010	ABC transporters	Environmental Information Processing	Membrane transport
TRINITY_DN22821_c0_g1	rcu:RCOM_1378070	30.2	1.6e-18	-	multidrug resistance protein 1	K05658	ATP-binding cassette, subfamily B (MDR/TAP), member 1	EC:3.6.3.44	rcu02010	ABC transporters	Environmental Information Processing	Membrane transport
TRINITY_DN22952_c0_g1	nnu:104609605	30.7	2.5e-15	-	ABC transporter B family member 2-like	K05658	ATP-binding cassette, subfamily B (MDR/TAP), member 1	EC:3.6.3.44	nnu02010	ABC transporters	Environmental Information Processing	Membrane transport
TRINITY_DN23616_c0_g2	jcu:105632882	37.2	3.3e-33	-	ABC transporter B family member 15-like	K05658	ATP-binding cassette, subfamily B (MDR/TAP), member 1	EC:3.6.3.44	jcu02010	ABC transporters	Environmental Information Processing	Membrane transport
TRINITY_DN23906_c0_g1	mdm:103423936	66.7	9e-24	-	ABC transporter B family member 11-like	K05658	ATP-binding cassette, subfamily B (MDR/TAP), member 1	EC:3.6.3.44	mdm02010	ABC transporters	Environmental Information Processing	Membrane transport
TRINITY_DN23906_c0_g2	mdm:103423936	52.1	2.3e-09	-	ABC transporter B family member 11-like	K05658	ATP-binding cassette, subfamily B (MDR/TAP), member 1	EC:3.6.3.44	mdm02010	ABC transporters	Environmental Information Processing	Membrane transport
TRINITY_DN23906_c1_g1	mdm:103423936	73.1	0	-	ABC transporter B family member 11-like	K05658	ATP-binding cassette, subfamily B (MDR/TAP), member 1	EC:3.6.3.44	mdm02010	ABC transporters	Environmental Information Processing	Membrane transport
TRINITY_DN23953_c0_g1	thj:104822739	70	2.9e-39	-	ABC transporter C family member 7-like	K05665	ATP-binding cassette, subfamily C (CFTR/MRP), member 1	-	thj02010	ABC transporters	Environmental Information Processing	Membrane transport
TRINITY_DN24854_c0_g1	sita:101778192	65.8	7.1e-104	-	putative ABC transporter C family member 15	K05665	ATP-binding cassette, subfamily C (CFTR/MRP), member 1	-	sita02010	ABC transporters	Environmental Information Processing	Membrane transport
TRINITY_DN25163_c0_g1	gra:105773451	39	3.1e-06	-	putative ABC transporter B family member 8	K05658	ATP-binding cassette, subfamily B (MDR/TAP), member 1	EC:3.6.3.44	gra02010	ABC transporters	Environmental Information Processing	Membrane transport
TRINITY_DN25339_c0_g1	fve:101313352	57.9	6.6e-87	-	putative ABC transporter C family member 15	K05665	ATP-binding cassette, subfamily C (CFTR/MRP), member 1	-	fve02010	ABC transporters	Environmental Information Processing	Membrane transport
TRINITY_DN25339_c1_g1	thj:104822739	65.9	2.8e-124	-	ABC transporter C family member 7-like	K05665	ATP-binding cassette, subfamily C (CFTR/MRP), member 1	-	thj02010	ABC transporters	Environmental Information Processing	Membrane transport
TRINITY_DN25569_c0_g1	smo:SELMODRAFT_10835	65	1.6e-163	-	hypothetical protein	K05681	ATP-binding cassette, subfamily G (WHITE), member 2	-	smo02010	ABC transporters	Environmental Information Processing	Membrane transport
TRINITY_DN25856_c0_g1	zma:103637544	31.7	1.1e-28	-	ABC transporter B family member 21-like	K05658	ATP-binding cassette, subfamily B (MDR/TAP), member 1	EC:3.6.3.44	zma02010	ABC transporters	Environmental Information Processing	Membrane transport
TRINITY_DN25953_c1_g3	zma:103637544	26.6	2.2e-19	-	ABC transporter B family member 21-like	K05658	ATP-binding cassette, subfamily B (MDR/TAP), member 1	EC:3.6.3.44	zma02010	ABC transporters	Environmental Information Processing	Membrane transport
TRINITY_DN25982_c1_g1	fve:101303858	97.7	1.3e-258	-	ABC transporter B family member 28	K05655	ATP-binding cassette, subfamily B (MDR/TAP), member 8	-	fve02010	ABC transporters	Environmental Information Processing	Membrane transport
TRINITY_DN26040_c1_g1	vcn:VOLCADRAFT_73319	34.4	4.4e-28	-	hypothetical protein	K05681	ATP-binding cassette, subfamily G (WHITE), member 2	-	vcn02010	ABC transporters	Environmental Information Processing	Membrane transport
TRINITY_DN26113_c0_g1	mdm:103404558	83.3	6.6e-198	-	ABC transporter B family member 26	K05656	ATP-binding cassette, subfamily B (MDR/TAP), member 9	-	mdm02010	ABC transporters	Environmental Information Processing	Membrane transport
TRINITY_DN26125_c0_g1	csv:101223228	28	1.2e-10	-	ABC transporter B family member 14-like	K05658	ATP-binding cassette, subfamily B (MDR/TAP), member 1	EC:3.6.3.44	csv02010	ABC transporters	Environmental Information Processing	Membrane transport
TRINITY_DN26136_c1_g10	pmum:103323434	62.7	4.3e-46	-	ABC transporter B family member 11-like	K05658	ATP-binding cassette, subfamily B (MDR/TAP), member 1	EC:3.6.3.44	pmum02010	ABC transporters	Environmental Information Processing	Membrane transport
TRINITY_DN26184_c0_g6	pxb:103936303	81.8	1.9e-08	-	ABC transporter C family member 2-like	K05666	ATP-binding cassette, subfamily C (CFTR/MRP), member 2	-	pxb02010	ABC transporters	Environmental Information Processing	Membrane transport
TRINITY_DN26250_c0_g2	fve:101307483	96.2	0	-	ABC transporter B family member 4-like	K05658	ATP-binding cassette, subfamily B (MDR/TAP), member 1	EC:3.6.3.44	fve02010	ABC transporters	Environmental Information Processing	Membrane transport
TRINITY_DN26250_c0_g3	fve:101290884	87.8	1.2e-33	-	ABC transporter B family member 19-like	K05658	ATP-binding cassette, subfamily B (MDR/TAP), member 1	EC:3.6.3.44	fve02010	ABC transporters	Environmental Information Processing	Membrane transport
TRINITY_DN26250_c0_g4	fve:101298875	87	2.3e-27	-	ABC transporter B family member 9	K05658	ATP-binding cassette, subfamily B (MDR/TAP), member 1	EC:3.6.3.44	fve02010	ABC transporters	Environmental Information Processing	Membrane transport
TRINITY_DN26250_c0_g5	fve:101307483	88	2.3e-179	-	ABC transporter B family member 4-like	K05658	ATP-binding cassette, subfamily B (MDR/TAP), member 1	EC:3.6.3.44	fve02010	ABC transporters	Environmental Information Processing	Membrane transport
TRINITY_DN26250_c0_g6	fve:101292750	96.8	6.6e-47	-	ABC transporter B family member 9-like	K05658	ATP-binding cassette, subfamily B (MDR/TAP), member 1	EC:3.6.3.44	fve02010	ABC transporters	Environmental Information Processing	Membrane transport
TRINITY_DN26250_c0_g7	fve:101292750	98.5	1.7e-31	-	ABC transporter B family member 9-like	K05658	ATP-binding cassette, subfamily B (MDR/TAP), member 1	EC:3.6.3.44	fve02010	ABC transporters	Environmental Information Processing	Membrane transport
TRINITY_DN26250_c0_g9	fve:101292750	92.8	1.9e-34	-	ABC transporter B family member 9-like	K05658	ATP-binding cassette, subfamily B (MDR/TAP), member 1	EC:3.6.3.44	fve02010	ABC transporters	Environmental Information Processing	Membrane transport
TRINITY_DN26330_c0_g3	gmx:106797586	34.5	2.1e-15	-	ABC transporter B family member 9-like	K05658	ATP-binding cassette, subfamily B (MDR/TAP), member 1	EC:3.6.3.44	gmx02010	ABC transporters	Environmental Information Processing	Membrane transport
TRINITY_DN26430_c0_g2	cvr:CHLNCDRAFT_143202	33.7	6.9e-18	-	hypothetical protein	K02045	sulfate transport system ATP-binding protein	EC:3.6.3.25	cvr02010	ABC transporters	Environmental Information Processing	Membrane transport
TRINITY_DN26574_c0_g1	fve:101302012	93.8	1.8e-15	-	ABC transporter B family member 20-like	K05658	ATP-binding cassette, subfamily B (MDR/TAP), member 1	EC:3.6.3.44	fve02010	ABC transporters	Environmental Information Processing	Membrane transport
TRINITY_DN26574_c0_g6	fve:101302012	96.7	0	-	ABC transporter B family member 20-like	K05658	ATP-binding cassette, subfamily B (MDR/TAP), member 1	EC:3.6.3.44	fve02010	ABC transporters	Environmental Information Processing	Membrane transport
TRINITY_DN26727_c0_g1	mdm:103423936	30.8	2.6e-95	-	ABC transporter B family member 11-like	K05658	ATP-binding cassette, subfamily B (MDR/TAP), member 1	EC:3.6.3.44	mdm02010	ABC transporters	Environmental Information Processing	Membrane transport
TRINITY_DN26890_c2_g1	nnu:104608957	87.2	1.2e-28	-	ABC transporter B family member 9	K05658	ATP-binding cassette, subfamily B (MDR/TAP), member 1	EC:3.6.3.44	nnu02010	ABC transporters	Environmental Information Processing	Membrane transport
TRINITY_DN31153_c1_g3	cme:CYME_CMS467C	33.4	8.7e-81	-	ATP-binding cassette	K05681	ATP-binding cassette, subfamily G (WHITE), member 2	-	cme02010	ABC transporters	Environmental Information Processing	Membrane transport
TRINITY_DN31168_c0_g1	tcc:TCM_010512	29.7	1.2e-11	-	Transporter associated with antigen processing protein 1	K05656	ATP-binding cassette, subfamily B (MDR/TAP), member 9	-	tcc02010	ABC transporters	Environmental Information Processing	Membrane transport
TRINITY_DN31191_c0_g1	fve:101302805	94.4	6.6e-255	-	ABC transporter B family member 26	K05656	ATP-binding cassette, subfamily B (MDR/TAP), member 9	-	fve02010	ABC transporters	Environmental Information Processing	Membrane transport
TRINITY_DN31195_c0_g1	ota:Ot18g01460	33.7	6.7e-68	-	Lipid exporter ABCA1 and related proteins	K05641	ATP-binding cassette, subfamily A (ABC1), member 1	-	ota02010	ABC transporters	Environmental Information Processing	Membrane transport
TRINITY_DN31195_c0_g2	gra:105785345	31	4.4e-72	-	ABC transporter A family member 1	K05643	ATP-binding cassette, subfamily A (ABC1), member 3	-	gra02010	ABC transporters	Environmental Information Processing	Membrane transport
TRINITY_DN31303_c0_g1	csv:101223228	27	7.9e-13	-	ABC transporter B family member 14-like	K05658	ATP-binding cassette, subfamily B (MDR/TAP), member 1	EC:3.6.3.44	csv02010	ABC transporters	Environmental Information Processing	Membrane transport
TRINITY_DN31325_c0_g1	csl:COCSUDRAFT_38257	32.7	1.8e-61	-	hypothetical protein	K05656	ATP-binding cassette, subfamily B (MDR/TAP), member 9	-	csl02010	ABC transporters	Environmental Information Processing	Membrane transport
TRINITY_DN31387_c0_g1	cme:CYME_CMS467C	35.8	6.5e-55	-	ATP-binding cassette	K05681	ATP-binding cassette, subfamily G (WHITE), member 2	-	cme02010	ABC transporters	Environmental Information Processing	Membrane transport
TRINITY_DN31401_c0_g4	zma:103637544	29.2	4.7e-28	-	ABC transporter B family member 21-like	K05658	ATP-binding cassette, subfamily B (MDR/TAP), member 1	EC:3.6.3.44	zma02010	ABC transporters	Environmental Information Processing	Membrane transport
TRINITY_DN31524_c1_g2	mtr:MTR_6g034755	32.8	1.5e-19	-	ABC transporter family protein	K05666	ATP-binding cassette, subfamily C (CFTR/MRP), member 2	-	mtr02010	ABC transporters	Environmental Information Processing	Membrane transport
TRINITY_DN31636_c1_g6	fve:101297170	96.4	1.3e-08	-	ABC transporter B family member 1	K05658	ATP-binding cassette, subfamily B (MDR/TAP), member 1	EC:3.6.3.44	fve02010	ABC transporters	Environmental Information Processing	Membrane transport
TRINITY_DN31809_c0_g1	gra:105780378	59.6	4.2e-08	-	ABC transporter G family member 5	K05681	ATP-binding cassette, subfamily G (WHITE), member 2	-	gra02010	ABC transporters	Environmental Information Processing	Membrane transport
TRINITY_DN31864_c0_g1	fve:101312277	94.1	0	-	ABC transporter C family member 13	K05674	ATP-binding cassette, subfamily C (CFTR/MRP), member 10	-	fve02010	ABC transporters	Environmental Information Processing	Membrane transport
TRINITY_DN31902_c1_g1	ath:AT1G28010	26	1.2e-14	PGP14	ABC transporter B family member 14	K05658	ATP-binding cassette, subfamily B (MDR/TAP), member 1	EC:3.6.3.44	ath02010	ABC transporters	Environmental Information Processing	Membrane transport
TRINITY_DN31933_c1_g11	mdm:103410452	63.9	8.6e-16	-	ABC transporter B family member 13-like	K05658	ATP-binding cassette, subfamily B (MDR/TAP), member 1	EC:3.6.3.44	mdm02010	ABC transporters	Environmental Information Processing	Membrane transport
TRINITY_DN31937_c0_g2	nnu:104597187	67.4	4.9e-10	-	ABC transporter B family member 19	K05658	ATP-binding cassette, subfamily B (MDR/TAP), member 1	EC:3.6.3.44	nnu02010	ABC transporters	Environmental Information Processing	Membrane transport
TRINITY_DN31937_c0_g3	mtr:MTR_6g011680	90.5	7.3e-46	-	ABC transporter B family protein	K05658	ATP-binding cassette, subfamily B (MDR/TAP), member 1	EC:3.6.3.44	mtr02010	ABC transporters	Environmental Information Processing	Membrane transport
TRINITY_DN31937_c0_g7	nnu:104597187	91.9	0	-	ABC transporter B family member 19	K05658	ATP-binding cassette, subfamily B (MDR/TAP), member 1	EC:3.6.3.44	nnu02010	ABC transporters	Environmental Information Processing	Membrane transport
TRINITY_DN31937_c0_g8	fve:101296590	98.7	0	-	ABC transporter B family member 19	K05658	ATP-binding cassette, subfamily B (MDR/TAP), member 1	EC:3.6.3.44	fve02010	ABC transporters	Environmental Information Processing	Membrane transport
TRINITY_DN31983_c1_g3	gra:105780378	51	9.3e-64	-	ABC transporter G family member 5	K05681	ATP-binding cassette, subfamily G (WHITE), member 2	-	gra02010	ABC transporters	Environmental Information Processing	Membrane transport
TRINITY_DN31989_c0_g2	smo:SELMODRAFT_10835	28.9	7.6e-34	-	hypothetical protein	K05681	ATP-binding cassette, subfamily G (WHITE), member 2	-	smo02010	ABC transporters	Environmental Information Processing	Membrane transport
TRINITY_DN32065_c2_g7	pper:PRUPE_ppa000369mg	63.3	2.5e-11	-	hypothetical protein	K05665	ATP-binding cassette, subfamily C (CFTR/MRP), member 1	-	pper02010	ABC transporters	Environmental Information Processing	Membrane transport
TRINITY_DN32103_c1_g2	smo:SELMODRAFT_10835	58.8	2.9e-87	-	hypothetical protein	K05681	ATP-binding cassette, subfamily G (WHITE), member 2	-	smo02010	ABC transporters	Environmental Information Processing	Membrane transport
TRINITY_DN32122_c0_g11	sot:102605925	58.9	5.9e-31	-	putative ABC transporter C family member 15	K05665	ATP-binding cassette, subfamily C (CFTR/MRP), member 1	-	sot02010	ABC transporters	Environmental Information Processing	Membrane transport
TRINITY_DN32122_c0_g14	pop:POPTR_0018s14660g	73.9	1.2e-129	-	hypothetical protein	K05670	ATP-binding cassette, subfamily C (CFTR/MRP), member 13	-	pop02010	ABC transporters	Environmental Information Processing	Membrane transport
TRINITY_DN32122_c0_g16	tcc:TCM_005991	54.5	2.8e-24	-	Multidrug resistance protein ABC transporter family	K05670	ATP-binding cassette, subfamily C (CFTR/MRP), member 13	-	tcc02010	ABC transporters	Environmental Information Processing	Membrane transport
TRINITY_DN32122_c0_g5	pop:POPTR_0018s14660g	50.6	5.6e-35	-	hypothetical protein	K05670	ATP-binding cassette, subfamily C (CFTR/MRP), member 13	-	pop02010	ABC transporters	Environmental Information Processing	Membrane transport
TRINITY_DN32122_c0_g6	pop:POPTR_0018s14660g	54.9	2.4e-75	-	hypothetical protein	K05670	ATP-binding cassette, subfamily C (CFTR/MRP), member 13	-	pop02010	ABC transporters	Environmental Information Processing	Membrane transport
TRINITY_DN32122_c0_g8	zma:103646012	64.8	9.8e-14	GRMZM2G032218	putative ABC transporter C family member 15	K05665	ATP-binding cassette, subfamily C (CFTR/MRP), member 1	-	zma02010	ABC transporters	Environmental Information Processing	Membrane transport
TRINITY_DN32122_c0_g9	pop:POPTR_0018s14660g	64.6	3.8e-71	-	hypothetical protein	K05670	ATP-binding cassette, subfamily C (CFTR/MRP), member 13	-	pop02010	ABC transporters	Environmental Information Processing	Membrane transport
TRINITY_DN32204_c0_g1	pper:PRUPE_ppa000363mg	82.8	0	-	hypothetical protein	K05658	ATP-binding cassette, subfamily B (MDR/TAP), member 1	EC:3.6.3.44	pper02010	ABC transporters	Environmental Information Processing	Membrane transport
TRINITY_DN32287_c0_g2	fve:101296580	94.2	0	-	ABC transporter B family member 2-like	K05658	ATP-binding cassette, subfamily B (MDR/TAP), member 1	EC:3.6.3.44	fve02010	ABC transporters	Environmental Information Processing	Membrane transport
TRINITY_DN32289_c1_g1	smo:SELMODRAFT_10835	66.1	8.7e-65	-	hypothetical protein	K05681	ATP-binding cassette, subfamily G (WHITE), member 2	-	smo02010	ABC transporters	Environmental Information Processing	Membrane transport
TRINITY_DN32381_c0_g1	sita:101781364	73	0	-	ABC transporter C family member 14-like	K05665	ATP-binding cassette, subfamily C (CFTR/MRP), member 1	-	sita02010	ABC transporters	Environmental Information Processing	Membrane transport
TRINITY_DN32402_c0_g1	gmx:100811468	65.1	5e-257	-	ABC transporter C family member 10-like	K05666	ATP-binding cassette, subfamily C (CFTR/MRP), member 2	-	gmx02010	ABC transporters	Environmental Information Processing	Membrane transport
TRINITY_DN32402_c0_g2	fve:101300583	81.6	2.7e-39	-	ABC transporter C family member 10-like	K05666	ATP-binding cassette, subfamily C (CFTR/MRP), member 2	-	fve02010	ABC transporters	Environmental Information Processing	Membrane transport
TRINITY_DN32467_c0_g1	fve:101300583	55.4	1.7e-289	-	ABC transporter C family member 10-like	K05666	ATP-binding cassette, subfamily C (CFTR/MRP), member 2	-	fve02010	ABC transporters	Environmental Information Processing	Membrane transport
TRINITY_DN32493_c1_g2	gsl:Gasu_41780	37.2	1.7e-16	-	ABC transporter	K05677	ATP-binding cassette, subfamily D (ALD), member 3	-	gsl02010	ABC transporters	Environmental Information Processing	Membrane transport
TRINITY_DN32546_c0_g1	fve:101300583	86.7	0	-	ABC transporter C family member 10-like	K05666	ATP-binding cassette, subfamily C (CFTR/MRP), member 2	-	fve02010	ABC transporters	Environmental Information Processing	Membrane transport
TRINITY_DN32563_c0_g1	vra:106773074	61.3	0	-	ABC transporter C family member 8-like	K05665	ATP-binding cassette, subfamily C (CFTR/MRP), member 1	-	vra02010	ABC transporters	Environmental Information Processing	Membrane transport
TRINITY_DN32563_c0_g2	dosa:Os01t0356400-01	66.7	2e-37	Os01g0356400	Similar to multidrug resistance protein ABC transporter family.	K05665	ATP-binding cassette, subfamily C (CFTR/MRP), member 1	-	dosa02010	ABC transporters	Environmental Information Processing	Membrane transport
TRINITY_DN32563_c0_g4	vra:106773074	72.5	1e-20	-	ABC transporter C family member 8-like	K05665	ATP-binding cassette, subfamily C (CFTR/MRP), member 1	-	vra02010	ABC transporters	Environmental Information Processing	Membrane transport
TRINITY_DN32566_c0_g2	pxb:103936303	78.7	0	-	ABC transporter C family member 2-like	K05666	ATP-binding cassette, subfamily C (CFTR/MRP), member 2	-	pxb02010	ABC transporters	Environmental Information Processing	Membrane transport
TRINITY_DN32644_c0_g2	cme:CYME_CMS467C	37.4	1.1e-12	-	ATP-binding cassette	K05681	ATP-binding cassette, subfamily G (WHITE), member 2	-	cme02010	ABC transporters	Environmental Information Processing	Membrane transport
TRINITY_DN32654_c2_g9	bvg:104905624	53.8	1.7e-70	-	uncharacterized LOC104905624	K05658	ATP-binding cassette, subfamily B (MDR/TAP), member 1	EC:3.6.3.44	bvg02010	ABC transporters	Environmental Information Processing	Membrane transport
TRINITY_DN32666_c0_g1	fve:101300583	90.8	2e-305	-	ABC transporter C family member 10-like	K05666	ATP-binding cassette, subfamily C (CFTR/MRP), member 2	-	fve02010	ABC transporters	Environmental Information Processing	Membrane transport
TRINITY_DN32666_c0_g4	vra:106772011	79.5	1.1e-27	-	ABC transporter C family member 10-like	K05666	ATP-binding cassette, subfamily C (CFTR/MRP), member 2	-	vra02010	ABC transporters	Environmental Information Processing	Membrane transport
TRINITY_DN32938_c0_g1	fve:101313352	91.9	0	-	putative ABC transporter C family member 15	K05665	ATP-binding cassette, subfamily C (CFTR/MRP), member 1	-	fve02010	ABC transporters	Environmental Information Processing	Membrane transport
TRINITY_DN32938_c0_g2	fve:101313352	97.4	2.7e-13	-	putative ABC transporter C family member 15	K05665	ATP-binding cassette, subfamily C (CFTR/MRP), member 1	-	fve02010	ABC transporters	Environmental Information Processing	Membrane transport
TRINITY_DN32938_c0_g3	pper:PRUPE_ppa000369mg	58	4.4e-35	-	hypothetical protein	K05665	ATP-binding cassette, subfamily C (CFTR/MRP), member 1	-	pper02010	ABC transporters	Environmental Information Processing	Membrane transport
TRINITY_DN33016_c1_g1	bpg:Bathy09g00660	24.5	8.1e-08	-	ATP-binding cassette superfamily	K05641	ATP-binding cassette, subfamily A (ABC1), member 1	-	bpg02010	ABC transporters	Environmental Information Processing	Membrane transport
TRINITY_DN33064_c0_g1	vcn:VOLCADRAFT_73319	27.6	1.5e-39	-	hypothetical protein	K05681	ATP-binding cassette, subfamily G (WHITE), member 2	-	vcn02010	ABC transporters	Environmental Information Processing	Membrane transport
TRINITY_DN33064_c0_g3	cre:CHLREDRAFT_143982	37.7	4.2e-24	-	hypothetical protein	K05681	ATP-binding cassette, subfamily G (WHITE), member 2	-	cre02010	ABC transporters	Environmental Information Processing	Membrane transport
TRINITY_DN33064_c1_g1	vcn:VOLCADRAFT_73319	29.5	1.7e-47	-	hypothetical protein	K05681	ATP-binding cassette, subfamily G (WHITE), member 2	-	vcn02010	ABC transporters	Environmental Information Processing	Membrane transport
TRINITY_DN33064_c1_g3	cre:CHLREDRAFT_169525	48.4	1.2e-16	-	hypothetical protein	K05681	ATP-binding cassette, subfamily G (WHITE), member 2	-	cre02010	ABC transporters	Environmental Information Processing	Membrane transport
TRINITY_DN33064_c1_g5	apro:F751_4082	46.2	1.1e-14	-	ATP-binding cassette sub-family G member 2	K05681	ATP-binding cassette, subfamily G (WHITE), member 2	-	apro02010	ABC transporters	Environmental Information Processing	Membrane transport
TRINITY_DN33070_c2_g1	pxb:103936303	86.5	0	-	ABC transporter C family member 2-like	K05666	ATP-binding cassette, subfamily C (CFTR/MRP), member 2	-	pxb02010	ABC transporters	Environmental Information Processing	Membrane transport
TRINITY_DN33070_c2_g2	pxb:103936303	86.2	1.1e-32	-	ABC transporter C family member 2-like	K05666	ATP-binding cassette, subfamily C (CFTR/MRP), member 2	-	pxb02010	ABC transporters	Environmental Information Processing	Membrane transport
TRINITY_DN33169_c10_g1	fve:101313352	57.4	0	-	putative ABC transporter C family member 15	K05665	ATP-binding cassette, subfamily C (CFTR/MRP), member 1	-	fve02010	ABC transporters	Environmental Information Processing	Membrane transport
TRINITY_DN33169_c7_g1	pper:PRUPE_ppa000369mg	56.6	1.4e-15	-	hypothetical protein	K05665	ATP-binding cassette, subfamily C (CFTR/MRP), member 1	-	pper02010	ABC transporters	Environmental Information Processing	Membrane transport
TRINITY_DN33296_c0_g1	sita:101781364	66.2	2e-16	-	ABC transporter C family member 14-like	K05665	ATP-binding cassette, subfamily C (CFTR/MRP), member 1	-	sita02010	ABC transporters	Environmental Information Processing	Membrane transport
TRINITY_DN33349_c0_g1	gmx:106797586	58.1	6.9e-15	-	ABC transporter B family member 9-like	K05658	ATP-binding cassette, subfamily B (MDR/TAP), member 1	EC:3.6.3.44	gmx02010	ABC transporters	Environmental Information Processing	Membrane transport
TRINITY_DN33468_c0_g1	vra:106779081	58	2.5e-18	-	ABC transporter B family member 10-like	K05658	ATP-binding cassette, subfamily B (MDR/TAP), member 1	EC:3.6.3.44	vra02010	ABC transporters	Environmental Information Processing	Membrane transport
TRINITY_DN33487_c0_g1	gra:105775746	90.3	4.5e-32	-	putative ABC transporter C family member 15	K05665	ATP-binding cassette, subfamily C (CFTR/MRP), member 1	-	gra02010	ABC transporters	Environmental Information Processing	Membrane transport
TRINITY_DN34125_c0_g1	fve:101310339	85	4.4e-11	-	ABC transporter B family member 15-like	K05658	ATP-binding cassette, subfamily B (MDR/TAP), member 1	EC:3.6.3.44	fve02010	ABC transporters	Environmental Information Processing	Membrane transport
TRINITY_DN34297_c0_g1	jcu:105630309	39	1.6e-08	-	ABC transporter C family member 13	K05674	ATP-binding cassette, subfamily C (CFTR/MRP), member 10	-	jcu02010	ABC transporters	Environmental Information Processing	Membrane transport
TRINITY_DN3587_c0_g1	nnu:104590847	85.5	3.3e-27	-	ABC transporter C family member 13-like	K05674	ATP-binding cassette, subfamily C (CFTR/MRP), member 10	-	nnu02010	ABC transporters	Environmental Information Processing	Membrane transport
TRINITY_DN3713_c0_g1	pmum:103323434	53.4	1.3e-14	-	ABC transporter B family member 11-like	K05658	ATP-binding cassette, subfamily B (MDR/TAP), member 1	EC:3.6.3.44	pmum02010	ABC transporters	Environmental Information Processing	Membrane transport
TRINITY_DN3713_c0_g2	bvg:104905624	40	6.5e-17	-	uncharacterized LOC104905624	K05658	ATP-binding cassette, subfamily B (MDR/TAP), member 1	EC:3.6.3.44	bvg02010	ABC transporters	Environmental Information Processing	Membrane transport
TRINITY_DN4921_c0_g1	fve:101290884	89.6	2e-26	-	ABC transporter B family member 19-like	K05658	ATP-binding cassette, subfamily B (MDR/TAP), member 1	EC:3.6.3.44	fve02010	ABC transporters	Environmental Information Processing	Membrane transport
TRINITY_DN5634_c0_g1	nnu:104594633	82.9	3.5e-30	-	ABC transporter B family member 20	K05658	ATP-binding cassette, subfamily B (MDR/TAP), member 1	EC:3.6.3.44	nnu02010	ABC transporters	Environmental Information Processing	Membrane transport
TRINITY_DN5900_c0_g1	mtr:MTR_1g063170	28.1	7.1e-17	-	ABC transporter B family protein	K05658	ATP-binding cassette, subfamily B (MDR/TAP), member 1	EC:3.6.3.44	mtr02010	ABC transporters	Environmental Information Processing	Membrane transport
TRINITY_DN661_c0_g1	fve:101292750	95.1	8.2e-46	-	ABC transporter B family member 9-like	K05658	ATP-binding cassette, subfamily B (MDR/TAP), member 1	EC:3.6.3.44	fve02010	ABC transporters	Environmental Information Processing	Membrane transport
TRINITY_DN7666_c0_g1	vra:106773074	46.1	8e-11	-	ABC transporter C family member 8-like	K05665	ATP-binding cassette, subfamily C (CFTR/MRP), member 1	-	vra02010	ABC transporters	Environmental Information Processing	Membrane transport
TRINITY_DN8832_c0_g1	fve:101290884	92.2	7.9e-42	-	ABC transporter B family member 19-like	K05658	ATP-binding cassette, subfamily B (MDR/TAP), member 1	EC:3.6.3.44	fve02010	ABC transporters	Environmental Information Processing	Membrane transport
TRINITY_DN9281_c0_g1	pmum:103323434	58.6	3.6e-18	-	ABC transporter B family member 11-like	K05658	ATP-binding cassette, subfamily B (MDR/TAP), member 1	EC:3.6.3.44	pmum02010	ABC transporters	Environmental Information Processing	Membrane transport
TRINITY_DN9692_c0_g1	fve:101313784	98.5	5.7e-29	-	putative multidrug resistance protein	K05658	ATP-binding cassette, subfamily B (MDR/TAP), member 1	EC:3.6.3.44	fve02010	ABC transporters	Environmental Information Processing	Membrane transport
TRINITY_DN9692_c0_g2	fve:101313784	94.3	8.2e-58	-	putative multidrug resistance protein	K05658	ATP-binding cassette, subfamily B (MDR/TAP), member 1	EC:3.6.3.44	fve02010	ABC transporters	Environmental Information Processing	Membrane transport
TRINITY_DN27489_c0_g1	atr:18422110	66.3	3e-27	-	acetyl-CoA carboxylase 1	K11262	acetyl-CoA carboxylase / biotin carboxylase 1	EC:6.4.1.2 6.3.4.14	atr00254	Aflatoxin biosynthesis	Metabolism	Biosynthesis of other secondary metabolites
TRINITY_DN27489_c0_g2	fve:101304097	96.6	0	-	acetyl-CoA carboxylase 1-like	K11262	acetyl-CoA carboxylase / biotin carboxylase 1	EC:6.4.1.2 6.3.4.14	fve00254	Aflatoxin biosynthesis	Metabolism	Biosynthesis of other secondary metabolites
TRINITY_DN28338_c1_g2	pda:103717213	78	5.6e-19	-	acetyl-CoA carboxylase 1-like	K11262	acetyl-CoA carboxylase / biotin carboxylase 1	EC:6.4.1.2 6.3.4.14	pda00254	Aflatoxin biosynthesis	Metabolism	Biosynthesis of other secondary metabolites
TRINITY_DN13282_c0_g1	crb:CARUB_v10008063mg	53.8	4.3e-12	-	hypothetical protein	K11262	acetyl-CoA carboxylase / biotin carboxylase 1	EC:6.4.1.2 6.3.4.14	crb00254	Aflatoxin biosynthesis	Metabolism	Biosynthesis of other secondary metabolites
TRINITY_DN22234_c0_g2	nnu:104600091	77	9.2e-49	-	acetyl-CoA carboxylase 1-like	K11262	acetyl-CoA carboxylase / biotin carboxylase 1	EC:6.4.1.2 6.3.4.14	nnu00254	Aflatoxin biosynthesis	Metabolism	Biosynthesis of other secondary metabolites
TRINITY_DN22234_c0_g3	jcu:105638840	75.8	1.8e-06	-	acetyl-CoA carboxylase 1-like	K11262	acetyl-CoA carboxylase / biotin carboxylase 1	EC:6.4.1.2 6.3.4.14	jcu00254	Aflatoxin biosynthesis	Metabolism	Biosynthesis of other secondary metabolites
TRINITY_DN22234_c0_g4	nnu:104605928	69.6	1.9e-22	-	acetyl-CoA carboxylase 1-like	K11262	acetyl-CoA carboxylase / biotin carboxylase 1	EC:6.4.1.2 6.3.4.14	nnu00254	Aflatoxin biosynthesis	Metabolism	Biosynthesis of other secondary metabolites
TRINITY_DN22234_c0_g5	atr:18422110	75.5	2.1e-13	-	acetyl-CoA carboxylase 1	K11262	acetyl-CoA carboxylase / biotin carboxylase 1	EC:6.4.1.2 6.3.4.14	atr00254	Aflatoxin biosynthesis	Metabolism	Biosynthesis of other secondary metabolites
TRINITY_DN22234_c0_g7	nnu:104605928	89.4	1.1e-29	-	acetyl-CoA carboxylase 1-like	K11262	acetyl-CoA carboxylase / biotin carboxylase 1	EC:6.4.1.2 6.3.4.14	nnu00254	Aflatoxin biosynthesis	Metabolism	Biosynthesis of other secondary metabolites
TRINITY_DN32540_c0_g1	fve:101304097	96.4	6.5e-198	-	acetyl-CoA carboxylase 1-like	K11262	acetyl-CoA carboxylase / biotin carboxylase 1	EC:6.4.1.2 6.3.4.14	fve00254	Aflatoxin biosynthesis	Metabolism	Biosynthesis of other secondary metabolites
TRINITY_DN32540_c0_g12	ath:AT1G36160	88.9	1.2e-15	ACC1	acetyl-CoA carboxylase 1	K11262	acetyl-CoA carboxylase / biotin carboxylase 1	EC:6.4.1.2 6.3.4.14	ath00254	Aflatoxin biosynthesis	Metabolism	Biosynthesis of other secondary metabolites
TRINITY_DN27191_c0_g1	fve:101309212	93.2	2.4e-224	-	aspartate aminotransferase	K14454	aspartate aminotransferase, cytoplasmic	EC:2.6.1.1	fve00250	Alanine, aspartate and glutamate metabolism	Metabolism	Amino acid metabolism
TRINITY_DN27224_c1_g1	nnu:104611028	83.3	2e-249	-	glutamate decarboxylase-like	K01580	glutamate decarboxylase	EC:4.1.1.15	nnu00250	Alanine, aspartate and glutamate metabolism	Metabolism	Amino acid metabolism
TRINITY_DN27572_c0_g1	pper:PRUPE_ppa003401mg	35.2	8.1e-10	-	hypothetical protein	K01756	adenylosuccinate lyase	EC:4.3.2.2	pper00250	Alanine, aspartate and glutamate metabolism	Metabolism	Amino acid metabolism
TRINITY_DN27750_c1_g1	mdm:103455132	57.7	1.5e-39	-	uncharacterized LOC103455132	K01940	argininosuccinate synthase	EC:6.3.4.5	mdm00250	Alanine, aspartate and glutamate metabolism	Metabolism	Amino acid metabolism
TRINITY_DN28068_c0_g2	cme:CYME_CMQ252C	34.9	9.3e-42	-	nitrilase	K13566	omega-amidase	EC:3.5.1.3	cme00250	Alanine, aspartate and glutamate metabolism	Metabolism	Amino acid metabolism
TRINITY_DN28371_c0_g2	fve:101301482	99.2	0	-	NADP-specific glutamate dehydrogenase	K00262	glutamate dehydrogenase (NADP+)	EC:1.4.1.4	fve00250	Alanine, aspartate and glutamate metabolism	Metabolism	Amino acid metabolism
TRINITY_DN28371_c0_g5	egu:105047622	86.8	3.3e-53	-	NADP-specific glutamate dehydrogenase-like	K00262	glutamate dehydrogenase (NADP+)	EC:1.4.1.4	egu00250	Alanine, aspartate and glutamate metabolism	Metabolism	Amino acid metabolism
TRINITY_DN28504_c0_g6	vra:106764888	97.9	1.6e-283	-	asparagine synthetase [glutamine-hydrolyzing] 1	K01953	asparagine synthase (glutamine-hydrolysing)	EC:6.3.5.4	vra00250	Alanine, aspartate and glutamate metabolism	Metabolism	Amino acid metabolism
TRINITY_DN28507_c0_g1	fve:101302825	95.3	1.2e-224	-	glutamine synthetase leaf isozyme	K01915	glutamine synthetase	EC:6.3.1.2	fve00250	Alanine, aspartate and glutamate metabolism	Metabolism	Amino acid metabolism
TRINITY_DN28727_c0_g3	fve:101309790	95	6.1e-246	-	aspartate aminotransferase	K14454	aspartate aminotransferase, cytoplasmic	EC:2.6.1.1	fve00250	Alanine, aspartate and glutamate metabolism	Metabolism	Amino acid metabolism
TRINITY_DN28810_c0_g1	nnu:104593113	90	5.1e-50	-	glutamate--glyoxylate aminotransferase 2	K14272	glutamate--glyoxylate aminotransferase	EC:2.6.1.4 2.6.1.2 2.6.1.44	nnu00250	Alanine, aspartate and glutamate metabolism	Metabolism	Amino acid metabolism
TRINITY_DN28810_c0_g2	nnu:104593113	91.5	7.1e-269	-	glutamate--glyoxylate aminotransferase 2	K14272	glutamate--glyoxylate aminotransferase	EC:2.6.1.4 2.6.1.2 2.6.1.44	nnu00250	Alanine, aspartate and glutamate metabolism	Metabolism	Amino acid metabolism
TRINITY_DN28872_c0_g1	nnu:104605885	93.2	3.7e-103	-	alanine--glyoxylate aminotransferase 2 homolog 1	K00827	alanine-glyoxylate transaminase / (R)-3-amino-2-methylpropionate-pyruvate transaminase	EC:2.6.1.44 2.6.1.40	nnu00250	Alanine, aspartate and glutamate metabolism	Metabolism	Amino acid metabolism
TRINITY_DN28872_c0_g3	pper:PRUPE_ppa004811mg	94.2	1.4e-30	-	hypothetical protein	K00827	alanine-glyoxylate transaminase / (R)-3-amino-2-methylpropionate-pyruvate transaminase	EC:2.6.1.44 2.6.1.40	pper00250	Alanine, aspartate and glutamate metabolism	Metabolism	Amino acid metabolism
TRINITY_DN28872_c0_g4	fve:101305858	92.1	1.2e-258	-	alanine--glyoxylate aminotransferase 2 homolog 1	K00827	alanine-glyoxylate transaminase / (R)-3-amino-2-methylpropionate-pyruvate transaminase	EC:2.6.1.44 2.6.1.40	fve00250	Alanine, aspartate and glutamate metabolism	Metabolism	Amino acid metabolism
TRINITY_DN28872_c0_g5	pmum:103318900	88.5	1.4e-50	-	alanine--glyoxylate aminotransferase 2 homolog 1	K00827	alanine-glyoxylate transaminase / (R)-3-amino-2-methylpropionate-pyruvate transaminase	EC:2.6.1.44 2.6.1.40	pmum00250	Alanine, aspartate and glutamate metabolism	Metabolism	Amino acid metabolism
TRINITY_DN28872_c0_g6	nnu:104605885	94.3	4.1e-43	-	alanine--glyoxylate aminotransferase 2 homolog 1	K00827	alanine-glyoxylate transaminase / (R)-3-amino-2-methylpropionate-pyruvate transaminase	EC:2.6.1.44 2.6.1.40	nnu00250	Alanine, aspartate and glutamate metabolism	Metabolism	Amino acid metabolism
TRINITY_DN29023_c0_g1	csv:101216119	96.3	3.4e-06	-	glutamate decarboxylase 1	K01580	glutamate decarboxylase	EC:4.1.1.15	csv00250	Alanine, aspartate and glutamate metabolism	Metabolism	Amino acid metabolism
TRINITY_DN29047_c0_g1	fve:101303697	93.9	1.1e-269	-	argininosuccinate synthase	K01940	argininosuccinate synthase	EC:6.3.4.5	fve00250	Alanine, aspartate and glutamate metabolism	Metabolism	Amino acid metabolism
TRINITY_DN29047_c0_g2	tcc:TCM_014608	90.1	2.4e-84	-	Arginosuccinate synthase family isoform 1	K01940	argininosuccinate synthase	EC:6.3.4.5	tcc00250	Alanine, aspartate and glutamate metabolism	Metabolism	Amino acid metabolism
TRINITY_DN29047_c0_g3	nnu:104610467	83.4	4.9e-139	-	argininosuccinate synthase	K01940	argininosuccinate synthase	EC:6.3.4.5	nnu00250	Alanine, aspartate and glutamate metabolism	Metabolism	Amino acid metabolism
TRINITY_DN29265_c0_g1	fve:101312971	95.5	1.3e-207	-	argininosuccinate lyase	K01755	argininosuccinate lyase	EC:4.3.2.1	fve00250	Alanine, aspartate and glutamate metabolism	Metabolism	Amino acid metabolism
TRINITY_DN29296_c1_g2	nnu:104611147	91.5	1.5e-227	-	glutamate dehydrogenase 1	K00261	glutamate dehydrogenase (NAD(P)+)	EC:1.4.1.3	nnu00250	Alanine, aspartate and glutamate metabolism	Metabolism	Amino acid metabolism
TRINITY_DN29296_c1_g9	fve:101290812	94.9	1.4e-234	-	glutamate dehydrogenase 2	K00261	glutamate dehydrogenase (NAD(P)+)	EC:1.4.1.3	fve00250	Alanine, aspartate and glutamate metabolism	Metabolism	Amino acid metabolism
TRINITY_DN29315_c2_g5	fve:101309397	93.5	4.7e-165	-	glutamate synthase [NADH]	K00264	glutamate synthase (NADPH/NADH)	EC:1.4.1.13 1.4.1.14	fve00250	Alanine, aspartate and glutamate metabolism	Metabolism	Amino acid metabolism
TRINITY_DN29551_c0_g3	mdm:103429193	55.6	1.4e-11	-	gamma-aminobutyrate transaminase 1	K16871	4-aminobutyrate---pyruvate transaminase	EC:2.6.1.96	mdm00250	Alanine, aspartate and glutamate metabolism	Metabolism	Amino acid metabolism
TRINITY_DN29887_c0_g4	fve:101290869	89	0	-	uncharacterized LOC101290869	K01756	adenylosuccinate lyase	EC:4.3.2.2	fve00250	Alanine, aspartate and glutamate metabolism	Metabolism	Amino acid metabolism
TRINITY_DN30167_c0_g1	fve:101306251	94.1	2.2e-281	-	gamma aminobutyrate transaminase 3	K16871	4-aminobutyrate---pyruvate transaminase	EC:2.6.1.96	fve00250	Alanine, aspartate and glutamate metabolism	Metabolism	Amino acid metabolism
TRINITY_DN30167_c0_g3	nnu:104599670	84.1	4.9e-262	-	probable gamma-aminobutyrate transaminase 3	K16871	4-aminobutyrate---pyruvate transaminase	EC:2.6.1.96	nnu00250	Alanine, aspartate and glutamate metabolism	Metabolism	Amino acid metabolism
TRINITY_DN30638_c1_g1	pxb:103946880	39.9	6.7e-159	-	glutamate decarboxylase 4-like	K01580	glutamate decarboxylase	EC:4.1.1.15	pxb00250	Alanine, aspartate and glutamate metabolism	Metabolism	Amino acid metabolism
TRINITY_DN30638_c1_g3	pvu:PHAVU_004G144500g	100	4.1e-83	-	hypothetical protein	K01580	glutamate decarboxylase	EC:4.1.1.15	pvu00250	Alanine, aspartate and glutamate metabolism	Metabolism	Amino acid metabolism
TRINITY_DN30651_c1_g1	mus:103968605	85.5	4.4e-31	-	alanine aminotransferase 2-like	K00814	alanine transaminase	EC:2.6.1.2	mus00250	Alanine, aspartate and glutamate metabolism	Metabolism	Amino acid metabolism
TRINITY_DN30651_c1_g2	nnu:104600451	83.3	3e-41	-	alanine aminotransferase 2-like	K00814	alanine transaminase	EC:2.6.1.2	nnu00250	Alanine, aspartate and glutamate metabolism	Metabolism	Amino acid metabolism
TRINITY_DN30651_c1_g4	nnu:104609254	90.2	2.4e-81	-	alanine aminotransferase 2-like	K00814	alanine transaminase	EC:2.6.1.2	nnu00250	Alanine, aspartate and glutamate metabolism	Metabolism	Amino acid metabolism
TRINITY_DN30705_c0_g1	fve:101304831	98.4	7.2e-179	-	glutamate--glyoxylate aminotransferase 2	K14272	glutamate--glyoxylate aminotransferase	EC:2.6.1.4 2.6.1.2 2.6.1.44	fve00250	Alanine, aspartate and glutamate metabolism	Metabolism	Amino acid metabolism
TRINITY_DN30705_c0_g2	pvu:PHAVU_002G150800g	100	9.4e-253	-	hypothetical protein	K14272	glutamate--glyoxylate aminotransferase	EC:2.6.1.4 2.6.1.2 2.6.1.44	pvu00250	Alanine, aspartate and glutamate metabolism	Metabolism	Amino acid metabolism
TRINITY_DN30705_c0_g4	pvu:PHAVU_002G150800g	100	1.6e-25	-	hypothetical protein	K14272	glutamate--glyoxylate aminotransferase	EC:2.6.1.4 2.6.1.2 2.6.1.44	pvu00250	Alanine, aspartate and glutamate metabolism	Metabolism	Amino acid metabolism
TRINITY_DN30726_c0_g3	nnu:104600364	84.3	0	-	glutamate synthase 1 [NADH]	K00264	glutamate synthase (NADPH/NADH)	EC:1.4.1.13 1.4.1.14	nnu00250	Alanine, aspartate and glutamate metabolism	Metabolism	Amino acid metabolism
TRINITY_DN30750_c0_g1	fve:101314374	85.5	4.3e-112	-	probable aldehyde dehydrogenase	K00294	1-pyrroline-5-carboxylate dehydrogenase	EC:1.2.1.88	fve00250	Alanine, aspartate and glutamate metabolism	Metabolism	Amino acid metabolism
TRINITY_DN30880_c0_g1	fve:101315278	97.3	2.3e-239	-	glutamate dehydrogenase 1	K00261	glutamate dehydrogenase (NAD(P)+)	EC:1.4.1.3	fve00250	Alanine, aspartate and glutamate metabolism	Metabolism	Amino acid metabolism
TRINITY_DN31096_c1_g5	cic:CICLE_v10006484mg	59.1	2.1e-12	-	hypothetical protein	K01956	carbamoyl-phosphate synthase small subunit	EC:6.3.5.5	cic00250	Alanine, aspartate and glutamate metabolism	Metabolism	Amino acid metabolism
TRINITY_DN10844_c0_g1	gmx:106797249	68.1	2.6e-21	-	uncharacterized LOC106797249	K01915	glutamine synthetase	EC:6.3.1.2	gmx00250	Alanine, aspartate and glutamate metabolism	Metabolism	Amino acid metabolism
TRINITY_DN11166_c0_g2	mus:103984267	93	4e-33	-	alanine--glyoxylate aminotransferase 2 homolog 3	K00827	alanine-glyoxylate transaminase / (R)-3-amino-2-methylpropionate-pyruvate transaminase	EC:2.6.1.44 2.6.1.40	mus00250	Alanine, aspartate and glutamate metabolism	Metabolism	Amino acid metabolism
TRINITY_DN14067_c0_g1	nnu:104590580	83.7	2.5e-40	-	adenylosuccinate lyase-like	K01756	adenylosuccinate lyase	EC:4.3.2.2	nnu00250	Alanine, aspartate and glutamate metabolism	Metabolism	Amino acid metabolism
TRINITY_DN15108_c0_g1	atr:18444321	93.5	5.1e-44	-	aspartate carbamoyltransferase	K00609	aspartate carbamoyltransferase catalytic subunit	EC:2.1.3.2	atr00250	Alanine, aspartate and glutamate metabolism	Metabolism	Amino acid metabolism
TRINITY_DN15108_c0_g2	tcc:TCM_030814	91.9	6.7e-34	-	Pyrimidine b	K00609	aspartate carbamoyltransferase catalytic subunit	EC:2.1.3.2	tcc00250	Alanine, aspartate and glutamate metabolism	Metabolism	Amino acid metabolism
TRINITY_DN15594_c0_g1	pop:POPTR_0004s17100g	79.2	8e-55	-	hypothetical protein	K00764	amidophosphoribosyltransferase	EC:2.4.2.14	pop00250	Alanine, aspartate and glutamate metabolism	Metabolism	Amino acid metabolism
TRINITY_DN18045_c0_g1	ath:AT1G29900	93.9	7.8e-51	CARB	carbamoyl phosphate synthetase B	K01955	carbamoyl-phosphate synthase large subunit	EC:6.3.5.5	ath00250	Alanine, aspartate and glutamate metabolism	Metabolism	Amino acid metabolism
TRINITY_DN19766_c0_g1	atr:18431966	88	2.9e-63	-	probable aldehyde dehydrogenase	K00294	1-pyrroline-5-carboxylate dehydrogenase	EC:1.2.1.88	atr00250	Alanine, aspartate and glutamate metabolism	Metabolism	Amino acid metabolism
TRINITY_DN22231_c0_g1	jcu:105637582	92.1	1.6e-27	-	aspartate aminotransferase	K00811	aspartate aminotransferase, chloroplastic	EC:2.6.1.1	jcu00250	Alanine, aspartate and glutamate metabolism	Metabolism	Amino acid metabolism
TRINITY_DN22231_c0_g2	pop:POPTR_0018s02250g	93.4	2.4e-84	POPTRDRAFT_835828	aspartate aminotransferase 2 family protein	K00811	aspartate aminotransferase, chloroplastic	EC:2.6.1.1	pop00250	Alanine, aspartate and glutamate metabolism	Metabolism	Amino acid metabolism
TRINITY_DN22231_c0_g4	atr:18438519	95.5	5.8e-45	-	aspartate aminotransferase	K00811	aspartate aminotransferase, chloroplastic	EC:2.6.1.1	atr00250	Alanine, aspartate and glutamate metabolism	Metabolism	Amino acid metabolism
TRINITY_DN22353_c0_g2	mdm:103441177	34.1	2.4e-24	-	aspartate aminotransferase	K14454	aspartate aminotransferase, cytoplasmic	EC:2.6.1.1	mdm00250	Alanine, aspartate and glutamate metabolism	Metabolism	Amino acid metabolism
TRINITY_DN22848_c0_g1	mdm:103419798	98.7	7.1e-36	-	succinate-semialdehyde dehydrogenase	K17761	succinate-semialdehyde dehydrogenase, mitochondrial	EC:1.2.1.24	mdm00250	Alanine, aspartate and glutamate metabolism	Metabolism	Amino acid metabolism
TRINITY_DN23072_c0_g1	cme:CYME_CMQ252C	42.6	3.7e-27	-	nitrilase	K13566	omega-amidase	EC:3.5.1.3	cme00250	Alanine, aspartate and glutamate metabolism	Metabolism	Amino acid metabolism
TRINITY_DN23444_c0_g1	fve:101295256	96.4	0	-	L-aspartate oxidase	K00278	L-aspartate oxidase	EC:1.4.3.16	fve00250	Alanine, aspartate and glutamate metabolism	Metabolism	Amino acid metabolism
TRINITY_DN23680_c0_g1	fve:101297585	96.8	7e-287	-	glutamate decarboxylase 1	K01580	glutamate decarboxylase	EC:4.1.1.15	fve00250	Alanine, aspartate and glutamate metabolism	Metabolism	Amino acid metabolism
TRINITY_DN23691_c0_g1	fve:101311687	94.3	3.3e-242	-	aspartate aminotransferase	K14455	aspartate aminotransferase, mitochondrial	EC:2.6.1.1	fve00250	Alanine, aspartate and glutamate metabolism	Metabolism	Amino acid metabolism
TRINITY_DN23747_c1_g1	nnu:104604125	54	6.2e-06	-	asparagine synthetase [glutamine-hydrolyzing] 2	K01953	asparagine synthase (glutamine-hydrolysing)	EC:6.3.5.4	nnu00250	Alanine, aspartate and glutamate metabolism	Metabolism	Amino acid metabolism
TRINITY_DN23747_c1_g2	egu:105042098	91.2	2.4e-74	-	asparagine synthetase [glutamine-hydrolyzing] 2	K01953	asparagine synthase (glutamine-hydrolysing)	EC:6.3.5.4	egu00250	Alanine, aspartate and glutamate metabolism	Metabolism	Amino acid metabolism
TRINITY_DN23881_c0_g1	fve:101311920	94.8	9.1e-289	-	amidophosphoribosyltransferase	K00764	amidophosphoribosyltransferase	EC:2.4.2.14	fve00250	Alanine, aspartate and glutamate metabolism	Metabolism	Amino acid metabolism
TRINITY_DN24081_c0_g2	mdm:103455132	38.1	6.2e-15	-	uncharacterized LOC103455132	K01940	argininosuccinate synthase	EC:6.3.4.5	mdm00250	Alanine, aspartate and glutamate metabolism	Metabolism	Amino acid metabolism
TRINITY_DN24444_c0_g1	mdm:103455132	43.7	4.1e-20	-	uncharacterized LOC103455132	K01940	argininosuccinate synthase	EC:6.3.4.5	mdm00250	Alanine, aspartate and glutamate metabolism	Metabolism	Amino acid metabolism
TRINITY_DN24720_c0_g2	mdm:103441177	64.4	2.9e-26	-	aspartate aminotransferase	K14454	aspartate aminotransferase, cytoplasmic	EC:2.6.1.1	mdm00250	Alanine, aspartate and glutamate metabolism	Metabolism	Amino acid metabolism
TRINITY_DN24783_c0_g1	fve:101308151	86.6	7.7e-224	-	serine--glyoxylate aminotransferase	K00830	alanine-glyoxylate transaminase / serine-glyoxylate transaminase / serine-pyruvate transaminase	EC:2.6.1.44 2.6.1.45 2.6.1.51	fve00250	Alanine, aspartate and glutamate metabolism	Metabolism	Amino acid metabolism
TRINITY_DN24783_c0_g2	pvu:PHAVU_006G029100g	100	4.6e-234	-	hypothetical protein	K00830	alanine-glyoxylate transaminase / serine-glyoxylate transaminase / serine-pyruvate transaminase	EC:2.6.1.44 2.6.1.45 2.6.1.51	pvu00250	Alanine, aspartate and glutamate metabolism	Metabolism	Amino acid metabolism
TRINITY_DN25494_c0_g1	aly:ARALYDRAFT_353351	76	1.7e-62	-	hypothetical protein	K00764	amidophosphoribosyltransferase	EC:2.4.2.14	aly00250	Alanine, aspartate and glutamate metabolism	Metabolism	Amino acid metabolism
TRINITY_DN25613_c0_g1	cit:102628580	94.9	5.1e-28	-	asparagine synthetase [glutamine-hydrolyzing] 1-like	K01953	asparagine synthase (glutamine-hydrolysing)	EC:6.3.5.4	cit00250	Alanine, aspartate and glutamate metabolism	Metabolism	Amino acid metabolism
TRINITY_DN25613_c0_g2	vvi:100241610	88.5	1.2e-283	-	asparagine synthetase [glutamine-hydrolyzing]-like	K01953	asparagine synthase (glutamine-hydrolysing)	EC:6.3.5.4	vvi00250	Alanine, aspartate and glutamate metabolism	Metabolism	Amino acid metabolism
TRINITY_DN25613_c0_g3	fve:101307970	98.1	5.8e-282	-	asparagine synthetase [glutamine-hydrolyzing]	K01953	asparagine synthase (glutamine-hydrolysing)	EC:6.3.5.4	fve00250	Alanine, aspartate and glutamate metabolism	Metabolism	Amino acid metabolism
TRINITY_DN25792_c0_g1	fve:101308190	95.6	7.5e-274	-	alanine--glyoxylate aminotransferase 2 homolog 2	K00827	alanine-glyoxylate transaminase / (R)-3-amino-2-methylpropionate-pyruvate transaminase	EC:2.6.1.44 2.6.1.40	fve00250	Alanine, aspartate and glutamate metabolism	Metabolism	Amino acid metabolism
TRINITY_DN25980_c0_g1	fve:101297290	84.7	4.9e-51	-	asparagine synthetase [glutamine-hydrolyzing] 2	K01953	asparagine synthase (glutamine-hydrolysing)	EC:6.3.5.4	fve00250	Alanine, aspartate and glutamate metabolism	Metabolism	Amino acid metabolism
TRINITY_DN25980_c0_g3	tcc:TCM_001116	92.6	1.5e-08	-	Asparagine synthetase 3 isoform 1	K01953	asparagine synthase (glutamine-hydrolysing)	EC:6.3.5.4	tcc00250	Alanine, aspartate and glutamate metabolism	Metabolism	Amino acid metabolism
TRINITY_DN26540_c0_g1	fve:101294194	85.8	2.2e-285	-	alanine aminotransferase 2	K00814	alanine transaminase	EC:2.6.1.2	fve00250	Alanine, aspartate and glutamate metabolism	Metabolism	Amino acid metabolism
TRINITY_DN26587_c0_g1	fve:101312971	55.7	5.2e-18	-	argininosuccinate lyase	K01755	argininosuccinate lyase	EC:4.3.2.1	fve00250	Alanine, aspartate and glutamate metabolism	Metabolism	Amino acid metabolism
TRINITY_DN26587_c0_g6	fve:101312971	49.2	1.1e-28	-	argininosuccinate lyase	K01755	argininosuccinate lyase	EC:4.3.2.1	fve00250	Alanine, aspartate and glutamate metabolism	Metabolism	Amino acid metabolism
TRINITY_DN26587_c0_g9	fve:101312971	81	1.7e-64	-	argininosuccinate lyase	K01755	argininosuccinate lyase	EC:4.3.2.1	fve00250	Alanine, aspartate and glutamate metabolism	Metabolism	Amino acid metabolism
TRINITY_DN26767_c0_g2	pxb:103943201	93	3.8e-201	-	glutamine synthetase nodule isozyme-like	K01915	glutamine synthetase	EC:6.3.1.2	pxb00250	Alanine, aspartate and glutamate metabolism	Metabolism	Amino acid metabolism
TRINITY_DN26767_c0_g3	fve:101301391	82.5	4.9e-107	-	glutamine synthetase cytosolic isozyme	K01915	glutamine synthetase	EC:6.3.1.2	fve00250	Alanine, aspartate and glutamate metabolism	Metabolism	Amino acid metabolism
TRINITY_DN26767_c0_g4	vvi:100266191	93.7	1.2e-192	GS	glutamine synthetase	K01915	glutamine synthetase	EC:6.3.1.2	vvi00250	Alanine, aspartate and glutamate metabolism	Metabolism	Amino acid metabolism
TRINITY_DN31189_c0_g3	pper:PRUPE_ppa005369mg	89.7	1.4e-243	-	hypothetical protein	K00811	aspartate aminotransferase, chloroplastic	EC:2.6.1.1	pper00250	Alanine, aspartate and glutamate metabolism	Metabolism	Amino acid metabolism
TRINITY_DN31207_c0_g1	fve:101312188	91.3	1.3e-194	-	aspartate carbamoyltransferase 3	K00609	aspartate carbamoyltransferase catalytic subunit	EC:2.1.3.2	fve00250	Alanine, aspartate and glutamate metabolism	Metabolism	Amino acid metabolism
TRINITY_DN31207_c0_g6	pper:PRUPE_ppa006647mg	85.3	1.4e-189	-	hypothetical protein	K00609	aspartate carbamoyltransferase catalytic subunit	EC:2.1.3.2	pper00250	Alanine, aspartate and glutamate metabolism	Metabolism	Amino acid metabolism
TRINITY_DN31330_c0_g3	fve:101300512	95.1	1.9e-287	-	succinate-semialdehyde dehydrogenase	K17761	succinate-semialdehyde dehydrogenase, mitochondrial	EC:1.2.1.24	fve00250	Alanine, aspartate and glutamate metabolism	Metabolism	Amino acid metabolism
TRINITY_DN31755_c0_g1	fve:101304110	91.3	5.3e-196	-	omega-amidase	K13566	omega-amidase	EC:3.5.1.3	fve00250	Alanine, aspartate and glutamate metabolism	Metabolism	Amino acid metabolism
TRINITY_DN31799_c0_g1	mdm:103404573	68.9	2.8e-147	-	L-aspartate oxidase	K00278	L-aspartate oxidase	EC:1.4.3.16	mdm00250	Alanine, aspartate and glutamate metabolism	Metabolism	Amino acid metabolism
TRINITY_DN31821_c0_g2	vra:106757638	94.4	3.3e-208	GS	glutamine synthetase nodule isozyme	K01915	glutamine synthetase	EC:6.3.1.2	vra00250	Alanine, aspartate and glutamate metabolism	Metabolism	Amino acid metabolism
TRINITY_DN31821_c0_g3	thj:104823838	97.8	2.2e-18	-	glutamine synthetase nodule isozyme	K01915	glutamine synthetase	EC:6.3.1.2	thj00250	Alanine, aspartate and glutamate metabolism	Metabolism	Amino acid metabolism
TRINITY_DN31821_c0_g4	nnu:104592454	94.7	7.6e-207	-	glutamine synthetase nodule isozyme	K01915	glutamine synthetase	EC:6.3.1.2	nnu00250	Alanine, aspartate and glutamate metabolism	Metabolism	Amino acid metabolism
TRINITY_DN31821_c0_g5	aly:ARALYDRAFT_488515	90.5	1.9e-32	-	GLN1_4	K01915	glutamine synthetase	EC:6.3.1.2	aly00250	Alanine, aspartate and glutamate metabolism	Metabolism	Amino acid metabolism
TRINITY_DN31885_c0_g3	fve:101311362	95.5	4.3e-198	-	carbamoyl-phosphate synthase small chain	K01956	carbamoyl-phosphate synthase small subunit	EC:6.3.5.5	fve00250	Alanine, aspartate and glutamate metabolism	Metabolism	Amino acid metabolism
TRINITY_DN32176_c0_g8	pxb:103967979	37.2	2.2e-08	-	amidophosphoribosyltransferase	K00764	amidophosphoribosyltransferase	EC:2.4.2.14	pxb00250	Alanine, aspartate and glutamate metabolism	Metabolism	Amino acid metabolism
TRINITY_DN32178_c0_g1	pmum:103336697	89	6.3e-259	-	adenylosuccinate synthetase 2	K01939	adenylosuccinate synthase	EC:6.3.4.4	pmum00250	Alanine, aspartate and glutamate metabolism	Metabolism	Amino acid metabolism
TRINITY_DN32657_c0_g2	fve:101311919	91.3	0	-	carbamoyl-phosphate synthase large chain	K01955	carbamoyl-phosphate synthase large subunit	EC:6.3.5.5	fve00250	Alanine, aspartate and glutamate metabolism	Metabolism	Amino acid metabolism
TRINITY_DN32676_c1_g3	fve:101297290	95.7	1.8e-36	-	asparagine synthetase [glutamine-hydrolyzing] 2	K01953	asparagine synthase (glutamine-hydrolysing)	EC:6.3.5.4	fve00250	Alanine, aspartate and glutamate metabolism	Metabolism	Amino acid metabolism
TRINITY_DN32676_c1_g4	fve:101297290	92.6	2.7e-24	-	asparagine synthetase [glutamine-hydrolyzing] 2	K01953	asparagine synthase (glutamine-hydrolysing)	EC:6.3.5.4	fve00250	Alanine, aspartate and glutamate metabolism	Metabolism	Amino acid metabolism
TRINITY_DN32895_c0_g10	jcu:105648339	90.5	4.1e-36	-	glutamate synthase [NADH]	K00264	glutamate synthase (NADPH/NADH)	EC:1.4.1.13 1.4.1.14	jcu00250	Alanine, aspartate and glutamate metabolism	Metabolism	Amino acid metabolism
TRINITY_DN32895_c0_g11	tcc:TCM_015379	100	1.2e-31	-	NADH-dependent glutamate synthase 1 isoform 1	K00264	glutamate synthase (NADPH/NADH)	EC:1.4.1.13 1.4.1.14	tcc00250	Alanine, aspartate and glutamate metabolism	Metabolism	Amino acid metabolism
TRINITY_DN32895_c0_g2	fve:101309397	95.5	0	-	glutamate synthase [NADH]	K00264	glutamate synthase (NADPH/NADH)	EC:1.4.1.13 1.4.1.14	fve00250	Alanine, aspartate and glutamate metabolism	Metabolism	Amino acid metabolism
TRINITY_DN32895_c0_g3	nnu:104600364	88.8	4.6e-43	-	glutamate synthase 1 [NADH]	K00264	glutamate synthase (NADPH/NADH)	EC:1.4.1.13 1.4.1.14	nnu00250	Alanine, aspartate and glutamate metabolism	Metabolism	Amino acid metabolism
TRINITY_DN32895_c0_g4	sind:105160371	97.1	1.8e-33	-	glutamate synthase 1 [NADH]	K00264	glutamate synthase (NADPH/NADH)	EC:1.4.1.13 1.4.1.14	sind00250	Alanine, aspartate and glutamate metabolism	Metabolism	Amino acid metabolism
TRINITY_DN32895_c0_g5	jcu:105648339	96.2	1e-37	-	glutamate synthase [NADH]	K00264	glutamate synthase (NADPH/NADH)	EC:1.4.1.13 1.4.1.14	jcu00250	Alanine, aspartate and glutamate metabolism	Metabolism	Amino acid metabolism
TRINITY_DN32895_c0_g6	mdm:103443818	85.9	3.7e-30	-	glutamate synthase [NADH]	K00264	glutamate synthase (NADPH/NADH)	EC:1.4.1.13 1.4.1.14	mdm00250	Alanine, aspartate and glutamate metabolism	Metabolism	Amino acid metabolism
TRINITY_DN32895_c0_g7	pper:PRUPE_ppa000037mg	99.1	2.3e-56	-	hypothetical protein	K00264	glutamate synthase (NADPH/NADH)	EC:1.4.1.13 1.4.1.14	pper00250	Alanine, aspartate and glutamate metabolism	Metabolism	Amino acid metabolism
TRINITY_DN32895_c0_g9	vvi:100246868	96.4	6.4e-75	-	glutamate synthase [NADH]	K00264	glutamate synthase (NADPH/NADH)	EC:1.4.1.13 1.4.1.14	vvi00250	Alanine, aspartate and glutamate metabolism	Metabolism	Amino acid metabolism
TRINITY_DN32975_c0_g2	gsl:Gasu_13380	82.1	1.5e-24	-	carbamoyl-phosphate synthase large subunit	K01955	carbamoyl-phosphate synthase large subunit	EC:6.3.5.5	gsl00250	Alanine, aspartate and glutamate metabolism	Metabolism	Amino acid metabolism
TRINITY_DN33146_c2_g1	fve:101297290	94.6	1.7e-122	-	asparagine synthetase [glutamine-hydrolyzing] 2	K01953	asparagine synthase (glutamine-hydrolysing)	EC:6.3.5.4	fve00250	Alanine, aspartate and glutamate metabolism	Metabolism	Amino acid metabolism
TRINITY_DN33146_c2_g3	fve:101297290	81	1e-40	-	asparagine synthetase [glutamine-hydrolyzing] 2	K01953	asparagine synthase (glutamine-hydrolysing)	EC:6.3.5.4	fve00250	Alanine, aspartate and glutamate metabolism	Metabolism	Amino acid metabolism
TRINITY_DN6208_c0_g1	pvu:PHAVU_004G144500g	98.8	1.3e-46	-	hypothetical protein	K01580	glutamate decarboxylase	EC:4.1.1.15	pvu00250	Alanine, aspartate and glutamate metabolism	Metabolism	Amino acid metabolism
TRINITY_DN6925_c0_g1	bdi:100839092	93.1	2.8e-44	-	carbamoyl-phosphate synthase large chain	K01955	carbamoyl-phosphate synthase large subunit	EC:6.3.5.5	bdi00250	Alanine, aspartate and glutamate metabolism	Metabolism	Amino acid metabolism
TRINITY_DN7929_c0_g1	mus:103987825	93.8	8.5e-50	-	aspartate aminotransferase	K14455	aspartate aminotransferase, mitochondrial	EC:2.6.1.1	mus00250	Alanine, aspartate and glutamate metabolism	Metabolism	Amino acid metabolism
TRINITY_DN26958_c0_g4	vvi:100232857	60.8	3.5e-21	ADH7	alcohol dehydrogenase 7	K18857	alcohol dehydrogenase class-P	EC:1.1.1.1	vvi00592	alpha-Linolenic acid metabolism	Metabolism	Lipid metabolism
TRINITY_DN27066_c0_g1	pper:PRUPE_ppa002052mg	84	1.3e-29	-	hypothetical protein	K10527	enoyl-CoA hydratase/3-hydroxyacyl-CoA dehydrogenase	EC:4.2.1.17 1.1.1.35 1.1.1.211	pper00592	alpha-Linolenic acid metabolism	Metabolism	Lipid metabolism
TRINITY_DN27066_c0_g2	fve:101294002	95.9	0	-	peroxisomal fatty acid beta-oxidation multifunctional protein AIM1	K10527	enoyl-CoA hydratase/3-hydroxyacyl-CoA dehydrogenase	EC:4.2.1.17 1.1.1.35 1.1.1.211	fve00592	alpha-Linolenic acid metabolism	Metabolism	Lipid metabolism
TRINITY_DN27066_c0_g3	nnu:104595160	86	1.2e-172	-	peroxisomal fatty acid beta-oxidation multifunctional protein AIM1	K10527	enoyl-CoA hydratase/3-hydroxyacyl-CoA dehydrogenase	EC:4.2.1.17 1.1.1.35 1.1.1.211	nnu00592	alpha-Linolenic acid metabolism	Metabolism	Lipid metabolism
TRINITY_DN27066_c0_g4	pper:PRUPE_ppa002052mg	76.7	6.1e-24	-	hypothetical protein	K10527	enoyl-CoA hydratase/3-hydroxyacyl-CoA dehydrogenase	EC:4.2.1.17 1.1.1.35 1.1.1.211	pper00592	alpha-Linolenic acid metabolism	Metabolism	Lipid metabolism
TRINITY_DN27087_c0_g3	fve:101305363	97.1	8.1e-94	-	allene oxide cyclase 3	K10525	allene oxide cyclase	EC:5.3.99.6	fve00592	alpha-Linolenic acid metabolism	Metabolism	Lipid metabolism
TRINITY_DN27200_c0_g1	sly:101258102	37.7	5.7e-10	-	peroxisomal fatty acid beta-oxidation multifunctional protein MFP2	K10527	enoyl-CoA hydratase/3-hydroxyacyl-CoA dehydrogenase	EC:4.2.1.17 1.1.1.35 1.1.1.211	sly00592	alpha-Linolenic acid metabolism	Metabolism	Lipid metabolism
TRINITY_DN27200_c0_g2	sly:101258102	76	2.4e-18	-	peroxisomal fatty acid beta-oxidation multifunctional protein MFP2	K10527	enoyl-CoA hydratase/3-hydroxyacyl-CoA dehydrogenase	EC:4.2.1.17 1.1.1.35 1.1.1.211	sly00592	alpha-Linolenic acid metabolism	Metabolism	Lipid metabolism
TRINITY_DN27200_c0_g3	sly:101258102	82.1	8.1e-08	-	peroxisomal fatty acid beta-oxidation multifunctional protein MFP2	K10527	enoyl-CoA hydratase/3-hydroxyacyl-CoA dehydrogenase	EC:4.2.1.17 1.1.1.35 1.1.1.211	sly00592	alpha-Linolenic acid metabolism	Metabolism	Lipid metabolism
TRINITY_DN27200_c0_g4	sly:101258102	36.2	1.9e-09	-	peroxisomal fatty acid beta-oxidation multifunctional protein MFP2	K10527	enoyl-CoA hydratase/3-hydroxyacyl-CoA dehydrogenase	EC:4.2.1.17 1.1.1.35 1.1.1.211	sly00592	alpha-Linolenic acid metabolism	Metabolism	Lipid metabolism
TRINITY_DN27248_c0_g1	fve:101295713	87.7	0	-	peroxisomal acyl-coenzyme A oxidase 1	K00232	acyl-CoA oxidase	EC:1.3.3.6	fve00592	alpha-Linolenic acid metabolism	Metabolism	Lipid metabolism
TRINITY_DN27248_c0_g2	pmum:103339462	83.9	6.5e-292	-	peroxisomal acyl-coenzyme A oxidase 1-like	K00232	acyl-CoA oxidase	EC:1.3.3.6	pmum00592	alpha-Linolenic acid metabolism	Metabolism	Lipid metabolism
TRINITY_DN27325_c0_g1	fve:101301154	95.4	2.4e-245	-	3-ketoacyl-CoA thiolase 2	K07513	acetyl-CoA acyltransferase 1	EC:2.3.1.16	fve00592	alpha-Linolenic acid metabolism	Metabolism	Lipid metabolism
TRINITY_DN27380_c1_g1	thj:104811456	70.5	1.1e-36	-	4-coumarate--CoA ligase-like 5	K10526	OPC-8:0 CoA ligase 1	EC:6.2.1.-	thj00592	alpha-Linolenic acid metabolism	Metabolism	Lipid metabolism
TRINITY_DN27601_c0_g2	fve:101298400	91.4	3.9e-104	-	12-oxophytodienoate reductase 2-like	K05894	12-oxophytodienoic acid reductase	EC:1.3.1.42	fve00592	alpha-Linolenic acid metabolism	Metabolism	Lipid metabolism
TRINITY_DN27924_c0_g1	fve:101300509	90.4	1.1e-286	-	4-coumarate--CoA ligase-like 5	K10526	OPC-8:0 CoA ligase 1	EC:6.2.1.-	fve00592	alpha-Linolenic acid metabolism	Metabolism	Lipid metabolism
TRINITY_DN28052_c0_g1	fve:101298061	92.9	3.5e-259	-	linolenate hydroperoxide lyase	K10528	hydroperoxide lyase	EC:4.1.2.-	fve00592	alpha-Linolenic acid metabolism	Metabolism	Lipid metabolism
TRINITY_DN28053_c0_g1	fve:101294042	88	3.1e-51	-	linoleate 9S-lipoxygenase 6-like	K00454	lipoxygenase	EC:1.13.11.12	fve00592	alpha-Linolenic acid metabolism	Metabolism	Lipid metabolism
TRINITY_DN28053_c0_g2	fve:101294042	94	3e-62	-	linoleate 9S-lipoxygenase 6-like	K00454	lipoxygenase	EC:1.13.11.12	fve00592	alpha-Linolenic acid metabolism	Metabolism	Lipid metabolism
TRINITY_DN28426_c0_g1	pda:103721688	81.8	7e-27	-	peroxisomal fatty acid beta-oxidation multifunctional protein MFP2	K10527	enoyl-CoA hydratase/3-hydroxyacyl-CoA dehydrogenase	EC:4.2.1.17 1.1.1.35 1.1.1.211	pda00592	alpha-Linolenic acid metabolism	Metabolism	Lipid metabolism
TRINITY_DN28509_c1_g12	nnu:104603862	38.8	2.2e-60	-	jasmonate O-methyltransferase-like	K08241	jasmonate O-methyltransferase	EC:2.1.1.141	nnu00592	alpha-Linolenic acid metabolism	Metabolism	Lipid metabolism
TRINITY_DN28509_c1_g7	nnu:104603862	35.3	2.4e-59	-	jasmonate O-methyltransferase-like	K08241	jasmonate O-methyltransferase	EC:2.1.1.141	nnu00592	alpha-Linolenic acid metabolism	Metabolism	Lipid metabolism
TRINITY_DN28632_c0_g6	fve:101311343	92.8	2.7e-127	-	allene oxide cyclase 3	K10525	allene oxide cyclase	EC:5.3.99.6	fve00592	alpha-Linolenic acid metabolism	Metabolism	Lipid metabolism
TRINITY_DN28803_c0_g1	fve:101307900	93.4	6.8e-119	-	acyl-coenzyme A oxidase 4	K00232	acyl-CoA oxidase	EC:1.3.3.6	fve00592	alpha-Linolenic acid metabolism	Metabolism	Lipid metabolism
TRINITY_DN28936_c0_g1	fve:101293036	63.5	5e-127	-	12-oxophytodienoate reductase 3-like	K05894	12-oxophytodienoic acid reductase	EC:1.3.1.42	fve00592	alpha-Linolenic acid metabolism	Metabolism	Lipid metabolism
TRINITY_DN28936_c0_g2	fve:101292737	97.7	2.3e-122	-	12-oxophytodienoate reductase 3-like	K05894	12-oxophytodienoic acid reductase	EC:1.3.1.42	fve00592	alpha-Linolenic acid metabolism	Metabolism	Lipid metabolism
TRINITY_DN28936_c0_g3	fve:101293036	82.4	1.2e-18	-	12-oxophytodienoate reductase 3-like	K05894	12-oxophytodienoic acid reductase	EC:1.3.1.42	fve00592	alpha-Linolenic acid metabolism	Metabolism	Lipid metabolism
TRINITY_DN28936_c0_g4	fve:101292447	79.6	2.3e-46	-	12-oxophytodienoate reductase 3-like	K05894	12-oxophytodienoic acid reductase	EC:1.3.1.42	fve00592	alpha-Linolenic acid metabolism	Metabolism	Lipid metabolism
TRINITY_DN28982_c0_g1	pda:103700822	67	1e-185	-	allene oxide synthase	K10528	hydroperoxide lyase	EC:4.1.2.-	pda00592	alpha-Linolenic acid metabolism	Metabolism	Lipid metabolism
TRINITY_DN29130_c0_g2	pop:POPTR_0018s13200g	73.9	4e-62	POPTRDRAFT_259704	hypothetical protein	K01047	secretory phospholipase A2	EC:3.1.1.4	pop00592	alpha-Linolenic acid metabolism	Metabolism	Lipid metabolism
TRINITY_DN29401_c0_g8	brp:103866837	50.5	1.8e-96	-	phospholipase A(1) DAD1	K16818	phospholipase A1	EC:3.1.1.32	brp00592	alpha-Linolenic acid metabolism	Metabolism	Lipid metabolism
TRINITY_DN29633_c0_g1	fve:101298400	89.9	5.3e-83	-	12-oxophytodienoate reductase 2-like	K05894	12-oxophytodienoic acid reductase	EC:1.3.1.42	fve00592	alpha-Linolenic acid metabolism	Metabolism	Lipid metabolism
TRINITY_DN29787_c0_g1	nnu:104601814	38.3	2.8e-57	-	jasmonate O-methyltransferase	K08241	jasmonate O-methyltransferase	EC:2.1.1.141	nnu00592	alpha-Linolenic acid metabolism	Metabolism	Lipid metabolism
TRINITY_DN29858_c0_g1	cam:101502846	29.9	3.9e-48	-	4-coumarate--CoA ligase-like 5	K10526	OPC-8:0 CoA ligase 1	EC:6.2.1.-	cam00592	alpha-Linolenic acid metabolism	Metabolism	Lipid metabolism
TRINITY_DN29870_c0_g2	fve:101292296	96.7	5.3e-252	-	3-ketoacyl-CoA thiolase 2	K07513	acetyl-CoA acyltransferase 1	EC:2.3.1.16	fve00592	alpha-Linolenic acid metabolism	Metabolism	Lipid metabolism
TRINITY_DN29908_c0_g1	fve:101302672	89.1	0	-	linoleate 13S-lipoxygenase 3-1	K00454	lipoxygenase	EC:1.13.11.12	fve00592	alpha-Linolenic acid metabolism	Metabolism	Lipid metabolism
TRINITY_DN30052_c0_g2	fve:101303139	87.3	1.2e-237	-	acyl-coenzyme A oxidase 3	K00232	acyl-CoA oxidase	EC:1.3.3.6	fve00592	alpha-Linolenic acid metabolism	Metabolism	Lipid metabolism
TRINITY_DN30052_c0_g3	pmum:103342967	89.7	1e-12	-	acyl-coenzyme A oxidase 3	K00232	acyl-CoA oxidase	EC:1.3.3.6	pmum00592	alpha-Linolenic acid metabolism	Metabolism	Lipid metabolism
TRINITY_DN30190_c1_g3	vvi:100262732	82.7	1.2e-194	OPR3	12-oxophytodienoate reductase 3	K05894	12-oxophytodienoic acid reductase	EC:1.3.1.42	vvi00592	alpha-Linolenic acid metabolism	Metabolism	Lipid metabolism
TRINITY_DN30454_c0_g2	fve:101312801	91.4	1.8e-281	-	allene oxide synthase	K01723	hydroperoxide dehydratase	EC:4.2.1.92	fve00592	alpha-Linolenic acid metabolism	Metabolism	Lipid metabolism
TRINITY_DN30458_c0_g1	dosa:Os11t0605500-01	75	7.2e-12	Os11g0605500	Acyl-CoA oxidase.	K00232	acyl-CoA oxidase	EC:1.3.3.6	dosa00592	alpha-Linolenic acid metabolism	Metabolism	Lipid metabolism
TRINITY_DN30458_c0_g3	fve:101302296	95.8	0	-	acyl-coenzyme A oxidase 2	K00232	acyl-CoA oxidase	EC:1.3.3.6	fve00592	alpha-Linolenic acid metabolism	Metabolism	Lipid metabolism
TRINITY_DN30716_c1_g2	mtr:MTR_7g081620	29	8e-38	-	glycerolipase A1	K16818	phospholipase A1	EC:3.1.1.32	mtr00592	alpha-Linolenic acid metabolism	Metabolism	Lipid metabolism
TRINITY_DN30717_c0_g1	fve:101301186	80.1	5.8e-126	-	jasmonate O-methyltransferase-like	K08241	jasmonate O-methyltransferase	EC:2.1.1.141	fve00592	alpha-Linolenic acid metabolism	Metabolism	Lipid metabolism
TRINITY_DN30717_c0_g2	fve:101301186	76.1	2.2e-166	-	jasmonate O-methyltransferase-like	K08241	jasmonate O-methyltransferase	EC:2.1.1.141	fve00592	alpha-Linolenic acid metabolism	Metabolism	Lipid metabolism
TRINITY_DN30717_c2_g1	fve:101291989	88.1	4.9e-74	-	jasmonate O-methyltransferase-like	K08241	jasmonate O-methyltransferase	EC:2.1.1.141	fve00592	alpha-Linolenic acid metabolism	Metabolism	Lipid metabolism
TRINITY_DN30717_c2_g3	fve:101291989	70.5	5.2e-43	-	jasmonate O-methyltransferase-like	K08241	jasmonate O-methyltransferase	EC:2.1.1.141	fve00592	alpha-Linolenic acid metabolism	Metabolism	Lipid metabolism
TRINITY_DN30749_c1_g2	fve:101295713	97.1	1.7e-175	-	peroxisomal acyl-coenzyme A oxidase 1	K00232	acyl-CoA oxidase	EC:1.3.3.6	fve00592	alpha-Linolenic acid metabolism	Metabolism	Lipid metabolism
TRINITY_DN30749_c1_g9	nnu:104598456	94.5	3.6e-64	-	peroxisomal acyl-coenzyme A oxidase 1-like	K00232	acyl-CoA oxidase	EC:1.3.3.6	nnu00592	alpha-Linolenic acid metabolism	Metabolism	Lipid metabolism
TRINITY_DN30874_c0_g2	cmo:103483103	30.7	3.1e-11	-	phospholipase A(1) DAD1	K16818	phospholipase A1	EC:3.1.1.32	cmo00592	alpha-Linolenic acid metabolism	Metabolism	Lipid metabolism
TRINITY_DN30967_c2_g8	brp:103855162	49.2	2.5e-116	-	(Z)-3-hexen-1-ol acetyltransferase-like	K18858	(Z)-3-hexen-1-ol acetyltransferase	EC:2.3.1.195	brp00592	alpha-Linolenic acid metabolism	Metabolism	Lipid metabolism
TRINITY_DN10021_c0_g1	nnu:104612427	66.4	5.3e-45	-	salicylate carboxymethyltransferase-like	K08241	jasmonate O-methyltransferase	EC:2.1.1.141	nnu00592	alpha-Linolenic acid metabolism	Metabolism	Lipid metabolism
TRINITY_DN13028_c0_g1	gmx:100819588	39.1	1.4e-06	-	7-methylxanthosine synthase 1-like	K08241	jasmonate O-methyltransferase	EC:2.1.1.141	gmx00592	alpha-Linolenic acid metabolism	Metabolism	Lipid metabolism
TRINITY_DN13239_c0_g1	tcc:TCM_034346	54	1.7e-18	-	OPC-8:0 CoA ligase1	K10526	OPC-8:0 CoA ligase 1	EC:6.2.1.-	tcc00592	alpha-Linolenic acid metabolism	Metabolism	Lipid metabolism
TRINITY_DN13239_c0_g2	fve:101300509	36.8	3.4e-37	-	4-coumarate--CoA ligase-like 5	K10526	OPC-8:0 CoA ligase 1	EC:6.2.1.-	fve00592	alpha-Linolenic acid metabolism	Metabolism	Lipid metabolism
TRINITY_DN1356_c0_g1	pvu:PHAVU_001G001300g	33.3	5.3e-06	-	hypothetical protein	K10526	OPC-8:0 CoA ligase 1	EC:6.2.1.-	pvu00592	alpha-Linolenic acid metabolism	Metabolism	Lipid metabolism
TRINITY_DN14420_c0_g1	mus:103978222	81.2	2.4e-33	-	probable phospholipase A2 homolog 1	K01047	secretory phospholipase A2	EC:3.1.1.4	mus00592	alpha-Linolenic acid metabolism	Metabolism	Lipid metabolism
TRINITY_DN15440_c0_g1	tcc:TCM_034089	44.8	5.4e-88	-	Jasmonic acid carboxyl methyltransferase	K08241	jasmonate O-methyltransferase	EC:2.1.1.141	tcc00592	alpha-Linolenic acid metabolism	Metabolism	Lipid metabolism
TRINITY_DN17435_c0_g1	gmx:100801635	36.1	1.5e-12	-	phospholipase A(1) DAD1	K16818	phospholipase A1	EC:3.1.1.32	gmx00592	alpha-Linolenic acid metabolism	Metabolism	Lipid metabolism
TRINITY_DN19772_c0_g1	mdm:103427712	44.1	1.6e-17	-	putative 12-oxophytodienoate reductase 11	K05894	12-oxophytodienoic acid reductase	EC:1.3.1.42	mdm00592	alpha-Linolenic acid metabolism	Metabolism	Lipid metabolism
TRINITY_DN20141_c0_g1	fve:101294042	62.5	1.5e-09	-	linoleate 9S-lipoxygenase 6-like	K00454	lipoxygenase	EC:1.13.11.12	fve00592	alpha-Linolenic acid metabolism	Metabolism	Lipid metabolism
TRINITY_DN20191_c0_g1	pda:103708655	87.3	2.4e-33	-	putative lipoxygenase 5	K00454	lipoxygenase	EC:1.13.11.12	pda00592	alpha-Linolenic acid metabolism	Metabolism	Lipid metabolism
TRINITY_DN20191_c0_g2	egu:105041807	82.8	2e-53	-	putative lipoxygenase 5	K00454	lipoxygenase	EC:1.13.11.12	egu00592	alpha-Linolenic acid metabolism	Metabolism	Lipid metabolism
TRINITY_DN20441_c0_g1	jcu:105644778	80.6	3.1e-61	-	lipoxygenase 6	K00454	lipoxygenase	EC:1.13.11.12	jcu00592	alpha-Linolenic acid metabolism	Metabolism	Lipid metabolism
TRINITY_DN20441_c0_g2	jcu:105644778	77.4	3.2e-38	-	lipoxygenase 6	K00454	lipoxygenase	EC:1.13.11.12	jcu00592	alpha-Linolenic acid metabolism	Metabolism	Lipid metabolism
TRINITY_DN20598_c0_g1	mdm:103454377	54.5	4.9e-29	-	12-oxophytodienoate reductase 3-like	K05894	12-oxophytodienoic acid reductase	EC:1.3.1.42	mdm00592	alpha-Linolenic acid metabolism	Metabolism	Lipid metabolism
TRINITY_DN20671_c0_g1	mus:103978222	70.1	7.4e-49	-	probable phospholipase A2 homolog 1	K01047	secretory phospholipase A2	EC:3.1.1.4	mus00592	alpha-Linolenic acid metabolism	Metabolism	Lipid metabolism
TRINITY_DN20827_c0_g1	fve:101291694	89	2.5e-194	-	jasmonate O-methyltransferase-like	K08241	jasmonate O-methyltransferase	EC:2.1.1.141	fve00592	alpha-Linolenic acid metabolism	Metabolism	Lipid metabolism
TRINITY_DN2088_c0_g1	fve:101294042	89.8	8.9e-47	-	linoleate 9S-lipoxygenase 6-like	K00454	lipoxygenase	EC:1.13.11.12	fve00592	alpha-Linolenic acid metabolism	Metabolism	Lipid metabolism
TRINITY_DN21640_c0_g1	fve:101294384	97.8	8.7e-73	-	allene oxide cyclase 4	K10525	allene oxide cyclase	EC:5.3.99.6	fve00592	alpha-Linolenic acid metabolism	Metabolism	Lipid metabolism
TRINITY_DN22016_c0_g1	nnu:104587082	85.8	1.5e-85	-	4-coumarate--CoA ligase-like 5	K10526	OPC-8:0 CoA ligase 1	EC:6.2.1.-	nnu00592	alpha-Linolenic acid metabolism	Metabolism	Lipid metabolism
TRINITY_DN22016_c0_g2	cit:102606631	72.5	7e-22	-	4-coumarate--CoA ligase-like 5-like	K10526	OPC-8:0 CoA ligase 1	EC:6.2.1.-	cit00592	alpha-Linolenic acid metabolism	Metabolism	Lipid metabolism
TRINITY_DN22950_c0_g2	egu:105055657	34.8	1.5e-23	-	4-coumarate--CoA ligase-like 5	K10526	OPC-8:0 CoA ligase 1	EC:6.2.1.-	egu00592	alpha-Linolenic acid metabolism	Metabolism	Lipid metabolism
TRINITY_DN22955_c0_g1	brp:103855163	58.6	8.1e-142	-	(Z)-3-hexen-1-ol acetyltransferase-like	K18858	(Z)-3-hexen-1-ol acetyltransferase	EC:2.3.1.195	brp00592	alpha-Linolenic acid metabolism	Metabolism	Lipid metabolism
TRINITY_DN23058_c2_g1	mdm:103454377	46.3	3.2e-22	-	12-oxophytodienoate reductase 3-like	K05894	12-oxophytodienoic acid reductase	EC:1.3.1.42	mdm00592	alpha-Linolenic acid metabolism	Metabolism	Lipid metabolism
TRINITY_DN23458_c0_g1	brp:103855162	48.1	1.7e-06	-	(Z)-3-hexen-1-ol acetyltransferase-like	K18858	(Z)-3-hexen-1-ol acetyltransferase	EC:2.3.1.195	brp00592	alpha-Linolenic acid metabolism	Metabolism	Lipid metabolism
TRINITY_DN23458_c0_g2	brp:103855163	55.4	6.8e-125	-	(Z)-3-hexen-1-ol acetyltransferase-like	K18858	(Z)-3-hexen-1-ol acetyltransferase	EC:2.3.1.195	brp00592	alpha-Linolenic acid metabolism	Metabolism	Lipid metabolism
TRINITY_DN23736_c0_g1	egu:105044588	91	4.5e-190	-	acyl-coenzyme A oxidase 4	K00232	acyl-CoA oxidase	EC:1.3.3.6	egu00592	alpha-Linolenic acid metabolism	Metabolism	Lipid metabolism
TRINITY_DN23920_c0_g1	cit:102623338	84.1	1.2e-80	-	12-oxophytodienoate reductase 2-like	K05894	12-oxophytodienoic acid reductase	EC:1.3.1.42	cit00592	alpha-Linolenic acid metabolism	Metabolism	Lipid metabolism
TRINITY_DN23920_c0_g2	cit:102622863	87	3.7e-31	-	12-oxophytodienoate reductase 2-like	K05894	12-oxophytodienoic acid reductase	EC:1.3.1.42	cit00592	alpha-Linolenic acid metabolism	Metabolism	Lipid metabolism
TRINITY_DN23920_c0_g3	pxb:103952520	91.7	1.1e-71	-	putative 12-oxophytodienoate reductase 11	K05894	12-oxophytodienoic acid reductase	EC:1.3.1.42	pxb00592	alpha-Linolenic acid metabolism	Metabolism	Lipid metabolism
TRINITY_DN23920_c0_g4	atr:18448474	89.9	1.6e-29	-	putative 12-oxophytodienoate reductase 11	K05894	12-oxophytodienoic acid reductase	EC:1.3.1.42	atr00592	alpha-Linolenic acid metabolism	Metabolism	Lipid metabolism
TRINITY_DN24382_c0_g1	gmx:100817287	36.6	1.8e-71	-	phospholipase A(1) DAD1	K16818	phospholipase A1	EC:3.1.1.32	gmx00592	alpha-Linolenic acid metabolism	Metabolism	Lipid metabolism
TRINITY_DN24432_c0_g1	nnu:104598910	80.7	1.5e-128	-	glyoxysomal fatty acid beta-oxidation multifunctional protein MFP-a	K10527	enoyl-CoA hydratase/3-hydroxyacyl-CoA dehydrogenase	EC:4.2.1.17 1.1.1.35 1.1.1.211	nnu00592	alpha-Linolenic acid metabolism	Metabolism	Lipid metabolism
TRINITY_DN24432_c0_g2	mdm:103403739	91.2	2.4e-30	-	glyoxysomal fatty acid beta-oxidation multifunctional protein MFP-a-like	K10527	enoyl-CoA hydratase/3-hydroxyacyl-CoA dehydrogenase	EC:4.2.1.17 1.1.1.35 1.1.1.211	mdm00592	alpha-Linolenic acid metabolism	Metabolism	Lipid metabolism
TRINITY_DN24658_c0_g1	bvg:104905891	46.6	9.4e-94	-	4-coumarate--CoA ligase-like 5	K10526	OPC-8:0 CoA ligase 1	EC:6.2.1.-	bvg00592	alpha-Linolenic acid metabolism	Metabolism	Lipid metabolism
TRINITY_DN25554_c1_g1	mdm:103427712	34.1	1.1e-36	-	putative 12-oxophytodienoate reductase 11	K05894	12-oxophytodienoic acid reductase	EC:1.3.1.42	mdm00592	alpha-Linolenic acid metabolism	Metabolism	Lipid metabolism
TRINITY_DN26134_c0_g1	fve:101314365	95.7	0	-	peroxisomal fatty acid beta-oxidation multifunctional protein MFP2	K10527	enoyl-CoA hydratase/3-hydroxyacyl-CoA dehydrogenase	EC:4.2.1.17 1.1.1.35 1.1.1.211	fve00592	alpha-Linolenic acid metabolism	Metabolism	Lipid metabolism
TRINITY_DN26258_c0_g1	mtr:MTR_1g022455	51.7	7.8e-20	-	salicylic acid carboxyl methyltransferase	K08241	jasmonate O-methyltransferase	EC:2.1.1.141	mtr00592	alpha-Linolenic acid metabolism	Metabolism	Lipid metabolism
TRINITY_DN26258_c0_g2	nnu:104601814	59.7	2.2e-132	-	jasmonate O-methyltransferase	K08241	jasmonate O-methyltransferase	EC:2.1.1.141	nnu00592	alpha-Linolenic acid metabolism	Metabolism	Lipid metabolism
TRINITY_DN26287_c1_g8	atr:18428292	40.1	5.4e-73	-	phospholipase A(1) DAD1	K16818	phospholipase A1	EC:3.1.1.32	atr00592	alpha-Linolenic acid metabolism	Metabolism	Lipid metabolism
TRINITY_DN26573_c1_g2	sly:101258102	75	9.6e-10	-	peroxisomal fatty acid beta-oxidation multifunctional protein MFP2	K10527	enoyl-CoA hydratase/3-hydroxyacyl-CoA dehydrogenase	EC:4.2.1.17 1.1.1.35 1.1.1.211	sly00592	alpha-Linolenic acid metabolism	Metabolism	Lipid metabolism
TRINITY_DN26573_c1_g4	sly:101258102	58.3	9.7e-07	-	peroxisomal fatty acid beta-oxidation multifunctional protein MFP2	K10527	enoyl-CoA hydratase/3-hydroxyacyl-CoA dehydrogenase	EC:4.2.1.17 1.1.1.35 1.1.1.211	sly00592	alpha-Linolenic acid metabolism	Metabolism	Lipid metabolism
TRINITY_DN26667_c0_g1	mdm:103427712	34.3	1.1e-36	-	putative 12-oxophytodienoate reductase 11	K05894	12-oxophytodienoic acid reductase	EC:1.3.1.42	mdm00592	alpha-Linolenic acid metabolism	Metabolism	Lipid metabolism
TRINITY_DN26667_c0_g3	mdm:103427712	74.6	1.4e-27	-	putative 12-oxophytodienoate reductase 11	K05894	12-oxophytodienoic acid reductase	EC:1.3.1.42	mdm00592	alpha-Linolenic acid metabolism	Metabolism	Lipid metabolism
TRINITY_DN26722_c0_g1	mdm:103427712	38.6	8.5e-44	-	putative 12-oxophytodienoate reductase 11	K05894	12-oxophytodienoic acid reductase	EC:1.3.1.42	mdm00592	alpha-Linolenic acid metabolism	Metabolism	Lipid metabolism
TRINITY_DN26795_c1_g10	nnu:104602143	89.1	1.9e-205	-	alcohol dehydrogenase 1-like	K18857	alcohol dehydrogenase class-P	EC:1.1.1.1	nnu00592	alpha-Linolenic acid metabolism	Metabolism	Lipid metabolism
TRINITY_DN26795_c1_g6	fve:101311341	95	2.3e-214	-	alcohol dehydrogenase	K18857	alcohol dehydrogenase class-P	EC:1.1.1.1	fve00592	alpha-Linolenic acid metabolism	Metabolism	Lipid metabolism
TRINITY_DN26849_c0_g1	vvi:100257867	76.3	8.1e-210	-	linoleate 13S-lipoxygenase 2-1	K00454	lipoxygenase	EC:1.13.11.12	vvi00592	alpha-Linolenic acid metabolism	Metabolism	Lipid metabolism
TRINITY_DN31330_c0_g1	fve:101297697	89.1	9.5e-126	-	7-methylxanthosine synthase 1-like	K08241	jasmonate O-methyltransferase	EC:2.1.1.141	fve00592	alpha-Linolenic acid metabolism	Metabolism	Lipid metabolism
TRINITY_DN31338_c0_g8	mdm:103427712	61.5	5.1e-09	-	putative 12-oxophytodienoate reductase 11	K05894	12-oxophytodienoic acid reductase	EC:1.3.1.42	mdm00592	alpha-Linolenic acid metabolism	Metabolism	Lipid metabolism
TRINITY_DN31555_c0_g1	mtr:MTR_8g039720	28.1	2.9e-44	-	acyl:CoA ligase	K10526	OPC-8:0 CoA ligase 1	EC:6.2.1.-	mtr00592	alpha-Linolenic acid metabolism	Metabolism	Lipid metabolism
TRINITY_DN31742_c1_g4	fve:101298727	93.7	0	-	triacylglycerol lipase SDP1	K14674	TAG lipase / steryl ester hydrolase / phospholipase A2 / LPA acyltransferase	EC:3.1.1.3 3.1.1.13 3.1.1.4 2.3.1.51	fve00592	alpha-Linolenic acid metabolism	Metabolism	Lipid metabolism
TRINITY_DN31861_c0_g1	nnu:104595821	66.8	2.1e-199	-	allene oxide synthase-like	K01723	hydroperoxide dehydratase	EC:4.2.1.92	nnu00592	alpha-Linolenic acid metabolism	Metabolism	Lipid metabolism
TRINITY_DN31861_c0_g2	spen:107015529	79.6	3.5e-42	-	allene oxide synthase	K01723	hydroperoxide dehydratase	EC:4.2.1.92	spen00592	alpha-Linolenic acid metabolism	Metabolism	Lipid metabolism
TRINITY_DN32077_c1_g1	fve:101306996	90.6	0	-	linoleate 13S-lipoxygenase 2-1	K00454	lipoxygenase	EC:1.13.11.12	fve00592	alpha-Linolenic acid metabolism	Metabolism	Lipid metabolism
TRINITY_DN32221_c0_g2	nnu:104603032	67.7	7.4e-90	-	allene oxide cyclase 2	K10525	allene oxide cyclase	EC:5.3.99.6	nnu00592	alpha-Linolenic acid metabolism	Metabolism	Lipid metabolism
TRINITY_DN3233_c0_g1	pvu:PHAVU_011G056500g	99.9	0	-	hypothetical protein	K00454	lipoxygenase	EC:1.13.11.12	pvu00592	alpha-Linolenic acid metabolism	Metabolism	Lipid metabolism
TRINITY_DN32431_c0_g1	gmx:100788424	36.3	1.9e-29	-	phospholipase A(1) DAD1	K16818	phospholipase A1	EC:3.1.1.32	gmx00592	alpha-Linolenic acid metabolism	Metabolism	Lipid metabolism
TRINITY_DN32431_c1_g2	gmx:100817820	37.2	1e-51	-	phospholipase A(1) DAD1	K16818	phospholipase A1	EC:3.1.1.32	gmx00592	alpha-Linolenic acid metabolism	Metabolism	Lipid metabolism
TRINITY_DN32656_c1_g3	fve:101298571	92.1	0	-	lipoxygenase 6	K00454	lipoxygenase	EC:1.13.11.12	fve00592	alpha-Linolenic acid metabolism	Metabolism	Lipid metabolism
TRINITY_DN32721_c0_g1	apro:F751_6987	34.1	7.8e-26	-	Triacylglycerol lipase SDP1	K14674	TAG lipase / steryl ester hydrolase / phospholipase A2 / LPA acyltransferase	EC:3.1.1.3 3.1.1.13 3.1.1.4 2.3.1.51	apro00592	alpha-Linolenic acid metabolism	Metabolism	Lipid metabolism
TRINITY_DN32790_c0_g3	fve:101311411	86.6	0	-	linoleate 13S-lipoxygenase 2-1	K00454	lipoxygenase	EC:1.13.11.12	fve00592	alpha-Linolenic acid metabolism	Metabolism	Lipid metabolism
TRINITY_DN32936_c0_g1	fve:101311060	93.2	5.4e-213	-	alcohol dehydrogenase-like	K18857	alcohol dehydrogenase class-P	EC:1.1.1.1	fve00592	alpha-Linolenic acid metabolism	Metabolism	Lipid metabolism
TRINITY_DN32936_c0_g2	vvi:100250633	87.2	1.9e-36	-	alcohol dehydrogenase 1	K18857	alcohol dehydrogenase class-P	EC:1.1.1.1	vvi00592	alpha-Linolenic acid metabolism	Metabolism	Lipid metabolism
TRINITY_DN32936_c0_g3	nnu:104589271	91	3.9e-206	-	alcohol dehydrogenase	K18857	alcohol dehydrogenase class-P	EC:1.1.1.1	nnu00592	alpha-Linolenic acid metabolism	Metabolism	Lipid metabolism
TRINITY_DN33013_c0_g1	fve:101299562	94	3.7e-109	-	putative 12-oxophytodienoate reductase 11	K05894	12-oxophytodienoic acid reductase	EC:1.3.1.42	fve00592	alpha-Linolenic acid metabolism	Metabolism	Lipid metabolism
TRINITY_DN33013_c0_g2	fve:101301564	88.1	2.3e-127	-	12-oxophytodienoate reductase 1-like	K05894	12-oxophytodienoic acid reductase	EC:1.3.1.42	fve00592	alpha-Linolenic acid metabolism	Metabolism	Lipid metabolism
TRINITY_DN33047_c1_g1	brp:103855162	51.4	3.1e-120	-	(Z)-3-hexen-1-ol acetyltransferase-like	K18858	(Z)-3-hexen-1-ol acetyltransferase	EC:2.3.1.195	brp00592	alpha-Linolenic acid metabolism	Metabolism	Lipid metabolism
TRINITY_DN33261_c0_g1	gmx:100800549	36.6	8.4e-08	-	phospholipase A(1) DAD1	K16818	phospholipase A1	EC:3.1.1.32	gmx00592	alpha-Linolenic acid metabolism	Metabolism	Lipid metabolism
TRINITY_DN33793_c0_g1	atr:18428292	36.2	1.1e-13	-	phospholipase A(1) DAD1	K16818	phospholipase A1	EC:3.1.1.32	atr00592	alpha-Linolenic acid metabolism	Metabolism	Lipid metabolism
TRINITY_DN4850_c0_g1	fve:101308871	76	1.2e-76	-	phospholipase A2-alpha	K01047	secretory phospholipase A2	EC:3.1.1.4	fve00592	alpha-Linolenic acid metabolism	Metabolism	Lipid metabolism
TRINITY_DN6042_c0_g1	egu:105045555	55	1.9e-20	-	triacylglycerol lipase SDP1-like	K14674	TAG lipase / steryl ester hydrolase / phospholipase A2 / LPA acyltransferase	EC:3.1.1.3 3.1.1.13 3.1.1.4 2.3.1.51	egu00592	alpha-Linolenic acid metabolism	Metabolism	Lipid metabolism
TRINITY_DN6973_c0_g1	pop:POPTR_0004s15590g	78.6	1.4e-48	POPTRDRAFT_759609	hypothetical protein	K01723	hydroperoxide dehydratase	EC:4.2.1.92	pop00592	alpha-Linolenic acid metabolism	Metabolism	Lipid metabolism
TRINITY_DN7930_c0_g1	vvi:100232857	50	9.7e-14	ADH7	alcohol dehydrogenase 7	K18857	alcohol dehydrogenase class-P	EC:1.1.1.1	vvi00592	alpha-Linolenic acid metabolism	Metabolism	Lipid metabolism
TRINITY_DN8033_c0_g1	cit:102620930	89.3	8.6e-38	-	lipoxygenase 6	K00454	lipoxygenase	EC:1.13.11.12	cit00592	alpha-Linolenic acid metabolism	Metabolism	Lipid metabolism
TRINITY_DN8408_c0_g1	pvu:PHAVU_005G116800g	100	6.2e-31	-	hypothetical protein	K10528	hydroperoxide lyase	EC:4.1.2.-	pvu00592	alpha-Linolenic acid metabolism	Metabolism	Lipid metabolism
TRINITY_DN8408_c0_g2	pvu:PHAVU_005G116800g	100	1.1e-68	-	hypothetical protein	K10528	hydroperoxide lyase	EC:4.1.2.-	pvu00592	alpha-Linolenic acid metabolism	Metabolism	Lipid metabolism
TRINITY_DN27007_c0_g3	gra:105783845	45.2	4.6e-18	-	wall-associated receptor kinase-like 10	-	-	-	gra00520	Amino sugar and nucleotide sugar metabolism	Metabolism	Carbohydrate metabolism
TRINITY_DN27065_c0_g4	gmx:100794508	48.1	8.9e-70	-	G-type lectin S-receptor-like serine/threonine-protein kinase CES101	K01183	chitinase	EC:3.2.1.14	gmx00520	Amino sugar and nucleotide sugar metabolism	Metabolism	Carbohydrate metabolism
TRINITY_DN27065_c0_g5	gmx:100794508	32.3	1.8e-31	-	G-type lectin S-receptor-like serine/threonine-protein kinase CES101	K01183	chitinase	EC:3.2.1.14	gmx00520	Amino sugar and nucleotide sugar metabolism	Metabolism	Carbohydrate metabolism
TRINITY_DN27065_c0_g6	sot:102590164	35.9	7.9e-09	-	chitinase-3-like protein 2	K01183	chitinase	EC:3.2.1.14	sot00520	Amino sugar and nucleotide sugar metabolism	Metabolism	Carbohydrate metabolism
TRINITY_DN27065_c0_g7	gra:105783845	66.7	4.6e-08	-	wall-associated receptor kinase-like 10	-	-	-	gra00520	Amino sugar and nucleotide sugar metabolism	Metabolism	Carbohydrate metabolism
TRINITY_DN27086_c0_g12	thj:104799770	48.9	7.2e-27	-	uncharacterized LOC104799770	K13379	reversibly glycosylated polypeptide / UDP-arabinopyranose mutase	EC:2.4.1.- 5.4.99.30	thj00520	Amino sugar and nucleotide sugar metabolism	Metabolism	Carbohydrate metabolism
TRINITY_DN27095_c0_g1	aly:ARALYDRAFT_340891	39.1	6.7e-16	-	hypothetical protein	K00770	1,4-beta-D-xylan synthase	EC:2.4.2.24	aly00520	Amino sugar and nucleotide sugar metabolism	Metabolism	Carbohydrate metabolism
TRINITY_DN27114_c1_g1	gmx:100794508	56.7	3.4e-24	-	G-type lectin S-receptor-like serine/threonine-protein kinase CES101	K01183	chitinase	EC:3.2.1.14	gmx00520	Amino sugar and nucleotide sugar metabolism	Metabolism	Carbohydrate metabolism
TRINITY_DN27114_c1_g2	gra:105765943	43	3.2e-36	-	cysteine-rich receptor-like protein kinase 19	K01183	chitinase	EC:3.2.1.14	gra00520	Amino sugar and nucleotide sugar metabolism	Metabolism	Carbohydrate metabolism
TRINITY_DN27114_c1_g4	gra:105783845	61.5	1.6e-21	-	wall-associated receptor kinase-like 10	-	-	-	gra00520	Amino sugar and nucleotide sugar metabolism	Metabolism	Carbohydrate metabolism
TRINITY_DN27116_c0_g1	fve:101314495	96.8	2.7e-159	-	NADH--cytochrome b5 reductase 1-like	K00326	cytochrome-b5 reductase	EC:1.6.2.2	fve00520	Amino sugar and nucleotide sugar metabolism	Metabolism	Carbohydrate metabolism
TRINITY_DN27162_c0_g5	fve:101311063	97.9	4.1e-278	-	UDP-sulfoquinovose synthase	K06118	UDP-sulfoquinovose synthase	EC:3.13.1.1	fve00520	Amino sugar and nucleotide sugar metabolism	Metabolism	Carbohydrate metabolism
TRINITY_DN27238_c0_g1	fve:101309156	92.1	4.6e-230	-	galacturonokinase	K18677	galacturonokinase	EC:2.7.1.44	fve00520	Amino sugar and nucleotide sugar metabolism	Metabolism	Carbohydrate metabolism
TRINITY_DN27244_c0_g2	gra:105765866	42.2	7.9e-29	-	cysteine-rich receptor-like protein kinase 19	K01183	chitinase	EC:3.2.1.14	gra00520	Amino sugar and nucleotide sugar metabolism	Metabolism	Carbohydrate metabolism
TRINITY_DN27272_c0_g10	eus:EUTSA_v10001451mg	96.3	5.8e-09	-	hypothetical protein	K08678	UDP-glucuronate decarboxylase	EC:4.1.1.35	eus00520	Amino sugar and nucleotide sugar metabolism	Metabolism	Carbohydrate metabolism
TRINITY_DN27272_c0_g2	fve:101308244	97.3	4.5e-146	-	UDP-glucuronic acid decarboxylase 2	K08678	UDP-glucuronate decarboxylase	EC:4.1.1.35	fve00520	Amino sugar and nucleotide sugar metabolism	Metabolism	Carbohydrate metabolism
TRINITY_DN27272_c0_g7	fve:101314198	97.1	6.6e-36	-	alpha-1	K13379	reversibly glycosylated polypeptide / UDP-arabinopyranose mutase	EC:2.4.1.- 5.4.99.30	fve00520	Amino sugar and nucleotide sugar metabolism	Metabolism	Carbohydrate metabolism
TRINITY_DN27272_c0_g8	fve:101306629	98	5.5e-151	-	alpha-1	K13379	reversibly glycosylated polypeptide / UDP-arabinopyranose mutase	EC:2.4.1.- 5.4.99.30	fve00520	Amino sugar and nucleotide sugar metabolism	Metabolism	Carbohydrate metabolism
TRINITY_DN27272_c0_g9	gra:105788061	93.4	4.7e-179	-	alpha-1	K13379	reversibly glycosylated polypeptide / UDP-arabinopyranose mutase	EC:2.4.1.- 5.4.99.30	gra00520	Amino sugar and nucleotide sugar metabolism	Metabolism	Carbohydrate metabolism
TRINITY_DN27319_c1_g1	brp:103844566	47.1	2.6e-240	-	cellulose synthase-like protein D5	K00770	1,4-beta-D-xylan synthase	EC:2.4.2.24	brp00520	Amino sugar and nucleotide sugar metabolism	Metabolism	Carbohydrate metabolism
TRINITY_DN27354_c0_g2	fve:101310365	97.5	0	-	galacturonosyltransferase 8	K13648	alpha-1,4-galacturonosyltransferase	EC:2.4.1.43	fve00520	Amino sugar and nucleotide sugar metabolism	Metabolism	Carbohydrate metabolism
TRINITY_DN27357_c0_g6	fve:101309789	94.1	4.4e-172	-	probable fructokinase-4	K00847	fructokinase	EC:2.7.1.4	fve00520	Amino sugar and nucleotide sugar metabolism	Metabolism	Carbohydrate metabolism
TRINITY_DN27387_c1_g3	thj:104825951	71.8	0	-	cellulose synthase-like protein D5	K00770	1,4-beta-D-xylan synthase	EC:2.4.2.24	thj00520	Amino sugar and nucleotide sugar metabolism	Metabolism	Carbohydrate metabolism
TRINITY_DN27387_c1_g4	jcu:105642579	66.8	0	-	cellulose synthase-like protein D5	K00770	1,4-beta-D-xylan synthase	EC:2.4.2.24	jcu00520	Amino sugar and nucleotide sugar metabolism	Metabolism	Carbohydrate metabolism
TRINITY_DN27395_c0_g1	pmum:103341229	74.2	1.4e-44	-	cysteine-rich receptor-like protein kinase 19	K01183	chitinase	EC:3.2.1.14	pmum00520	Amino sugar and nucleotide sugar metabolism	Metabolism	Carbohydrate metabolism
TRINITY_DN27395_c0_g2	pmum:103341229	71.4	2.4e-22	-	cysteine-rich receptor-like protein kinase 19	K01183	chitinase	EC:3.2.1.14	pmum00520	Amino sugar and nucleotide sugar metabolism	Metabolism	Carbohydrate metabolism
TRINITY_DN27395_c0_g4	pmum:103341229	87.1	6e-39	-	cysteine-rich receptor-like protein kinase 19	K01183	chitinase	EC:3.2.1.14	pmum00520	Amino sugar and nucleotide sugar metabolism	Metabolism	Carbohydrate metabolism
TRINITY_DN27395_c0_g5	pmum:103341229	79.5	7.2e-32	-	cysteine-rich receptor-like protein kinase 19	K01183	chitinase	EC:3.2.1.14	pmum00520	Amino sugar and nucleotide sugar metabolism	Metabolism	Carbohydrate metabolism
TRINITY_DN27395_c1_g1	gmx:100794508	38	4.4e-41	-	G-type lectin S-receptor-like serine/threonine-protein kinase CES101	K01183	chitinase	EC:3.2.1.14	gmx00520	Amino sugar and nucleotide sugar metabolism	Metabolism	Carbohydrate metabolism
TRINITY_DN27456_c0_g1	fve:101303359	99.1	1.1e-203	-	GDP-mannose 4	K01711	GDPmannose 4,6-dehydratase	EC:4.2.1.47	fve00520	Amino sugar and nucleotide sugar metabolism	Metabolism	Carbohydrate metabolism
TRINITY_DN27456_c0_g3	bna:106359921	91.4	1e-31	-	GDP-mannose 4	K01711	GDPmannose 4,6-dehydratase	EC:4.2.1.47	bna00520	Amino sugar and nucleotide sugar metabolism	Metabolism	Carbohydrate metabolism
TRINITY_DN27456_c1_g6	cit:102613014	95.8	1.2e-105	-	GDP-mannose 4	K01711	GDPmannose 4,6-dehydratase	EC:4.2.1.47	cit00520	Amino sugar and nucleotide sugar metabolism	Metabolism	Carbohydrate metabolism
TRINITY_DN27456_c1_g9	csv:101208005	94.7	8e-35	-	GDP-mannose 4	K01711	GDPmannose 4,6-dehydratase	EC:4.2.1.47	csv00520	Amino sugar and nucleotide sugar metabolism	Metabolism	Carbohydrate metabolism
TRINITY_DN27539_c0_g1	mtr:MTR_7g116350	50.7	1e-147	-	class III chitinase	K01183	chitinase	EC:3.2.1.14	mtr00520	Amino sugar and nucleotide sugar metabolism	Metabolism	Carbohydrate metabolism
TRINITY_DN27555_c0_g2	fve:101314646	96.1	1.2e-209	-	mannose-1-phosphate guanyltransferase alpha	K00966	mannose-1-phosphate guanylyltransferase	EC:2.7.7.13	fve00520	Amino sugar and nucleotide sugar metabolism	Metabolism	Carbohydrate metabolism
TRINITY_DN27555_c0_g4	fve:101314646	48.9	1.2e-14	-	mannose-1-phosphate guanyltransferase alpha	K00966	mannose-1-phosphate guanylyltransferase	EC:2.7.7.13	fve00520	Amino sugar and nucleotide sugar metabolism	Metabolism	Carbohydrate metabolism
TRINITY_DN27564_c0_g1	fve:101303112	95.1	1.1e-179	-	putative GDP-L-fucose synthase 2	K02377	GDP-L-fucose synthase	EC:1.1.1.271	fve00520	Amino sugar and nucleotide sugar metabolism	Metabolism	Carbohydrate metabolism
TRINITY_DN27583_c0_g9	thj:104808371	34.6	6.5e-85	-	uncharacterized LOC104808371	K12447	UDP-sugar pyrophosphorylase	EC:2.7.7.64	thj00520	Amino sugar and nucleotide sugar metabolism	Metabolism	Carbohydrate metabolism
TRINITY_DN27620_c0_g1	thj:104808371	48.6	1.4e-36	-	uncharacterized LOC104808371	K12447	UDP-sugar pyrophosphorylase	EC:2.7.7.64	thj00520	Amino sugar and nucleotide sugar metabolism	Metabolism	Carbohydrate metabolism
TRINITY_DN27620_c0_g2	thj:104808371	50.7	9.7e-33	-	uncharacterized LOC104808371	K12447	UDP-sugar pyrophosphorylase	EC:2.7.7.64	thj00520	Amino sugar and nucleotide sugar metabolism	Metabolism	Carbohydrate metabolism
TRINITY_DN27633_c0_g3	mdm:103407923	78.4	9e-80	-	UTP--glucose-1-phosphate uridylyltransferase-like	K00963	UTP--glucose-1-phosphate uridylyltransferase	EC:2.7.7.9	mdm00520	Amino sugar and nucleotide sugar metabolism	Metabolism	Carbohydrate metabolism
TRINITY_DN27633_c0_g4	fve:101292634	90.7	4.7e-228	-	UTP--glucose-1-phosphate uridylyltransferase	K00963	UTP--glucose-1-phosphate uridylyltransferase	EC:2.7.7.9	fve00520	Amino sugar and nucleotide sugar metabolism	Metabolism	Carbohydrate metabolism
TRINITY_DN27673_c0_g1	aly:ARALYDRAFT_340891	79.3	2.8e-61	-	hypothetical protein	K00770	1,4-beta-D-xylan synthase	EC:2.4.2.24	aly00520	Amino sugar and nucleotide sugar metabolism	Metabolism	Carbohydrate metabolism
TRINITY_DN27700_c0_g5	gra:105788061	90.4	3.3e-204	-	alpha-1	K13379	reversibly glycosylated polypeptide / UDP-arabinopyranose mutase	EC:2.4.1.- 5.4.99.30	gra00520	Amino sugar and nucleotide sugar metabolism	Metabolism	Carbohydrate metabolism
TRINITY_DN27700_c0_g7	tcc:TCM_014329	87.9	1.8e-43	-	Reversibly glycosylated polypeptide 3	K13379	reversibly glycosylated polypeptide / UDP-arabinopyranose mutase	EC:2.4.1.- 5.4.99.30	tcc00520	Amino sugar and nucleotide sugar metabolism	Metabolism	Carbohydrate metabolism
TRINITY_DN27725_c0_g1	gmx:100794508	51.2	1e-16	-	G-type lectin S-receptor-like serine/threonine-protein kinase CES101	K01183	chitinase	EC:3.2.1.14	gmx00520	Amino sugar and nucleotide sugar metabolism	Metabolism	Carbohydrate metabolism
TRINITY_DN27725_c1_g1	gmx:100794508	44.7	8.1e-110	-	G-type lectin S-receptor-like serine/threonine-protein kinase CES101	K01183	chitinase	EC:3.2.1.14	gmx00520	Amino sugar and nucleotide sugar metabolism	Metabolism	Carbohydrate metabolism
TRINITY_DN27725_c1_g3	gmx:100794508	53.8	3.2e-96	-	G-type lectin S-receptor-like serine/threonine-protein kinase CES101	K01183	chitinase	EC:3.2.1.14	gmx00520	Amino sugar and nucleotide sugar metabolism	Metabolism	Carbohydrate metabolism
TRINITY_DN27757_c0_g1	gmx:100779584	91.5	8.9e-17	-	UDP-glucuronic acid decarboxylase 1-like	K08678	UDP-glucuronate decarboxylase	EC:4.1.1.35	gmx00520	Amino sugar and nucleotide sugar metabolism	Metabolism	Carbohydrate metabolism
TRINITY_DN27815_c0_g1	thj:104808371	38	1.3e-39	-	uncharacterized LOC104808371	K12447	UDP-sugar pyrophosphorylase	EC:2.7.7.64	thj00520	Amino sugar and nucleotide sugar metabolism	Metabolism	Carbohydrate metabolism
TRINITY_DN27848_c0_g2	fve:101291142	94.2	5.1e-195	-	UDP-glucose 4-epimerase GEPI48-like	K01784	UDP-glucose 4-epimerase	EC:5.1.3.2	fve00520	Amino sugar and nucleotide sugar metabolism	Metabolism	Carbohydrate metabolism
TRINITY_DN27848_c0_g3	fve:101291142	85.2	1.7e-06	-	UDP-glucose 4-epimerase GEPI48-like	K01784	UDP-glucose 4-epimerase	EC:5.1.3.2	fve00520	Amino sugar and nucleotide sugar metabolism	Metabolism	Carbohydrate metabolism
TRINITY_DN27864_c0_g2	sly:544146	40.1	7e-53	CHI14	chitinase	K01183	chitinase	EC:3.2.1.14	sly00520	Amino sugar and nucleotide sugar metabolism	Metabolism	Carbohydrate metabolism
TRINITY_DN27882_c0_g3	pper:PRUPE_ppa004887mg	78.4	1.2e-207	-	hypothetical protein	K00972	UDP-N-acetylglucosamine/UDP-N-acetylgalactosamine diphosphorylase	EC:2.7.7.23 2.7.7.83	pper00520	Amino sugar and nucleotide sugar metabolism	Metabolism	Carbohydrate metabolism
TRINITY_DN27890_c0_g2	ath:AT3G12500	41.3	6.4e-52	HCHIB	basic chitinase B	K01183	chitinase	EC:3.2.1.14	ath00520	Amino sugar and nucleotide sugar metabolism	Metabolism	Carbohydrate metabolism
TRINITY_DN27912_c1_g1	fve:101313747	93.5	0	-	bifunctional fucokinase/fucose pyrophosphorylase	K05305	fucokinase	EC:2.7.1.52	fve00520	Amino sugar and nucleotide sugar metabolism	Metabolism	Carbohydrate metabolism
TRINITY_DN27920_c1_g6	nnu:104605467	35.7	3.7e-08	-	chitotriosidase-1-like	K01183	chitinase	EC:3.2.1.14	nnu00520	Amino sugar and nucleotide sugar metabolism	Metabolism	Carbohydrate metabolism
TRINITY_DN27920_c1_g9	thj:104808371	35.5	3.8e-06	-	uncharacterized LOC104808371	K12447	UDP-sugar pyrophosphorylase	EC:2.7.7.64	thj00520	Amino sugar and nucleotide sugar metabolism	Metabolism	Carbohydrate metabolism
TRINITY_DN27938_c0_g1	mus:103981792	34.9	3.9e-51	-	fructokinase-1-like	K00847	fructokinase	EC:2.7.1.4	mus00520	Amino sugar and nucleotide sugar metabolism	Metabolism	Carbohydrate metabolism
TRINITY_DN27969_c1_g2	aly:ARALYDRAFT_887416	50.9	6.2e-164	-	hypothetical protein	K00770	1,4-beta-D-xylan synthase	EC:2.4.2.24	aly00520	Amino sugar and nucleotide sugar metabolism	Metabolism	Carbohydrate metabolism
TRINITY_DN27969_c1_g3	vvi:100243459	56.6	8.8e-100	-	cellulose synthase-like protein D5	K00770	1,4-beta-D-xylan synthase	EC:2.4.2.24	vvi00520	Amino sugar and nucleotide sugar metabolism	Metabolism	Carbohydrate metabolism
TRINITY_DN27969_c1_g4	tcc:TCM_004744	40.1	3.7e-95	-	Cellulose synthase-like D5	K00770	1,4-beta-D-xylan synthase	EC:2.4.2.24	tcc00520	Amino sugar and nucleotide sugar metabolism	Metabolism	Carbohydrate metabolism
TRINITY_DN27969_c1_g5	vvi:100243459	44	4.4e-243	-	cellulose synthase-like protein D5	K00770	1,4-beta-D-xylan synthase	EC:2.4.2.24	vvi00520	Amino sugar and nucleotide sugar metabolism	Metabolism	Carbohydrate metabolism
TRINITY_DN27969_c1_g6	vra:106757692	53.4	1.3e-43	-	cellulose synthase-like protein D5	K00770	1,4-beta-D-xylan synthase	EC:2.4.2.24	vra00520	Amino sugar and nucleotide sugar metabolism	Metabolism	Carbohydrate metabolism
TRINITY_DN27969_c1_g7	thj:104801292	64.2	8.5e-17	-	cellulose synthase-like protein D5	K00770	1,4-beta-D-xylan synthase	EC:2.4.2.24	thj00520	Amino sugar and nucleotide sugar metabolism	Metabolism	Carbohydrate metabolism
TRINITY_DN28035_c1_g5	mtr:MTR_7g116350	58.2	3.5e-12	-	class III chitinase	K01183	chitinase	EC:3.2.1.14	mtr00520	Amino sugar and nucleotide sugar metabolism	Metabolism	Carbohydrate metabolism
TRINITY_DN28059_c0_g1	gmx:100794508	44.2	2e-36	-	G-type lectin S-receptor-like serine/threonine-protein kinase CES101	K01183	chitinase	EC:3.2.1.14	gmx00520	Amino sugar and nucleotide sugar metabolism	Metabolism	Carbohydrate metabolism
TRINITY_DN28059_c0_g2	nnu:104603349	52.7	5.5e-50	-	G-type lectin S-receptor-like serine/threonine-protein kinase At1g11300	K01183	chitinase	EC:3.2.1.14	nnu00520	Amino sugar and nucleotide sugar metabolism	Metabolism	Carbohydrate metabolism
TRINITY_DN28061_c0_g2	mtr:MTR_7g116350	32.5	2e-49	-	class III chitinase	K01183	chitinase	EC:3.2.1.14	mtr00520	Amino sugar and nucleotide sugar metabolism	Metabolism	Carbohydrate metabolism
TRINITY_DN28112_c1_g2	fve:101295878	94.7	2.8e-257	-	probable galacturonosyltransferase 15	K13648	alpha-1,4-galacturonosyltransferase	EC:2.4.1.43	fve00520	Amino sugar and nucleotide sugar metabolism	Metabolism	Carbohydrate metabolism
TRINITY_DN28157_c0_g1	gmx:100794508	59.9	1e-110	-	G-type lectin S-receptor-like serine/threonine-protein kinase CES101	K01183	chitinase	EC:3.2.1.14	gmx00520	Amino sugar and nucleotide sugar metabolism	Metabolism	Carbohydrate metabolism
TRINITY_DN28157_c0_g2	gmx:100794508	51.8	3.7e-114	-	G-type lectin S-receptor-like serine/threonine-protein kinase CES101	K01183	chitinase	EC:3.2.1.14	gmx00520	Amino sugar and nucleotide sugar metabolism	Metabolism	Carbohydrate metabolism
TRINITY_DN28163_c0_g1	bdi:100822931	36.4	6e-30	-	probable mixed-linked glucan synthase 8	K00770	1,4-beta-D-xylan synthase	EC:2.4.2.24	bdi00520	Amino sugar and nucleotide sugar metabolism	Metabolism	Carbohydrate metabolism
TRINITY_DN28249_c0_g1	fve:101311976	96.6	2.1e-246	-	UDP-glucuronic acid decarboxylase 1	K08678	UDP-glucuronate decarboxylase	EC:4.1.1.35	fve00520	Amino sugar and nucleotide sugar metabolism	Metabolism	Carbohydrate metabolism
TRINITY_DN28249_c0_g3	vvi:100257232	84.8	1.1e-211	-	UDP-glucuronic acid decarboxylase 2-like	K08678	UDP-glucuronate decarboxylase	EC:4.1.1.35	vvi00520	Amino sugar and nucleotide sugar metabolism	Metabolism	Carbohydrate metabolism
TRINITY_DN28249_c0_g4	vvi:100257232	85.9	1.5e-215	-	UDP-glucuronic acid decarboxylase 2-like	K08678	UDP-glucuronate decarboxylase	EC:4.1.1.35	vvi00520	Amino sugar and nucleotide sugar metabolism	Metabolism	Carbohydrate metabolism
TRINITY_DN28392_c0_g1	gmx:100794508	43.9	6.3e-109	-	G-type lectin S-receptor-like serine/threonine-protein kinase CES101	K01183	chitinase	EC:3.2.1.14	gmx00520	Amino sugar and nucleotide sugar metabolism	Metabolism	Carbohydrate metabolism
TRINITY_DN28392_c0_g2	gmx:100794508	46.3	1.1e-107	-	G-type lectin S-receptor-like serine/threonine-protein kinase CES101	K01183	chitinase	EC:3.2.1.14	gmx00520	Amino sugar and nucleotide sugar metabolism	Metabolism	Carbohydrate metabolism
TRINITY_DN28392_c0_g4	gmx:100794508	42.3	5.4e-113	-	G-type lectin S-receptor-like serine/threonine-protein kinase CES101	K01183	chitinase	EC:3.2.1.14	gmx00520	Amino sugar and nucleotide sugar metabolism	Metabolism	Carbohydrate metabolism
TRINITY_DN28392_c0_g5	tcc:TCM_037104	52.8	3.4e-51	-	Cysteine-rich RLK 34	K01183	chitinase	EC:3.2.1.14	tcc00520	Amino sugar and nucleotide sugar metabolism	Metabolism	Carbohydrate metabolism
TRINITY_DN28429_c0_g1	pda:103721335	76.8	1.2e-35	-	acidic endochitinase-like	K01183	chitinase	EC:3.2.1.14	pda00520	Amino sugar and nucleotide sugar metabolism	Metabolism	Carbohydrate metabolism
TRINITY_DN28478_c0_g2	bdi:100839600	59.2	1.1e-23	-	cysteine-rich receptor-like protein kinase 15	K01183	chitinase	EC:3.2.1.14	bdi00520	Amino sugar and nucleotide sugar metabolism	Metabolism	Carbohydrate metabolism
TRINITY_DN28478_c0_g3	zma:103653161	46.5	1.4e-28	-	probable receptor-like protein kinase At5g39020-like	K01183	chitinase	EC:3.2.1.14	zma00520	Amino sugar and nucleotide sugar metabolism	Metabolism	Carbohydrate metabolism
TRINITY_DN28489_c0_g10	nnu:104605467	42.6	1.7e-18	-	chitotriosidase-1-like	K01183	chitinase	EC:3.2.1.14	nnu00520	Amino sugar and nucleotide sugar metabolism	Metabolism	Carbohydrate metabolism
TRINITY_DN28494_c0_g1	gmx:100794508	36.9	8.8e-11	-	G-type lectin S-receptor-like serine/threonine-protein kinase CES101	K01183	chitinase	EC:3.2.1.14	gmx00520	Amino sugar and nucleotide sugar metabolism	Metabolism	Carbohydrate metabolism
TRINITY_DN28494_c0_g12	gmx:100794508	43.4	3e-11	-	G-type lectin S-receptor-like serine/threonine-protein kinase CES101	K01183	chitinase	EC:3.2.1.14	gmx00520	Amino sugar and nucleotide sugar metabolism	Metabolism	Carbohydrate metabolism
TRINITY_DN28494_c0_g2	gra:105765866	52.9	5.3e-79	-	cysteine-rich receptor-like protein kinase 19	K01183	chitinase	EC:3.2.1.14	gra00520	Amino sugar and nucleotide sugar metabolism	Metabolism	Carbohydrate metabolism
TRINITY_DN28494_c0_g3	gmx:100794508	37.8	2.2e-10	-	G-type lectin S-receptor-like serine/threonine-protein kinase CES101	K01183	chitinase	EC:3.2.1.14	gmx00520	Amino sugar and nucleotide sugar metabolism	Metabolism	Carbohydrate metabolism
TRINITY_DN28494_c0_g4	gmx:100794508	52	3.2e-52	-	G-type lectin S-receptor-like serine/threonine-protein kinase CES101	K01183	chitinase	EC:3.2.1.14	gmx00520	Amino sugar and nucleotide sugar metabolism	Metabolism	Carbohydrate metabolism
TRINITY_DN28494_c0_g7	gmx:100794508	36.7	7.5e-15	-	G-type lectin S-receptor-like serine/threonine-protein kinase CES101	K01183	chitinase	EC:3.2.1.14	gmx00520	Amino sugar and nucleotide sugar metabolism	Metabolism	Carbohydrate metabolism
TRINITY_DN28494_c0_g9	gra:105765943	65.6	2.2e-31	-	cysteine-rich receptor-like protein kinase 19	K01183	chitinase	EC:3.2.1.14	gra00520	Amino sugar and nucleotide sugar metabolism	Metabolism	Carbohydrate metabolism
TRINITY_DN28518_c0_g1	gmx:100794508	47.6	7.2e-107	-	G-type lectin S-receptor-like serine/threonine-protein kinase CES101	K01183	chitinase	EC:3.2.1.14	gmx00520	Amino sugar and nucleotide sugar metabolism	Metabolism	Carbohydrate metabolism
TRINITY_DN28595_c0_g2	bdi:100839600	42.7	1.1e-27	-	cysteine-rich receptor-like protein kinase 15	K01183	chitinase	EC:3.2.1.14	bdi00520	Amino sugar and nucleotide sugar metabolism	Metabolism	Carbohydrate metabolism
TRINITY_DN28595_c0_g4	bdi:100839600	38.8	1.8e-26	-	cysteine-rich receptor-like protein kinase 15	K01183	chitinase	EC:3.2.1.14	bdi00520	Amino sugar and nucleotide sugar metabolism	Metabolism	Carbohydrate metabolism
TRINITY_DN28595_c0_g9	bdi:100839600	43.5	5.7e-41	-	cysteine-rich receptor-like protein kinase 15	K01183	chitinase	EC:3.2.1.14	bdi00520	Amino sugar and nucleotide sugar metabolism	Metabolism	Carbohydrate metabolism
TRINITY_DN28635_c0_g10	pop:POPTR_0014s12000g	39	6.9e-08	POPTRDRAFT_1099076	cellulose synthase family protein	K00770	1,4-beta-D-xylan synthase	EC:2.4.2.24	pop00520	Amino sugar and nucleotide sugar metabolism	Metabolism	Carbohydrate metabolism
TRINITY_DN28653_c0_g3	bdi:100839600	43.7	2.9e-45	-	cysteine-rich receptor-like protein kinase 15	K01183	chitinase	EC:3.2.1.14	bdi00520	Amino sugar and nucleotide sugar metabolism	Metabolism	Carbohydrate metabolism
TRINITY_DN28747_c0_g3	gmx:100794508	44.5	1.9e-20	-	G-type lectin S-receptor-like serine/threonine-protein kinase CES101	K01183	chitinase	EC:3.2.1.14	gmx00520	Amino sugar and nucleotide sugar metabolism	Metabolism	Carbohydrate metabolism
TRINITY_DN28778_c1_g2	gmx:100794508	67.6	5.3e-07	-	G-type lectin S-receptor-like serine/threonine-protein kinase CES101	K01183	chitinase	EC:3.2.1.14	gmx00520	Amino sugar and nucleotide sugar metabolism	Metabolism	Carbohydrate metabolism
TRINITY_DN28856_c0_g2	smo:SELMODRAFT_409075	67.9	1.1e-92	-	hypothetical protein	K01810	glucose-6-phosphate isomerase	EC:5.3.1.9	smo00520	Amino sugar and nucleotide sugar metabolism	Metabolism	Carbohydrate metabolism
TRINITY_DN28878_c0_g1	nnu:104587424	72.7	8.4e-32	-	beta-xylosidase/alpha-L-arabinofuranosidase 2-like	K15920	beta-D-xylosidase 4	EC:3.2.1.37	nnu00520	Amino sugar and nucleotide sugar metabolism	Metabolism	Carbohydrate metabolism
TRINITY_DN28878_c0_g2	nnu:104600010	85.7	5.8e-20	-	beta-xylosidase/alpha-L-arabinofuranosidase 2-like	K15920	beta-D-xylosidase 4	EC:3.2.1.37	nnu00520	Amino sugar and nucleotide sugar metabolism	Metabolism	Carbohydrate metabolism
TRINITY_DN28878_c0_g4	bna:106365857	73.7	0	-	beta-D-xylosidase 1	K15920	beta-D-xylosidase 4	EC:3.2.1.37	bna00520	Amino sugar and nucleotide sugar metabolism	Metabolism	Carbohydrate metabolism
TRINITY_DN28878_c0_g5	smo:SELMODRAFT_101733	51.5	9.8e-230	-	hypothetical protein	K15920	beta-D-xylosidase 4	EC:3.2.1.37	smo00520	Amino sugar and nucleotide sugar metabolism	Metabolism	Carbohydrate metabolism
TRINITY_DN28907_c0_g1	fve:101302003	90.1	1.5e-158	-	basic endochitinase-like	K01183	chitinase	EC:3.2.1.14	fve00520	Amino sugar and nucleotide sugar metabolism	Metabolism	Carbohydrate metabolism
TRINITY_DN28928_c0_g1	bdi:100839600	39.7	6.2e-60	-	cysteine-rich receptor-like protein kinase 15	K01183	chitinase	EC:3.2.1.14	bdi00520	Amino sugar and nucleotide sugar metabolism	Metabolism	Carbohydrate metabolism
TRINITY_DN28951_c0_g4	fve:101312817	97.7	7e-202	-	UDP-glucuronate 4-epimerase 6	K08679	UDP-glucuronate 4-epimerase	EC:5.1.3.6	fve00520	Amino sugar and nucleotide sugar metabolism	Metabolism	Carbohydrate metabolism
TRINITY_DN28951_c0_g5	vvi:100241904	88.4	3.3e-193	-	UDP-glucuronate 4-epimerase 6	K08679	UDP-glucuronate 4-epimerase	EC:5.1.3.6	vvi00520	Amino sugar and nucleotide sugar metabolism	Metabolism	Carbohydrate metabolism
TRINITY_DN28951_c0_g6	rcu:RCOM_0782170	89.4	7.1e-218	-	UDP-glucuronate 5-epimerase	K08679	UDP-glucuronate 4-epimerase	EC:5.1.3.6	rcu00520	Amino sugar and nucleotide sugar metabolism	Metabolism	Carbohydrate metabolism
TRINITY_DN28965_c0_g1	gmx:100794508	48.6	4.8e-116	-	G-type lectin S-receptor-like serine/threonine-protein kinase CES101	K01183	chitinase	EC:3.2.1.14	gmx00520	Amino sugar and nucleotide sugar metabolism	Metabolism	Carbohydrate metabolism
TRINITY_DN29000_c0_g7	gsl:Gasu_09360	27.6	3.1e-27	-	galactokinase	K00849	galactokinase	EC:2.7.1.6	gsl00520	Amino sugar and nucleotide sugar metabolism	Metabolism	Carbohydrate metabolism
TRINITY_DN29012_c1_g7	mdm:103450217	39	2.7e-10	-	UDP-glucuronic acid decarboxylase 1-like	K08678	UDP-glucuronate decarboxylase	EC:4.1.1.35	mdm00520	Amino sugar and nucleotide sugar metabolism	Metabolism	Carbohydrate metabolism
TRINITY_DN29065_c0_g7	fve:101306933	95.5	5.2e-200	-	probable UDP-arabinopyranose mutase 5	K13379	reversibly glycosylated polypeptide / UDP-arabinopyranose mutase	EC:2.4.1.- 5.4.99.30	fve00520	Amino sugar and nucleotide sugar metabolism	Metabolism	Carbohydrate metabolism
TRINITY_DN29139_c0_g3	gmx:100794508	55.6	1.1e-19	-	G-type lectin S-receptor-like serine/threonine-protein kinase CES101	K01183	chitinase	EC:3.2.1.14	gmx00520	Amino sugar and nucleotide sugar metabolism	Metabolism	Carbohydrate metabolism
TRINITY_DN29139_c0_g5	gmx:100794508	62.9	5.4e-34	-	G-type lectin S-receptor-like serine/threonine-protein kinase CES101	K01183	chitinase	EC:3.2.1.14	gmx00520	Amino sugar and nucleotide sugar metabolism	Metabolism	Carbohydrate metabolism
TRINITY_DN29216_c0_g3	fve:101304981	80.4	5e-15	-	alpha-L-arabinofuranosidase 1	K01209	alpha-N-arabinofuranosidase	EC:3.2.1.55	fve00520	Amino sugar and nucleotide sugar metabolism	Metabolism	Carbohydrate metabolism
TRINITY_DN29233_c0_g3	nnu:104608336	92	3.4e-163	-	probable rhamnose biosynthetic enzyme 1	K12451	3,5-epimerase/4-reductase	EC:5.1.3.- 1.1.1.-	nnu00520	Amino sugar and nucleotide sugar metabolism	Metabolism	Carbohydrate metabolism
TRINITY_DN29233_c0_g4	nnu:104608978	89.9	0	-	probable rhamnose biosynthetic enzyme 1	K12450	UDP-glucose 4,6-dehydratase	EC:4.2.1.76	nnu00520	Amino sugar and nucleotide sugar metabolism	Metabolism	Carbohydrate metabolism
TRINITY_DN29233_c0_g5	fve:101291504	98	2.2e-140	-	trifunctional UDP-glucose 4	K12450	UDP-glucose 4,6-dehydratase	EC:4.2.1.76	fve00520	Amino sugar and nucleotide sugar metabolism	Metabolism	Carbohydrate metabolism
TRINITY_DN29243_c0_g6	cic:CICLE_v10030182mg	42	2.4e-39	-	hypothetical protein	K01183	chitinase	EC:3.2.1.14	cic00520	Amino sugar and nucleotide sugar metabolism	Metabolism	Carbohydrate metabolism
TRINITY_DN29270_c0_g4	csv:101216853	42.6	2.1e-50	-	endochitinase A-like	K01183	chitinase	EC:3.2.1.14	csv00520	Amino sugar and nucleotide sugar metabolism	Metabolism	Carbohydrate metabolism
TRINITY_DN29281_c0_g4	bdi:100843665	28	4.6e-12	-	transcription factor ABORTED MICROSPORES-like	K16190	glucuronokinase	EC:2.7.1.43	bdi00520	Amino sugar and nucleotide sugar metabolism	Metabolism	Carbohydrate metabolism
TRINITY_DN29338_c0_g1	nnu:104603349	46.5	7.9e-52	-	G-type lectin S-receptor-like serine/threonine-protein kinase At1g11300	K01183	chitinase	EC:3.2.1.14	nnu00520	Amino sugar and nucleotide sugar metabolism	Metabolism	Carbohydrate metabolism
TRINITY_DN29364_c0_g4	fve:101308455	90.8	1.4e-104	-	glucose-1-phosphate adenylyltransferase large subunit 3	K00975	glucose-1-phosphate adenylyltransferase	EC:2.7.7.27	fve00520	Amino sugar and nucleotide sugar metabolism	Metabolism	Carbohydrate metabolism
TRINITY_DN29364_c0_g5	fve:101308455	94.4	3.2e-22	-	glucose-1-phosphate adenylyltransferase large subunit 3	K00975	glucose-1-phosphate adenylyltransferase	EC:2.7.7.27	fve00520	Amino sugar and nucleotide sugar metabolism	Metabolism	Carbohydrate metabolism
TRINITY_DN29365_c0_g3	thj:104808371	46.2	1.8e-121	-	uncharacterized LOC104808371	K12447	UDP-sugar pyrophosphorylase	EC:2.7.7.64	thj00520	Amino sugar and nucleotide sugar metabolism	Metabolism	Carbohydrate metabolism
TRINITY_DN29373_c1_g1	bdi:100839600	45.3	3.3e-12	-	cysteine-rich receptor-like protein kinase 15	K01183	chitinase	EC:3.2.1.14	bdi00520	Amino sugar and nucleotide sugar metabolism	Metabolism	Carbohydrate metabolism
TRINITY_DN29373_c1_g2	pper:PRUPE_ppa019682mg	80.3	1.7e-26	-	hypothetical protein	K01183	chitinase	EC:3.2.1.14	pper00520	Amino sugar and nucleotide sugar metabolism	Metabolism	Carbohydrate metabolism
TRINITY_DN29373_c1_g5	bdi:100839600	50.5	8.8e-86	-	cysteine-rich receptor-like protein kinase 15	K01183	chitinase	EC:3.2.1.14	bdi00520	Amino sugar and nucleotide sugar metabolism	Metabolism	Carbohydrate metabolism
TRINITY_DN29385_c0_g1	thj:104808371	49.9	1.4e-105	-	uncharacterized LOC104808371	K12447	UDP-sugar pyrophosphorylase	EC:2.7.7.64	thj00520	Amino sugar and nucleotide sugar metabolism	Metabolism	Carbohydrate metabolism
TRINITY_DN29454_c1_g4	pvu:PHAVU_007G064900g	100	2.8e-34	-	hypothetical protein	K01835	phosphoglucomutase	EC:5.4.2.2	pvu00520	Amino sugar and nucleotide sugar metabolism	Metabolism	Carbohydrate metabolism
TRINITY_DN29454_c1_g5	fve:101306763	97.1	2.1e-260	-	phosphoglucomutase	K01835	phosphoglucomutase	EC:5.4.2.2	fve00520	Amino sugar and nucleotide sugar metabolism	Metabolism	Carbohydrate metabolism
TRINITY_DN29473_c0_g2	mdm:103435476	89.6	4.1e-17	-	UDP-glucuronate 4-epimerase 1	K08679	UDP-glucuronate 4-epimerase	EC:5.1.3.6	mdm00520	Amino sugar and nucleotide sugar metabolism	Metabolism	Carbohydrate metabolism
TRINITY_DN29473_c0_g3	fve:101293767	95.9	4.1e-248	-	UDP-glucuronate 4-epimerase 1	K08679	UDP-glucuronate 4-epimerase	EC:5.1.3.6	fve00520	Amino sugar and nucleotide sugar metabolism	Metabolism	Carbohydrate metabolism
TRINITY_DN29481_c0_g1	fve:101310738	86	3.5e-18	-	phosphomannomutase	K17497	phosphomannomutase	EC:5.4.2.8	fve00520	Amino sugar and nucleotide sugar metabolism	Metabolism	Carbohydrate metabolism
TRINITY_DN29481_c0_g2	fve:101310738	94.3	2.2e-137	-	phosphomannomutase	K17497	phosphomannomutase	EC:5.4.2.8	fve00520	Amino sugar and nucleotide sugar metabolism	Metabolism	Carbohydrate metabolism
TRINITY_DN29483_c1_g6	mtr:MTR_7g116350	31.6	5e-59	-	class III chitinase	K01183	chitinase	EC:3.2.1.14	mtr00520	Amino sugar and nucleotide sugar metabolism	Metabolism	Carbohydrate metabolism
TRINITY_DN29501_c0_g3	fve:101301360	96.5	6.2e-262	-	glucose-6-phosphate isomerase	K01810	glucose-6-phosphate isomerase	EC:5.3.1.9	fve00520	Amino sugar and nucleotide sugar metabolism	Metabolism	Carbohydrate metabolism
TRINITY_DN29558_c0_g5	fve:101307053	95.6	2.5e-113	-	mannose-1-phosphate guanylyltransferase 1	K00966	mannose-1-phosphate guanylyltransferase	EC:2.7.7.13	fve00520	Amino sugar and nucleotide sugar metabolism	Metabolism	Carbohydrate metabolism
TRINITY_DN29599_c0_g1	gmx:100794508	59.3	9e-68	-	G-type lectin S-receptor-like serine/threonine-protein kinase CES101	K01183	chitinase	EC:3.2.1.14	gmx00520	Amino sugar and nucleotide sugar metabolism	Metabolism	Carbohydrate metabolism
TRINITY_DN29599_c0_g2	gmx:100794508	47	1.7e-42	-	G-type lectin S-receptor-like serine/threonine-protein kinase CES101	K01183	chitinase	EC:3.2.1.14	gmx00520	Amino sugar and nucleotide sugar metabolism	Metabolism	Carbohydrate metabolism
TRINITY_DN29599_c1_g1	nnu:104603349	66.1	5.6e-40	-	G-type lectin S-receptor-like serine/threonine-protein kinase At1g11300	K01183	chitinase	EC:3.2.1.14	nnu00520	Amino sugar and nucleotide sugar metabolism	Metabolism	Carbohydrate metabolism
TRINITY_DN29599_c1_g4	pmum:103341229	35.4	2.9e-09	-	cysteine-rich receptor-like protein kinase 19	K01183	chitinase	EC:3.2.1.14	pmum00520	Amino sugar and nucleotide sugar metabolism	Metabolism	Carbohydrate metabolism
TRINITY_DN29599_c1_g7	gmx:100794508	52.5	2.6e-58	-	G-type lectin S-receptor-like serine/threonine-protein kinase CES101	K01183	chitinase	EC:3.2.1.14	gmx00520	Amino sugar and nucleotide sugar metabolism	Metabolism	Carbohydrate metabolism
TRINITY_DN29599_c1_g8	nnu:104603349	58.3	1e-67	-	G-type lectin S-receptor-like serine/threonine-protein kinase At1g11300	K01183	chitinase	EC:3.2.1.14	nnu00520	Amino sugar and nucleotide sugar metabolism	Metabolism	Carbohydrate metabolism
TRINITY_DN29605_c0_g3	thj:104808371	37.3	3.5e-90	-	uncharacterized LOC104808371	K12447	UDP-sugar pyrophosphorylase	EC:2.7.7.64	thj00520	Amino sugar and nucleotide sugar metabolism	Metabolism	Carbohydrate metabolism
TRINITY_DN29650_c0_g4	ath:AT1G02730	49.3	3.3e-136	CSLD5	cellulose synthase-like protein D5	K00770	1,4-beta-D-xylan synthase	EC:2.4.2.24	ath00520	Amino sugar and nucleotide sugar metabolism	Metabolism	Carbohydrate metabolism
TRINITY_DN29650_c0_g5	ath:AT1G02730	49.6	1.1e-133	CSLD5	cellulose synthase-like protein D5	K00770	1,4-beta-D-xylan synthase	EC:2.4.2.24	ath00520	Amino sugar and nucleotide sugar metabolism	Metabolism	Carbohydrate metabolism
TRINITY_DN29650_c0_g6	tcc:TCM_004744	43.1	7.6e-193	-	Cellulose synthase-like D5	K00770	1,4-beta-D-xylan synthase	EC:2.4.2.24	tcc00520	Amino sugar and nucleotide sugar metabolism	Metabolism	Carbohydrate metabolism
TRINITY_DN29650_c0_g7	sly:101262856	44.3	1.3e-32	-	cellulose synthase-like protein D5	K00770	1,4-beta-D-xylan synthase	EC:2.4.2.24	sly00520	Amino sugar and nucleotide sugar metabolism	Metabolism	Carbohydrate metabolism
TRINITY_DN29650_c0_g9	sly:101262856	53.8	7.1e-29	-	cellulose synthase-like protein D5	K00770	1,4-beta-D-xylan synthase	EC:2.4.2.24	sly00520	Amino sugar and nucleotide sugar metabolism	Metabolism	Carbohydrate metabolism
TRINITY_DN29659_c0_g2	fve:101290830	77.3	1.8e-121	-	endochitinase PR4-like	K01183	chitinase	EC:3.2.1.14	fve00520	Amino sugar and nucleotide sugar metabolism	Metabolism	Carbohydrate metabolism
TRINITY_DN29673_c0_g8	pmum:103341229	72.1	9.4e-09	-	cysteine-rich receptor-like protein kinase 19	K01183	chitinase	EC:3.2.1.14	pmum00520	Amino sugar and nucleotide sugar metabolism	Metabolism	Carbohydrate metabolism
TRINITY_DN29713_c0_g1	pper:PRUPE_ppa007183mg	93.8	4.6e-211	-	hypothetical protein	K10046	GDP-D-mannose 3', 5'-epimerase	EC:5.1.3.18 5.1.3.-	pper00520	Amino sugar and nucleotide sugar metabolism	Metabolism	Carbohydrate metabolism
TRINITY_DN29713_c0_g2	fve:101304010	98.5	6.5e-192	-	GDP-mannose 3	K10046	GDP-D-mannose 3', 5'-epimerase	EC:5.1.3.18 5.1.3.-	fve00520	Amino sugar and nucleotide sugar metabolism	Metabolism	Carbohydrate metabolism
TRINITY_DN29713_c0_g3	tcc:TCM_026351	98.7	1.6e-137	-	GDP-mannose 3	K10046	GDP-D-mannose 3', 5'-epimerase	EC:5.1.3.18 5.1.3.-	tcc00520	Amino sugar and nucleotide sugar metabolism	Metabolism	Carbohydrate metabolism
TRINITY_DN29713_c0_g5	pvu:PHAVU_006G101600g	100	1.9e-35	-	hypothetical protein	K10046	GDP-D-mannose 3', 5'-epimerase	EC:5.1.3.18 5.1.3.-	pvu00520	Amino sugar and nucleotide sugar metabolism	Metabolism	Carbohydrate metabolism
TRINITY_DN29713_c0_g6	crb:CARUB_v10001190mg	97.1	1.1e-32	-	hypothetical protein	K10046	GDP-D-mannose 3', 5'-epimerase	EC:5.1.3.18 5.1.3.-	crb00520	Amino sugar and nucleotide sugar metabolism	Metabolism	Carbohydrate metabolism
TRINITY_DN29753_c0_g1	fve:101304504	79.1	3.5e-11	-	NADH-cytochrome b5 reductase-like protein	K00326	cytochrome-b5 reductase	EC:1.6.2.2	fve00520	Amino sugar and nucleotide sugar metabolism	Metabolism	Carbohydrate metabolism
TRINITY_DN29753_c0_g3	fve:101304504	89.7	3.7e-171	-	NADH-cytochrome b5 reductase-like protein	K00326	cytochrome-b5 reductase	EC:1.6.2.2	fve00520	Amino sugar and nucleotide sugar metabolism	Metabolism	Carbohydrate metabolism
TRINITY_DN29790_c0_g5	pop:POPTR_0010s20620g	90.3	6.9e-180	POPTRDRAFT_659626	cytokinesis defective 1 family protein	K00966	mannose-1-phosphate guanylyltransferase	EC:2.7.7.13	pop00520	Amino sugar and nucleotide sugar metabolism	Metabolism	Carbohydrate metabolism
TRINITY_DN29793_c2_g2	pvu:PHAVU_004G034200g	33.3	6.8e-14	-	hypothetical protein	K13648	alpha-1,4-galacturonosyltransferase	EC:2.4.1.43	pvu00520	Amino sugar and nucleotide sugar metabolism	Metabolism	Carbohydrate metabolism
TRINITY_DN29831_c0_g1	nnu:104603349	43.9	2.1e-68	-	G-type lectin S-receptor-like serine/threonine-protein kinase At1g11300	K01183	chitinase	EC:3.2.1.14	nnu00520	Amino sugar and nucleotide sugar metabolism	Metabolism	Carbohydrate metabolism
TRINITY_DN29851_c0_g1	csv:101211214	28.4	3.1e-74	-	cellulose synthase-like protein D5	K00770	1,4-beta-D-xylan synthase	EC:2.4.2.24	csv00520	Amino sugar and nucleotide sugar metabolism	Metabolism	Carbohydrate metabolism
TRINITY_DN29851_c0_g3	egr:104450059	32.5	2.9e-13	-	pentatricopeptide repeat-containing protein At1g62350-like	K01183	chitinase	EC:3.2.1.14	egr00520	Amino sugar and nucleotide sugar metabolism	Metabolism	Carbohydrate metabolism
TRINITY_DN29861_c1_g3	fve:101307568	96.1	1.3e-212	-	probable galacturonosyltransferase 4	K13648	alpha-1,4-galacturonosyltransferase	EC:2.4.1.43	fve00520	Amino sugar and nucleotide sugar metabolism	Metabolism	Carbohydrate metabolism
TRINITY_DN29911_c0_g1	sot:102590164	49.1	4.1e-21	-	chitinase-3-like protein 2	K01183	chitinase	EC:3.2.1.14	sot00520	Amino sugar and nucleotide sugar metabolism	Metabolism	Carbohydrate metabolism
TRINITY_DN29911_c0_g2	pxb:103949193	39.8	4.6e-20	-	cysteine-rich receptor-like protein kinase 19	K01183	chitinase	EC:3.2.1.14	pxb00520	Amino sugar and nucleotide sugar metabolism	Metabolism	Carbohydrate metabolism
TRINITY_DN29911_c0_g3	gmx:100794508	50.2	9.3e-69	-	G-type lectin S-receptor-like serine/threonine-protein kinase CES101	K01183	chitinase	EC:3.2.1.14	gmx00520	Amino sugar and nucleotide sugar metabolism	Metabolism	Carbohydrate metabolism
TRINITY_DN29911_c0_g4	gmx:100794508	56.1	5.9e-18	-	G-type lectin S-receptor-like serine/threonine-protein kinase CES101	K01183	chitinase	EC:3.2.1.14	gmx00520	Amino sugar and nucleotide sugar metabolism	Metabolism	Carbohydrate metabolism
TRINITY_DN29952_c0_g2	bdi:100839600	58.7	3.6e-101	-	cysteine-rich receptor-like protein kinase 15	K01183	chitinase	EC:3.2.1.14	bdi00520	Amino sugar and nucleotide sugar metabolism	Metabolism	Carbohydrate metabolism
TRINITY_DN29971_c0_g3	egr:104438838	65.3	7.9e-30	-	cysteine-rich receptor-like protein kinase 10	K01183	chitinase	EC:3.2.1.14	egr00520	Amino sugar and nucleotide sugar metabolism	Metabolism	Carbohydrate metabolism
TRINITY_DN30093_c0_g1	fve:101296775	80	7.7e-31	-	mannose-6-phosphate isomerase 2-like	K01809	mannose-6-phosphate isomerase	EC:5.3.1.8	fve00520	Amino sugar and nucleotide sugar metabolism	Metabolism	Carbohydrate metabolism
TRINITY_DN30093_c0_g2	fve:101296775	93.3	1.2e-125	-	mannose-6-phosphate isomerase 2-like	K01809	mannose-6-phosphate isomerase	EC:5.3.1.8	fve00520	Amino sugar and nucleotide sugar metabolism	Metabolism	Carbohydrate metabolism
TRINITY_DN30093_c0_g3	fve:101296775	74	5.8e-59	-	mannose-6-phosphate isomerase 2-like	K01809	mannose-6-phosphate isomerase	EC:5.3.1.8	fve00520	Amino sugar and nucleotide sugar metabolism	Metabolism	Carbohydrate metabolism
TRINITY_DN30093_c0_g4	fve:101296775	79.9	2.6e-57	-	mannose-6-phosphate isomerase 2-like	K01809	mannose-6-phosphate isomerase	EC:5.3.1.8	fve00520	Amino sugar and nucleotide sugar metabolism	Metabolism	Carbohydrate metabolism
TRINITY_DN30134_c1_g1	gmx:100794508	43.6	2.1e-68	-	G-type lectin S-receptor-like serine/threonine-protein kinase CES101	K01183	chitinase	EC:3.2.1.14	gmx00520	Amino sugar and nucleotide sugar metabolism	Metabolism	Carbohydrate metabolism
TRINITY_DN30151_c0_g10	zma:103653161	42.2	1.8e-19	-	probable receptor-like protein kinase At5g39020-like	K01183	chitinase	EC:3.2.1.14	zma00520	Amino sugar and nucleotide sugar metabolism	Metabolism	Carbohydrate metabolism
TRINITY_DN30151_c0_g3	zma:103653161	59.2	2.8e-08	-	probable receptor-like protein kinase At5g39020-like	K01183	chitinase	EC:3.2.1.14	zma00520	Amino sugar and nucleotide sugar metabolism	Metabolism	Carbohydrate metabolism
TRINITY_DN30151_c0_g4	bdi:100839600	48.3	1.1e-11	-	cysteine-rich receptor-like protein kinase 15	K01183	chitinase	EC:3.2.1.14	bdi00520	Amino sugar and nucleotide sugar metabolism	Metabolism	Carbohydrate metabolism
TRINITY_DN30151_c0_g5	zma:103653161	66.1	1.4e-37	-	probable receptor-like protein kinase At5g39020-like	K01183	chitinase	EC:3.2.1.14	zma00520	Amino sugar and nucleotide sugar metabolism	Metabolism	Carbohydrate metabolism
TRINITY_DN30169_c0_g4	thj:104824946	40.4	3.8e-54	-	endochitinase CH25	K01183	chitinase	EC:3.2.1.14	thj00520	Amino sugar and nucleotide sugar metabolism	Metabolism	Carbohydrate metabolism
TRINITY_DN30197_c0_g1	bdi:100839600	48.3	1.1e-90	-	cysteine-rich receptor-like protein kinase 15	K01183	chitinase	EC:3.2.1.14	bdi00520	Amino sugar and nucleotide sugar metabolism	Metabolism	Carbohydrate metabolism
TRINITY_DN30197_c0_g3	bdi:100839600	51.1	6.5e-48	-	cysteine-rich receptor-like protein kinase 15	K01183	chitinase	EC:3.2.1.14	bdi00520	Amino sugar and nucleotide sugar metabolism	Metabolism	Carbohydrate metabolism
TRINITY_DN30200_c1_g1	gmx:100794508	58.9	1.2e-105	-	G-type lectin S-receptor-like serine/threonine-protein kinase CES101	K01183	chitinase	EC:3.2.1.14	gmx00520	Amino sugar and nucleotide sugar metabolism	Metabolism	Carbohydrate metabolism
TRINITY_DN30200_c1_g2	gmx:100794508	63	7.6e-53	-	G-type lectin S-receptor-like serine/threonine-protein kinase CES101	K01183	chitinase	EC:3.2.1.14	gmx00520	Amino sugar and nucleotide sugar metabolism	Metabolism	Carbohydrate metabolism
TRINITY_DN30200_c1_g3	gmx:100794508	65.2	5.1e-26	-	G-type lectin S-receptor-like serine/threonine-protein kinase CES101	K01183	chitinase	EC:3.2.1.14	gmx00520	Amino sugar and nucleotide sugar metabolism	Metabolism	Carbohydrate metabolism
TRINITY_DN30230_c0_g3	gmx:100779584	91.5	2e-16	-	UDP-glucuronic acid decarboxylase 1-like	K08678	UDP-glucuronate decarboxylase	EC:4.1.1.35	gmx00520	Amino sugar and nucleotide sugar metabolism	Metabolism	Carbohydrate metabolism
TRINITY_DN30233_c0_g2	fve:101292866	95.6	2.6e-193	-	glucose-1-phosphate adenylyltransferase large subunit 1-like	K00975	glucose-1-phosphate adenylyltransferase	EC:2.7.7.27	fve00520	Amino sugar and nucleotide sugar metabolism	Metabolism	Carbohydrate metabolism
TRINITY_DN30233_c0_g3	fve:101292866	89.9	5.9e-92	-	glucose-1-phosphate adenylyltransferase large subunit 1-like	K00975	glucose-1-phosphate adenylyltransferase	EC:2.7.7.27	fve00520	Amino sugar and nucleotide sugar metabolism	Metabolism	Carbohydrate metabolism
TRINITY_DN30238_c0_g1	fve:101301757	100	4.4e-84	-	UDP-D-apiose/UDP-D-xylose synthase 2	K12449	UDP-apiose/xylose synthase	-	fve00520	Amino sugar and nucleotide sugar metabolism	Metabolism	Carbohydrate metabolism
TRINITY_DN30238_c0_g2	nnu:104612528	90.8	5.7e-217	-	UDP-D-apiose/UDP-D-xylose synthase 2-like	K12449	UDP-apiose/xylose synthase	-	nnu00520	Amino sugar and nucleotide sugar metabolism	Metabolism	Carbohydrate metabolism
TRINITY_DN30247_c0_g10	smo:SELMODRAFT_409075	56	2e-55	-	hypothetical protein	K01810	glucose-6-phosphate isomerase	EC:5.3.1.9	smo00520	Amino sugar and nucleotide sugar metabolism	Metabolism	Carbohydrate metabolism
TRINITY_DN30264_c0_g1	mtr:MTR_7g116350	40.8	4.7e-74	-	class III chitinase	K01183	chitinase	EC:3.2.1.14	mtr00520	Amino sugar and nucleotide sugar metabolism	Metabolism	Carbohydrate metabolism
TRINITY_DN30264_c0_g3	bdi:100843360	56.3	2.5e-30	-	glucuronokinase 1-like	K16190	glucuronokinase	EC:2.7.1.43	bdi00520	Amino sugar and nucleotide sugar metabolism	Metabolism	Carbohydrate metabolism
TRINITY_DN30303_c0_g1	gmx:100794508	40.9	9.9e-16	-	G-type lectin S-receptor-like serine/threonine-protein kinase CES101	K01183	chitinase	EC:3.2.1.14	gmx00520	Amino sugar and nucleotide sugar metabolism	Metabolism	Carbohydrate metabolism
TRINITY_DN30303_c1_g1	gmx:100794508	58.3	1.6e-80	-	G-type lectin S-receptor-like serine/threonine-protein kinase CES101	K01183	chitinase	EC:3.2.1.14	gmx00520	Amino sugar and nucleotide sugar metabolism	Metabolism	Carbohydrate metabolism
TRINITY_DN30303_c1_g2	nnu:104603349	69.1	4.6e-35	-	G-type lectin S-receptor-like serine/threonine-protein kinase At1g11300	K01183	chitinase	EC:3.2.1.14	nnu00520	Amino sugar and nucleotide sugar metabolism	Metabolism	Carbohydrate metabolism
TRINITY_DN30333_c1_g2	nnu:104594376	91.8	1.6e-263	AGPS1	glucose-1-phosphate adenylyltransferase small subunit, chloroplastic/amyloplastic	K00975	glucose-1-phosphate adenylyltransferase	EC:2.7.7.27	nnu00520	Amino sugar and nucleotide sugar metabolism	Metabolism	Carbohydrate metabolism
TRINITY_DN30333_c1_g3	pvu:PHAVU_008G284000g	100	7.3e-45	-	hypothetical protein	K00975	glucose-1-phosphate adenylyltransferase	EC:2.7.7.27	pvu00520	Amino sugar and nucleotide sugar metabolism	Metabolism	Carbohydrate metabolism
TRINITY_DN30333_c1_g6	fve:101295149	83.8	7.5e-274	-	glucose-1-phosphate adenylyltransferase small subunit	K00975	glucose-1-phosphate adenylyltransferase	EC:2.7.7.27	fve00520	Amino sugar and nucleotide sugar metabolism	Metabolism	Carbohydrate metabolism
TRINITY_DN30333_c1_g7	pvu:PHAVU_008G284000g	100	3e-59	-	hypothetical protein	K00975	glucose-1-phosphate adenylyltransferase	EC:2.7.7.27	pvu00520	Amino sugar and nucleotide sugar metabolism	Metabolism	Carbohydrate metabolism
TRINITY_DN30333_c1_g8	pvu:PHAVU_008G284000g	100	8e-41	-	hypothetical protein	K00975	glucose-1-phosphate adenylyltransferase	EC:2.7.7.27	pvu00520	Amino sugar and nucleotide sugar metabolism	Metabolism	Carbohydrate metabolism
TRINITY_DN30378_c0_g2	pda:103712614	51.3	1.5e-109	-	cellulose synthase-like protein D5	K00770	1,4-beta-D-xylan synthase	EC:2.4.2.24	pda00520	Amino sugar and nucleotide sugar metabolism	Metabolism	Carbohydrate metabolism
TRINITY_DN30408_c0_g2	fve:101301757	98.1	9.9e-91	-	UDP-D-apiose/UDP-D-xylose synthase 2	K12449	UDP-apiose/xylose synthase	-	fve00520	Amino sugar and nucleotide sugar metabolism	Metabolism	Carbohydrate metabolism
TRINITY_DN30408_c0_g5	ath:AT1G08200	98.8	2.9e-43	AXS2	UDP-D-apiose/UDP-D-xylose synthase 2	K12449	UDP-apiose/xylose synthase	-	ath00520	Amino sugar and nucleotide sugar metabolism	Metabolism	Carbohydrate metabolism
TRINITY_DN30408_c0_g6	gra:105792339	83.1	6.7e-38	-	UDP-D-apiose/UDP-D-xylose synthase 2	K12449	UDP-apiose/xylose synthase	-	gra00520	Amino sugar and nucleotide sugar metabolism	Metabolism	Carbohydrate metabolism
TRINITY_DN30408_c0_g7	vvi:100262362	95.7	5e-116	-	UDP-D-apiose/UDP-D-xylose synthase 2	K12449	UDP-apiose/xylose synthase	-	vvi00520	Amino sugar and nucleotide sugar metabolism	Metabolism	Carbohydrate metabolism
TRINITY_DN30432_c0_g2	aly:ARALYDRAFT_340891	75.7	4.2e-59	-	hypothetical protein	K00770	1,4-beta-D-xylan synthase	EC:2.4.2.24	aly00520	Amino sugar and nucleotide sugar metabolism	Metabolism	Carbohydrate metabolism
TRINITY_DN30446_c0_g2	zma:103653161	42.6	4.1e-18	-	probable receptor-like protein kinase At5g39020-like	K01183	chitinase	EC:3.2.1.14	zma00520	Amino sugar and nucleotide sugar metabolism	Metabolism	Carbohydrate metabolism
TRINITY_DN30459_c2_g2	gmx:100794508	39.2	3.1e-43	-	G-type lectin S-receptor-like serine/threonine-protein kinase CES101	K01183	chitinase	EC:3.2.1.14	gmx00520	Amino sugar and nucleotide sugar metabolism	Metabolism	Carbohydrate metabolism
TRINITY_DN30477_c0_g1	gmx:100794508	45.7	1.1e-11	-	G-type lectin S-receptor-like serine/threonine-protein kinase CES101	K01183	chitinase	EC:3.2.1.14	gmx00520	Amino sugar and nucleotide sugar metabolism	Metabolism	Carbohydrate metabolism
TRINITY_DN30485_c0_g3	fve:101302560	91.7	0	-	beta-xylosidase/alpha-L-arabinofuranosidase 2-like	K15920	beta-D-xylosidase 4	EC:3.2.1.37	fve00520	Amino sugar and nucleotide sugar metabolism	Metabolism	Carbohydrate metabolism
TRINITY_DN30492_c0_g3	bdi:100839600	51.3	1.3e-49	-	cysteine-rich receptor-like protein kinase 15	K01183	chitinase	EC:3.2.1.14	bdi00520	Amino sugar and nucleotide sugar metabolism	Metabolism	Carbohydrate metabolism
TRINITY_DN30492_c0_g4	bdi:100839600	47.1	5.2e-85	-	cysteine-rich receptor-like protein kinase 15	K01183	chitinase	EC:3.2.1.14	bdi00520	Amino sugar and nucleotide sugar metabolism	Metabolism	Carbohydrate metabolism
TRINITY_DN30532_c0_g6	egu:105041065	25.4	4.5e-23	-	probable galacturonosyltransferase 15	K13648	alpha-1,4-galacturonosyltransferase	EC:2.4.1.43	egu00520	Amino sugar and nucleotide sugar metabolism	Metabolism	Carbohydrate metabolism
TRINITY_DN30532_c0_g8	tcc:TCM_014355	28.1	9.9e-26	-	Galacturonosyltransferase 11	K13648	alpha-1,4-galacturonosyltransferase	EC:2.4.1.43	tcc00520	Amino sugar and nucleotide sugar metabolism	Metabolism	Carbohydrate metabolism
TRINITY_DN30583_c1_g2	thj:104808371	43.5	1.4e-12	-	uncharacterized LOC104808371	K12447	UDP-sugar pyrophosphorylase	EC:2.7.7.64	thj00520	Amino sugar and nucleotide sugar metabolism	Metabolism	Carbohydrate metabolism
TRINITY_DN30588_c2_g3	vvi:100243459	54.4	8e-58	-	cellulose synthase-like protein D5	K00770	1,4-beta-D-xylan synthase	EC:2.4.2.24	vvi00520	Amino sugar and nucleotide sugar metabolism	Metabolism	Carbohydrate metabolism
TRINITY_DN30605_c0_g1	zma:103653161	50.2	1.1e-50	-	probable receptor-like protein kinase At5g39020-like	K01183	chitinase	EC:3.2.1.14	zma00520	Amino sugar and nucleotide sugar metabolism	Metabolism	Carbohydrate metabolism
TRINITY_DN30622_c0_g1	gmx:100794508	46.5	4.2e-36	-	G-type lectin S-receptor-like serine/threonine-protein kinase CES101	K01183	chitinase	EC:3.2.1.14	gmx00520	Amino sugar and nucleotide sugar metabolism	Metabolism	Carbohydrate metabolism
TRINITY_DN30622_c1_g2	nnu:104603349	38.2	1.2e-17	-	G-type lectin S-receptor-like serine/threonine-protein kinase At1g11300	K01183	chitinase	EC:3.2.1.14	nnu00520	Amino sugar and nucleotide sugar metabolism	Metabolism	Carbohydrate metabolism
TRINITY_DN30643_c1_g3	tcc:TCM_041133	62.6	1e-53	-	NADH:cytochrome B5 reductase 1	K00326	cytochrome-b5 reductase	EC:1.6.2.2	tcc00520	Amino sugar and nucleotide sugar metabolism	Metabolism	Carbohydrate metabolism
TRINITY_DN30688_c1_g4	gmx:100794508	53.1	5.4e-13	-	G-type lectin S-receptor-like serine/threonine-protein kinase CES101	K01183	chitinase	EC:3.2.1.14	gmx00520	Amino sugar and nucleotide sugar metabolism	Metabolism	Carbohydrate metabolism
TRINITY_DN30692_c0_g3	nnu:104603349	73.6	7e-25	-	G-type lectin S-receptor-like serine/threonine-protein kinase At1g11300	K01183	chitinase	EC:3.2.1.14	nnu00520	Amino sugar and nucleotide sugar metabolism	Metabolism	Carbohydrate metabolism
TRINITY_DN30692_c0_g4	gmx:100794508	42.9	4.4e-18	-	G-type lectin S-receptor-like serine/threonine-protein kinase CES101	K01183	chitinase	EC:3.2.1.14	gmx00520	Amino sugar and nucleotide sugar metabolism	Metabolism	Carbohydrate metabolism
TRINITY_DN30752_c1_g1	gmx:100794508	51.3	8.2e-27	-	G-type lectin S-receptor-like serine/threonine-protein kinase CES101	K01183	chitinase	EC:3.2.1.14	gmx00520	Amino sugar and nucleotide sugar metabolism	Metabolism	Carbohydrate metabolism
TRINITY_DN30752_c1_g2	gmx:100794508	40	2.9e-08	-	G-type lectin S-receptor-like serine/threonine-protein kinase CES101	K01183	chitinase	EC:3.2.1.14	gmx00520	Amino sugar and nucleotide sugar metabolism	Metabolism	Carbohydrate metabolism
TRINITY_DN30752_c1_g4	gmx:100794508	44.1	2.2e-18	-	G-type lectin S-receptor-like serine/threonine-protein kinase CES101	K01183	chitinase	EC:3.2.1.14	gmx00520	Amino sugar and nucleotide sugar metabolism	Metabolism	Carbohydrate metabolism
TRINITY_DN30758_c1_g2	nnu:104603349	49.2	4.2e-46	-	G-type lectin S-receptor-like serine/threonine-protein kinase At1g11300	K01183	chitinase	EC:3.2.1.14	nnu00520	Amino sugar and nucleotide sugar metabolism	Metabolism	Carbohydrate metabolism
TRINITY_DN30761_c0_g6	bdi:100839600	41.8	5.5e-31	-	cysteine-rich receptor-like protein kinase 15	K01183	chitinase	EC:3.2.1.14	bdi00520	Amino sugar and nucleotide sugar metabolism	Metabolism	Carbohydrate metabolism
TRINITY_DN30784_c1_g1	bdi:100839600	40.1	4.3e-63	-	cysteine-rich receptor-like protein kinase 15	K01183	chitinase	EC:3.2.1.14	bdi00520	Amino sugar and nucleotide sugar metabolism	Metabolism	Carbohydrate metabolism
TRINITY_DN30787_c0_g1	gmx:100794508	52.5	6.3e-58	-	G-type lectin S-receptor-like serine/threonine-protein kinase CES101	K01183	chitinase	EC:3.2.1.14	gmx00520	Amino sugar and nucleotide sugar metabolism	Metabolism	Carbohydrate metabolism
TRINITY_DN30832_c0_g4	thj:104808371	52.8	2.2e-57	-	uncharacterized LOC104808371	K12447	UDP-sugar pyrophosphorylase	EC:2.7.7.64	thj00520	Amino sugar and nucleotide sugar metabolism	Metabolism	Carbohydrate metabolism
TRINITY_DN30835_c1_g1	pvu:PHAVU_003G1586001	53.2	2.6e-08	-	hypothetical protein	K01183	chitinase	EC:3.2.1.14	pvu00520	Amino sugar and nucleotide sugar metabolism	Metabolism	Carbohydrate metabolism
TRINITY_DN30835_c1_g2	cic:CICLE_v10030182mg	47.8	3.9e-13	-	hypothetical protein	K01183	chitinase	EC:3.2.1.14	cic00520	Amino sugar and nucleotide sugar metabolism	Metabolism	Carbohydrate metabolism
TRINITY_DN30835_c2_g1	nnu:104603349	55.7	4.5e-29	-	G-type lectin S-receptor-like serine/threonine-protein kinase At1g11300	K01183	chitinase	EC:3.2.1.14	nnu00520	Amino sugar and nucleotide sugar metabolism	Metabolism	Carbohydrate metabolism
TRINITY_DN30922_c0_g1	fve:101295471	83.7	3.4e-298	-	probable galacturonosyltransferase 6	K13648	alpha-1,4-galacturonosyltransferase	EC:2.4.1.43	fve00520	Amino sugar and nucleotide sugar metabolism	Metabolism	Carbohydrate metabolism
TRINITY_DN30922_c0_g5	pper:PRUPE_ppa002758mg	71	1.4e-22	-	hypothetical protein	K13648	alpha-1,4-galacturonosyltransferase	EC:2.4.1.43	pper00520	Amino sugar and nucleotide sugar metabolism	Metabolism	Carbohydrate metabolism
TRINITY_DN30943_c0_g2	rcu:RCOM_0484660	97.1	1.4e-11	-	dtdp-glucose 4-6-dehydratase	K10046	GDP-D-mannose 3', 5'-epimerase	EC:5.1.3.18 5.1.3.-	rcu00520	Amino sugar and nucleotide sugar metabolism	Metabolism	Carbohydrate metabolism
TRINITY_DN30998_c0_g1	pper:PRUPE_ppa019682mg	41	4.2e-13	-	hypothetical protein	K01183	chitinase	EC:3.2.1.14	pper00520	Amino sugar and nucleotide sugar metabolism	Metabolism	Carbohydrate metabolism
TRINITY_DN30998_c0_g2	gmx:100794508	51.3	2e-33	-	G-type lectin S-receptor-like serine/threonine-protein kinase CES101	K01183	chitinase	EC:3.2.1.14	gmx00520	Amino sugar and nucleotide sugar metabolism	Metabolism	Carbohydrate metabolism
TRINITY_DN30998_c0_g3	gmx:100794508	49.4	1.8e-35	-	G-type lectin S-receptor-like serine/threonine-protein kinase CES101	K01183	chitinase	EC:3.2.1.14	gmx00520	Amino sugar and nucleotide sugar metabolism	Metabolism	Carbohydrate metabolism
TRINITY_DN30998_c0_g5	gmx:100794508	50	2.1e-41	-	G-type lectin S-receptor-like serine/threonine-protein kinase CES101	K01183	chitinase	EC:3.2.1.14	gmx00520	Amino sugar and nucleotide sugar metabolism	Metabolism	Carbohydrate metabolism
TRINITY_DN31008_c0_g3	nnu:104602920	73.3	1.7e-29	-	mannose-6-phosphate isomerase 2-like	K01809	mannose-6-phosphate isomerase	EC:5.3.1.8	nnu00520	Amino sugar and nucleotide sugar metabolism	Metabolism	Carbohydrate metabolism
TRINITY_DN31036_c0_g1	fve:101314431	97.2	0	-	L-arabinokinase-like	K12446	L-arabinokinase	EC:2.7.1.46	fve00520	Amino sugar and nucleotide sugar metabolism	Metabolism	Carbohydrate metabolism
TRINITY_DN31047_c0_g1	ota:Ot06g00050	35.4	1.5e-37	-	Molybdopterin biosynthesis protein (ISS)	K16190	glucuronokinase	EC:2.7.1.43	ota00520	Amino sugar and nucleotide sugar metabolism	Metabolism	Carbohydrate metabolism
TRINITY_DN31093_c1_g2	nnu:104603349	61.1	1.7e-51	-	G-type lectin S-receptor-like serine/threonine-protein kinase At1g11300	K01183	chitinase	EC:3.2.1.14	nnu00520	Amino sugar and nucleotide sugar metabolism	Metabolism	Carbohydrate metabolism
TRINITY_DN31093_c1_g3	tcc:TCM_037104	63.9	4.3e-22	-	Cysteine-rich RLK 34	K01183	chitinase	EC:3.2.1.14	tcc00520	Amino sugar and nucleotide sugar metabolism	Metabolism	Carbohydrate metabolism
TRINITY_DN10049_c0_g1	jcu:105629533	67.7	1.5e-24	-	probable galacturonosyltransferase 15	K13648	alpha-1,4-galacturonosyltransferase	EC:2.4.1.43	jcu00520	Amino sugar and nucleotide sugar metabolism	Metabolism	Carbohydrate metabolism
TRINITY_DN10185_c0_g1	sot:102590164	51.2	3.3e-18	-	chitinase-3-like protein 2	K01183	chitinase	EC:3.2.1.14	sot00520	Amino sugar and nucleotide sugar metabolism	Metabolism	Carbohydrate metabolism
TRINITY_DN10280_c0_g1	gmx:100794508	65.3	1.9e-59	-	G-type lectin S-receptor-like serine/threonine-protein kinase CES101	K01183	chitinase	EC:3.2.1.14	gmx00520	Amino sugar and nucleotide sugar metabolism	Metabolism	Carbohydrate metabolism
TRINITY_DN11081_c0_g2	thj:104799770	55.6	1.6e-10	-	uncharacterized LOC104799770	K13379	reversibly glycosylated polypeptide / UDP-arabinopyranose mutase	EC:2.4.1.- 5.4.99.30	thj00520	Amino sugar and nucleotide sugar metabolism	Metabolism	Carbohydrate metabolism
TRINITY_DN11903_c0_g1	bna:106365857	72.4	3.3e-59	-	beta-D-xylosidase 1	K15920	beta-D-xylosidase 4	EC:3.2.1.37	bna00520	Amino sugar and nucleotide sugar metabolism	Metabolism	Carbohydrate metabolism
TRINITY_DN12281_c0_g1	gra:105783845	66	9.9e-13	-	wall-associated receptor kinase-like 10	-	-	-	gra00520	Amino sugar and nucleotide sugar metabolism	Metabolism	Carbohydrate metabolism
TRINITY_DN12299_c0_g1	nnu:104589874	77.6	1e-22	-	hexokinase-3-like	K00844	hexokinase	EC:2.7.1.1	nnu00520	Amino sugar and nucleotide sugar metabolism	Metabolism	Carbohydrate metabolism
TRINITY_DN12859_c0_g2	tcc:TCM_041133	56.4	2.9e-16	-	NADH:cytochrome B5 reductase 1	K00326	cytochrome-b5 reductase	EC:1.6.2.2	tcc00520	Amino sugar and nucleotide sugar metabolism	Metabolism	Carbohydrate metabolism
TRINITY_DN12953_c0_g1	mus:103978945	82.1	1.6e-49	-	cellulose synthase-like protein D5	K00770	1,4-beta-D-xylan synthase	EC:2.4.2.24	mus00520	Amino sugar and nucleotide sugar metabolism	Metabolism	Carbohydrate metabolism
TRINITY_DN13014_c0_g1	mtr:MTR_6g029470	70.8	2.8e-15	-	galactose-1-phosphate uridylyltransferase	K00965	UDPglucose--hexose-1-phosphate uridylyltransferase	EC:2.7.7.12	mtr00520	Amino sugar and nucleotide sugar metabolism	Metabolism	Carbohydrate metabolism
TRINITY_DN13313_c0_g1	fve:101304612	92.2	2.2e-144	-	endochitinase-like	K01183	chitinase	EC:3.2.1.14	fve00520	Amino sugar and nucleotide sugar metabolism	Metabolism	Carbohydrate metabolism
TRINITY_DN13316_c0_g1	cit:102621871	51.9	1.2e-15	-	cellulose synthase-like protein D5-like	K00770	1,4-beta-D-xylan synthase	EC:2.4.2.24	cit00520	Amino sugar and nucleotide sugar metabolism	Metabolism	Carbohydrate metabolism
TRINITY_DN13878_c0_g1	nnu:104606683	91.3	5.5e-56	-	UDP-sugar pyrophosphorylase	K12447	UDP-sugar pyrophosphorylase	EC:2.7.7.64	nnu00520	Amino sugar and nucleotide sugar metabolism	Metabolism	Carbohydrate metabolism
TRINITY_DN1395_c0_g1	nnu:104597092	86.6	4.8e-28	-	mannose-1-phosphate guanylyltransferase 1	K00966	mannose-1-phosphate guanylyltransferase	EC:2.7.7.13	nnu00520	Amino sugar and nucleotide sugar metabolism	Metabolism	Carbohydrate metabolism
TRINITY_DN14476_c0_g1	gmx:100794508	46.9	6.6e-14	-	G-type lectin S-receptor-like serine/threonine-protein kinase CES101	K01183	chitinase	EC:3.2.1.14	gmx00520	Amino sugar and nucleotide sugar metabolism	Metabolism	Carbohydrate metabolism
TRINITY_DN14939_c0_g1	zma:103653161	47.9	6.1e-22	-	probable receptor-like protein kinase At5g39020-like	K01183	chitinase	EC:3.2.1.14	zma00520	Amino sugar and nucleotide sugar metabolism	Metabolism	Carbohydrate metabolism
TRINITY_DN1509_c0_g2	cic:CICLE_v10022063mg	73.2	1.5e-27	-	hypothetical protein	K01183	chitinase	EC:3.2.1.14	cic00520	Amino sugar and nucleotide sugar metabolism	Metabolism	Carbohydrate metabolism
TRINITY_DN15130_c0_g1	fve:101306470	90.4	1.4e-176	-	probable fructokinase-7	K00847	fructokinase	EC:2.7.1.4	fve00520	Amino sugar and nucleotide sugar metabolism	Metabolism	Carbohydrate metabolism
TRINITY_DN15341_c0_g1	fve:101300398	96.1	3.5e-67	-	acidic endochitinase-like	K01183	chitinase	EC:3.2.1.14	fve00520	Amino sugar and nucleotide sugar metabolism	Metabolism	Carbohydrate metabolism
TRINITY_DN15398_c0_g1	cmo:103499949	66.7	3.2e-23	-	uncharacterized heme-binding protein C330.03c	K00326	cytochrome-b5 reductase	EC:1.6.2.2	cmo00520	Amino sugar and nucleotide sugar metabolism	Metabolism	Carbohydrate metabolism
TRINITY_DN15398_c0_g2	cit:102610087	88.1	5.8e-32	-	cytochrome b5 reductase 4-like	K00326	cytochrome-b5 reductase	EC:1.6.2.2	cit00520	Amino sugar and nucleotide sugar metabolism	Metabolism	Carbohydrate metabolism
TRINITY_DN15600_c0_g1	mdm:103455731	83.2	7.7e-154	-	endochitinase-like	K01183	chitinase	EC:3.2.1.14	mdm00520	Amino sugar and nucleotide sugar metabolism	Metabolism	Carbohydrate metabolism
TRINITY_DN16243_c0_g1	atr:18427977	91.8	6.9e-36	-	UDP-glucuronate 4-epimerase 2	K08679	UDP-glucuronate 4-epimerase	EC:5.1.3.6	atr00520	Amino sugar and nucleotide sugar metabolism	Metabolism	Carbohydrate metabolism
TRINITY_DN16559_c0_g1	pop:POPTR_0012s14030g	97.1	1.5e-57	POPTRDRAFT_570540	Phosphoglucomutase family protein	K01835	phosphoglucomutase	EC:5.4.2.2	pop00520	Amino sugar and nucleotide sugar metabolism	Metabolism	Carbohydrate metabolism
TRINITY_DN16559_c0_g2	mdm:103439690	93	1.9e-23	-	phosphoglucomutase	K01835	phosphoglucomutase	EC:5.4.2.2	mdm00520	Amino sugar and nucleotide sugar metabolism	Metabolism	Carbohydrate metabolism
TRINITY_DN16649_c0_g2	thj:104808371	41.5	8.4e-48	-	uncharacterized LOC104808371	K12447	UDP-sugar pyrophosphorylase	EC:2.7.7.64	thj00520	Amino sugar and nucleotide sugar metabolism	Metabolism	Carbohydrate metabolism
TRINITY_DN16652_c0_g1	nnu:104603884	85.2	3e-29	-	probable galacturonosyltransferase 3	K13648	alpha-1,4-galacturonosyltransferase	EC:2.4.1.43	nnu00520	Amino sugar and nucleotide sugar metabolism	Metabolism	Carbohydrate metabolism
TRINITY_DN1674_c0_g1	pmum:103341229	78.3	6.7e-23	-	cysteine-rich receptor-like protein kinase 19	K01183	chitinase	EC:3.2.1.14	pmum00520	Amino sugar and nucleotide sugar metabolism	Metabolism	Carbohydrate metabolism
TRINITY_DN16993_c0_g1	mdm:103421275	70.3	5.4e-20	-	galacturonosyltransferase 8-like	K13648	alpha-1,4-galacturonosyltransferase	EC:2.4.1.43	mdm00520	Amino sugar and nucleotide sugar metabolism	Metabolism	Carbohydrate metabolism
TRINITY_DN17047_c0_g2	nnu:104604718	84.3	2.7e-50	-	bifunctional fucokinase/fucose pyrophosphorylase	K05305	fucokinase	EC:2.7.1.52	nnu00520	Amino sugar and nucleotide sugar metabolism	Metabolism	Carbohydrate metabolism
TRINITY_DN17280_c0_g1	nnu:104597829	73.1	5.4e-39	-	probable galacturonosyltransferase 9	K13648	alpha-1,4-galacturonosyltransferase	EC:2.4.1.43	nnu00520	Amino sugar and nucleotide sugar metabolism	Metabolism	Carbohydrate metabolism
TRINITY_DN17769_c0_g1	fve:101300398	54.5	9e-19	-	acidic endochitinase-like	K01183	chitinase	EC:3.2.1.14	fve00520	Amino sugar and nucleotide sugar metabolism	Metabolism	Carbohydrate metabolism
TRINITY_DN1777_c0_g1	thj:104808371	55.4	5.4e-17	-	uncharacterized LOC104808371	K12447	UDP-sugar pyrophosphorylase	EC:2.7.7.64	thj00520	Amino sugar and nucleotide sugar metabolism	Metabolism	Carbohydrate metabolism
TRINITY_DN17810_c0_g1	fve:101304868	97.6	0	-	probable galacturonosyltransferase 11	K13648	alpha-1,4-galacturonosyltransferase	EC:2.4.1.43	fve00520	Amino sugar and nucleotide sugar metabolism	Metabolism	Carbohydrate metabolism
TRINITY_DN17924_c0_g1	mdm:103450217	81.7	1.7e-52	-	UDP-glucuronic acid decarboxylase 1-like	K08678	UDP-glucuronate decarboxylase	EC:4.1.1.35	mdm00520	Amino sugar and nucleotide sugar metabolism	Metabolism	Carbohydrate metabolism
TRINITY_DN18067_c0_g1	bdi:100839600	36.4	4.3e-13	-	cysteine-rich receptor-like protein kinase 15	K01183	chitinase	EC:3.2.1.14	bdi00520	Amino sugar and nucleotide sugar metabolism	Metabolism	Carbohydrate metabolism
TRINITY_DN18253_c0_g1	nnu:104610278	86.4	7.7e-45	-	probable galacturonosyltransferase 10	K13648	alpha-1,4-galacturonosyltransferase	EC:2.4.1.43	nnu00520	Amino sugar and nucleotide sugar metabolism	Metabolism	Carbohydrate metabolism
TRINITY_DN18394_c0_g1	bna:106365857	68.8	1.8e-305	-	beta-D-xylosidase 1	K15920	beta-D-xylosidase 4	EC:3.2.1.37	bna00520	Amino sugar and nucleotide sugar metabolism	Metabolism	Carbohydrate metabolism
TRINITY_DN18422_c0_g1	fve:101314784	94.2	5.3e-193	-	chitotriosidase-1-like	K01183	chitinase	EC:3.2.1.14	fve00520	Amino sugar and nucleotide sugar metabolism	Metabolism	Carbohydrate metabolism
TRINITY_DN18465_c0_g1	pmum:103335098	62.3	6.2e-29	-	probable beta-D-xylosidase 5	K15920	beta-D-xylosidase 4	EC:3.2.1.37	pmum00520	Amino sugar and nucleotide sugar metabolism	Metabolism	Carbohydrate metabolism
TRINITY_DN18659_c0_g1	gra:105765943	49.5	2e-18	-	cysteine-rich receptor-like protein kinase 19	K01183	chitinase	EC:3.2.1.14	gra00520	Amino sugar and nucleotide sugar metabolism	Metabolism	Carbohydrate metabolism
TRINITY_DN18700_c0_g1	egu:105052561	67.1	1.3e-22	-	cellulose synthase-like protein D5	K00770	1,4-beta-D-xylan synthase	EC:2.4.2.24	egu00520	Amino sugar and nucleotide sugar metabolism	Metabolism	Carbohydrate metabolism
TRINITY_DN18700_c0_g2	bvg:104899148	28.9	5.6e-32	-	cellulose synthase-like protein D5	K00770	1,4-beta-D-xylan synthase	EC:2.4.2.24	bvg00520	Amino sugar and nucleotide sugar metabolism	Metabolism	Carbohydrate metabolism
TRINITY_DN18700_c0_g3	cmo:103494893	40.7	7.8e-10	-	cellulose synthase-like protein D5	K00770	1,4-beta-D-xylan synthase	EC:2.4.2.24	cmo00520	Amino sugar and nucleotide sugar metabolism	Metabolism	Carbohydrate metabolism
TRINITY_DN18802_c0_g1	cit:102621871	65.2	3.3e-47	-	cellulose synthase-like protein D5-like	K00770	1,4-beta-D-xylan synthase	EC:2.4.2.24	cit00520	Amino sugar and nucleotide sugar metabolism	Metabolism	Carbohydrate metabolism
TRINITY_DN18987_c0_g1	mus:103974236	85.9	1.5e-33	-	probable mannose-1-phosphate guanylyltransferase 1	K00966	mannose-1-phosphate guanylyltransferase	EC:2.7.7.13	mus00520	Amino sugar and nucleotide sugar metabolism	Metabolism	Carbohydrate metabolism
TRINITY_DN19004_c0_g1	csv:101208525	76.3	1e-39	-	ADP-glucose phosphorylase	K00965	UDPglucose--hexose-1-phosphate uridylyltransferase	EC:2.7.7.12	csv00520	Amino sugar and nucleotide sugar metabolism	Metabolism	Carbohydrate metabolism
TRINITY_DN19370_c0_g2	fve:105353172	95.1	6e-41	-	hevamine-A-like	K01183	chitinase	EC:3.2.1.14	fve00520	Amino sugar and nucleotide sugar metabolism	Metabolism	Carbohydrate metabolism
TRINITY_DN19379_c0_g1	nnu:104593467	61.8	2.9e-39	-	UDP-sulfoquinovose synthase	K06118	UDP-sulfoquinovose synthase	EC:3.13.1.1	nnu00520	Amino sugar and nucleotide sugar metabolism	Metabolism	Carbohydrate metabolism
TRINITY_DN19492_c0_g1	pper:PRUPE_ppa007069mg	92.6	9.9e-190	-	hypothetical protein	K00847	fructokinase	EC:2.7.1.4	pper00520	Amino sugar and nucleotide sugar metabolism	Metabolism	Carbohydrate metabolism
TRINITY_DN19498_c0_g2	bdi:100843665	69	8.6e-15	-	transcription factor ABORTED MICROSPORES-like	K16190	glucuronokinase	EC:2.7.1.43	bdi00520	Amino sugar and nucleotide sugar metabolism	Metabolism	Carbohydrate metabolism
TRINITY_DN20044_c0_g1	fve:101307023	93.2	0	-	beta-hexosaminidase 2	K12373	hexosaminidase	EC:3.2.1.52	fve00520	Amino sugar and nucleotide sugar metabolism	Metabolism	Carbohydrate metabolism
TRINITY_DN20048_c0_g1	pop:POPTR_0008s07890g	86.9	2.1e-24	POPTRDRAFT_720563	hypothetical protein	K12373	hexosaminidase	EC:3.2.1.52	pop00520	Amino sugar and nucleotide sugar metabolism	Metabolism	Carbohydrate metabolism
TRINITY_DN20048_c0_g3	tcc:TCM_024174	86.9	1.5e-49	-	Beta-hexosaminidase 3 isoform 1	K12373	hexosaminidase	EC:3.2.1.52	tcc00520	Amino sugar and nucleotide sugar metabolism	Metabolism	Carbohydrate metabolism
TRINITY_DN20233_c0_g3	zma:103637566	71.1	7.3e-26	-	uncharacterized LOC103637566	K13648	alpha-1,4-galacturonosyltransferase	EC:2.4.1.43	zma00520	Amino sugar and nucleotide sugar metabolism	Metabolism	Carbohydrate metabolism
TRINITY_DN20289_c0_g1	nnu:104603349	38.7	8.9e-13	-	G-type lectin S-receptor-like serine/threonine-protein kinase At1g11300	K01183	chitinase	EC:3.2.1.14	nnu00520	Amino sugar and nucleotide sugar metabolism	Metabolism	Carbohydrate metabolism
TRINITY_DN20372_c0_g1	zma:100216739	60.4	1.3e-23	GRMZM2G015886	uncharacterized LOC100216739	K00770	1,4-beta-D-xylan synthase	EC:2.4.2.24	zma00520	Amino sugar and nucleotide sugar metabolism	Metabolism	Carbohydrate metabolism
TRINITY_DN20372_c0_g2	sly:101262856	56.1	2e-27	-	cellulose synthase-like protein D5	K00770	1,4-beta-D-xylan synthase	EC:2.4.2.24	sly00520	Amino sugar and nucleotide sugar metabolism	Metabolism	Carbohydrate metabolism
TRINITY_DN20546_c0_g1	fve:101291091	80	4.1e-162	-	ADP-glucose phosphorylase	K00965	UDPglucose--hexose-1-phosphate uridylyltransferase	EC:2.7.7.12	fve00520	Amino sugar and nucleotide sugar metabolism	Metabolism	Carbohydrate metabolism
TRINITY_DN20617_c0_g3	bdi:100839600	51.1	7.1e-89	-	cysteine-rich receptor-like protein kinase 15	K01183	chitinase	EC:3.2.1.14	bdi00520	Amino sugar and nucleotide sugar metabolism	Metabolism	Carbohydrate metabolism
TRINITY_DN20790_c0_g1	brp:103870249	63.6	4.2e-96	-	endochitinase CH25	K01183	chitinase	EC:3.2.1.14	brp00520	Amino sugar and nucleotide sugar metabolism	Metabolism	Carbohydrate metabolism
TRINITY_DN20900_c0_g1	mdm:103439692	86	2.5e-63	-	fructokinase-1-like	K00847	fructokinase	EC:2.7.1.4	mdm00520	Amino sugar and nucleotide sugar metabolism	Metabolism	Carbohydrate metabolism
TRINITY_DN20900_c0_g2	ath:AT5G51830	78.6	2.1e-43	-	pfkB-like carbohydrate kinase family protein	K00847	fructokinase	EC:2.7.1.4	ath00520	Amino sugar and nucleotide sugar metabolism	Metabolism	Carbohydrate metabolism
TRINITY_DN20902_c0_g1	mdm:103404258	88.1	9.1e-27	-	glucuronokinase 1	K16190	glucuronokinase	EC:2.7.1.43	mdm00520	Amino sugar and nucleotide sugar metabolism	Metabolism	Carbohydrate metabolism
TRINITY_DN20929_c0_g1	sind:105163083	62.6	4.6e-30	-	cellulose synthase-like protein D5	K00770	1,4-beta-D-xylan synthase	EC:2.4.2.24	sind00520	Amino sugar and nucleotide sugar metabolism	Metabolism	Carbohydrate metabolism
TRINITY_DN20929_c0_g3	sot:102583574	50.4	1.4e-30	-	cellulose synthase-like protein D5	K00770	1,4-beta-D-xylan synthase	EC:2.4.2.24	sot00520	Amino sugar and nucleotide sugar metabolism	Metabolism	Carbohydrate metabolism
TRINITY_DN20987_c0_g1	gmx:100794508	44.7	2.9e-97	-	G-type lectin S-receptor-like serine/threonine-protein kinase CES101	K01183	chitinase	EC:3.2.1.14	gmx00520	Amino sugar and nucleotide sugar metabolism	Metabolism	Carbohydrate metabolism
TRINITY_DN20996_c0_g1	fve:101291772	93.4	0	-	probable beta-D-xylosidase 5	K15920	beta-D-xylosidase 4	EC:3.2.1.37	fve00520	Amino sugar and nucleotide sugar metabolism	Metabolism	Carbohydrate metabolism
TRINITY_DN21007_c0_g1	egr:104433438	75.3	2.3e-29	-	probable galacturonosyltransferase 7	K13648	alpha-1,4-galacturonosyltransferase	EC:2.4.1.43	egr00520	Amino sugar and nucleotide sugar metabolism	Metabolism	Carbohydrate metabolism
TRINITY_DN21007_c0_g2	nnu:104612931	75	4.7e-34	-	probable galacturonosyltransferase 7	K13648	alpha-1,4-galacturonosyltransferase	EC:2.4.1.43	nnu00520	Amino sugar and nucleotide sugar metabolism	Metabolism	Carbohydrate metabolism
TRINITY_DN21007_c0_g3	atr:18432487	56.7	1.1e-16	-	probable galacturonosyltransferase 7	K13648	alpha-1,4-galacturonosyltransferase	EC:2.4.1.43	atr00520	Amino sugar and nucleotide sugar metabolism	Metabolism	Carbohydrate metabolism
TRINITY_DN21007_c0_g5	cit:102626111	72.3	1.1e-34	-	probable galacturonosyltransferase 7-like	K13648	alpha-1,4-galacturonosyltransferase	EC:2.4.1.43	cit00520	Amino sugar and nucleotide sugar metabolism	Metabolism	Carbohydrate metabolism
TRINITY_DN21476_c0_g1	gmx:100797597	75.9	1.3e-20	-	cellulose synthase-like protein D5	K00770	1,4-beta-D-xylan synthase	EC:2.4.2.24	gmx00520	Amino sugar and nucleotide sugar metabolism	Metabolism	Carbohydrate metabolism
TRINITY_DN21476_c0_g2	mtr:MTR_7g109200	89.1	1.7e-67	-	cellulose synthase-like protein	K00770	1,4-beta-D-xylan synthase	EC:2.4.2.24	mtr00520	Amino sugar and nucleotide sugar metabolism	Metabolism	Carbohydrate metabolism
TRINITY_DN21476_c0_g3	pop:POPTR_0014s12000g	81.2	1.1e-39	POPTRDRAFT_1099076	cellulose synthase family protein	K00770	1,4-beta-D-xylan synthase	EC:2.4.2.24	pop00520	Amino sugar and nucleotide sugar metabolism	Metabolism	Carbohydrate metabolism
TRINITY_DN21592_c0_g1	bdi:100843665	46.5	3.4e-12	-	transcription factor ABORTED MICROSPORES-like	K16190	glucuronokinase	EC:2.7.1.43	bdi00520	Amino sugar and nucleotide sugar metabolism	Metabolism	Carbohydrate metabolism
TRINITY_DN21799_c0_g2	pper:PRUPE_ppa002418mg	47.3	1.8e-11	-	hypothetical protein	K13648	alpha-1,4-galacturonosyltransferase	EC:2.4.1.43	pper00520	Amino sugar and nucleotide sugar metabolism	Metabolism	Carbohydrate metabolism
TRINITY_DN21830_c0_g1	fve:101295808	95.7	5.9e-169	-	bifunctional dTDP-4-dehydrorhamnose 3	K12451	3,5-epimerase/4-reductase	EC:5.1.3.- 1.1.1.-	fve00520	Amino sugar and nucleotide sugar metabolism	Metabolism	Carbohydrate metabolism
TRINITY_DN21868_c0_g1	fve:101309753	94.2	1.7e-197	-	glucuronokinase 1	K16190	glucuronokinase	EC:2.7.1.43	fve00520	Amino sugar and nucleotide sugar metabolism	Metabolism	Carbohydrate metabolism
TRINITY_DN21981_c0_g1	mus:103976857	83.8	5.5e-41	-	L-arabinokinase-like	K12446	L-arabinokinase	EC:2.7.1.46	mus00520	Amino sugar and nucleotide sugar metabolism	Metabolism	Carbohydrate metabolism
TRINITY_DN22007_c0_g1	mtr:MTR_7g116350	31	8.3e-18	-	class III chitinase	K01183	chitinase	EC:3.2.1.14	mtr00520	Amino sugar and nucleotide sugar metabolism	Metabolism	Carbohydrate metabolism
TRINITY_DN22007_c0_g2	mtr:MTR_7g116350	30.4	3.7e-34	-	class III chitinase	K01183	chitinase	EC:3.2.1.14	mtr00520	Amino sugar and nucleotide sugar metabolism	Metabolism	Carbohydrate metabolism
TRINITY_DN22275_c0_g2	mtr:MTR_2g099410	32.3	2e-10	-	PPR containing plant-like protein	K01183	chitinase	EC:3.2.1.14	mtr00520	Amino sugar and nucleotide sugar metabolism	Metabolism	Carbohydrate metabolism
TRINITY_DN22347_c0_g3	gmx:100794508	36.6	3e-15	-	G-type lectin S-receptor-like serine/threonine-protein kinase CES101	K01183	chitinase	EC:3.2.1.14	gmx00520	Amino sugar and nucleotide sugar metabolism	Metabolism	Carbohydrate metabolism
TRINITY_DN22367_c1_g1	thj:104808371	47.7	2.3e-38	-	uncharacterized LOC104808371	K12447	UDP-sugar pyrophosphorylase	EC:2.7.7.64	thj00520	Amino sugar and nucleotide sugar metabolism	Metabolism	Carbohydrate metabolism
TRINITY_DN22426_c0_g1	nnu:104592380	80	1.5e-154	-	NADH-cytochrome b5 reductase-like protein	K00326	cytochrome-b5 reductase	EC:1.6.2.2	nnu00520	Amino sugar and nucleotide sugar metabolism	Metabolism	Carbohydrate metabolism
TRINITY_DN22544_c1_g1	fve:101295338	95.7	7.4e-305	-	phosphoacetylglucosamine mutase	K01836	phosphoacetylglucosamine mutase	EC:5.4.2.3	fve00520	Amino sugar and nucleotide sugar metabolism	Metabolism	Carbohydrate metabolism
TRINITY_DN22577_c0_g1	fve:101295498	91.4	1.2e-149	-	NADH--cytochrome b5 reductase 1-like	K00326	cytochrome-b5 reductase	EC:1.6.2.2	fve00520	Amino sugar and nucleotide sugar metabolism	Metabolism	Carbohydrate metabolism
TRINITY_DN22762_c0_g1	bdi:100843665	55.1	4.7e-12	-	transcription factor ABORTED MICROSPORES-like	K16190	glucuronokinase	EC:2.7.1.43	bdi00520	Amino sugar and nucleotide sugar metabolism	Metabolism	Carbohydrate metabolism
TRINITY_DN22816_c0_g1	sbi:SORBI_05g022970	29.3	2.4e-20	SORBIDRAFT_05g022970	hypothetical protein	K13648	alpha-1,4-galacturonosyltransferase	EC:2.4.1.43	sbi00520	Amino sugar and nucleotide sugar metabolism	Metabolism	Carbohydrate metabolism
TRINITY_DN22871_c0_g1	brp:103869436	56.7	1.6e-26	-	probable beta-D-xylosidase 5	K15920	beta-D-xylosidase 4	EC:3.2.1.37	brp00520	Amino sugar and nucleotide sugar metabolism	Metabolism	Carbohydrate metabolism
TRINITY_DN23016_c0_g1	ppp:PHYPADRAFT_68313	27.5	1.7e-23	-	hypothetical protein	K13648	alpha-1,4-galacturonosyltransferase	EC:2.4.1.43	ppp00520	Amino sugar and nucleotide sugar metabolism	Metabolism	Carbohydrate metabolism
TRINITY_DN23163_c0_g1	pop:POPTR_0001s02980g	83	1.6e-100	-	phosphoacetylglucosamine mutase family protein	K01836	phosphoacetylglucosamine mutase	EC:5.4.2.3	pop00520	Amino sugar and nucleotide sugar metabolism	Metabolism	Carbohydrate metabolism
TRINITY_DN23218_c0_g1	fve:101294727	85.2	2.5e-191	-	chitotriosidase-1-like	K01183	chitinase	EC:3.2.1.14	fve00520	Amino sugar and nucleotide sugar metabolism	Metabolism	Carbohydrate metabolism
TRINITY_DN23295_c0_g2	nnu:104603349	43.1	9.9e-67	-	G-type lectin S-receptor-like serine/threonine-protein kinase At1g11300	K01183	chitinase	EC:3.2.1.14	nnu00520	Amino sugar and nucleotide sugar metabolism	Metabolism	Carbohydrate metabolism
TRINITY_DN23390_c0_g1	fve:101301200	94.7	1.8e-198	-	mannose-1-phosphate guanyltransferase alpha	K00966	mannose-1-phosphate guanylyltransferase	EC:2.7.7.13	fve00520	Amino sugar and nucleotide sugar metabolism	Metabolism	Carbohydrate metabolism
TRINITY_DN23406_c0_g1	nnu:104606279	90.1	4.2e-179	-	UDP-glucose 4-epimerase GEPI48	K01784	UDP-glucose 4-epimerase	EC:5.1.3.2	nnu00520	Amino sugar and nucleotide sugar metabolism	Metabolism	Carbohydrate metabolism
TRINITY_DN23448_c0_g2	csv:101223149	93.4	2.5e-43	-	cellulose synthase-like protein D5	K00770	1,4-beta-D-xylan synthase	EC:2.4.2.24	csv00520	Amino sugar and nucleotide sugar metabolism	Metabolism	Carbohydrate metabolism
TRINITY_DN23448_c0_g3	tcc:TCM_004744	94.4	5.1e-56	-	Cellulose synthase-like D5	K00770	1,4-beta-D-xylan synthase	EC:2.4.2.24	tcc00520	Amino sugar and nucleotide sugar metabolism	Metabolism	Carbohydrate metabolism
TRINITY_DN23797_c0_g1	gra:105792654	91.4	9.8e-32	-	UDP-sugar pyrophosphorylase-like	K12447	UDP-sugar pyrophosphorylase	EC:2.7.7.64	gra00520	Amino sugar and nucleotide sugar metabolism	Metabolism	Carbohydrate metabolism
TRINITY_DN23797_c0_g3	rcu:RCOM_0561530	94	1.1e-40	-	UDP-n-acteylglucosamine pyrophosphorylase	K12447	UDP-sugar pyrophosphorylase	EC:2.7.7.64	rcu00520	Amino sugar and nucleotide sugar metabolism	Metabolism	Carbohydrate metabolism
TRINITY_DN23911_c0_g1	thj:104808371	49	7.7e-116	-	uncharacterized LOC104808371	K12447	UDP-sugar pyrophosphorylase	EC:2.7.7.64	thj00520	Amino sugar and nucleotide sugar metabolism	Metabolism	Carbohydrate metabolism
TRINITY_DN24017_c0_g1	egu:105052561	39.1	8.1e-11	-	cellulose synthase-like protein D5	K00770	1,4-beta-D-xylan synthase	EC:2.4.2.24	egu00520	Amino sugar and nucleotide sugar metabolism	Metabolism	Carbohydrate metabolism
TRINITY_DN24053_c0_g1	nnu:104600730	59.8	2.9e-22	-	probable fructokinase-6	K00847	fructokinase	EC:2.7.1.4	nnu00520	Amino sugar and nucleotide sugar metabolism	Metabolism	Carbohydrate metabolism
TRINITY_DN24121_c0_g1	ppp:PHYPADRAFT_208903	87.1	1.5e-246	-	hypothetical protein	K00012	UDPglucose 6-dehydrogenase	EC:1.1.1.22	ppp00520	Amino sugar and nucleotide sugar metabolism	Metabolism	Carbohydrate metabolism
TRINITY_DN24278_c0_g1	atr:18432282	28.8	1.4e-16	-	N-acylneuraminate-9-phosphatase	K01097	N-acylneuraminate-9-phosphatase	EC:3.1.3.29	atr00520	Amino sugar and nucleotide sugar metabolism	Metabolism	Carbohydrate metabolism
TRINITY_DN24285_c0_g2	fve:101295983	96.9	6.3e-148	-	UDP-N-acetylglucosamine diphosphorylase 1	K00972	UDP-N-acetylglucosamine/UDP-N-acetylgalactosamine diphosphorylase	EC:2.7.7.23 2.7.7.83	fve00520	Amino sugar and nucleotide sugar metabolism	Metabolism	Carbohydrate metabolism
TRINITY_DN24317_c0_g1	smo:SELMODRAFT_409075	53.6	1.9e-10	-	hypothetical protein	K01810	glucose-6-phosphate isomerase	EC:5.3.1.9	smo00520	Amino sugar and nucleotide sugar metabolism	Metabolism	Carbohydrate metabolism
TRINITY_DN24501_c0_g1	fve:101290858	98.1	3e-187	-	bifunctional UDP-glucose 4-epimerase and UDP-xylose 4-epimerase 1	K01784	UDP-glucose 4-epimerase	EC:5.1.3.2	fve00520	Amino sugar and nucleotide sugar metabolism	Metabolism	Carbohydrate metabolism
TRINITY_DN24606_c0_g1	nnu:104599256	94.9	2.9e-154	-	UDP-glucuronic acid decarboxylase 1-like	K08678	UDP-glucuronate decarboxylase	EC:4.1.1.35	nnu00520	Amino sugar and nucleotide sugar metabolism	Metabolism	Carbohydrate metabolism
TRINITY_DN24611_c2_g1	mis:MICPUN_64942	30.3	4.7e-06	-	udp-N-acetylglucosamine 2-epimerase/CMP-N-acetylneuraminic acid synthetase	K12409	bifunctional UDP-N-acetylglucosamine 2-epimerase / N-acetylmannosamine kinase	EC:3.2.1.183 2.7.1.60	mis00520	Amino sugar and nucleotide sugar metabolism	Metabolism	Carbohydrate metabolism
TRINITY_DN24755_c0_g3	vra:106757692	51.4	6.9e-40	-	cellulose synthase-like protein D5	K00770	1,4-beta-D-xylan synthase	EC:2.4.2.24	vra00520	Amino sugar and nucleotide sugar metabolism	Metabolism	Carbohydrate metabolism
TRINITY_DN24755_c0_g4	gra:105764094	39.9	1.4e-103	-	cellulose synthase-like protein D5	K00770	1,4-beta-D-xylan synthase	EC:2.4.2.24	gra00520	Amino sugar and nucleotide sugar metabolism	Metabolism	Carbohydrate metabolism
TRINITY_DN24755_c0_g5	vvi:100243459	50.6	3.9e-20	-	cellulose synthase-like protein D5	K00770	1,4-beta-D-xylan synthase	EC:2.4.2.24	vvi00520	Amino sugar and nucleotide sugar metabolism	Metabolism	Carbohydrate metabolism
TRINITY_DN24853_c0_g1	gmx:102661410	52.9	5.1e-07	-	UTP--glucose-1-phosphate uridylyltransferase-like	K00963	UTP--glucose-1-phosphate uridylyltransferase	EC:2.7.7.9	gmx00520	Amino sugar and nucleotide sugar metabolism	Metabolism	Carbohydrate metabolism
TRINITY_DN24853_c0_g11	gmx:102661410	72.7	7.6e-09	-	UTP--glucose-1-phosphate uridylyltransferase-like	K00963	UTP--glucose-1-phosphate uridylyltransferase	EC:2.7.7.9	gmx00520	Amino sugar and nucleotide sugar metabolism	Metabolism	Carbohydrate metabolism
TRINITY_DN24853_c0_g5	gmx:102661410	65.1	2.8e-10	-	UTP--glucose-1-phosphate uridylyltransferase-like	K00963	UTP--glucose-1-phosphate uridylyltransferase	EC:2.7.7.9	gmx00520	Amino sugar and nucleotide sugar metabolism	Metabolism	Carbohydrate metabolism
TRINITY_DN24853_c0_g9	gmx:102661410	58.5	5.4e-09	-	UTP--glucose-1-phosphate uridylyltransferase-like	K00963	UTP--glucose-1-phosphate uridylyltransferase	EC:2.7.7.9	gmx00520	Amino sugar and nucleotide sugar metabolism	Metabolism	Carbohydrate metabolism
TRINITY_DN24856_c0_g1	fve:101309274	97.4	0	-	probable galacturonosyltransferase 10	K13648	alpha-1,4-galacturonosyltransferase	EC:2.4.1.43	fve00520	Amino sugar and nucleotide sugar metabolism	Metabolism	Carbohydrate metabolism
TRINITY_DN24937_c0_g1	fve:101303438	97	0	-	probable galacturonosyltransferase 9	K13648	alpha-1,4-galacturonosyltransferase	EC:2.4.1.43	fve00520	Amino sugar and nucleotide sugar metabolism	Metabolism	Carbohydrate metabolism
TRINITY_DN24981_c0_g2	gmx:100794508	44.1	7.6e-69	-	G-type lectin S-receptor-like serine/threonine-protein kinase CES101	K01183	chitinase	EC:3.2.1.14	gmx00520	Amino sugar and nucleotide sugar metabolism	Metabolism	Carbohydrate metabolism
TRINITY_DN25007_c0_g1	atr:18422521	90	5.3e-56	-	glucose-1-phosphate adenylyltransferase large subunit 1	K00975	glucose-1-phosphate adenylyltransferase	EC:2.7.7.27	atr00520	Amino sugar and nucleotide sugar metabolism	Metabolism	Carbohydrate metabolism
TRINITY_DN25007_c0_g2	sind:105166289	87.1	8.4e-58	-	glucose-1-phosphate adenylyltransferase large subunit 2	K00975	glucose-1-phosphate adenylyltransferase	EC:2.7.7.27	sind00520	Amino sugar and nucleotide sugar metabolism	Metabolism	Carbohydrate metabolism
TRINITY_DN25007_c0_g3	fve:101295282	88	1.9e-261	-	glucose-1-phosphate adenylyltransferase large subunit 1-like	K00975	glucose-1-phosphate adenylyltransferase	EC:2.7.7.27	fve00520	Amino sugar and nucleotide sugar metabolism	Metabolism	Carbohydrate metabolism
TRINITY_DN25026_c0_g3	gra:105799402	75	2e-18	-	galacturonosyltransferase 8-like	K13648	alpha-1,4-galacturonosyltransferase	EC:2.4.1.43	gra00520	Amino sugar and nucleotide sugar metabolism	Metabolism	Carbohydrate metabolism
TRINITY_DN25026_c0_g4	pda:103697994	87.4	6.8e-80	-	galacturonosyltransferase 8-like	K13648	alpha-1,4-galacturonosyltransferase	EC:2.4.1.43	pda00520	Amino sugar and nucleotide sugar metabolism	Metabolism	Carbohydrate metabolism
TRINITY_DN25192_c0_g3	jcu:105635349	89.6	4.4e-29	-	hexokinase-2	K00844	hexokinase	EC:2.7.1.1	jcu00520	Amino sugar and nucleotide sugar metabolism	Metabolism	Carbohydrate metabolism
TRINITY_DN25192_c0_g4	fve:101308249	95.5	1.1e-267	-	hexokinase-2	K00844	hexokinase	EC:2.7.1.1	fve00520	Amino sugar and nucleotide sugar metabolism	Metabolism	Carbohydrate metabolism
TRINITY_DN25411_c0_g4	bdi:100839600	52.8	7e-10	-	cysteine-rich receptor-like protein kinase 15	K01183	chitinase	EC:3.2.1.14	bdi00520	Amino sugar and nucleotide sugar metabolism	Metabolism	Carbohydrate metabolism
TRINITY_DN25602_c0_g1	nnu:104589540	87.4	1.3e-242	-	UTP--glucose-1-phosphate uridylyltransferase	K00963	UTP--glucose-1-phosphate uridylyltransferase	EC:2.7.7.9	nnu00520	Amino sugar and nucleotide sugar metabolism	Metabolism	Carbohydrate metabolism
TRINITY_DN25602_c0_g2	nnu:104589540	87.1	8.1e-243	-	UTP--glucose-1-phosphate uridylyltransferase	K00963	UTP--glucose-1-phosphate uridylyltransferase	EC:2.7.7.9	nnu00520	Amino sugar and nucleotide sugar metabolism	Metabolism	Carbohydrate metabolism
TRINITY_DN25747_c0_g11	cic:CICLE_v10010726mg	59.5	1.1e-17	-	hypothetical protein	K01183	chitinase	EC:3.2.1.14	cic00520	Amino sugar and nucleotide sugar metabolism	Metabolism	Carbohydrate metabolism
TRINITY_DN25747_c0_g5	gmx:100794508	40.9	1.9e-47	-	G-type lectin S-receptor-like serine/threonine-protein kinase CES101	K01183	chitinase	EC:3.2.1.14	gmx00520	Amino sugar and nucleotide sugar metabolism	Metabolism	Carbohydrate metabolism
TRINITY_DN25806_c0_g1	fve:101302642	59.7	1.4e-213	-	phosphoglucomutase	K01835	phosphoglucomutase	EC:5.4.2.2	fve00520	Amino sugar and nucleotide sugar metabolism	Metabolism	Carbohydrate metabolism
TRINITY_DN25806_c0_g3	fve:101302642	100	4.1e-09	-	phosphoglucomutase	K01835	phosphoglucomutase	EC:5.4.2.2	fve00520	Amino sugar and nucleotide sugar metabolism	Metabolism	Carbohydrate metabolism
TRINITY_DN25815_c1_g1	gmx:100794508	43.2	2.3e-23	-	G-type lectin S-receptor-like serine/threonine-protein kinase CES101	K01183	chitinase	EC:3.2.1.14	gmx00520	Amino sugar and nucleotide sugar metabolism	Metabolism	Carbohydrate metabolism
TRINITY_DN25815_c2_g2	gmx:100794508	41.8	4.9e-16	-	G-type lectin S-receptor-like serine/threonine-protein kinase CES101	K01183	chitinase	EC:3.2.1.14	gmx00520	Amino sugar and nucleotide sugar metabolism	Metabolism	Carbohydrate metabolism
TRINITY_DN25815_c2_g6	gmx:100794508	54.8	2.1e-28	-	G-type lectin S-receptor-like serine/threonine-protein kinase CES101	K01183	chitinase	EC:3.2.1.14	gmx00520	Amino sugar and nucleotide sugar metabolism	Metabolism	Carbohydrate metabolism
TRINITY_DN25815_c2_g8	nnu:104603349	70.4	3.5e-42	-	G-type lectin S-receptor-like serine/threonine-protein kinase At1g11300	K01183	chitinase	EC:3.2.1.14	nnu00520	Amino sugar and nucleotide sugar metabolism	Metabolism	Carbohydrate metabolism
TRINITY_DN25815_c2_g9	gmx:100794508	62	2.1e-107	-	G-type lectin S-receptor-like serine/threonine-protein kinase CES101	K01183	chitinase	EC:3.2.1.14	gmx00520	Amino sugar and nucleotide sugar metabolism	Metabolism	Carbohydrate metabolism
TRINITY_DN25834_c0_g1	fve:101291231	99.2	4.3e-280	-	UDP-glucose 6-dehydrogenase 2	K00012	UDPglucose 6-dehydrogenase	EC:1.1.1.22	fve00520	Amino sugar and nucleotide sugar metabolism	Metabolism	Carbohydrate metabolism
TRINITY_DN25834_c0_g2	fve:101291759	97.9	1.1e-275	-	UDP-glucose 6-dehydrogenase 1-like	K00012	UDPglucose 6-dehydrogenase	EC:1.1.1.22	fve00520	Amino sugar and nucleotide sugar metabolism	Metabolism	Carbohydrate metabolism
TRINITY_DN25834_c0_g3	fve:101292899	96.5	4.9e-269	-	UDP-glucose 6-dehydrogenase 5	K00012	UDPglucose 6-dehydrogenase	EC:1.1.1.22	fve00520	Amino sugar and nucleotide sugar metabolism	Metabolism	Carbohydrate metabolism
TRINITY_DN25834_c0_g4	egu:105046638	94	5.8e-269	-	UDP-glucose 6-dehydrogenase 4	K00012	UDPglucose 6-dehydrogenase	EC:1.1.1.22	egu00520	Amino sugar and nucleotide sugar metabolism	Metabolism	Carbohydrate metabolism
TRINITY_DN25841_c1_g4	sot:102590164	50.7	6.5e-12	-	chitinase-3-like protein 2	K01183	chitinase	EC:3.2.1.14	sot00520	Amino sugar and nucleotide sugar metabolism	Metabolism	Carbohydrate metabolism
TRINITY_DN25848_c0_g1	zma:103653161	58.5	6.1e-90	-	probable receptor-like protein kinase At5g39020-like	K01183	chitinase	EC:3.2.1.14	zma00520	Amino sugar and nucleotide sugar metabolism	Metabolism	Carbohydrate metabolism
TRINITY_DN25983_c0_g1	rcu:RCOM_0983160	85.4	6.1e-41	-	dtdp-glucose 4-6-dehydratase	K08678	UDP-glucuronate decarboxylase	EC:4.1.1.35	rcu00520	Amino sugar and nucleotide sugar metabolism	Metabolism	Carbohydrate metabolism
TRINITY_DN26062_c0_g1	mtr:MTR_7g116350	40.1	1.8e-91	-	class III chitinase	K01183	chitinase	EC:3.2.1.14	mtr00520	Amino sugar and nucleotide sugar metabolism	Metabolism	Carbohydrate metabolism
TRINITY_DN26075_c0_g1	aly:ARALYDRAFT_340891	38.3	3.8e-16	-	hypothetical protein	K00770	1,4-beta-D-xylan synthase	EC:2.4.2.24	aly00520	Amino sugar and nucleotide sugar metabolism	Metabolism	Carbohydrate metabolism
TRINITY_DN26087_c0_g1	mus:103976168	86.4	7.1e-296	-	phosphoglucomutase	K01835	phosphoglucomutase	EC:5.4.2.2	mus00520	Amino sugar and nucleotide sugar metabolism	Metabolism	Carbohydrate metabolism
TRINITY_DN26155_c1_g1	pper:PRUPE_ppa019682mg	60.7	4.9e-24	-	hypothetical protein	K01183	chitinase	EC:3.2.1.14	pper00520	Amino sugar and nucleotide sugar metabolism	Metabolism	Carbohydrate metabolism
TRINITY_DN26155_c1_g2	nnu:104603349	61.2	8.7e-10	-	G-type lectin S-receptor-like serine/threonine-protein kinase At1g11300	K01183	chitinase	EC:3.2.1.14	nnu00520	Amino sugar and nucleotide sugar metabolism	Metabolism	Carbohydrate metabolism
TRINITY_DN26155_c2_g1	gmx:100794508	54	7.7e-38	-	G-type lectin S-receptor-like serine/threonine-protein kinase CES101	K01183	chitinase	EC:3.2.1.14	gmx00520	Amino sugar and nucleotide sugar metabolism	Metabolism	Carbohydrate metabolism
TRINITY_DN26155_c2_g3	gmx:100794508	47.4	9.6e-42	-	G-type lectin S-receptor-like serine/threonine-protein kinase CES101	K01183	chitinase	EC:3.2.1.14	gmx00520	Amino sugar and nucleotide sugar metabolism	Metabolism	Carbohydrate metabolism
TRINITY_DN26160_c2_g3	gra:105783845	54.7	5.6e-12	-	wall-associated receptor kinase-like 10	-	-	-	gra00520	Amino sugar and nucleotide sugar metabolism	Metabolism	Carbohydrate metabolism
TRINITY_DN26160_c2_g7	sot:102590164	42.9	2.4e-08	-	chitinase-3-like protein 2	K01183	chitinase	EC:3.2.1.14	sot00520	Amino sugar and nucleotide sugar metabolism	Metabolism	Carbohydrate metabolism
TRINITY_DN26198_c0_g2	fve:101292452	90.7	5.1e-118	-	cytochrome b5 domain-containing protein RLF	K00326	cytochrome-b5 reductase	EC:1.6.2.2	fve00520	Amino sugar and nucleotide sugar metabolism	Metabolism	Carbohydrate metabolism
TRINITY_DN26214_c0_g3	mus:103985427	50.7	1.1e-219	-	beta-D-xylosidase 4-like	K15920	beta-D-xylosidase 4	EC:3.2.1.37	mus00520	Amino sugar and nucleotide sugar metabolism	Metabolism	Carbohydrate metabolism
TRINITY_DN26273_c0_g1	aly:ARALYDRAFT_340891	36.6	2.5e-16	-	hypothetical protein	K00770	1,4-beta-D-xylan synthase	EC:2.4.2.24	aly00520	Amino sugar and nucleotide sugar metabolism	Metabolism	Carbohydrate metabolism
TRINITY_DN26342_c0_g1	sind:105172020	34	3.9e-45	-	fructokinase-2	K00847	fructokinase	EC:2.7.1.4	sind00520	Amino sugar and nucleotide sugar metabolism	Metabolism	Carbohydrate metabolism
TRINITY_DN26375_c0_g8	mdm:103450217	47.1	1.3e-07	-	UDP-glucuronic acid decarboxylase 1-like	K08678	UDP-glucuronate decarboxylase	EC:4.1.1.35	mdm00520	Amino sugar and nucleotide sugar metabolism	Metabolism	Carbohydrate metabolism
TRINITY_DN26399_c0_g1	bdi:100839600	48.6	2.5e-13	-	cysteine-rich receptor-like protein kinase 15	K01183	chitinase	EC:3.2.1.14	bdi00520	Amino sugar and nucleotide sugar metabolism	Metabolism	Carbohydrate metabolism
TRINITY_DN26469_c1_g1	atr:18432282	37	2.2e-13	-	N-acylneuraminate-9-phosphatase	K01097	N-acylneuraminate-9-phosphatase	EC:3.1.3.29	atr00520	Amino sugar and nucleotide sugar metabolism	Metabolism	Carbohydrate metabolism
TRINITY_DN26477_c0_g2	fve:101293606	98	3.4e-82	-	glucosamine 6-phosphate N-acetyltransferase	K00621	glucosamine-phosphate N-acetyltransferase	EC:2.3.1.4	fve00520	Amino sugar and nucleotide sugar metabolism	Metabolism	Carbohydrate metabolism
TRINITY_DN26486_c0_g2	rcu:RCOM_1180270	55.1	3.3e-39	-	Cellulose synthase A catalytic subunit 3 [UDP-forming]	K00770	1,4-beta-D-xylan synthase	EC:2.4.2.24	rcu00520	Amino sugar and nucleotide sugar metabolism	Metabolism	Carbohydrate metabolism
TRINITY_DN26504_c1_g1	gmx:100794508	60.2	1.9e-71	-	G-type lectin S-receptor-like serine/threonine-protein kinase CES101	K01183	chitinase	EC:3.2.1.14	gmx00520	Amino sugar and nucleotide sugar metabolism	Metabolism	Carbohydrate metabolism
TRINITY_DN26504_c1_g12	gmx:100794508	41.5	2.4e-15	-	G-type lectin S-receptor-like serine/threonine-protein kinase CES101	K01183	chitinase	EC:3.2.1.14	gmx00520	Amino sugar and nucleotide sugar metabolism	Metabolism	Carbohydrate metabolism
TRINITY_DN26504_c1_g2	gmx:100794508	54.5	8.1e-10	-	G-type lectin S-receptor-like serine/threonine-protein kinase CES101	K01183	chitinase	EC:3.2.1.14	gmx00520	Amino sugar and nucleotide sugar metabolism	Metabolism	Carbohydrate metabolism
TRINITY_DN26504_c1_g6	gmx:100794508	63.3	6.3e-16	-	G-type lectin S-receptor-like serine/threonine-protein kinase CES101	K01183	chitinase	EC:3.2.1.14	gmx00520	Amino sugar and nucleotide sugar metabolism	Metabolism	Carbohydrate metabolism
TRINITY_DN26504_c1_g8	gmx:100794508	73.9	1.2e-55	-	G-type lectin S-receptor-like serine/threonine-protein kinase CES101	K01183	chitinase	EC:3.2.1.14	gmx00520	Amino sugar and nucleotide sugar metabolism	Metabolism	Carbohydrate metabolism
TRINITY_DN26512_c0_g1	gmx:100794508	55.6	6.2e-35	-	G-type lectin S-receptor-like serine/threonine-protein kinase CES101	K01183	chitinase	EC:3.2.1.14	gmx00520	Amino sugar and nucleotide sugar metabolism	Metabolism	Carbohydrate metabolism
TRINITY_DN26512_c0_g3	gmx:100794508	41.7	1.1e-11	-	G-type lectin S-receptor-like serine/threonine-protein kinase CES101	K01183	chitinase	EC:3.2.1.14	gmx00520	Amino sugar and nucleotide sugar metabolism	Metabolism	Carbohydrate metabolism
TRINITY_DN26570_c1_g6	fve:105351470	90	7.2e-228	-	mannose-6-phosphate isomerase 1-like	K01809	mannose-6-phosphate isomerase	EC:5.3.1.8	fve00520	Amino sugar and nucleotide sugar metabolism	Metabolism	Carbohydrate metabolism
TRINITY_DN26589_c0_g1	mtr:MTR_7g116350	31	1.4e-65	-	class III chitinase	K01183	chitinase	EC:3.2.1.14	mtr00520	Amino sugar and nucleotide sugar metabolism	Metabolism	Carbohydrate metabolism
TRINITY_DN26628_c0_g1	cit:102625452	82.2	8.1e-151	-	probable fructokinase-4-like	K00847	fructokinase	EC:2.7.1.4	cit00520	Amino sugar and nucleotide sugar metabolism	Metabolism	Carbohydrate metabolism
TRINITY_DN26639_c0_g3	gra:105775510	81.8	1.2e-18	-	uncharacterized LOC105775510	K00963	UTP--glucose-1-phosphate uridylyltransferase	EC:2.7.7.9	gra00520	Amino sugar and nucleotide sugar metabolism	Metabolism	Carbohydrate metabolism
TRINITY_DN26648_c0_g1	pper:PRUPE_ppa019682mg	39.7	7.5e-27	-	hypothetical protein	K01183	chitinase	EC:3.2.1.14	pper00520	Amino sugar and nucleotide sugar metabolism	Metabolism	Carbohydrate metabolism
TRINITY_DN26648_c0_g2	gmx:100794508	54.8	1.4e-104	-	G-type lectin S-receptor-like serine/threonine-protein kinase CES101	K01183	chitinase	EC:3.2.1.14	gmx00520	Amino sugar and nucleotide sugar metabolism	Metabolism	Carbohydrate metabolism
TRINITY_DN26648_c0_g4	gmx:100794508	55.9	5.8e-83	-	G-type lectin S-receptor-like serine/threonine-protein kinase CES101	K01183	chitinase	EC:3.2.1.14	gmx00520	Amino sugar and nucleotide sugar metabolism	Metabolism	Carbohydrate metabolism
TRINITY_DN26648_c0_g5	cit:102611792	51.2	1.1e-22	-	cysteine-rich receptor-like protein kinase 10-like	K01183	chitinase	EC:3.2.1.14	cit00520	Amino sugar and nucleotide sugar metabolism	Metabolism	Carbohydrate metabolism
TRINITY_DN26648_c0_g7	gmx:100794508	64.2	5.2e-45	-	G-type lectin S-receptor-like serine/threonine-protein kinase CES101	K01183	chitinase	EC:3.2.1.14	gmx00520	Amino sugar and nucleotide sugar metabolism	Metabolism	Carbohydrate metabolism
TRINITY_DN26659_c0_g1	nnu:104587092	65.7	6.3e-133	-	basic endochitinase-like	K01183	chitinase	EC:3.2.1.14	nnu00520	Amino sugar and nucleotide sugar metabolism	Metabolism	Carbohydrate metabolism
TRINITY_DN26668_c0_g3	nnu:104594584	76.2	1.2e-12	-	UDP-glucuronic acid decarboxylase 6	K08678	UDP-glucuronate decarboxylase	EC:4.1.1.35	nnu00520	Amino sugar and nucleotide sugar metabolism	Metabolism	Carbohydrate metabolism
TRINITY_DN26721_c0_g1	spen:107009553	29.2	1.4e-45	-	serine/threonine-protein phosphatase 7 long form homolog	K12448	UDP-arabinose 4-epimerase	EC:5.1.3.5	spen00520	Amino sugar and nucleotide sugar metabolism	Metabolism	Carbohydrate metabolism
TRINITY_DN26721_c0_g2	sot:102597559	29.7	2.3e-45	-	UDP-arabinose 4-epimerase 1-like	K12448	UDP-arabinose 4-epimerase	EC:5.1.3.5	sot00520	Amino sugar and nucleotide sugar metabolism	Metabolism	Carbohydrate metabolism
TRINITY_DN26723_c0_g3	thj:104808371	30.6	4.3e-36	-	uncharacterized LOC104808371	K12447	UDP-sugar pyrophosphorylase	EC:2.7.7.64	thj00520	Amino sugar and nucleotide sugar metabolism	Metabolism	Carbohydrate metabolism
TRINITY_DN26723_c0_g4	pper:PRUPE_ppa019682mg	32.3	3.3e-18	-	hypothetical protein	K01183	chitinase	EC:3.2.1.14	pper00520	Amino sugar and nucleotide sugar metabolism	Metabolism	Carbohydrate metabolism
TRINITY_DN26723_c0_g5	pop:POPTR_0018s11990g	42.2	6.4e-46	POPTRDRAFT_911741	hypothetical protein	K01183	chitinase	EC:3.2.1.14	pop00520	Amino sugar and nucleotide sugar metabolism	Metabolism	Carbohydrate metabolism
TRINITY_DN26738_c0_g1	bna:106428977	69.2	1.3e-06	-	probable fructokinase-1	K00847	fructokinase	EC:2.7.1.4	bna00520	Amino sugar and nucleotide sugar metabolism	Metabolism	Carbohydrate metabolism
TRINITY_DN26741_c0_g1	fve:101304981	92.6	2.8e-195	-	alpha-L-arabinofuranosidase 1	K01209	alpha-N-arabinofuranosidase	EC:3.2.1.55	fve00520	Amino sugar and nucleotide sugar metabolism	Metabolism	Carbohydrate metabolism
TRINITY_DN26794_c0_g1	zma:103653161	45.3	3.3e-81	-	probable receptor-like protein kinase At5g39020-like	K01183	chitinase	EC:3.2.1.14	zma00520	Amino sugar and nucleotide sugar metabolism	Metabolism	Carbohydrate metabolism
TRINITY_DN26794_c0_g6	bdi:100839600	49.4	1.2e-84	-	cysteine-rich receptor-like protein kinase 15	K01183	chitinase	EC:3.2.1.14	bdi00520	Amino sugar and nucleotide sugar metabolism	Metabolism	Carbohydrate metabolism
TRINITY_DN26882_c0_g1	gmx:100794508	58.7	9.9e-26	-	G-type lectin S-receptor-like serine/threonine-protein kinase CES101	K01183	chitinase	EC:3.2.1.14	gmx00520	Amino sugar and nucleotide sugar metabolism	Metabolism	Carbohydrate metabolism
TRINITY_DN26882_c0_g2	gmx:100794508	46.1	5.5e-32	-	G-type lectin S-receptor-like serine/threonine-protein kinase CES101	K01183	chitinase	EC:3.2.1.14	gmx00520	Amino sugar and nucleotide sugar metabolism	Metabolism	Carbohydrate metabolism
TRINITY_DN26882_c0_g3	gmx:100794508	59.8	8.7e-27	-	G-type lectin S-receptor-like serine/threonine-protein kinase CES101	K01183	chitinase	EC:3.2.1.14	gmx00520	Amino sugar and nucleotide sugar metabolism	Metabolism	Carbohydrate metabolism
TRINITY_DN26923_c0_g7	bdi:100822931	29.5	5.6e-53	-	probable mixed-linked glucan synthase 8	K00770	1,4-beta-D-xylan synthase	EC:2.4.2.24	bdi00520	Amino sugar and nucleotide sugar metabolism	Metabolism	Carbohydrate metabolism
TRINITY_DN31113_c0_g1	fve:101304202	96.5	2e-174	-	UDP-arabinose 4-epimerase 1-like	K12448	UDP-arabinose 4-epimerase	EC:5.1.3.5	fve00520	Amino sugar and nucleotide sugar metabolism	Metabolism	Carbohydrate metabolism
TRINITY_DN31138_c0_g2	egr:104438838	69	4.2e-20	-	cysteine-rich receptor-like protein kinase 10	K01183	chitinase	EC:3.2.1.14	egr00520	Amino sugar and nucleotide sugar metabolism	Metabolism	Carbohydrate metabolism
TRINITY_DN31184_c0_g3	thj:104808371	57.7	9e-27	-	uncharacterized LOC104808371	K12447	UDP-sugar pyrophosphorylase	EC:2.7.7.64	thj00520	Amino sugar and nucleotide sugar metabolism	Metabolism	Carbohydrate metabolism
TRINITY_DN31206_c0_g1	tcc:TCM_004744	40.7	8.5e-35	-	Cellulose synthase-like D5	K00770	1,4-beta-D-xylan synthase	EC:2.4.2.24	tcc00520	Amino sugar and nucleotide sugar metabolism	Metabolism	Carbohydrate metabolism
TRINITY_DN31217_c0_g2	bdi:100839600	46.6	1.2e-33	-	cysteine-rich receptor-like protein kinase 15	K01183	chitinase	EC:3.2.1.14	bdi00520	Amino sugar and nucleotide sugar metabolism	Metabolism	Carbohydrate metabolism
TRINITY_DN31241_c0_g1	gra:105783845	68.3	1.6e-07	-	wall-associated receptor kinase-like 10	-	-	-	gra00520	Amino sugar and nucleotide sugar metabolism	Metabolism	Carbohydrate metabolism
TRINITY_DN31256_c1_g11	fve:101304509	90.9	6.1e-162	-	hevamine-A-like	K01183	chitinase	EC:3.2.1.14	fve00520	Amino sugar and nucleotide sugar metabolism	Metabolism	Carbohydrate metabolism
TRINITY_DN31289_c0_g4	fve:101307568	89.9	4.4e-146	-	probable galacturonosyltransferase 4	K13648	alpha-1,4-galacturonosyltransferase	EC:2.4.1.43	fve00520	Amino sugar and nucleotide sugar metabolism	Metabolism	Carbohydrate metabolism
TRINITY_DN31290_c1_g1	cit:102612084	27.6	6.3e-14	-	uncharacterized LOC102612084	K01183	chitinase	EC:3.2.1.14	cit00520	Amino sugar and nucleotide sugar metabolism	Metabolism	Carbohydrate metabolism
TRINITY_DN31343_c0_g1	bdi:100822931	29.5	1.1e-45	-	probable mixed-linked glucan synthase 8	K00770	1,4-beta-D-xylan synthase	EC:2.4.2.24	bdi00520	Amino sugar and nucleotide sugar metabolism	Metabolism	Carbohydrate metabolism
TRINITY_DN31346_c0_g2	aly:ARALYDRAFT_340891	38.6	1.4e-17	-	hypothetical protein	K00770	1,4-beta-D-xylan synthase	EC:2.4.2.24	aly00520	Amino sugar and nucleotide sugar metabolism	Metabolism	Carbohydrate metabolism
TRINITY_DN31354_c0_g3	gmx:100794508	47.4	1e-120	-	G-type lectin S-receptor-like serine/threonine-protein kinase CES101	K01183	chitinase	EC:3.2.1.14	gmx00520	Amino sugar and nucleotide sugar metabolism	Metabolism	Carbohydrate metabolism
TRINITY_DN31354_c0_g4	gmx:100794508	42.5	3.1e-69	-	G-type lectin S-receptor-like serine/threonine-protein kinase CES101	K01183	chitinase	EC:3.2.1.14	gmx00520	Amino sugar and nucleotide sugar metabolism	Metabolism	Carbohydrate metabolism
TRINITY_DN31395_c0_g1	gmx:100794508	50.8	1.8e-31	-	G-type lectin S-receptor-like serine/threonine-protein kinase CES101	K01183	chitinase	EC:3.2.1.14	gmx00520	Amino sugar and nucleotide sugar metabolism	Metabolism	Carbohydrate metabolism
TRINITY_DN31395_c0_g2	gmx:100794508	52.9	5.9e-15	-	G-type lectin S-receptor-like serine/threonine-protein kinase CES101	K01183	chitinase	EC:3.2.1.14	gmx00520	Amino sugar and nucleotide sugar metabolism	Metabolism	Carbohydrate metabolism
TRINITY_DN31396_c1_g2	fve:101314663	93.4	0	-	glucose-6-phosphate isomerase 1	K01810	glucose-6-phosphate isomerase	EC:5.3.1.9	fve00520	Amino sugar and nucleotide sugar metabolism	Metabolism	Carbohydrate metabolism
TRINITY_DN31438_c0_g1	mdm:103444346	66.1	1e-10	-	putative fructokinase-5	K00847	fructokinase	EC:2.7.1.4	mdm00520	Amino sugar and nucleotide sugar metabolism	Metabolism	Carbohydrate metabolism
TRINITY_DN31484_c0_g3	thj:104808371	43.9	7.5e-72	-	uncharacterized LOC104808371	K12447	UDP-sugar pyrophosphorylase	EC:2.7.7.64	thj00520	Amino sugar and nucleotide sugar metabolism	Metabolism	Carbohydrate metabolism
TRINITY_DN31508_c2_g2	pper:PRUPE_ppa002860mg	73.1	9.3e-260	-	hypothetical protein	K13648	alpha-1,4-galacturonosyltransferase	EC:2.4.1.43	pper00520	Amino sugar and nucleotide sugar metabolism	Metabolism	Carbohydrate metabolism
TRINITY_DN31520_c0_g3	fve:101302591	84.2	2.9e-293	-	beta-hexosaminidase 1	K12373	hexosaminidase	EC:3.2.1.52	fve00520	Amino sugar and nucleotide sugar metabolism	Metabolism	Carbohydrate metabolism
TRINITY_DN31549_c2_g1	nnu:104603349	63.2	1.3e-79	-	G-type lectin S-receptor-like serine/threonine-protein kinase At1g11300	K01183	chitinase	EC:3.2.1.14	nnu00520	Amino sugar and nucleotide sugar metabolism	Metabolism	Carbohydrate metabolism
TRINITY_DN31586_c1_g2	fve:101297122	88.1	6.4e-230	-	probable UDP-arabinose 4-epimerase 3	K12448	UDP-arabinose 4-epimerase	EC:5.1.3.5	fve00520	Amino sugar and nucleotide sugar metabolism	Metabolism	Carbohydrate metabolism
TRINITY_DN31586_c1_g5	nnu:104598365	86.8	4.5e-214	-	probable UDP-arabinose 4-epimerase 2	K12448	UDP-arabinose 4-epimerase	EC:5.1.3.5	nnu00520	Amino sugar and nucleotide sugar metabolism	Metabolism	Carbohydrate metabolism
TRINITY_DN31609_c0_g2	fve:101297878	77	5.5e-145	-	UTP--glucose-1-phosphate uridylyltransferase	K00963	UTP--glucose-1-phosphate uridylyltransferase	EC:2.7.7.9	fve00520	Amino sugar and nucleotide sugar metabolism	Metabolism	Carbohydrate metabolism
TRINITY_DN31623_c0_g3	pmum:103341229	52.5	2e-29	-	cysteine-rich receptor-like protein kinase 19	K01183	chitinase	EC:3.2.1.14	pmum00520	Amino sugar and nucleotide sugar metabolism	Metabolism	Carbohydrate metabolism
TRINITY_DN31624_c0_g2	gmx:100794508	57.9	3.4e-62	-	G-type lectin S-receptor-like serine/threonine-protein kinase CES101	K01183	chitinase	EC:3.2.1.14	gmx00520	Amino sugar and nucleotide sugar metabolism	Metabolism	Carbohydrate metabolism
TRINITY_DN31624_c0_g5	sot:102590164	73.5	1.3e-12	-	chitinase-3-like protein 2	K01183	chitinase	EC:3.2.1.14	sot00520	Amino sugar and nucleotide sugar metabolism	Metabolism	Carbohydrate metabolism
TRINITY_DN31647_c0_g2	gmx:100794508	50.8	1.2e-81	-	G-type lectin S-receptor-like serine/threonine-protein kinase CES101	K01183	chitinase	EC:3.2.1.14	gmx00520	Amino sugar and nucleotide sugar metabolism	Metabolism	Carbohydrate metabolism
TRINITY_DN31689_c0_g1	fve:101294341	99.1	3.4e-59	-	UDP-glucuronic acid decarboxylase 5	K08678	UDP-glucuronate decarboxylase	EC:4.1.1.35	fve00520	Amino sugar and nucleotide sugar metabolism	Metabolism	Carbohydrate metabolism
TRINITY_DN31689_c0_g2	egu:105045703	95.3	1.8e-157	-	UDP-glucuronic acid decarboxylase 6-like	K08678	UDP-glucuronate decarboxylase	EC:4.1.1.35	egu00520	Amino sugar and nucleotide sugar metabolism	Metabolism	Carbohydrate metabolism
TRINITY_DN31689_c0_g3	pda:103696667	92.9	1.8e-189	-	UDP-glucuronic acid decarboxylase 6	K08678	UDP-glucuronate decarboxylase	EC:4.1.1.35	pda00520	Amino sugar and nucleotide sugar metabolism	Metabolism	Carbohydrate metabolism
TRINITY_DN31689_c0_g4	fve:101291964	98.5	2.3e-200	-	UDP-glucuronic acid decarboxylase 5-like	K08678	UDP-glucuronate decarboxylase	EC:4.1.1.35	fve00520	Amino sugar and nucleotide sugar metabolism	Metabolism	Carbohydrate metabolism
TRINITY_DN31689_c0_g5	fve:101294341	97.5	1.5e-15	-	UDP-glucuronic acid decarboxylase 5	K08678	UDP-glucuronate decarboxylase	EC:4.1.1.35	fve00520	Amino sugar and nucleotide sugar metabolism	Metabolism	Carbohydrate metabolism
TRINITY_DN31691_c1_g1	fve:101310959	89.9	0	-	probable galacturonosyltransferase 3	K13648	alpha-1,4-galacturonosyltransferase	EC:2.4.1.43	fve00520	Amino sugar and nucleotide sugar metabolism	Metabolism	Carbohydrate metabolism
TRINITY_DN31702_c0_g3	mus:103980241	96.7	4.5e-63	-	probable rhamnose biosynthetic enzyme 1	K12450	UDP-glucose 4,6-dehydratase	EC:4.2.1.76	mus00520	Amino sugar and nucleotide sugar metabolism	Metabolism	Carbohydrate metabolism
TRINITY_DN31702_c0_g4	fve:101291504	97.6	2.2e-269	-	trifunctional UDP-glucose 4	K12450	UDP-glucose 4,6-dehydratase	EC:4.2.1.76	fve00520	Amino sugar and nucleotide sugar metabolism	Metabolism	Carbohydrate metabolism
TRINITY_DN31702_c0_g5	fve:101302674	96.7	0	-	trifunctional UDP-glucose 4	K12450	UDP-glucose 4,6-dehydratase	EC:4.2.1.76	fve00520	Amino sugar and nucleotide sugar metabolism	Metabolism	Carbohydrate metabolism
TRINITY_DN31798_c0_g1	thj:104808371	49.7	2.9e-125	-	uncharacterized LOC104808371	K12447	UDP-sugar pyrophosphorylase	EC:2.7.7.64	thj00520	Amino sugar and nucleotide sugar metabolism	Metabolism	Carbohydrate metabolism
TRINITY_DN31802_c0_g1	gmx:100794508	54.5	3.2e-94	-	G-type lectin S-receptor-like serine/threonine-protein kinase CES101	K01183	chitinase	EC:3.2.1.14	gmx00520	Amino sugar and nucleotide sugar metabolism	Metabolism	Carbohydrate metabolism
TRINITY_DN31802_c0_g2	nnu:104603349	61	7.8e-18	-	G-type lectin S-receptor-like serine/threonine-protein kinase At1g11300	K01183	chitinase	EC:3.2.1.14	nnu00520	Amino sugar and nucleotide sugar metabolism	Metabolism	Carbohydrate metabolism
TRINITY_DN31835_c0_g5	fve:101305979	99.5	6.6e-248	-	polygalacturonate 4-alpha-galacturonosyltransferase	K13648	alpha-1,4-galacturonosyltransferase	EC:2.4.1.43	fve00520	Amino sugar and nucleotide sugar metabolism	Metabolism	Carbohydrate metabolism
TRINITY_DN31856_c0_g4	smo:SELMODRAFT_409075	86.7	1.7e-07	-	hypothetical protein	K01810	glucose-6-phosphate isomerase	EC:5.3.1.9	smo00520	Amino sugar and nucleotide sugar metabolism	Metabolism	Carbohydrate metabolism
TRINITY_DN31872_c0_g2	fve:101291199	89.5	2.1e-147	-	endochitinase PR4-like	K01183	chitinase	EC:3.2.1.14	fve00520	Amino sugar and nucleotide sugar metabolism	Metabolism	Carbohydrate metabolism
TRINITY_DN31888_c1_g6	bdi:100837779	35.7	1.3e-09	-	cysteine-rich receptor-like protein kinase 2	K01183	chitinase	EC:3.2.1.14	bdi00520	Amino sugar and nucleotide sugar metabolism	Metabolism	Carbohydrate metabolism
TRINITY_DN31914_c2_g1	gmx:100794508	28	3.7e-55	-	G-type lectin S-receptor-like serine/threonine-protein kinase CES101	K01183	chitinase	EC:3.2.1.14	gmx00520	Amino sugar and nucleotide sugar metabolism	Metabolism	Carbohydrate metabolism
TRINITY_DN31914_c2_g2	gmx:100794508	41.3	2.4e-15	-	G-type lectin S-receptor-like serine/threonine-protein kinase CES101	K01183	chitinase	EC:3.2.1.14	gmx00520	Amino sugar and nucleotide sugar metabolism	Metabolism	Carbohydrate metabolism
TRINITY_DN31914_c2_g4	gmx:100794508	63.4	1.7e-58	-	G-type lectin S-receptor-like serine/threonine-protein kinase CES101	K01183	chitinase	EC:3.2.1.14	gmx00520	Amino sugar and nucleotide sugar metabolism	Metabolism	Carbohydrate metabolism
TRINITY_DN31923_c1_g1	gmx:100794508	46.5	9.4e-79	-	G-type lectin S-receptor-like serine/threonine-protein kinase CES101	K01183	chitinase	EC:3.2.1.14	gmx00520	Amino sugar and nucleotide sugar metabolism	Metabolism	Carbohydrate metabolism
TRINITY_DN31923_c1_g4	gmx:100794508	43.6	7.7e-16	-	G-type lectin S-receptor-like serine/threonine-protein kinase CES101	K01183	chitinase	EC:3.2.1.14	gmx00520	Amino sugar and nucleotide sugar metabolism	Metabolism	Carbohydrate metabolism
TRINITY_DN31926_c0_g2	fve:101298705	91.3	3.3e-165	-	UDP-glucuronate 4-epimerase 4	K08679	UDP-glucuronate 4-epimerase	EC:5.1.3.6	fve00520	Amino sugar and nucleotide sugar metabolism	Metabolism	Carbohydrate metabolism
TRINITY_DN31926_c0_g3	fve:101312817	92.3	1.5e-62	-	UDP-glucuronate 4-epimerase 6	K08679	UDP-glucuronate 4-epimerase	EC:5.1.3.6	fve00520	Amino sugar and nucleotide sugar metabolism	Metabolism	Carbohydrate metabolism
TRINITY_DN31926_c0_g4	fve:101298360	97.7	2.5e-249	-	UDP-glucuronate 4-epimerase 3	K08679	UDP-glucuronate 4-epimerase	EC:5.1.3.6	fve00520	Amino sugar and nucleotide sugar metabolism	Metabolism	Carbohydrate metabolism
TRINITY_DN31926_c0_g5	fve:101298705	95.3	9.4e-78	-	UDP-glucuronate 4-epimerase 4	K08679	UDP-glucuronate 4-epimerase	EC:5.1.3.6	fve00520	Amino sugar and nucleotide sugar metabolism	Metabolism	Carbohydrate metabolism
TRINITY_DN31937_c0_g1	apro:F751_1245	21.3	9.8e-15	-	UDP-glucuronic acid decarboxylase 1	K08678	UDP-glucuronate decarboxylase	EC:4.1.1.35	apro00520	Amino sugar and nucleotide sugar metabolism	Metabolism	Carbohydrate metabolism
TRINITY_DN31942_c0_g6	gmx:100794508	49.6	3.1e-59	-	G-type lectin S-receptor-like serine/threonine-protein kinase CES101	K01183	chitinase	EC:3.2.1.14	gmx00520	Amino sugar and nucleotide sugar metabolism	Metabolism	Carbohydrate metabolism
TRINITY_DN31989_c0_g4	sot:102597559	29.7	2.4e-44	-	UDP-arabinose 4-epimerase 1-like	K12448	UDP-arabinose 4-epimerase	EC:5.1.3.5	sot00520	Amino sugar and nucleotide sugar metabolism	Metabolism	Carbohydrate metabolism
TRINITY_DN32004_c1_g10	thj:104808371	27	2.5e-20	-	uncharacterized LOC104808371	K12447	UDP-sugar pyrophosphorylase	EC:2.7.7.64	thj00520	Amino sugar and nucleotide sugar metabolism	Metabolism	Carbohydrate metabolism
TRINITY_DN32020_c0_g2	zma:103637566	56.8	1.2e-50	-	uncharacterized LOC103637566	K13648	alpha-1,4-galacturonosyltransferase	EC:2.4.1.43	zma00520	Amino sugar and nucleotide sugar metabolism	Metabolism	Carbohydrate metabolism
TRINITY_DN32073_c0_g3	mdm:103404492	93.6	4.7e-304	-	probable galacturonosyltransferase 14	K13648	alpha-1,4-galacturonosyltransferase	EC:2.4.1.43	mdm00520	Amino sugar and nucleotide sugar metabolism	Metabolism	Carbohydrate metabolism
TRINITY_DN32148_c1_g1	pper:PRUPE_ppa019682mg	70.1	1.7e-61	-	hypothetical protein	K01183	chitinase	EC:3.2.1.14	pper00520	Amino sugar and nucleotide sugar metabolism	Metabolism	Carbohydrate metabolism
TRINITY_DN32148_c1_g2	gmx:100794508	69.9	9.2e-66	-	G-type lectin S-receptor-like serine/threonine-protein kinase CES101	K01183	chitinase	EC:3.2.1.14	gmx00520	Amino sugar and nucleotide sugar metabolism	Metabolism	Carbohydrate metabolism
TRINITY_DN32148_c1_g3	gmx:100794508	38.8	9e-50	-	G-type lectin S-receptor-like serine/threonine-protein kinase CES101	K01183	chitinase	EC:3.2.1.14	gmx00520	Amino sugar and nucleotide sugar metabolism	Metabolism	Carbohydrate metabolism
TRINITY_DN32148_c1_g5	gmx:100794508	55.3	5.5e-70	-	G-type lectin S-receptor-like serine/threonine-protein kinase CES101	K01183	chitinase	EC:3.2.1.14	gmx00520	Amino sugar and nucleotide sugar metabolism	Metabolism	Carbohydrate metabolism
TRINITY_DN32148_c1_g6	gmx:100794508	52.4	1.9e-39	-	G-type lectin S-receptor-like serine/threonine-protein kinase CES101	K01183	chitinase	EC:3.2.1.14	gmx00520	Amino sugar and nucleotide sugar metabolism	Metabolism	Carbohydrate metabolism
TRINITY_DN32207_c1_g6	bdi:100843665	66.7	2.8e-14	-	transcription factor ABORTED MICROSPORES-like	K16190	glucuronokinase	EC:2.7.1.43	bdi00520	Amino sugar and nucleotide sugar metabolism	Metabolism	Carbohydrate metabolism
TRINITY_DN32231_c0_g2	thj:104808371	42	1.5e-161	-	uncharacterized LOC104808371	K12447	UDP-sugar pyrophosphorylase	EC:2.7.7.64	thj00520	Amino sugar and nucleotide sugar metabolism	Metabolism	Carbohydrate metabolism
TRINITY_DN32312_c0_g3	fve:101297661	96.4	1.2e-263	-	hexokinase-1	K00844	hexokinase	EC:2.7.1.1	fve00520	Amino sugar and nucleotide sugar metabolism	Metabolism	Carbohydrate metabolism
TRINITY_DN32312_c0_g4	fve:101302670	95.2	9.2e-259	-	hexokinase-1-like	K00844	hexokinase	EC:2.7.1.1	fve00520	Amino sugar and nucleotide sugar metabolism	Metabolism	Carbohydrate metabolism
TRINITY_DN32316_c0_g4	zma:103653161	36.7	2.3e-53	-	probable receptor-like protein kinase At5g39020-like	K01183	chitinase	EC:3.2.1.14	zma00520	Amino sugar and nucleotide sugar metabolism	Metabolism	Carbohydrate metabolism
TRINITY_DN32441_c1_g1	zma:103653161	38.8	8.5e-17	-	probable receptor-like protein kinase At5g39020-like	K01183	chitinase	EC:3.2.1.14	zma00520	Amino sugar and nucleotide sugar metabolism	Metabolism	Carbohydrate metabolism
TRINITY_DN32441_c1_g2	bdi:100839600	54.9	1.5e-93	-	cysteine-rich receptor-like protein kinase 15	K01183	chitinase	EC:3.2.1.14	bdi00520	Amino sugar and nucleotide sugar metabolism	Metabolism	Carbohydrate metabolism
TRINITY_DN32441_c1_g4	zma:103653161	50.9	1.3e-07	-	probable receptor-like protein kinase At5g39020-like	K01183	chitinase	EC:3.2.1.14	zma00520	Amino sugar and nucleotide sugar metabolism	Metabolism	Carbohydrate metabolism
TRINITY_DN32453_c0_g1	zma:103653161	33.2	3e-51	-	probable receptor-like protein kinase At5g39020-like	K01183	chitinase	EC:3.2.1.14	zma00520	Amino sugar and nucleotide sugar metabolism	Metabolism	Carbohydrate metabolism
TRINITY_DN32484_c0_g1	gra:105765943	34.3	6.3e-14	-	cysteine-rich receptor-like protein kinase 19	K01183	chitinase	EC:3.2.1.14	gra00520	Amino sugar and nucleotide sugar metabolism	Metabolism	Carbohydrate metabolism
TRINITY_DN32490_c0_g6	mtr:MTR_2g099410	27.1	3e-11	-	PPR containing plant-like protein	K01183	chitinase	EC:3.2.1.14	mtr00520	Amino sugar and nucleotide sugar metabolism	Metabolism	Carbohydrate metabolism
TRINITY_DN32492_c1_g7	thj:104801292	46.8	4.4e-140	-	cellulose synthase-like protein D5	K00770	1,4-beta-D-xylan synthase	EC:2.4.2.24	thj00520	Amino sugar and nucleotide sugar metabolism	Metabolism	Carbohydrate metabolism
TRINITY_DN32584_c0_g11	thj:104808371	50.2	2.4e-58	-	uncharacterized LOC104808371	K12447	UDP-sugar pyrophosphorylase	EC:2.7.7.64	thj00520	Amino sugar and nucleotide sugar metabolism	Metabolism	Carbohydrate metabolism
TRINITY_DN32633_c0_g1	bdi:100839600	39.6	4.5e-65	-	cysteine-rich receptor-like protein kinase 15	K01183	chitinase	EC:3.2.1.14	bdi00520	Amino sugar and nucleotide sugar metabolism	Metabolism	Carbohydrate metabolism
TRINITY_DN32647_c0_g1	nnu:104603349	61.8	1.4e-37	-	G-type lectin S-receptor-like serine/threonine-protein kinase At1g11300	K01183	chitinase	EC:3.2.1.14	nnu00520	Amino sugar and nucleotide sugar metabolism	Metabolism	Carbohydrate metabolism
TRINITY_DN32654_c2_g1	thj:104808371	35.9	2.4e-132	-	uncharacterized LOC104808371	K12447	UDP-sugar pyrophosphorylase	EC:2.7.7.64	thj00520	Amino sugar and nucleotide sugar metabolism	Metabolism	Carbohydrate metabolism
TRINITY_DN32706_c0_g5	bna:106428977	30.7	1.4e-06	-	probable fructokinase-1	K00847	fructokinase	EC:2.7.1.4	bna00520	Amino sugar and nucleotide sugar metabolism	Metabolism	Carbohydrate metabolism
TRINITY_DN32719_c0_g2	ath:AT1G02730	50.5	1.9e-160	CSLD5	cellulose synthase-like protein D5	K00770	1,4-beta-D-xylan synthase	EC:2.4.2.24	ath00520	Amino sugar and nucleotide sugar metabolism	Metabolism	Carbohydrate metabolism
TRINITY_DN32719_c0_g3	atr:18445156	59.2	7.4e-11	-	cellulose synthase-like protein D5	K00770	1,4-beta-D-xylan synthase	EC:2.4.2.24	atr00520	Amino sugar and nucleotide sugar metabolism	Metabolism	Carbohydrate metabolism
TRINITY_DN32719_c0_g5	gra:105764094	49.1	1.8e-180	-	cellulose synthase-like protein D5	K00770	1,4-beta-D-xylan synthase	EC:2.4.2.24	gra00520	Amino sugar and nucleotide sugar metabolism	Metabolism	Carbohydrate metabolism
TRINITY_DN32735_c0_g2	gmx:100794508	49.1	3e-78	-	G-type lectin S-receptor-like serine/threonine-protein kinase CES101	K01183	chitinase	EC:3.2.1.14	gmx00520	Amino sugar and nucleotide sugar metabolism	Metabolism	Carbohydrate metabolism
TRINITY_DN32735_c0_g3	gmx:100794508	65.8	2.1e-08	-	G-type lectin S-receptor-like serine/threonine-protein kinase CES101	K01183	chitinase	EC:3.2.1.14	gmx00520	Amino sugar and nucleotide sugar metabolism	Metabolism	Carbohydrate metabolism
TRINITY_DN32755_c0_g2	pda:103721335	56.5	6.2e-23	-	acidic endochitinase-like	K01183	chitinase	EC:3.2.1.14	pda00520	Amino sugar and nucleotide sugar metabolism	Metabolism	Carbohydrate metabolism
TRINITY_DN32774_c1_g1	nnu:104603349	53.3	1.5e-38	-	G-type lectin S-receptor-like serine/threonine-protein kinase At1g11300	K01183	chitinase	EC:3.2.1.14	nnu00520	Amino sugar and nucleotide sugar metabolism	Metabolism	Carbohydrate metabolism
TRINITY_DN32774_c1_g2	gmx:100794508	63.2	4.9e-59	-	G-type lectin S-receptor-like serine/threonine-protein kinase CES101	K01183	chitinase	EC:3.2.1.14	gmx00520	Amino sugar and nucleotide sugar metabolism	Metabolism	Carbohydrate metabolism
TRINITY_DN32774_c1_g4	nnu:104603349	65.4	3.6e-12	-	G-type lectin S-receptor-like serine/threonine-protein kinase At1g11300	K01183	chitinase	EC:3.2.1.14	nnu00520	Amino sugar and nucleotide sugar metabolism	Metabolism	Carbohydrate metabolism
TRINITY_DN32775_c0_g2	eus:EUTSA_v10006597mg	58.5	5.2e-16	-	hypothetical protein	K00770	1,4-beta-D-xylan synthase	EC:2.4.2.24	eus00520	Amino sugar and nucleotide sugar metabolism	Metabolism	Carbohydrate metabolism
TRINITY_DN32775_c1_g1	ath:AT1G02730	44.3	5.4e-112	CSLD5	cellulose synthase-like protein D5	K00770	1,4-beta-D-xylan synthase	EC:2.4.2.24	ath00520	Amino sugar and nucleotide sugar metabolism	Metabolism	Carbohydrate metabolism
TRINITY_DN32775_c1_g3	gra:105764094	40.7	1.6e-126	-	cellulose synthase-like protein D5	K00770	1,4-beta-D-xylan synthase	EC:2.4.2.24	gra00520	Amino sugar and nucleotide sugar metabolism	Metabolism	Carbohydrate metabolism
TRINITY_DN32775_c1_g5	sind:105163083	70.6	1.1e-24	-	cellulose synthase-like protein D5	K00770	1,4-beta-D-xylan synthase	EC:2.4.2.24	sind00520	Amino sugar and nucleotide sugar metabolism	Metabolism	Carbohydrate metabolism
TRINITY_DN32781_c0_g1	gmx:100794508	65.7	3.8e-87	-	G-type lectin S-receptor-like serine/threonine-protein kinase CES101	K01183	chitinase	EC:3.2.1.14	gmx00520	Amino sugar and nucleotide sugar metabolism	Metabolism	Carbohydrate metabolism
TRINITY_DN32859_c0_g2	bdi:100839600	48.7	5.9e-35	-	cysteine-rich receptor-like protein kinase 15	K01183	chitinase	EC:3.2.1.14	bdi00520	Amino sugar and nucleotide sugar metabolism	Metabolism	Carbohydrate metabolism
TRINITY_DN32859_c0_g4	bdi:100839600	46.9	1.6e-58	-	cysteine-rich receptor-like protein kinase 15	K01183	chitinase	EC:3.2.1.14	bdi00520	Amino sugar and nucleotide sugar metabolism	Metabolism	Carbohydrate metabolism
TRINITY_DN32867_c0_g2	gra:105765943	42.4	8.7e-14	-	cysteine-rich receptor-like protein kinase 19	K01183	chitinase	EC:3.2.1.14	gra00520	Amino sugar and nucleotide sugar metabolism	Metabolism	Carbohydrate metabolism
TRINITY_DN32867_c0_g3	gmx:100794508	44	3.2e-20	-	G-type lectin S-receptor-like serine/threonine-protein kinase CES101	K01183	chitinase	EC:3.2.1.14	gmx00520	Amino sugar and nucleotide sugar metabolism	Metabolism	Carbohydrate metabolism
TRINITY_DN32867_c0_g5	rcu:RCOM_0701180	55	1.1e-18	-	hypothetical protein	K01183	chitinase	EC:3.2.1.14	rcu00520	Amino sugar and nucleotide sugar metabolism	Metabolism	Carbohydrate metabolism
TRINITY_DN32867_c0_g7	gmx:100794508	47.6	8e-62	-	G-type lectin S-receptor-like serine/threonine-protein kinase CES101	K01183	chitinase	EC:3.2.1.14	gmx00520	Amino sugar and nucleotide sugar metabolism	Metabolism	Carbohydrate metabolism
TRINITY_DN32867_c0_g9	pmum:103341229	53.9	1.1e-27	-	cysteine-rich receptor-like protein kinase 19	K01183	chitinase	EC:3.2.1.14	pmum00520	Amino sugar and nucleotide sugar metabolism	Metabolism	Carbohydrate metabolism
TRINITY_DN32883_c1_g3	gra:105765943	30.6	7.2e-13	-	cysteine-rich receptor-like protein kinase 19	K01183	chitinase	EC:3.2.1.14	gra00520	Amino sugar and nucleotide sugar metabolism	Metabolism	Carbohydrate metabolism
TRINITY_DN32893_c1_g1	egu:105052561	29.9	2.1e-74	-	cellulose synthase-like protein D5	K00770	1,4-beta-D-xylan synthase	EC:2.4.2.24	egu00520	Amino sugar and nucleotide sugar metabolism	Metabolism	Carbohydrate metabolism
TRINITY_DN32919_c0_g1	tcc:TCM_004744	29	6.5e-74	-	Cellulose synthase-like D5	K00770	1,4-beta-D-xylan synthase	EC:2.4.2.24	tcc00520	Amino sugar and nucleotide sugar metabolism	Metabolism	Carbohydrate metabolism
TRINITY_DN32949_c1_g1	obr:102713563	40.1	2.5e-33	-	mixed-linked glucan synthase 2-like	K00770	1,4-beta-D-xylan synthase	EC:2.4.2.24	obr00520	Amino sugar and nucleotide sugar metabolism	Metabolism	Carbohydrate metabolism
TRINITY_DN32949_c1_g2	eus:EUTSA_v10006597mg	38.6	1.7e-43	-	hypothetical protein	K00770	1,4-beta-D-xylan synthase	EC:2.4.2.24	eus00520	Amino sugar and nucleotide sugar metabolism	Metabolism	Carbohydrate metabolism
TRINITY_DN32956_c0_g1	gmx:100794508	43.8	1.4e-69	-	G-type lectin S-receptor-like serine/threonine-protein kinase CES101	K01183	chitinase	EC:3.2.1.14	gmx00520	Amino sugar and nucleotide sugar metabolism	Metabolism	Carbohydrate metabolism
TRINITY_DN32961_c0_g3	mdm:103400327	55.5	7.1e-36	-	receptor-like serine/threonine-protein kinase SD1-6	K01183	chitinase	EC:3.2.1.14	mdm00520	Amino sugar and nucleotide sugar metabolism	Metabolism	Carbohydrate metabolism
TRINITY_DN32961_c0_g4	pop:POPTR_0018s11990g	47.7	5.3e-31	POPTRDRAFT_911741	hypothetical protein	K01183	chitinase	EC:3.2.1.14	pop00520	Amino sugar and nucleotide sugar metabolism	Metabolism	Carbohydrate metabolism
TRINITY_DN32961_c0_g5	gmx:100794508	54.5	9.5e-24	-	G-type lectin S-receptor-like serine/threonine-protein kinase CES101	K01183	chitinase	EC:3.2.1.14	gmx00520	Amino sugar and nucleotide sugar metabolism	Metabolism	Carbohydrate metabolism
TRINITY_DN32961_c0_g6	gra:105765866	52.3	1.4e-71	-	cysteine-rich receptor-like protein kinase 19	K01183	chitinase	EC:3.2.1.14	gra00520	Amino sugar and nucleotide sugar metabolism	Metabolism	Carbohydrate metabolism
TRINITY_DN32961_c0_g8	gmx:100794508	61	1.3e-68	-	G-type lectin S-receptor-like serine/threonine-protein kinase CES101	K01183	chitinase	EC:3.2.1.14	gmx00520	Amino sugar and nucleotide sugar metabolism	Metabolism	Carbohydrate metabolism
TRINITY_DN32967_c0_g1	gmx:100794508	39.3	9.1e-41	-	G-type lectin S-receptor-like serine/threonine-protein kinase CES101	K01183	chitinase	EC:3.2.1.14	gmx00520	Amino sugar and nucleotide sugar metabolism	Metabolism	Carbohydrate metabolism
TRINITY_DN32967_c0_g10	gmx:100794508	42.9	4.8e-17	-	G-type lectin S-receptor-like serine/threonine-protein kinase CES101	K01183	chitinase	EC:3.2.1.14	gmx00520	Amino sugar and nucleotide sugar metabolism	Metabolism	Carbohydrate metabolism
TRINITY_DN32967_c0_g2	gmx:100794508	56.1	3e-53	-	G-type lectin S-receptor-like serine/threonine-protein kinase CES101	K01183	chitinase	EC:3.2.1.14	gmx00520	Amino sugar and nucleotide sugar metabolism	Metabolism	Carbohydrate metabolism
TRINITY_DN32967_c0_g7	gmx:100794508	70.8	2e-24	-	G-type lectin S-receptor-like serine/threonine-protein kinase CES101	K01183	chitinase	EC:3.2.1.14	gmx00520	Amino sugar and nucleotide sugar metabolism	Metabolism	Carbohydrate metabolism
TRINITY_DN32967_c0_g9	gmx:100794508	38.5	4.7e-19	-	G-type lectin S-receptor-like serine/threonine-protein kinase CES101	K01183	chitinase	EC:3.2.1.14	gmx00520	Amino sugar and nucleotide sugar metabolism	Metabolism	Carbohydrate metabolism
TRINITY_DN32985_c1_g2	gmx:100797597	50.2	2.8e-72	-	cellulose synthase-like protein D5	K00770	1,4-beta-D-xylan synthase	EC:2.4.2.24	gmx00520	Amino sugar and nucleotide sugar metabolism	Metabolism	Carbohydrate metabolism
TRINITY_DN32985_c1_g5	vvi:100243459	55.9	7.4e-106	-	cellulose synthase-like protein D5	K00770	1,4-beta-D-xylan synthase	EC:2.4.2.24	vvi00520	Amino sugar and nucleotide sugar metabolism	Metabolism	Carbohydrate metabolism
TRINITY_DN32985_c1_g8	vvi:100243459	51	1.9e-72	-	cellulose synthase-like protein D5	K00770	1,4-beta-D-xylan synthase	EC:2.4.2.24	vvi00520	Amino sugar and nucleotide sugar metabolism	Metabolism	Carbohydrate metabolism
TRINITY_DN33010_c0_g1	cic:CICLE_v10030182mg	51.8	1.9e-15	-	hypothetical protein	K01183	chitinase	EC:3.2.1.14	cic00520	Amino sugar and nucleotide sugar metabolism	Metabolism	Carbohydrate metabolism
TRINITY_DN33010_c1_g2	pxb:103949193	38.3	1.4e-62	-	cysteine-rich receptor-like protein kinase 19	K01183	chitinase	EC:3.2.1.14	pxb00520	Amino sugar and nucleotide sugar metabolism	Metabolism	Carbohydrate metabolism
TRINITY_DN33037_c0_g5	zma:103653161	40.5	4.4e-18	-	probable receptor-like protein kinase At5g39020-like	K01183	chitinase	EC:3.2.1.14	zma00520	Amino sugar and nucleotide sugar metabolism	Metabolism	Carbohydrate metabolism
TRINITY_DN33037_c1_g1	bdi:100839600	50.3	1.8e-80	-	cysteine-rich receptor-like protein kinase 15	K01183	chitinase	EC:3.2.1.14	bdi00520	Amino sugar and nucleotide sugar metabolism	Metabolism	Carbohydrate metabolism
TRINITY_DN33037_c1_g2	zma:103653161	60.1	1.8e-52	-	probable receptor-like protein kinase At5g39020-like	K01183	chitinase	EC:3.2.1.14	zma00520	Amino sugar and nucleotide sugar metabolism	Metabolism	Carbohydrate metabolism
TRINITY_DN33056_c0_g1	pper:PRUPE_ppa019682mg	37.1	3.3e-14	-	hypothetical protein	K01183	chitinase	EC:3.2.1.14	pper00520	Amino sugar and nucleotide sugar metabolism	Metabolism	Carbohydrate metabolism
TRINITY_DN33056_c1_g1	gmx:100794508	38	1.8e-34	-	G-type lectin S-receptor-like serine/threonine-protein kinase CES101	K01183	chitinase	EC:3.2.1.14	gmx00520	Amino sugar and nucleotide sugar metabolism	Metabolism	Carbohydrate metabolism
TRINITY_DN33062_c1_g1	gra:105765943	44.8	4.9e-31	-	cysteine-rich receptor-like protein kinase 19	K01183	chitinase	EC:3.2.1.14	gra00520	Amino sugar and nucleotide sugar metabolism	Metabolism	Carbohydrate metabolism
TRINITY_DN33062_c1_g2	egr:104438838	66.7	2.5e-20	-	cysteine-rich receptor-like protein kinase 10	K01183	chitinase	EC:3.2.1.14	egr00520	Amino sugar and nucleotide sugar metabolism	Metabolism	Carbohydrate metabolism
TRINITY_DN33068_c1_g1	gmx:100794508	44.1	8.3e-59	-	G-type lectin S-receptor-like serine/threonine-protein kinase CES101	K01183	chitinase	EC:3.2.1.14	gmx00520	Amino sugar and nucleotide sugar metabolism	Metabolism	Carbohydrate metabolism
TRINITY_DN33069_c0_g1	zma:103653161	45.9	1.6e-32	-	probable receptor-like protein kinase At5g39020-like	K01183	chitinase	EC:3.2.1.14	zma00520	Amino sugar and nucleotide sugar metabolism	Metabolism	Carbohydrate metabolism
TRINITY_DN33069_c3_g1	bdi:100839600	47.1	4.9e-30	-	cysteine-rich receptor-like protein kinase 15	K01183	chitinase	EC:3.2.1.14	bdi00520	Amino sugar and nucleotide sugar metabolism	Metabolism	Carbohydrate metabolism
TRINITY_DN33069_c3_g2	bdi:100839600	55.2	1e-20	-	cysteine-rich receptor-like protein kinase 15	K01183	chitinase	EC:3.2.1.14	bdi00520	Amino sugar and nucleotide sugar metabolism	Metabolism	Carbohydrate metabolism
TRINITY_DN33074_c0_g3	fve:101297604	91.3	0	-	UDP-sugar pyrophosphorylase	K12447	UDP-sugar pyrophosphorylase	EC:2.7.7.64	fve00520	Amino sugar and nucleotide sugar metabolism	Metabolism	Carbohydrate metabolism
TRINITY_DN33115_c1_g2	gra:105765943	43.9	9.8e-20	-	cysteine-rich receptor-like protein kinase 19	K01183	chitinase	EC:3.2.1.14	gra00520	Amino sugar and nucleotide sugar metabolism	Metabolism	Carbohydrate metabolism
TRINITY_DN33118_c1_g2	cic:CICLE_v10027866mg	36.7	5.6e-11	-	hypothetical protein	K01183	chitinase	EC:3.2.1.14	cic00520	Amino sugar and nucleotide sugar metabolism	Metabolism	Carbohydrate metabolism
TRINITY_DN33142_c1_g1	pop:POPTR_0018s11990g	42	5.2e-54	POPTRDRAFT_911741	hypothetical protein	K01183	chitinase	EC:3.2.1.14	pop00520	Amino sugar and nucleotide sugar metabolism	Metabolism	Carbohydrate metabolism
TRINITY_DN33160_c1_g1	thj:104808371	40.4	1.2e-86	-	uncharacterized LOC104808371	K12447	UDP-sugar pyrophosphorylase	EC:2.7.7.64	thj00520	Amino sugar and nucleotide sugar metabolism	Metabolism	Carbohydrate metabolism
TRINITY_DN33166_c1_g1	gra:105765866	35.6	6.6e-16	-	cysteine-rich receptor-like protein kinase 19	K01183	chitinase	EC:3.2.1.14	gra00520	Amino sugar and nucleotide sugar metabolism	Metabolism	Carbohydrate metabolism
TRINITY_DN33166_c1_g4	nnu:104603349	62.1	1.1e-31	-	G-type lectin S-receptor-like serine/threonine-protein kinase At1g11300	K01183	chitinase	EC:3.2.1.14	nnu00520	Amino sugar and nucleotide sugar metabolism	Metabolism	Carbohydrate metabolism
TRINITY_DN33166_c1_g5	gmx:100794508	51.2	2.3e-40	-	G-type lectin S-receptor-like serine/threonine-protein kinase CES101	K01183	chitinase	EC:3.2.1.14	gmx00520	Amino sugar and nucleotide sugar metabolism	Metabolism	Carbohydrate metabolism
TRINITY_DN33247_c0_g1	fve:101291585	94.8	1.1e-59	-	probable fructokinase-5	K00847	fructokinase	EC:2.7.1.4	fve00520	Amino sugar and nucleotide sugar metabolism	Metabolism	Carbohydrate metabolism
TRINITY_DN33557_c0_g1	fve:101309676	79.5	4e-32	-	chitotriosidase-1-like	K01183	chitinase	EC:3.2.1.14	fve00520	Amino sugar and nucleotide sugar metabolism	Metabolism	Carbohydrate metabolism
TRINITY_DN34215_c0_g1	fve:101291585	96.9	5.6e-28	-	probable fructokinase-5	K00847	fructokinase	EC:2.7.1.4	fve00520	Amino sugar and nucleotide sugar metabolism	Metabolism	Carbohydrate metabolism
TRINITY_DN34287_c0_g1	gra:105783845	31.8	9.8e-10	-	wall-associated receptor kinase-like 10	-	-	-	gra00520	Amino sugar and nucleotide sugar metabolism	Metabolism	Carbohydrate metabolism
TRINITY_DN4836_c0_g1	pvu:PHAVU_002G308400g	100	2.5e-40	-	hypothetical protein	K00844	hexokinase	EC:2.7.1.1	pvu00520	Amino sugar and nucleotide sugar metabolism	Metabolism	Carbohydrate metabolism
TRINITY_DN4898_c0_g1	pvu:PHAVU_002G318400g	100	1.6e-48	-	hypothetical protein	K01835	phosphoglucomutase	EC:5.4.2.2	pvu00520	Amino sugar and nucleotide sugar metabolism	Metabolism	Carbohydrate metabolism
TRINITY_DN5245_c0_g1	bdi:100839600	50	3.7e-07	-	cysteine-rich receptor-like protein kinase 15	K01183	chitinase	EC:3.2.1.14	bdi00520	Amino sugar and nucleotide sugar metabolism	Metabolism	Carbohydrate metabolism
TRINITY_DN5245_c0_g2	zma:103653161	51.4	6.3e-12	-	probable receptor-like protein kinase At5g39020-like	K01183	chitinase	EC:3.2.1.14	zma00520	Amino sugar and nucleotide sugar metabolism	Metabolism	Carbohydrate metabolism
TRINITY_DN5298_c0_g3	bdi:100839600	54.5	1.2e-07	-	cysteine-rich receptor-like protein kinase 15	K01183	chitinase	EC:3.2.1.14	bdi00520	Amino sugar and nucleotide sugar metabolism	Metabolism	Carbohydrate metabolism
TRINITY_DN5398_c0_g1	sita:101773114	34.3	8.5e-07	-	alpha-L-arabinofuranosidase 1-like	K01209	alpha-N-arabinofuranosidase	EC:3.2.1.55	sita00520	Amino sugar and nucleotide sugar metabolism	Metabolism	Carbohydrate metabolism
TRINITY_DN5894_c0_g1	thj:104808371	51.4	1.8e-15	-	uncharacterized LOC104808371	K12447	UDP-sugar pyrophosphorylase	EC:2.7.7.64	thj00520	Amino sugar and nucleotide sugar metabolism	Metabolism	Carbohydrate metabolism
TRINITY_DN595_c0_g1	nnu:104603349	49.3	2.6e-13	-	G-type lectin S-receptor-like serine/threonine-protein kinase At1g11300	K01183	chitinase	EC:3.2.1.14	nnu00520	Amino sugar and nucleotide sugar metabolism	Metabolism	Carbohydrate metabolism
TRINITY_DN6530_c0_g1	gmx:100778357	100	4.2e-38	-	UDP-arabinopyranose mutase 1	K13379	reversibly glycosylated polypeptide / UDP-arabinopyranose mutase	EC:2.4.1.- 5.4.99.30	gmx00520	Amino sugar and nucleotide sugar metabolism	Metabolism	Carbohydrate metabolism
TRINITY_DN7534_c0_g1	fve:101295493	98.8	7.7e-39	-	probable galacturonosyltransferase 12	K13648	alpha-1,4-galacturonosyltransferase	EC:2.4.1.43	fve00520	Amino sugar and nucleotide sugar metabolism	Metabolism	Carbohydrate metabolism
TRINITY_DN7534_c0_g2	fve:101295493	97.2	7.5e-267	-	probable galacturonosyltransferase 12	K13648	alpha-1,4-galacturonosyltransferase	EC:2.4.1.43	fve00520	Amino sugar and nucleotide sugar metabolism	Metabolism	Carbohydrate metabolism
TRINITY_DN8663_c0_g3	mdm:103430127	62.1	3.3e-15	-	uncharacterized LOC103430127	K00975	glucose-1-phosphate adenylyltransferase	EC:2.7.7.27	mdm00520	Amino sugar and nucleotide sugar metabolism	Metabolism	Carbohydrate metabolism
TRINITY_DN9772_c0_g1	egr:104438838	44.4	3.5e-10	-	cysteine-rich receptor-like protein kinase 10	K01183	chitinase	EC:3.2.1.14	egr00520	Amino sugar and nucleotide sugar metabolism	Metabolism	Carbohydrate metabolism
TRINITY_DN26967_c1_g1	fve:101292913	91.5	1.6e-179	-	aspartate--tRNA ligase	K01876	aspartyl-tRNA synthetase	EC:6.1.1.12	fve00970	Aminoacyl-tRNA biosynthesis	Genetic Information Processing	Translation
TRINITY_DN26967_c1_g6	nnu:104611773	84.6	1.1e-239	-	aspartate--tRNA ligase	K01876	aspartyl-tRNA synthetase	EC:6.1.1.12	nnu00970	Aminoacyl-tRNA biosynthesis	Genetic Information Processing	Translation
TRINITY_DN27005_c1_g1	mdm:103433959	86.7	5.2e-248	-	serine--tRNA ligase-like	K01875	seryl-tRNA synthetase	EC:6.1.1.11	mdm00970	Aminoacyl-tRNA biosynthesis	Genetic Information Processing	Translation
TRINITY_DN27073_c1_g2	pda:103721336	50.8	7.3e-46	-	uncharacterized LOC103721336	K01886	glutaminyl-tRNA synthetase	EC:6.1.1.18	pda00970	Aminoacyl-tRNA biosynthesis	Genetic Information Processing	Translation
TRINITY_DN27102_c1_g6	fve:101295034	82.1	1.1e-06	-	probable isoleucine--tRNA ligase	K01870	isoleucyl-tRNA synthetase	EC:6.1.1.5	fve00970	Aminoacyl-tRNA biosynthesis	Genetic Information Processing	Translation
TRINITY_DN27124_c0_g2	tcc:TCM_020258	28.9	1.6e-16	-	Phenylalanyl-tRNA synthetase class IIc family protein	K01889	phenylalanyl-tRNA synthetase alpha chain	EC:6.1.1.20	tcc00970	Aminoacyl-tRNA biosynthesis	Genetic Information Processing	Translation
TRINITY_DN27124_c0_g4	tcc:TCM_020258	27.8	3.8e-07	-	Phenylalanyl-tRNA synthetase class IIc family protein	K01889	phenylalanyl-tRNA synthetase alpha chain	EC:6.1.1.20	tcc00970	Aminoacyl-tRNA biosynthesis	Genetic Information Processing	Translation
TRINITY_DN27124_c0_g5	tcc:TCM_020258	30.5	5.8e-08	-	Phenylalanyl-tRNA synthetase class IIc family protein	K01889	phenylalanyl-tRNA synthetase alpha chain	EC:6.1.1.20	tcc00970	Aminoacyl-tRNA biosynthesis	Genetic Information Processing	Translation
TRINITY_DN27150_c1_g4	jcu:105638435	87	5e-28	-	glutamyl-tRNA(Gln) amidotransferase subunit B	K02434	aspartyl-tRNA(Asn)/glutamyl-tRNA(Gln) amidotransferase subunit B	EC:6.3.5.6 6.3.5.7	jcu00970	Aminoacyl-tRNA biosynthesis	Genetic Information Processing	Translation
TRINITY_DN27150_c1_g6	nnu:104602751	89.7	3.6e-31	-	glutamyl-tRNA(Gln) amidotransferase subunit B	K02434	aspartyl-tRNA(Asn)/glutamyl-tRNA(Gln) amidotransferase subunit B	EC:6.3.5.6 6.3.5.7	nnu00970	Aminoacyl-tRNA biosynthesis	Genetic Information Processing	Translation
TRINITY_DN27220_c0_g1	tcc:TCM_020258	25.9	4.2e-17	-	Phenylalanyl-tRNA synthetase class IIc family protein	K01889	phenylalanyl-tRNA synthetase alpha chain	EC:6.1.1.20	tcc00970	Aminoacyl-tRNA biosynthesis	Genetic Information Processing	Translation
TRINITY_DN27274_c0_g1	zma:100383789	43.8	4.5e-12	CA2P7	nuclear transcription factor Y subunit A-3	K01883	cysteinyl-tRNA synthetase	EC:6.1.1.16	zma00970	Aminoacyl-tRNA biosynthesis	Genetic Information Processing	Translation
TRINITY_DN27359_c0_g4	fve:101307578	89.9	0	-	lysine--tRNA ligase-like	K04567	lysyl-tRNA synthetase, class II	EC:6.1.1.6	fve00970	Aminoacyl-tRNA biosynthesis	Genetic Information Processing	Translation
TRINITY_DN27596_c0_g1	fve:101292567	85.4	8.4e-33	-	glutamyl-tRNA(Gln) amidotransferase subunit C	K02435	aspartyl-tRNA(Asn)/glutamyl-tRNA(Gln) amidotransferase subunit C	EC:6.3.5.6 6.3.5.7	fve00970	Aminoacyl-tRNA biosynthesis	Genetic Information Processing	Translation
TRINITY_DN27704_c0_g2	egr:104440434	56.2	4.3e-26	-	uncharacterized LOC104440434	K01876	aspartyl-tRNA synthetase	EC:6.1.1.12	egr00970	Aminoacyl-tRNA biosynthesis	Genetic Information Processing	Translation
TRINITY_DN27721_c0_g1	nnu:104612218	89	1.3e-203	-	putative proline--tRNA ligase C19C7.06	K01881	prolyl-tRNA synthetase	EC:6.1.1.15	nnu00970	Aminoacyl-tRNA biosynthesis	Genetic Information Processing	Translation
TRINITY_DN27721_c0_g2	cmo:103503756	93.7	7e-51	-	putative proline--tRNA ligase C19C7.06	K01881	prolyl-tRNA synthetase	EC:6.1.1.15	cmo00970	Aminoacyl-tRNA biosynthesis	Genetic Information Processing	Translation
TRINITY_DN27721_c0_g3	fve:101305457	95.6	3.5e-280	-	putative proline--tRNA ligase C19C7.06	K01881	prolyl-tRNA synthetase	EC:6.1.1.15	fve00970	Aminoacyl-tRNA biosynthesis	Genetic Information Processing	Translation
TRINITY_DN27903_c0_g2	pvu:PHAVU_007G142900g	45.1	3e-128	-	hypothetical protein	K01872	alanyl-tRNA synthetase	EC:6.1.1.7	pvu00970	Aminoacyl-tRNA biosynthesis	Genetic Information Processing	Translation
TRINITY_DN27979_c0_g3	tcc:TCM_020258	26.9	2.8e-15	-	Phenylalanyl-tRNA synthetase class IIc family protein	K01889	phenylalanyl-tRNA synthetase alpha chain	EC:6.1.1.20	tcc00970	Aminoacyl-tRNA biosynthesis	Genetic Information Processing	Translation
TRINITY_DN28020_c2_g1	nnu:104609663	91	1.9e-213	-	threonine--tRNA ligase	K01868	threonyl-tRNA synthetase	EC:6.1.1.3	nnu00970	Aminoacyl-tRNA biosynthesis	Genetic Information Processing	Translation
TRINITY_DN28030_c0_g3	apro:F751_6020	29	2.2e-15	-	Glutamyl-tRNA(Gln) amidotransferase subunit A	K02433	aspartyl-tRNA(Asn)/glutamyl-tRNA(Gln) amidotransferase subunit A	EC:6.3.5.6 6.3.5.7	apro00970	Aminoacyl-tRNA biosynthesis	Genetic Information Processing	Translation
TRINITY_DN28156_c0_g1	egr:104440434	53.8	1.4e-27	-	uncharacterized LOC104440434	K01876	aspartyl-tRNA synthetase	EC:6.1.1.12	egr00970	Aminoacyl-tRNA biosynthesis	Genetic Information Processing	Translation
TRINITY_DN28197_c1_g1	tcc:TCM_020258	33.2	2.7e-20	-	Phenylalanyl-tRNA synthetase class IIc family protein	K01889	phenylalanyl-tRNA synthetase alpha chain	EC:6.1.1.20	tcc00970	Aminoacyl-tRNA biosynthesis	Genetic Information Processing	Translation
TRINITY_DN28197_c1_g4	tcc:TCM_020258	32.8	1.2e-08	-	Phenylalanyl-tRNA synthetase class IIc family protein	K01889	phenylalanyl-tRNA synthetase alpha chain	EC:6.1.1.20	tcc00970	Aminoacyl-tRNA biosynthesis	Genetic Information Processing	Translation
TRINITY_DN28197_c1_g6	tcc:TCM_020258	44.1	1.5e-08	-	Phenylalanyl-tRNA synthetase class IIc family protein	K01889	phenylalanyl-tRNA synthetase alpha chain	EC:6.1.1.20	tcc00970	Aminoacyl-tRNA biosynthesis	Genetic Information Processing	Translation
TRINITY_DN28197_c1_g9	tcc:TCM_020258	48.2	6.6e-09	-	Phenylalanyl-tRNA synthetase class IIc family protein	K01889	phenylalanyl-tRNA synthetase alpha chain	EC:6.1.1.20	tcc00970	Aminoacyl-tRNA biosynthesis	Genetic Information Processing	Translation
TRINITY_DN28226_c0_g2	pmum:103321723	80.3	5.8e-87	-	threonine--tRNA ligase	K01868	threonyl-tRNA synthetase	EC:6.1.1.3	pmum00970	Aminoacyl-tRNA biosynthesis	Genetic Information Processing	Translation
TRINITY_DN28226_c0_g3	fve:101311748	90.5	0	-	threonine--tRNA ligase	K01868	threonyl-tRNA synthetase	EC:6.1.1.3	fve00970	Aminoacyl-tRNA biosynthesis	Genetic Information Processing	Translation
TRINITY_DN28226_c0_g4	fve:101306153	83.8	2.1e-31	-	threonine--tRNA ligase	K01868	threonyl-tRNA synthetase	EC:6.1.1.3	fve00970	Aminoacyl-tRNA biosynthesis	Genetic Information Processing	Translation
TRINITY_DN28271_c0_g1	mus:103985564	54.4	4.9e-33	-	cysteine--tRNA ligase	K01883	cysteinyl-tRNA synthetase	EC:6.1.1.16	mus00970	Aminoacyl-tRNA biosynthesis	Genetic Information Processing	Translation
TRINITY_DN28271_c0_g2	vvi:100854736	83.7	1.5e-81	-	cysteine--tRNA ligase	K01883	cysteinyl-tRNA synthetase	EC:6.1.1.16	vvi00970	Aminoacyl-tRNA biosynthesis	Genetic Information Processing	Translation
TRINITY_DN28271_c0_g3	egr:104433268	60	5.4e-08	-	cysteine--tRNA ligase	K01883	cysteinyl-tRNA synthetase	EC:6.1.1.16	egr00970	Aminoacyl-tRNA biosynthesis	Genetic Information Processing	Translation
TRINITY_DN28343_c0_g8	tcc:TCM_020258	31.3	1.1e-15	-	Phenylalanyl-tRNA synthetase class IIc family protein	K01889	phenylalanyl-tRNA synthetase alpha chain	EC:6.1.1.20	tcc00970	Aminoacyl-tRNA biosynthesis	Genetic Information Processing	Translation
TRINITY_DN28444_c0_g4	eus:EUTSA_v10003524mg	44.6	9.5e-24	-	hypothetical protein	K01870	isoleucyl-tRNA synthetase	EC:6.1.1.5	eus00970	Aminoacyl-tRNA biosynthesis	Genetic Information Processing	Translation
TRINITY_DN28490_c0_g5	egr:104440434	50.7	8.4e-15	-	uncharacterized LOC104440434	K01876	aspartyl-tRNA synthetase	EC:6.1.1.12	egr00970	Aminoacyl-tRNA biosynthesis	Genetic Information Processing	Translation
TRINITY_DN28539_c3_g1	aly:ARALYDRAFT_342141	60	3.4e-20	-	hypothetical protein	K01869	leucyl-tRNA synthetase	EC:6.1.1.4	aly00970	Aminoacyl-tRNA biosynthesis	Genetic Information Processing	Translation
TRINITY_DN28549_c0_g3	fve:101300147	94.4	3.9e-293	-	probable phenylalanine--tRNA ligase beta subunit	K01890	phenylalanyl-tRNA synthetase beta chain	EC:6.1.1.20	fve00970	Aminoacyl-tRNA biosynthesis	Genetic Information Processing	Translation
TRINITY_DN28644_c0_g2	fve:105351367	52.2	1e-50	-	uncharacterized LOC105351367	K01869	leucyl-tRNA synthetase	EC:6.1.1.4	fve00970	Aminoacyl-tRNA biosynthesis	Genetic Information Processing	Translation
TRINITY_DN28644_c0_g3	fve:105351367	56.7	4.6e-24	-	uncharacterized LOC105351367	K01869	leucyl-tRNA synthetase	EC:6.1.1.4	fve00970	Aminoacyl-tRNA biosynthesis	Genetic Information Processing	Translation
TRINITY_DN28644_c0_g5	fve:105351367	48.7	6.8e-24	-	uncharacterized LOC105351367	K01869	leucyl-tRNA synthetase	EC:6.1.1.4	fve00970	Aminoacyl-tRNA biosynthesis	Genetic Information Processing	Translation
TRINITY_DN28723_c0_g1	bna:106378603	51.8	1.6e-27	-	uncharacterized LOC106378603	K01876	aspartyl-tRNA synthetase	EC:6.1.1.12	bna00970	Aminoacyl-tRNA biosynthesis	Genetic Information Processing	Translation
TRINITY_DN28763_c0_g2	csl:COCSUDRAFT_67160	38.7	6.8e-21	-	hypothetical protein	K01872	alanyl-tRNA synthetase	EC:6.1.1.7	csl00970	Aminoacyl-tRNA biosynthesis	Genetic Information Processing	Translation
TRINITY_DN28792_c1_g2	cre:CHLREDRAFT_101947	50.9	1.5e-41	-	hypothetical protein	K01866	tyrosyl-tRNA synthetase	EC:6.1.1.1	cre00970	Aminoacyl-tRNA biosynthesis	Genetic Information Processing	Translation
TRINITY_DN28918_c0_g3	jcu:105642085	73.3	5.8e-12	-	glutamine--tRNA ligase-like	K01886	glutaminyl-tRNA synthetase	EC:6.1.1.18	jcu00970	Aminoacyl-tRNA biosynthesis	Genetic Information Processing	Translation
TRINITY_DN28999_c0_g3	tcc:TCM_020258	25.4	3.3e-09	-	Phenylalanyl-tRNA synthetase class IIc family protein	K01889	phenylalanyl-tRNA synthetase alpha chain	EC:6.1.1.20	tcc00970	Aminoacyl-tRNA biosynthesis	Genetic Information Processing	Translation
TRINITY_DN28999_c0_g5	tcc:TCM_020258	33.8	1e-11	-	Phenylalanyl-tRNA synthetase class IIc family protein	K01889	phenylalanyl-tRNA synthetase alpha chain	EC:6.1.1.20	tcc00970	Aminoacyl-tRNA biosynthesis	Genetic Information Processing	Translation
TRINITY_DN29110_c0_g1	pvu:PHAVU_007G142900g	32.4	2.8e-52	-	hypothetical protein	K01872	alanyl-tRNA synthetase	EC:6.1.1.7	pvu00970	Aminoacyl-tRNA biosynthesis	Genetic Information Processing	Translation
TRINITY_DN29226_c1_g3	fve:101313581	91	0	-	probable threonine--tRNA ligase	K01868	threonyl-tRNA synthetase	EC:6.1.1.3	fve00970	Aminoacyl-tRNA biosynthesis	Genetic Information Processing	Translation
TRINITY_DN29263_c0_g2	csl:COCSUDRAFT_64793	44.3	4.9e-44	-	threonyl-tRNA synthetase	K01868	threonyl-tRNA synthetase	EC:6.1.1.3	csl00970	Aminoacyl-tRNA biosynthesis	Genetic Information Processing	Translation
TRINITY_DN29263_c0_g5	csl:COCSUDRAFT_64793	54	9e-35	-	threonyl-tRNA synthetase	K01868	threonyl-tRNA synthetase	EC:6.1.1.3	csl00970	Aminoacyl-tRNA biosynthesis	Genetic Information Processing	Translation
TRINITY_DN29284_c0_g1	fve:101294552	89.7	0	-	alanine--tRNA ligase	K01872	alanyl-tRNA synthetase	EC:6.1.1.7	fve00970	Aminoacyl-tRNA biosynthesis	Genetic Information Processing	Translation
TRINITY_DN29284_c0_g2	fve:101294552	88.6	6.6e-27	-	alanine--tRNA ligase	K01872	alanyl-tRNA synthetase	EC:6.1.1.7	fve00970	Aminoacyl-tRNA biosynthesis	Genetic Information Processing	Translation
TRINITY_DN29432_c0_g9	pda:103721336	49	4e-24	-	uncharacterized LOC103721336	K01886	glutaminyl-tRNA synthetase	EC:6.1.1.18	pda00970	Aminoacyl-tRNA biosynthesis	Genetic Information Processing	Translation
TRINITY_DN29487_c0_g3	fve:101304247	88.5	9.4e-291	-	cysteine--tRNA ligase	K01883	cysteinyl-tRNA synthetase	EC:6.1.1.16	fve00970	Aminoacyl-tRNA biosynthesis	Genetic Information Processing	Translation
TRINITY_DN2962_c0_g1	pvu:PHAVU_002G072800g	100	3.7e-36	-	hypothetical protein	K01868	threonyl-tRNA synthetase	EC:6.1.1.3	pvu00970	Aminoacyl-tRNA biosynthesis	Genetic Information Processing	Translation
TRINITY_DN29682_c0_g7	tcc:TCM_020258	31.7	1e-13	-	Phenylalanyl-tRNA synthetase class IIc family protein	K01889	phenylalanyl-tRNA synthetase alpha chain	EC:6.1.1.20	tcc00970	Aminoacyl-tRNA biosynthesis	Genetic Information Processing	Translation
TRINITY_DN29690_c0_g1	mdm:103450011	88.4	9.1e-250	-	histidine--tRNA ligase	K01892	histidyl-tRNA synthetase	EC:6.1.1.21	mdm00970	Aminoacyl-tRNA biosynthesis	Genetic Information Processing	Translation
TRINITY_DN29738_c0_g2	fve:101299410	92.7	0	-	arginine--tRNA ligase	K01887	arginyl-tRNA synthetase	EC:6.1.1.19	fve00970	Aminoacyl-tRNA biosynthesis	Genetic Information Processing	Translation
TRINITY_DN29922_c2_g1	csl:COCSUDRAFT_64793	71.4	3e-12	-	threonyl-tRNA synthetase	K01868	threonyl-tRNA synthetase	EC:6.1.1.3	csl00970	Aminoacyl-tRNA biosynthesis	Genetic Information Processing	Translation
TRINITY_DN29969_c0_g5	tcc:TCM_020258	27.5	1.6e-23	-	Phenylalanyl-tRNA synthetase class IIc family protein	K01889	phenylalanyl-tRNA synthetase alpha chain	EC:6.1.1.20	tcc00970	Aminoacyl-tRNA biosynthesis	Genetic Information Processing	Translation
TRINITY_DN30070_c2_g7	csl:COCSUDRAFT_67160	39.8	4.9e-22	-	hypothetical protein	K01872	alanyl-tRNA synthetase	EC:6.1.1.7	csl00970	Aminoacyl-tRNA biosynthesis	Genetic Information Processing	Translation
TRINITY_DN30078_c2_g1	apro:F751_6020	42.2	6.8e-55	-	Glutamyl-tRNA(Gln) amidotransferase subunit A	K02433	aspartyl-tRNA(Asn)/glutamyl-tRNA(Gln) amidotransferase subunit A	EC:6.3.5.6 6.3.5.7	apro00970	Aminoacyl-tRNA biosynthesis	Genetic Information Processing	Translation
TRINITY_DN30078_c2_g2	apro:F751_6020	38.5	1.8e-51	-	Glutamyl-tRNA(Gln) amidotransferase subunit A	K02433	aspartyl-tRNA(Asn)/glutamyl-tRNA(Gln) amidotransferase subunit A	EC:6.3.5.6 6.3.5.7	apro00970	Aminoacyl-tRNA biosynthesis	Genetic Information Processing	Translation
TRINITY_DN30277_c0_g2	tcc:TCM_020258	27.4	1.7e-14	-	Phenylalanyl-tRNA synthetase class IIc family protein	K01889	phenylalanyl-tRNA synthetase alpha chain	EC:6.1.1.20	tcc00970	Aminoacyl-tRNA biosynthesis	Genetic Information Processing	Translation
TRINITY_DN30334_c0_g2	pvu:PHAVU_007G142900g	28.5	6.4e-14	-	hypothetical protein	K01872	alanyl-tRNA synthetase	EC:6.1.1.7	pvu00970	Aminoacyl-tRNA biosynthesis	Genetic Information Processing	Translation
TRINITY_DN30351_c1_g2	fve:101292363	72.1	2e-143	-	glutamate--tRNA ligase	K01885	glutamyl-tRNA synthetase	EC:6.1.1.17	fve00970	Aminoacyl-tRNA biosynthesis	Genetic Information Processing	Translation
TRINITY_DN30360_c0_g1	cit:102629983	85.9	3.8e-45	-	probable phenylalanine--tRNA ligase alpha subunit-like	K01889	phenylalanyl-tRNA synthetase alpha chain	EC:6.1.1.20	cit00970	Aminoacyl-tRNA biosynthesis	Genetic Information Processing	Translation
TRINITY_DN30360_c0_g2	fve:101310086	92.5	5e-278	-	probable phenylalanine--tRNA ligase alpha subunit	K01889	phenylalanyl-tRNA synthetase alpha chain	EC:6.1.1.20	fve00970	Aminoacyl-tRNA biosynthesis	Genetic Information Processing	Translation
TRINITY_DN30360_c0_g5	nnu:104587241	92.4	1.4e-155	-	probable phenylalanine--tRNA ligase alpha subunit	K01889	phenylalanyl-tRNA synthetase alpha chain	EC:6.1.1.20	nnu00970	Aminoacyl-tRNA biosynthesis	Genetic Information Processing	Translation
TRINITY_DN30481_c0_g5	mdm:103430180	78.8	7.1e-13	-	asparagine--tRNA ligase	K01893	asparaginyl-tRNA synthetase	EC:6.1.1.22	mdm00970	Aminoacyl-tRNA biosynthesis	Genetic Information Processing	Translation
TRINITY_DN30506_c0_g1	csl:COCSUDRAFT_54845	38.1	4.5e-23	-	glutamyl tRNA amidotransferase	K02433	aspartyl-tRNA(Asn)/glutamyl-tRNA(Gln) amidotransferase subunit A	EC:6.3.5.6 6.3.5.7	csl00970	Aminoacyl-tRNA biosynthesis	Genetic Information Processing	Translation
TRINITY_DN30582_c0_g4	fve:101308369	96.2	0	-	isoleucine--tRNA ligase	K01870	isoleucyl-tRNA synthetase	EC:6.1.1.5	fve00970	Aminoacyl-tRNA biosynthesis	Genetic Information Processing	Translation
TRINITY_DN30730_c1_g3	egr:104419807	72.4	2.2e-14	-	aspartate--tRNA ligase	K01876	aspartyl-tRNA synthetase	EC:6.1.1.12	egr00970	Aminoacyl-tRNA biosynthesis	Genetic Information Processing	Translation
TRINITY_DN30742_c0_g1	vvi:100250847	79.8	1.3e-36	-	probable isoleucine--tRNA ligase	K01870	isoleucyl-tRNA synthetase	EC:6.1.1.5	vvi00970	Aminoacyl-tRNA biosynthesis	Genetic Information Processing	Translation
TRINITY_DN30742_c0_g2	fve:101295034	95	0	-	probable isoleucine--tRNA ligase	K01870	isoleucyl-tRNA synthetase	EC:6.1.1.5	fve00970	Aminoacyl-tRNA biosynthesis	Genetic Information Processing	Translation
TRINITY_DN30746_c0_g1	fve:101301893	91.7	0	-	probable methionine--tRNA ligase	K01874	methionyl-tRNA synthetase	EC:6.1.1.10	fve00970	Aminoacyl-tRNA biosynthesis	Genetic Information Processing	Translation
TRINITY_DN30746_c0_g4	egu:105058010	83.3	1.7e-31	-	methionine--tRNA ligase	K01874	methionyl-tRNA synthetase	EC:6.1.1.10	egu00970	Aminoacyl-tRNA biosynthesis	Genetic Information Processing	Translation
TRINITY_DN30755_c1_g1	zma:100383789	47.2	3.2e-12	CA2P7	nuclear transcription factor Y subunit A-3	K01883	cysteinyl-tRNA synthetase	EC:6.1.1.16	zma00970	Aminoacyl-tRNA biosynthesis	Genetic Information Processing	Translation
TRINITY_DN30812_c0_g2	olu:OSTLU_119596	34.5	1.3e-17	GatA	Glutamyl-tRNA(Gln) amidotransferase subunit A, probable	K02433	aspartyl-tRNA(Asn)/glutamyl-tRNA(Gln) amidotransferase subunit A	EC:6.3.5.6 6.3.5.7	olu00970	Aminoacyl-tRNA biosynthesis	Genetic Information Processing	Translation
TRINITY_DN30828_c0_g1	egr:104440434	75	4.8e-42	-	uncharacterized LOC104440434	K01876	aspartyl-tRNA synthetase	EC:6.1.1.12	egr00970	Aminoacyl-tRNA biosynthesis	Genetic Information Processing	Translation
TRINITY_DN30856_c0_g1	fve:101309612	95.1	0	-	aspartate--tRNA ligase	K01876	aspartyl-tRNA synthetase	EC:6.1.1.12	fve00970	Aminoacyl-tRNA biosynthesis	Genetic Information Processing	Translation
TRINITY_DN30893_c0_g1	csl:COCSUDRAFT_46541	32.9	2.4e-73	-	hypothetical protein	K01867	tryptophanyl-tRNA synthetase	EC:6.1.1.2	csl00970	Aminoacyl-tRNA biosynthesis	Genetic Information Processing	Translation
TRINITY_DN30913_c0_g1	eus:EUTSA_v10003524mg	40.4	2.4e-12	-	hypothetical protein	K01870	isoleucyl-tRNA synthetase	EC:6.1.1.5	eus00970	Aminoacyl-tRNA biosynthesis	Genetic Information Processing	Translation
TRINITY_DN30913_c1_g8	eus:EUTSA_v10003524mg	48.3	3.7e-40	-	hypothetical protein	K01870	isoleucyl-tRNA synthetase	EC:6.1.1.5	eus00970	Aminoacyl-tRNA biosynthesis	Genetic Information Processing	Translation
TRINITY_DN30944_c0_g9	pxb:103933581	87.4	0	-	probable alanine--tRNA ligase	K01872	alanyl-tRNA synthetase	EC:6.1.1.7	pxb00970	Aminoacyl-tRNA biosynthesis	Genetic Information Processing	Translation
TRINITY_DN30975_c0_g1	eus:EUTSA_v10003524mg	43.3	6.6e-23	-	hypothetical protein	K01870	isoleucyl-tRNA synthetase	EC:6.1.1.5	eus00970	Aminoacyl-tRNA biosynthesis	Genetic Information Processing	Translation
TRINITY_DN31009_c0_g2	fve:101296674	96.3	4.4e-183	-	serine--tRNA ligase	K01875	seryl-tRNA synthetase	EC:6.1.1.11	fve00970	Aminoacyl-tRNA biosynthesis	Genetic Information Processing	Translation
TRINITY_DN31009_c0_g3	fve:101296674	88.6	9e-92	-	serine--tRNA ligase	K01875	seryl-tRNA synthetase	EC:6.1.1.11	fve00970	Aminoacyl-tRNA biosynthesis	Genetic Information Processing	Translation
TRINITY_DN31068_c0_g1	pvu:PHAVU_007G142900g	39.9	2.1e-58	-	hypothetical protein	K01872	alanyl-tRNA synthetase	EC:6.1.1.7	pvu00970	Aminoacyl-tRNA biosynthesis	Genetic Information Processing	Translation
TRINITY_DN31102_c0_g1	fve:101291789	93.9	0	-	glycine--tRNA ligase 1	K01880	glycyl-tRNA synthetase	EC:6.1.1.14	fve00970	Aminoacyl-tRNA biosynthesis	Genetic Information Processing	Translation
TRINITY_DN31102_c0_g2	fve:101291789	76.4	5e-59	-	glycine--tRNA ligase 1	K01880	glycyl-tRNA synthetase	EC:6.1.1.14	fve00970	Aminoacyl-tRNA biosynthesis	Genetic Information Processing	Translation
TRINITY_DN31102_c0_g3	fve:101291789	79.4	9.8e-50	-	glycine--tRNA ligase 1	K01880	glycyl-tRNA synthetase	EC:6.1.1.14	fve00970	Aminoacyl-tRNA biosynthesis	Genetic Information Processing	Translation
TRINITY_DN31102_c0_g4	fve:101291789	80.2	4.4e-214	-	glycine--tRNA ligase 1	K01880	glycyl-tRNA synthetase	EC:6.1.1.14	fve00970	Aminoacyl-tRNA biosynthesis	Genetic Information Processing	Translation
TRINITY_DN1017_c0_g1	egu:105054750	75	6.1e-27	-	glycine--tRNA ligase 2	K14164	glycyl-tRNA synthetase	EC:6.1.1.14	egu00970	Aminoacyl-tRNA biosynthesis	Genetic Information Processing	Translation
TRINITY_DN10923_c0_g1	gmx:100788013	97.9	1.1e-52	-	proline--tRNA ligase	K01881	prolyl-tRNA synthetase	EC:6.1.1.15	gmx00970	Aminoacyl-tRNA biosynthesis	Genetic Information Processing	Translation
TRINITY_DN11357_c0_g1	pvu:PHAVU_011G031100g	100	2.8e-15	-	hypothetical protein	K01872	alanyl-tRNA synthetase	EC:6.1.1.7	pvu00970	Aminoacyl-tRNA biosynthesis	Genetic Information Processing	Translation
TRINITY_DN11888_c0_g1	eus:EUTSA_v10003524mg	48	2.8e-38	-	hypothetical protein	K01870	isoleucyl-tRNA synthetase	EC:6.1.1.5	eus00970	Aminoacyl-tRNA biosynthesis	Genetic Information Processing	Translation
TRINITY_DN12858_c0_g1	nnu:104588239	71.4	7.3e-40	-	glutamyl-tRNA(Gln) amidotransferase subunit C	K02435	aspartyl-tRNA(Asn)/glutamyl-tRNA(Gln) amidotransferase subunit C	EC:6.3.5.6 6.3.5.7	nnu00970	Aminoacyl-tRNA biosynthesis	Genetic Information Processing	Translation
TRINITY_DN13685_c0_g1	cre:CHLREDRAFT_101947	52.8	3.8e-18	-	hypothetical protein	K01866	tyrosyl-tRNA synthetase	EC:6.1.1.1	cre00970	Aminoacyl-tRNA biosynthesis	Genetic Information Processing	Translation
TRINITY_DN13685_c0_g2	vcn:VOLCADRAFT_82392	81.8	1.1e-09	-	hypothetical protein	K01874	methionyl-tRNA synthetase	EC:6.1.1.10	vcn00970	Aminoacyl-tRNA biosynthesis	Genetic Information Processing	Translation
TRINITY_DN1417_c0_g1	pper:PRUPE_ppa026682mg	75.3	1.1e-25	-	hypothetical protein	K01873	valyl-tRNA synthetase	EC:6.1.1.9	pper00970	Aminoacyl-tRNA biosynthesis	Genetic Information Processing	Translation
TRINITY_DN14400_c0_g1	osa:4346920	87.8	8.3e-37	-	Os09g0378300	K01869	leucyl-tRNA synthetase	EC:6.1.1.4	osa00970	Aminoacyl-tRNA biosynthesis	Genetic Information Processing	Translation
TRINITY_DN14770_c0_g1	fve:101305555	83.2	4.9e-86	-	leucine--tRNA ligase	K01869	leucyl-tRNA synthetase	EC:6.1.1.4	fve00970	Aminoacyl-tRNA biosynthesis	Genetic Information Processing	Translation
TRINITY_DN15573_c0_g1	cit:102619798	91.3	1.6e-45	-	valine--tRNA ligase-like	K01873	valyl-tRNA synthetase	EC:6.1.1.9	cit00970	Aminoacyl-tRNA biosynthesis	Genetic Information Processing	Translation
TRINITY_DN16575_c0_g1	mtr:MTR_4g120810	91	3.1e-34	-	aspartyl/asparaginyl-tRNA synthetase family protein	K01876	aspartyl-tRNA synthetase	EC:6.1.1.12	mtr00970	Aminoacyl-tRNA biosynthesis	Genetic Information Processing	Translation
TRINITY_DN17332_c0_g2	tcc:TCM_020258	26.9	4.6e-06	-	Phenylalanyl-tRNA synthetase class IIc family protein	K01889	phenylalanyl-tRNA synthetase alpha chain	EC:6.1.1.20	tcc00970	Aminoacyl-tRNA biosynthesis	Genetic Information Processing	Translation
TRINITY_DN17474_c0_g1	gra:105800278	94.5	7.9e-46	-	asparagine--tRNA ligase	K01893	asparaginyl-tRNA synthetase	EC:6.1.1.22	gra00970	Aminoacyl-tRNA biosynthesis	Genetic Information Processing	Translation
TRINITY_DN17474_c0_g2	pop:POPTR_0007s01840g	89.7	1.2e-48	POPTRDRAFT_1082004	hypothetical protein	K01893	asparaginyl-tRNA synthetase	EC:6.1.1.22	pop00970	Aminoacyl-tRNA biosynthesis	Genetic Information Processing	Translation
TRINITY_DN17756_c0_g2	csl:COCSUDRAFT_54845	37.2	5.9e-08	-	glutamyl tRNA amidotransferase	K02433	aspartyl-tRNA(Asn)/glutamyl-tRNA(Gln) amidotransferase subunit A	EC:6.3.5.6 6.3.5.7	csl00970	Aminoacyl-tRNA biosynthesis	Genetic Information Processing	Translation
TRINITY_DN18365_c0_g1	nnu:104611547	70	3.2e-14	-	cysteine--tRNA ligase	K01883	cysteinyl-tRNA synthetase	EC:6.1.1.16	nnu00970	Aminoacyl-tRNA biosynthesis	Genetic Information Processing	Translation
TRINITY_DN18405_c0_g1	apro:F751_6020	40.9	9.5e-33	-	Glutamyl-tRNA(Gln) amidotransferase subunit A	K02433	aspartyl-tRNA(Asn)/glutamyl-tRNA(Gln) amidotransferase subunit A	EC:6.3.5.6 6.3.5.7	apro00970	Aminoacyl-tRNA biosynthesis	Genetic Information Processing	Translation
TRINITY_DN18405_c0_g2	apro:F751_6020	48.9	2.1e-32	-	Glutamyl-tRNA(Gln) amidotransferase subunit A	K02433	aspartyl-tRNA(Asn)/glutamyl-tRNA(Gln) amidotransferase subunit A	EC:6.3.5.6 6.3.5.7	apro00970	Aminoacyl-tRNA biosynthesis	Genetic Information Processing	Translation
TRINITY_DN18876_c0_g1	pda:103696235	78.6	6.7e-49	-	glycine--tRNA ligase 2	K14164	glycyl-tRNA synthetase	EC:6.1.1.14	pda00970	Aminoacyl-tRNA biosynthesis	Genetic Information Processing	Translation
TRINITY_DN19009_c0_g1	mus:103970743	93.8	1.2e-37	-	tryptophan--tRNA ligase	K01867	tryptophanyl-tRNA synthetase	EC:6.1.1.2	mus00970	Aminoacyl-tRNA biosynthesis	Genetic Information Processing	Translation
TRINITY_DN19111_c0_g1	csv:101212759	88.6	3e-37	-	glutamate--tRNA ligase	K01885	glutamyl-tRNA synthetase	EC:6.1.1.17	csv00970	Aminoacyl-tRNA biosynthesis	Genetic Information Processing	Translation
TRINITY_DN19229_c0_g1	eus:EUTSA_v10003524mg	46.9	7.7e-20	-	hypothetical protein	K01870	isoleucyl-tRNA synthetase	EC:6.1.1.5	eus00970	Aminoacyl-tRNA biosynthesis	Genetic Information Processing	Translation
TRINITY_DN19464_c0_g1	nnu:104608423	80.5	5e-29	-	glutamyl-tRNA(Gln) amidotransferase subunit A	K02433	aspartyl-tRNA(Asn)/glutamyl-tRNA(Gln) amidotransferase subunit A	EC:6.3.5.6 6.3.5.7	nnu00970	Aminoacyl-tRNA biosynthesis	Genetic Information Processing	Translation
TRINITY_DN19940_c0_g1	egr:104440434	50.5	7.5e-23	-	uncharacterized LOC104440434	K01876	aspartyl-tRNA synthetase	EC:6.1.1.12	egr00970	Aminoacyl-tRNA biosynthesis	Genetic Information Processing	Translation
TRINITY_DN19969_c0_g4	tcc:TCM_020258	66.7	1.9e-06	-	Phenylalanyl-tRNA synthetase class IIc family protein	K01889	phenylalanyl-tRNA synthetase alpha chain	EC:6.1.1.20	tcc00970	Aminoacyl-tRNA biosynthesis	Genetic Information Processing	Translation
TRINITY_DN20047_c0_g2	pvu:PHAVU_007G142900g	83.6	1.4e-28	-	hypothetical protein	K01872	alanyl-tRNA synthetase	EC:6.1.1.7	pvu00970	Aminoacyl-tRNA biosynthesis	Genetic Information Processing	Translation
TRINITY_DN20232_c0_g1	mus:103982968	82.7	4.4e-26	-	valine--tRNA ligase	K01873	valyl-tRNA synthetase	EC:6.1.1.9	mus00970	Aminoacyl-tRNA biosynthesis	Genetic Information Processing	Translation
TRINITY_DN20580_c0_g1	tcc:TCM_020258	33.7	2.2e-12	-	Phenylalanyl-tRNA synthetase class IIc family protein	K01889	phenylalanyl-tRNA synthetase alpha chain	EC:6.1.1.20	tcc00970	Aminoacyl-tRNA biosynthesis	Genetic Information Processing	Translation
TRINITY_DN20619_c0_g1	nnu:104596688	87.4	8.5e-157	-	glutamate--tRNA ligase	K01885	glutamyl-tRNA synthetase	EC:6.1.1.17	nnu00970	Aminoacyl-tRNA biosynthesis	Genetic Information Processing	Translation
TRINITY_DN20714_c0_g3	tcc:TCM_020258	33.9	2.7e-10	-	Phenylalanyl-tRNA synthetase class IIc family protein	K01889	phenylalanyl-tRNA synthetase alpha chain	EC:6.1.1.20	tcc00970	Aminoacyl-tRNA biosynthesis	Genetic Information Processing	Translation
TRINITY_DN21180_c0_g1	eus:EUTSA_v10003524mg	56.3	2.4e-42	-	hypothetical protein	K01870	isoleucyl-tRNA synthetase	EC:6.1.1.5	eus00970	Aminoacyl-tRNA biosynthesis	Genetic Information Processing	Translation
TRINITY_DN21307_c0_g1	eus:EUTSA_v10003524mg	46.4	1.4e-32	-	hypothetical protein	K01870	isoleucyl-tRNA synthetase	EC:6.1.1.5	eus00970	Aminoacyl-tRNA biosynthesis	Genetic Information Processing	Translation
TRINITY_DN21357_c0_g1	vvi:100262997	84.1	9.8e-116	-	proline--tRNA ligase	K01881	prolyl-tRNA synthetase	EC:6.1.1.15	vvi00970	Aminoacyl-tRNA biosynthesis	Genetic Information Processing	Translation
TRINITY_DN21461_c0_g1	egr:104440434	61.1	1e-18	-	uncharacterized LOC104440434	K01876	aspartyl-tRNA synthetase	EC:6.1.1.12	egr00970	Aminoacyl-tRNA biosynthesis	Genetic Information Processing	Translation
TRINITY_DN21800_c1_g1	tcc:TCM_020258	57.4	2.4e-07	-	Phenylalanyl-tRNA synthetase class IIc family protein	K01889	phenylalanyl-tRNA synthetase alpha chain	EC:6.1.1.20	tcc00970	Aminoacyl-tRNA biosynthesis	Genetic Information Processing	Translation
TRINITY_DN22018_c0_g1	nnu:104608423	90.9	7.1e-75	-	glutamyl-tRNA(Gln) amidotransferase subunit A	K02433	aspartyl-tRNA(Asn)/glutamyl-tRNA(Gln) amidotransferase subunit A	EC:6.3.5.6 6.3.5.7	nnu00970	Aminoacyl-tRNA biosynthesis	Genetic Information Processing	Translation
TRINITY_DN22461_c0_g2	sly:101260692	91.5	7.4e-71	LARS	leucine--tRNA ligase, cytoplasmic	K01869	leucyl-tRNA synthetase	EC:6.1.1.4	sly00970	Aminoacyl-tRNA biosynthesis	Genetic Information Processing	Translation
TRINITY_DN22461_c0_g3	pda:103706108	76.1	8.6e-107	-	leucine--tRNA ligase	K01869	leucyl-tRNA synthetase	EC:6.1.1.4	pda00970	Aminoacyl-tRNA biosynthesis	Genetic Information Processing	Translation
TRINITY_DN22461_c0_g4	pda:103706108	78.8	4.4e-24	-	leucine--tRNA ligase	K01869	leucyl-tRNA synthetase	EC:6.1.1.4	pda00970	Aminoacyl-tRNA biosynthesis	Genetic Information Processing	Translation
TRINITY_DN22461_c0_g5	egr:104457015	86.6	1.5e-29	-	leucine--tRNA ligase	K01869	leucyl-tRNA synthetase	EC:6.1.1.4	egr00970	Aminoacyl-tRNA biosynthesis	Genetic Information Processing	Translation
TRINITY_DN22596_c0_g1	bna:106378603	42.8	1.1e-24	-	uncharacterized LOC106378603	K01876	aspartyl-tRNA synthetase	EC:6.1.1.12	bna00970	Aminoacyl-tRNA biosynthesis	Genetic Information Processing	Translation
TRINITY_DN22758_c0_g1	fve:101293524	92.9	8.7e-36	-	leucine--tRNA ligase	K01869	leucyl-tRNA synthetase	EC:6.1.1.4	fve00970	Aminoacyl-tRNA biosynthesis	Genetic Information Processing	Translation
TRINITY_DN22758_c0_g2	pper:PRUPE_ppa000578mg	85.1	6.4e-28	-	hypothetical protein	K01869	leucyl-tRNA synthetase	EC:6.1.1.4	pper00970	Aminoacyl-tRNA biosynthesis	Genetic Information Processing	Translation
TRINITY_DN22851_c0_g1	gra:105800870	68.2	6.3e-63	-	valine--tRNA ligase	K01873	valyl-tRNA synthetase	EC:6.1.1.9	gra00970	Aminoacyl-tRNA biosynthesis	Genetic Information Processing	Translation
TRINITY_DN22973_c0_g1	tcc:TCM_020258	26.2	2.1e-07	-	Phenylalanyl-tRNA synthetase class IIc family protein	K01889	phenylalanyl-tRNA synthetase alpha chain	EC:6.1.1.20	tcc00970	Aminoacyl-tRNA biosynthesis	Genetic Information Processing	Translation
TRINITY_DN23004_c0_g1	tcc:TCM_020258	29.5	3.2e-24	-	Phenylalanyl-tRNA synthetase class IIc family protein	K01889	phenylalanyl-tRNA synthetase alpha chain	EC:6.1.1.20	tcc00970	Aminoacyl-tRNA biosynthesis	Genetic Information Processing	Translation
TRINITY_DN23127_c0_g1	aly:ARALYDRAFT_681632	62.2	4.8e-74	-	hypothetical protein	K01872	alanyl-tRNA synthetase	EC:6.1.1.7	aly00970	Aminoacyl-tRNA biosynthesis	Genetic Information Processing	Translation
TRINITY_DN23368_c0_g2	pxb:103961028	84.8	3.1e-109	-	methionyl-tRNA formyltransferase	K00604	methionyl-tRNA formyltransferase	EC:2.1.2.9	pxb00970	Aminoacyl-tRNA biosynthesis	Genetic Information Processing	Translation
TRINITY_DN23421_c0_g1	brp:103833414	54.5	2.4e-43	-	probable methionine--tRNA ligase	K01874	methionyl-tRNA synthetase	EC:6.1.1.10	brp00970	Aminoacyl-tRNA biosynthesis	Genetic Information Processing	Translation
TRINITY_DN23683_c0_g1	pda:103721336	61.3	2.3e-23	-	uncharacterized LOC103721336	K01886	glutaminyl-tRNA synthetase	EC:6.1.1.18	pda00970	Aminoacyl-tRNA biosynthesis	Genetic Information Processing	Translation
TRINITY_DN24016_c0_g1	vvi:100257704	86.6	3.1e-150	-	glycine--tRNA ligase 1	K01880	glycyl-tRNA synthetase	EC:6.1.1.14	vvi00970	Aminoacyl-tRNA biosynthesis	Genetic Information Processing	Translation
TRINITY_DN2404_c0_g1	vvi:100258244	65.4	1.3e-24	-	glutaminyl-tRNA synthetase-like	K01886	glutaminyl-tRNA synthetase	EC:6.1.1.18	vvi00970	Aminoacyl-tRNA biosynthesis	Genetic Information Processing	Translation
TRINITY_DN2410_c0_g1	fve:101296929	97.5	2.1e-16	-	asparagine--tRNA ligase	K01893	asparaginyl-tRNA synthetase	EC:6.1.1.22	fve00970	Aminoacyl-tRNA biosynthesis	Genetic Information Processing	Translation
TRINITY_DN24300_c0_g1	fve:101306542	94.2	4.1e-262	-	probable tyrosine--tRNA ligase	K01866	tyrosyl-tRNA synthetase	EC:6.1.1.1	fve00970	Aminoacyl-tRNA biosynthesis	Genetic Information Processing	Translation
TRINITY_DN24386_c0_g1	eus:EUTSA_v10003524mg	36	3e-24	-	hypothetical protein	K01870	isoleucyl-tRNA synthetase	EC:6.1.1.5	eus00970	Aminoacyl-tRNA biosynthesis	Genetic Information Processing	Translation
TRINITY_DN24637_c0_g1	nnu:104606762	93.5	1.2e-80	-	asparagine--tRNA ligase	K01893	asparaginyl-tRNA synthetase	EC:6.1.1.22	nnu00970	Aminoacyl-tRNA biosynthesis	Genetic Information Processing	Translation
TRINITY_DN24637_c0_g2	nnu:104606762	88.6	1.5e-53	-	asparagine--tRNA ligase	K01893	asparaginyl-tRNA synthetase	EC:6.1.1.22	nnu00970	Aminoacyl-tRNA biosynthesis	Genetic Information Processing	Translation
TRINITY_DN24637_c0_g3	nnu:104606762	90.2	1.2e-42	-	asparagine--tRNA ligase	K01893	asparaginyl-tRNA synthetase	EC:6.1.1.22	nnu00970	Aminoacyl-tRNA biosynthesis	Genetic Information Processing	Translation
TRINITY_DN24637_c0_g5	nnu:104588216	73.5	2.2e-25	-	asparagine--tRNA ligase	K01893	asparaginyl-tRNA synthetase	EC:6.1.1.22	nnu00970	Aminoacyl-tRNA biosynthesis	Genetic Information Processing	Translation
TRINITY_DN24637_c0_g6	nnu:104606762	90.7	1.3e-120	-	asparagine--tRNA ligase	K01893	asparaginyl-tRNA synthetase	EC:6.1.1.22	nnu00970	Aminoacyl-tRNA biosynthesis	Genetic Information Processing	Translation
TRINITY_DN24799_c0_g1	tcc:TCM_020258	35.8	3.6e-18	-	Phenylalanyl-tRNA synthetase class IIc family protein	K01889	phenylalanyl-tRNA synthetase alpha chain	EC:6.1.1.20	tcc00970	Aminoacyl-tRNA biosynthesis	Genetic Information Processing	Translation
TRINITY_DN24865_c1_g1	mus:103988863	85.8	4.8e-58	-	glutamine--tRNA ligase-like	K01886	glutaminyl-tRNA synthetase	EC:6.1.1.18	mus00970	Aminoacyl-tRNA biosynthesis	Genetic Information Processing	Translation
TRINITY_DN24865_c1_g4	cit:102622502	83.7	7.2e-47	-	glutamine--tRNA ligase-like	K01886	glutaminyl-tRNA synthetase	EC:6.1.1.18	cit00970	Aminoacyl-tRNA biosynthesis	Genetic Information Processing	Translation
TRINITY_DN24867_c0_g1	aly:ARALYDRAFT_326110	77.7	1.8e-77	-	hypothetical protein	K01873	valyl-tRNA synthetase	EC:6.1.1.9	aly00970	Aminoacyl-tRNA biosynthesis	Genetic Information Processing	Translation
TRINITY_DN24944_c0_g1	atr:18445268	86	5.7e-185	-	tyrosine--tRNA ligase	K01866	tyrosyl-tRNA synthetase	EC:6.1.1.1	atr00970	Aminoacyl-tRNA biosynthesis	Genetic Information Processing	Translation
TRINITY_DN25294_c1_g1	sita:101754965	24	3.2e-21	-	uncharacterized LOC101754965	K01872	alanyl-tRNA synthetase	EC:6.1.1.7	sita00970	Aminoacyl-tRNA biosynthesis	Genetic Information Processing	Translation
TRINITY_DN25368_c0_g1	fve:101291333	94.9	7e-302	-	proline--tRNA ligase	K01881	prolyl-tRNA synthetase	EC:6.1.1.15	fve00970	Aminoacyl-tRNA biosynthesis	Genetic Information Processing	Translation
TRINITY_DN25373_c0_g1	cit:102629638	62.9	1.8e-18	-	bifunctional glutamate/proline--tRNA ligase-like	K01881	prolyl-tRNA synthetase	EC:6.1.1.15	cit00970	Aminoacyl-tRNA biosynthesis	Genetic Information Processing	Translation
TRINITY_DN25495_c0_g1	fve:101294833	88.6	2.5e-287	-	asparagine--tRNA ligase	K01893	asparaginyl-tRNA synthetase	EC:6.1.1.22	fve00970	Aminoacyl-tRNA biosynthesis	Genetic Information Processing	Translation
TRINITY_DN25714_c0_g1	apro:F751_6020	30	1.1e-18	-	Glutamyl-tRNA(Gln) amidotransferase subunit A	K02433	aspartyl-tRNA(Asn)/glutamyl-tRNA(Gln) amidotransferase subunit A	EC:6.3.5.6 6.3.5.7	apro00970	Aminoacyl-tRNA biosynthesis	Genetic Information Processing	Translation
TRINITY_DN25770_c0_g1	fve:101310887	97.2	3.7e-230	-	tryptophan--tRNA ligase	K01867	tryptophanyl-tRNA synthetase	EC:6.1.1.2	fve00970	Aminoacyl-tRNA biosynthesis	Genetic Information Processing	Translation
TRINITY_DN25831_c0_g2	pda:103709900	76.1	3.1e-134	-	isoleucine--tRNA ligase	K01870	isoleucyl-tRNA synthetase	EC:6.1.1.5	pda00970	Aminoacyl-tRNA biosynthesis	Genetic Information Processing	Translation
TRINITY_DN25874_c0_g1	apro:F751_6020	44.5	6.5e-51	-	Glutamyl-tRNA(Gln) amidotransferase subunit A	K02433	aspartyl-tRNA(Asn)/glutamyl-tRNA(Gln) amidotransferase subunit A	EC:6.3.5.6 6.3.5.7	apro00970	Aminoacyl-tRNA biosynthesis	Genetic Information Processing	Translation
TRINITY_DN26050_c0_g1	ppp:PHYPADRAFT_174459	25.9	1.1e-10	-	hypothetical protein	K01872	alanyl-tRNA synthetase	EC:6.1.1.7	ppp00970	Aminoacyl-tRNA biosynthesis	Genetic Information Processing	Translation
TRINITY_DN26105_c0_g1	pda:103721336	50.3	6.6e-45	-	uncharacterized LOC103721336	K01886	glutaminyl-tRNA synthetase	EC:6.1.1.18	pda00970	Aminoacyl-tRNA biosynthesis	Genetic Information Processing	Translation
TRINITY_DN26128_c0_g4	rcu:RCOM_0289620	60.4	5.5e-29	-	cysteinyl-tRNA synthetase	K01883	cysteinyl-tRNA synthetase	EC:6.1.1.16	rcu00970	Aminoacyl-tRNA biosynthesis	Genetic Information Processing	Translation
TRINITY_DN26130_c1_g3	apro:F751_6020	52.7	1.8e-33	-	Glutamyl-tRNA(Gln) amidotransferase subunit A	K02433	aspartyl-tRNA(Asn)/glutamyl-tRNA(Gln) amidotransferase subunit A	EC:6.3.5.6 6.3.5.7	apro00970	Aminoacyl-tRNA biosynthesis	Genetic Information Processing	Translation
TRINITY_DN26226_c0_g1	eus:EUTSA_v10003524mg	28.5	5.3e-10	-	hypothetical protein	K01870	isoleucyl-tRNA synthetase	EC:6.1.1.5	eus00970	Aminoacyl-tRNA biosynthesis	Genetic Information Processing	Translation
TRINITY_DN26226_c0_g2	eus:EUTSA_v10003524mg	31.7	5e-13	-	hypothetical protein	K01870	isoleucyl-tRNA synthetase	EC:6.1.1.5	eus00970	Aminoacyl-tRNA biosynthesis	Genetic Information Processing	Translation
TRINITY_DN26267_c0_g1	atr:18442801	73.1	4.1e-127	-	valine--tRNA ligase	K01873	valyl-tRNA synthetase	EC:6.1.1.9	atr00970	Aminoacyl-tRNA biosynthesis	Genetic Information Processing	Translation
TRINITY_DN26267_c0_g2	nnu:104609078	89.6	2.8e-137	-	valine--tRNA ligase	K01873	valyl-tRNA synthetase	EC:6.1.1.9	nnu00970	Aminoacyl-tRNA biosynthesis	Genetic Information Processing	Translation
TRINITY_DN26272_c0_g1	tcc:TCM_020258	55.6	4.9e-07	-	Phenylalanyl-tRNA synthetase class IIc family protein	K01889	phenylalanyl-tRNA synthetase alpha chain	EC:6.1.1.20	tcc00970	Aminoacyl-tRNA biosynthesis	Genetic Information Processing	Translation
TRINITY_DN26272_c0_g3	tcc:TCM_020258	60	8.1e-06	-	Phenylalanyl-tRNA synthetase class IIc family protein	K01889	phenylalanyl-tRNA synthetase alpha chain	EC:6.1.1.20	tcc00970	Aminoacyl-tRNA biosynthesis	Genetic Information Processing	Translation
TRINITY_DN26280_c0_g2	egr:104414824	34.3	3e-22	-	uncharacterized LOC104414824	K01890	phenylalanyl-tRNA synthetase beta chain	EC:6.1.1.20	egr00970	Aminoacyl-tRNA biosynthesis	Genetic Information Processing	Translation
TRINITY_DN26294_c0_g1	fve:101311319	92.2	1.3e-303	-	asparagine--tRNA ligase	K01893	asparaginyl-tRNA synthetase	EC:6.1.1.22	fve00970	Aminoacyl-tRNA biosynthesis	Genetic Information Processing	Translation
TRINITY_DN26294_c0_g2	sind:105164446	90	5.3e-37	-	asparagine--tRNA ligase	K01893	asparaginyl-tRNA synthetase	EC:6.1.1.22	sind00970	Aminoacyl-tRNA biosynthesis	Genetic Information Processing	Translation
TRINITY_DN26294_c0_g4	fve:101311319	97.7	8.7e-18	-	asparagine--tRNA ligase	K01893	asparaginyl-tRNA synthetase	EC:6.1.1.22	fve00970	Aminoacyl-tRNA biosynthesis	Genetic Information Processing	Translation
TRINITY_DN26308_c0_g1	fve:101296539	88.3	2e-221	-	tryptophan--tRNA ligase	K01867	tryptophanyl-tRNA synthetase	EC:6.1.1.2	fve00970	Aminoacyl-tRNA biosynthesis	Genetic Information Processing	Translation
TRINITY_DN26320_c1_g1	csl:COCSUDRAFT_46541	32.9	1.1e-75	-	hypothetical protein	K01867	tryptophanyl-tRNA synthetase	EC:6.1.1.2	csl00970	Aminoacyl-tRNA biosynthesis	Genetic Information Processing	Translation
TRINITY_DN26320_c1_g3	csl:COCSUDRAFT_46541	55.4	1.3e-18	-	hypothetical protein	K01867	tryptophanyl-tRNA synthetase	EC:6.1.1.2	csl00970	Aminoacyl-tRNA biosynthesis	Genetic Information Processing	Translation
TRINITY_DN26351_c0_g2	tcc:TCM_020258	29.5	4.1e-13	-	Phenylalanyl-tRNA synthetase class IIc family protein	K01889	phenylalanyl-tRNA synthetase alpha chain	EC:6.1.1.20	tcc00970	Aminoacyl-tRNA biosynthesis	Genetic Information Processing	Translation
TRINITY_DN26351_c0_g4	tcc:TCM_020258	41	8.3e-07	-	Phenylalanyl-tRNA synthetase class IIc family protein	K01889	phenylalanyl-tRNA synthetase alpha chain	EC:6.1.1.20	tcc00970	Aminoacyl-tRNA biosynthesis	Genetic Information Processing	Translation
TRINITY_DN26365_c2_g2	atr:18443681	81.7	9.8e-122	-	probable phenylalanine--tRNA ligase beta subunit	K01890	phenylalanyl-tRNA synthetase beta chain	EC:6.1.1.20	atr00970	Aminoacyl-tRNA biosynthesis	Genetic Information Processing	Translation
TRINITY_DN26365_c2_g4	nnu:104589973	89.2	1.4e-37	-	probable phenylalanine--tRNA ligase beta subunit	K01890	phenylalanyl-tRNA synthetase beta chain	EC:6.1.1.20	nnu00970	Aminoacyl-tRNA biosynthesis	Genetic Information Processing	Translation
TRINITY_DN26454_c0_g1	sly:101244561	92	3.9e-46	-	alanine--tRNA ligase	K01872	alanyl-tRNA synthetase	EC:6.1.1.7	sly00970	Aminoacyl-tRNA biosynthesis	Genetic Information Processing	Translation
TRINITY_DN26454_c0_g3	egu:105049860	79.6	3.7e-298	-	alanine--tRNA ligase-like	K01872	alanyl-tRNA synthetase	EC:6.1.1.7	egu00970	Aminoacyl-tRNA biosynthesis	Genetic Information Processing	Translation
TRINITY_DN26524_c0_g1	eus:EUTSA_v10003524mg	55.2	2e-45	-	hypothetical protein	K01870	isoleucyl-tRNA synthetase	EC:6.1.1.5	eus00970	Aminoacyl-tRNA biosynthesis	Genetic Information Processing	Translation
TRINITY_DN26579_c0_g1	nnu:104612328	87.2	2.5e-231	-	serine--tRNA ligase-like	K01875	seryl-tRNA synthetase	EC:6.1.1.11	nnu00970	Aminoacyl-tRNA biosynthesis	Genetic Information Processing	Translation
TRINITY_DN26587_c0_g7	egr:104440434	56.5	2e-16	-	uncharacterized LOC104440434	K01876	aspartyl-tRNA synthetase	EC:6.1.1.12	egr00970	Aminoacyl-tRNA biosynthesis	Genetic Information Processing	Translation
TRINITY_DN26605_c0_g1	tcc:TCM_020258	23.7	2.3e-12	-	Phenylalanyl-tRNA synthetase class IIc family protein	K01889	phenylalanyl-tRNA synthetase alpha chain	EC:6.1.1.20	tcc00970	Aminoacyl-tRNA biosynthesis	Genetic Information Processing	Translation
TRINITY_DN26665_c0_g4	thj:104824040	30.7	3.5e-53	-	glutamyl-tRNA(Gln) amidotransferase subunit A	K02433	aspartyl-tRNA(Asn)/glutamyl-tRNA(Gln) amidotransferase subunit A	EC:6.3.5.6 6.3.5.7	thj00970	Aminoacyl-tRNA biosynthesis	Genetic Information Processing	Translation
TRINITY_DN26693_c0_g2	vvi:100261143	56.4	3.8e-10	-	arginine--tRNA ligase	K01887	arginyl-tRNA synthetase	EC:6.1.1.19	vvi00970	Aminoacyl-tRNA biosynthesis	Genetic Information Processing	Translation
TRINITY_DN26935_c3_g6	cit:102627861	70.6	6.9e-06	-	threonine--tRNA ligase	K01868	threonyl-tRNA synthetase	EC:6.1.1.3	cit00970	Aminoacyl-tRNA biosynthesis	Genetic Information Processing	Translation
TRINITY_DN31143_c0_g1	fve:101308966	88.5	1.4e-263	-	cysteine--tRNA ligase	K01883	cysteinyl-tRNA synthetase	EC:6.1.1.16	fve00970	Aminoacyl-tRNA biosynthesis	Genetic Information Processing	Translation
TRINITY_DN31143_c0_g6	fve:101308966	61.8	3.1e-90	-	cysteine--tRNA ligase	K01883	cysteinyl-tRNA synthetase	EC:6.1.1.16	fve00970	Aminoacyl-tRNA biosynthesis	Genetic Information Processing	Translation
TRINITY_DN31205_c0_g4	fve:101296929	72.1	1.5e-31	-	asparagine--tRNA ligase	K01893	asparaginyl-tRNA synthetase	EC:6.1.1.22	fve00970	Aminoacyl-tRNA biosynthesis	Genetic Information Processing	Translation
TRINITY_DN31205_c0_g5	fve:101296929	93.8	3.3e-39	-	asparagine--tRNA ligase	K01893	asparaginyl-tRNA synthetase	EC:6.1.1.22	fve00970	Aminoacyl-tRNA biosynthesis	Genetic Information Processing	Translation
TRINITY_DN31205_c0_g8	fve:101296929	94.9	2.2e-48	-	asparagine--tRNA ligase	K01893	asparaginyl-tRNA synthetase	EC:6.1.1.22	fve00970	Aminoacyl-tRNA biosynthesis	Genetic Information Processing	Translation
TRINITY_DN31229_c1_g1	fve:101304051	88.7	0	-	histidine--tRNA ligase	K01892	histidyl-tRNA synthetase	EC:6.1.1.21	fve00970	Aminoacyl-tRNA biosynthesis	Genetic Information Processing	Translation
TRINITY_DN31229_c1_g12	mus:103984911	81.3	1.2e-27	-	histidine--tRNA ligase	K01892	histidyl-tRNA synthetase	EC:6.1.1.21	mus00970	Aminoacyl-tRNA biosynthesis	Genetic Information Processing	Translation
TRINITY_DN31229_c1_g3	nnu:104598851	93.1	1e-41	-	histidine--tRNA ligase	K01892	histidyl-tRNA synthetase	EC:6.1.1.21	nnu00970	Aminoacyl-tRNA biosynthesis	Genetic Information Processing	Translation
TRINITY_DN31229_c1_g6	pda:103697704	75.8	4.9e-86	-	histidine--tRNA ligase	K01892	histidyl-tRNA synthetase	EC:6.1.1.21	pda00970	Aminoacyl-tRNA biosynthesis	Genetic Information Processing	Translation
TRINITY_DN31257_c0_g2	aly:ARALYDRAFT_337099	54.7	2.2e-83	-	hypothetical protein	K01870	isoleucyl-tRNA synthetase	EC:6.1.1.5	aly00970	Aminoacyl-tRNA biosynthesis	Genetic Information Processing	Translation
TRINITY_DN31284_c0_g1	fve:101297342	94.5	0	-	probable methionine--tRNA ligase	K01874	methionyl-tRNA synthetase	EC:6.1.1.10	fve00970	Aminoacyl-tRNA biosynthesis	Genetic Information Processing	Translation
TRINITY_DN31284_c0_g4	nnu:104602208	97.1	9.5e-35	-	probable methionine--tRNA ligase	K01874	methionyl-tRNA synthetase	EC:6.1.1.10	nnu00970	Aminoacyl-tRNA biosynthesis	Genetic Information Processing	Translation
TRINITY_DN31314_c0_g6	pper:PRUPE_ppa001964mg	68	6.9e-21	-	hypothetical protein	K01880	glycyl-tRNA synthetase	EC:6.1.1.14	pper00970	Aminoacyl-tRNA biosynthesis	Genetic Information Processing	Translation
TRINITY_DN31481_c0_g1	mtr:MTR_6g038890	69	1e-22	-	WRKY family transcription factor	K01892	histidyl-tRNA synthetase	EC:6.1.1.21	mtr00970	Aminoacyl-tRNA biosynthesis	Genetic Information Processing	Translation
TRINITY_DN31481_c0_g3	mtr:MTR_6g038890	93.8	1.9e-12	-	WRKY family transcription factor	K01892	histidyl-tRNA synthetase	EC:6.1.1.21	mtr00970	Aminoacyl-tRNA biosynthesis	Genetic Information Processing	Translation
TRINITY_DN31521_c0_g2	fve:101311103	91.3	0	-	glutamate--tRNA ligase	K01885	glutamyl-tRNA synthetase	EC:6.1.1.17	fve00970	Aminoacyl-tRNA biosynthesis	Genetic Information Processing	Translation
TRINITY_DN31545_c0_g2	fve:101303981	96.9	0	-	putative leucine--tRNA ligase	K01869	leucyl-tRNA synthetase	EC:6.1.1.4	fve00970	Aminoacyl-tRNA biosynthesis	Genetic Information Processing	Translation
TRINITY_DN31553_c0_g2	fve:101292363	94.6	2.4e-160	-	glutamate--tRNA ligase	K01885	glutamyl-tRNA synthetase	EC:6.1.1.17	fve00970	Aminoacyl-tRNA biosynthesis	Genetic Information Processing	Translation
TRINITY_DN31556_c0_g2	zma:100383789	65.9	1.9e-06	CA2P7	nuclear transcription factor Y subunit A-3	K01883	cysteinyl-tRNA synthetase	EC:6.1.1.16	zma00970	Aminoacyl-tRNA biosynthesis	Genetic Information Processing	Translation
TRINITY_DN31618_c0_g1	mdm:103443586	80.5	6.5e-120	-	tyrosine--tRNA ligase	K01866	tyrosyl-tRNA synthetase	EC:6.1.1.1	mdm00970	Aminoacyl-tRNA biosynthesis	Genetic Information Processing	Translation
TRINITY_DN31697_c0_g7	zma:100383789	65.9	2.8e-08	CA2P7	nuclear transcription factor Y subunit A-3	K01883	cysteinyl-tRNA synthetase	EC:6.1.1.16	zma00970	Aminoacyl-tRNA biosynthesis	Genetic Information Processing	Translation
TRINITY_DN31712_c0_g1	tcc:TCM_020258	25.5	1.1e-16	-	Phenylalanyl-tRNA synthetase class IIc family protein	K01889	phenylalanyl-tRNA synthetase alpha chain	EC:6.1.1.20	tcc00970	Aminoacyl-tRNA biosynthesis	Genetic Information Processing	Translation
TRINITY_DN31951_c0_g1	fve:101312966	93.1	0	-	valine--tRNA ligase	K01873	valyl-tRNA synthetase	EC:6.1.1.9	fve00970	Aminoacyl-tRNA biosynthesis	Genetic Information Processing	Translation
TRINITY_DN32003_c1_g1	zma:100383789	54.5	1.9e-11	CA2P7	nuclear transcription factor Y subunit A-3	K01883	cysteinyl-tRNA synthetase	EC:6.1.1.16	zma00970	Aminoacyl-tRNA biosynthesis	Genetic Information Processing	Translation
TRINITY_DN32003_c1_g2	zma:100383789	40.6	3e-11	CA2P7	nuclear transcription factor Y subunit A-3	K01883	cysteinyl-tRNA synthetase	EC:6.1.1.16	zma00970	Aminoacyl-tRNA biosynthesis	Genetic Information Processing	Translation
TRINITY_DN32085_c0_g3	tcc:TCM_020258	29.1	1.3e-23	-	Phenylalanyl-tRNA synthetase class IIc family protein	K01889	phenylalanyl-tRNA synthetase alpha chain	EC:6.1.1.20	tcc00970	Aminoacyl-tRNA biosynthesis	Genetic Information Processing	Translation
TRINITY_DN32176_c0_g1	mdm:103414075	54.4	5.5e-23	-	arginine--tRNA ligase	K01887	arginyl-tRNA synthetase	EC:6.1.1.19	mdm00970	Aminoacyl-tRNA biosynthesis	Genetic Information Processing	Translation
TRINITY_DN32216_c0_g6	cvr:CHLNCDRAFT_56360	30.1	2.4e-41	-	hypothetical protein	K02433	aspartyl-tRNA(Asn)/glutamyl-tRNA(Gln) amidotransferase subunit A	EC:6.3.5.6 6.3.5.7	cvr00970	Aminoacyl-tRNA biosynthesis	Genetic Information Processing	Translation
TRINITY_DN32221_c0_g4	eus:EUTSA_v10003524mg	51	1.3e-36	-	hypothetical protein	K01870	isoleucyl-tRNA synthetase	EC:6.1.1.5	eus00970	Aminoacyl-tRNA biosynthesis	Genetic Information Processing	Translation
TRINITY_DN32258_c0_g3	fve:101314546	72	3.7e-99	-	probable lysine--tRNA ligase	K04567	lysyl-tRNA synthetase, class II	EC:6.1.1.6	fve00970	Aminoacyl-tRNA biosynthesis	Genetic Information Processing	Translation
TRINITY_DN32258_c0_g5	fve:101314546	91	4.9e-176	-	probable lysine--tRNA ligase	K04567	lysyl-tRNA synthetase, class II	EC:6.1.1.6	fve00970	Aminoacyl-tRNA biosynthesis	Genetic Information Processing	Translation
TRINITY_DN32266_c0_g1	fve:101296266	95.8	9.8e-169	-	phenylalanine--tRNA ligase	K01889	phenylalanyl-tRNA synthetase alpha chain	EC:6.1.1.20	fve00970	Aminoacyl-tRNA biosynthesis	Genetic Information Processing	Translation
TRINITY_DN32266_c0_g2	fve:101296266	81.1	2.5e-10	-	phenylalanine--tRNA ligase	K01889	phenylalanyl-tRNA synthetase alpha chain	EC:6.1.1.20	fve00970	Aminoacyl-tRNA biosynthesis	Genetic Information Processing	Translation
TRINITY_DN32266_c0_g3	rcu:RCOM_0511140	88.6	2.5e-36	-	phenylalanyl-tRNA synthetase	K01889	phenylalanyl-tRNA synthetase alpha chain	EC:6.1.1.20	rcu00970	Aminoacyl-tRNA biosynthesis	Genetic Information Processing	Translation
TRINITY_DN32373_c1_g1	tcc:TCM_020258	38.2	3e-08	-	Phenylalanyl-tRNA synthetase class IIc family protein	K01889	phenylalanyl-tRNA synthetase alpha chain	EC:6.1.1.20	tcc00970	Aminoacyl-tRNA biosynthesis	Genetic Information Processing	Translation
TRINITY_DN32373_c1_g2	tcc:TCM_020258	26.1	2.2e-14	-	Phenylalanyl-tRNA synthetase class IIc family protein	K01889	phenylalanyl-tRNA synthetase alpha chain	EC:6.1.1.20	tcc00970	Aminoacyl-tRNA biosynthesis	Genetic Information Processing	Translation
TRINITY_DN32373_c1_g4	tcc:TCM_020258	28.5	1.3e-17	-	Phenylalanyl-tRNA synthetase class IIc family protein	K01889	phenylalanyl-tRNA synthetase alpha chain	EC:6.1.1.20	tcc00970	Aminoacyl-tRNA biosynthesis	Genetic Information Processing	Translation
TRINITY_DN32373_c1_g5	tcc:TCM_020258	27.8	2.6e-17	-	Phenylalanyl-tRNA synthetase class IIc family protein	K01889	phenylalanyl-tRNA synthetase alpha chain	EC:6.1.1.20	tcc00970	Aminoacyl-tRNA biosynthesis	Genetic Information Processing	Translation
TRINITY_DN32403_c0_g2	bna:106378603	69.6	2.1e-31	-	uncharacterized LOC106378603	K01876	aspartyl-tRNA synthetase	EC:6.1.1.12	bna00970	Aminoacyl-tRNA biosynthesis	Genetic Information Processing	Translation
TRINITY_DN32443_c0_g1	fve:101308043	97.8	3.7e-148	-	glutamyl-tRNA(Gln) amidotransferase subunit A	K02433	aspartyl-tRNA(Asn)/glutamyl-tRNA(Gln) amidotransferase subunit A	EC:6.3.5.6 6.3.5.7	fve00970	Aminoacyl-tRNA biosynthesis	Genetic Information Processing	Translation
TRINITY_DN32456_c0_g1	fve:101303279	92.9	0	-	valine--tRNA ligase	K01873	valyl-tRNA synthetase	EC:6.1.1.9	fve00970	Aminoacyl-tRNA biosynthesis	Genetic Information Processing	Translation
TRINITY_DN32456_c0_g2	pper:PRUPE_ppa000691mg	75	6.3e-10	-	hypothetical protein	K01873	valyl-tRNA synthetase	EC:6.1.1.9	pper00970	Aminoacyl-tRNA biosynthesis	Genetic Information Processing	Translation
TRINITY_DN32494_c0_g1	tcc:TCM_020258	31.4	5.7e-24	-	Phenylalanyl-tRNA synthetase class IIc family protein	K01889	phenylalanyl-tRNA synthetase alpha chain	EC:6.1.1.20	tcc00970	Aminoacyl-tRNA biosynthesis	Genetic Information Processing	Translation
TRINITY_DN32628_c0_g1	fve:101310688	93.9	5.2e-284	-	glutamyl-tRNA(Gln) amidotransferase subunit B	K02434	aspartyl-tRNA(Asn)/glutamyl-tRNA(Gln) amidotransferase subunit B	EC:6.3.5.6 6.3.5.7	fve00970	Aminoacyl-tRNA biosynthesis	Genetic Information Processing	Translation
TRINITY_DN32638_c0_g1	tcc:TCM_020258	35	2.2e-22	-	Phenylalanyl-tRNA synthetase class IIc family protein	K01889	phenylalanyl-tRNA synthetase alpha chain	EC:6.1.1.20	tcc00970	Aminoacyl-tRNA biosynthesis	Genetic Information Processing	Translation
TRINITY_DN32638_c0_g4	tcc:TCM_020258	28	1.1e-27	-	Phenylalanyl-tRNA synthetase class IIc family protein	K01889	phenylalanyl-tRNA synthetase alpha chain	EC:6.1.1.20	tcc00970	Aminoacyl-tRNA biosynthesis	Genetic Information Processing	Translation
TRINITY_DN32638_c0_g9	tcc:TCM_020258	26.8	1.1e-24	-	Phenylalanyl-tRNA synthetase class IIc family protein	K01889	phenylalanyl-tRNA synthetase alpha chain	EC:6.1.1.20	tcc00970	Aminoacyl-tRNA biosynthesis	Genetic Information Processing	Translation
TRINITY_DN3268_c0_g1	egu:105040359	75.4	6.3e-23	-	glutamine--tRNA ligase-like	K01886	glutaminyl-tRNA synthetase	EC:6.1.1.18	egu00970	Aminoacyl-tRNA biosynthesis	Genetic Information Processing	Translation
TRINITY_DN32704_c1_g1	tcc:TCM_020258	29.1	2.9e-21	-	Phenylalanyl-tRNA synthetase class IIc family protein	K01889	phenylalanyl-tRNA synthetase alpha chain	EC:6.1.1.20	tcc00970	Aminoacyl-tRNA biosynthesis	Genetic Information Processing	Translation
TRINITY_DN32763_c0_g3	tcc:TCM_020258	58	4e-08	-	Phenylalanyl-tRNA synthetase class IIc family protein	K01889	phenylalanyl-tRNA synthetase alpha chain	EC:6.1.1.20	tcc00970	Aminoacyl-tRNA biosynthesis	Genetic Information Processing	Translation
TRINITY_DN32763_c0_g5	tcc:TCM_020258	30.7	1.2e-11	-	Phenylalanyl-tRNA synthetase class IIc family protein	K01889	phenylalanyl-tRNA synthetase alpha chain	EC:6.1.1.20	tcc00970	Aminoacyl-tRNA biosynthesis	Genetic Information Processing	Translation
TRINITY_DN32772_c1_g1	csl:COCSUDRAFT_67160	38.6	1.9e-21	-	hypothetical protein	K01872	alanyl-tRNA synthetase	EC:6.1.1.7	csl00970	Aminoacyl-tRNA biosynthesis	Genetic Information Processing	Translation
TRINITY_DN32772_c1_g4	csl:COCSUDRAFT_67160	33.7	4.1e-11	-	hypothetical protein	K01872	alanyl-tRNA synthetase	EC:6.1.1.7	csl00970	Aminoacyl-tRNA biosynthesis	Genetic Information Processing	Translation
TRINITY_DN32789_c0_g1	spen:107014350	57.4	8.6e-221	-	uncharacterized LOC107014350	K01872	alanyl-tRNA synthetase	EC:6.1.1.7	spen00970	Aminoacyl-tRNA biosynthesis	Genetic Information Processing	Translation
TRINITY_DN32846_c0_g3	zma:100383789	48.9	1.3e-14	CA2P7	nuclear transcription factor Y subunit A-3	K01883	cysteinyl-tRNA synthetase	EC:6.1.1.16	zma00970	Aminoacyl-tRNA biosynthesis	Genetic Information Processing	Translation
TRINITY_DN32920_c0_g1	fve:101309543	98.1	4e-251	-	glutamine--tRNA ligase	K01886	glutaminyl-tRNA synthetase	EC:6.1.1.18	fve00970	Aminoacyl-tRNA biosynthesis	Genetic Information Processing	Translation
TRINITY_DN32920_c0_g2	fve:101309543	70.5	8e-26	-	glutamine--tRNA ligase	K01886	glutaminyl-tRNA synthetase	EC:6.1.1.18	fve00970	Aminoacyl-tRNA biosynthesis	Genetic Information Processing	Translation
TRINITY_DN32979_c0_g2	fve:101312782	91.2	4.6e-134	-	methionyl-tRNA formyltransferase	K00604	methionyl-tRNA formyltransferase	EC:2.1.2.9	fve00970	Aminoacyl-tRNA biosynthesis	Genetic Information Processing	Translation
TRINITY_DN33000_c0_g1	fve:101293524	87.3	1.9e-30	-	leucine--tRNA ligase	K01869	leucyl-tRNA synthetase	EC:6.1.1.4	fve00970	Aminoacyl-tRNA biosynthesis	Genetic Information Processing	Translation
TRINITY_DN33000_c1_g1	tcc:TCM_025952	90	3.5e-29	-	ATP binding	K01869	leucyl-tRNA synthetase	EC:6.1.1.4	tcc00970	Aminoacyl-tRNA biosynthesis	Genetic Information Processing	Translation
TRINITY_DN33000_c1_g2	fve:101293524	87.3	0	-	leucine--tRNA ligase	K01869	leucyl-tRNA synthetase	EC:6.1.1.4	fve00970	Aminoacyl-tRNA biosynthesis	Genetic Information Processing	Translation
TRINITY_DN33014_c1_g2	pper:PRUPE_ppa003379mg	76.5	4.9e-09	-	hypothetical protein	K01893	asparaginyl-tRNA synthetase	EC:6.1.1.22	pper00970	Aminoacyl-tRNA biosynthesis	Genetic Information Processing	Translation
TRINITY_DN33042_c1_g4	tcc:TCM_020258	25.7	3.3e-24	-	Phenylalanyl-tRNA synthetase class IIc family protein	K01889	phenylalanyl-tRNA synthetase alpha chain	EC:6.1.1.20	tcc00970	Aminoacyl-tRNA biosynthesis	Genetic Information Processing	Translation
TRINITY_DN33094_c0_g1	pda:103721336	38.3	9e-10	-	uncharacterized LOC103721336	K01886	glutaminyl-tRNA synthetase	EC:6.1.1.18	pda00970	Aminoacyl-tRNA biosynthesis	Genetic Information Processing	Translation
TRINITY_DN33095_c1_g4	fve:101314215	96.3	0	-	glycine--tRNA ligase 2	K14164	glycyl-tRNA synthetase	EC:6.1.1.14	fve00970	Aminoacyl-tRNA biosynthesis	Genetic Information Processing	Translation
TRINITY_DN33814_c0_g1	fve:101294053	88.1	3.5e-46	-	lysine--tRNA ligase-like	K04567	lysyl-tRNA synthetase, class II	EC:6.1.1.6	fve00970	Aminoacyl-tRNA biosynthesis	Genetic Information Processing	Translation
TRINITY_DN33826_c0_g1	tcc:TCM_020258	32.6	7.4e-11	-	Phenylalanyl-tRNA synthetase class IIc family protein	K01889	phenylalanyl-tRNA synthetase alpha chain	EC:6.1.1.20	tcc00970	Aminoacyl-tRNA biosynthesis	Genetic Information Processing	Translation
TRINITY_DN34022_c0_g1	vra:106762381	93.1	5.4e-33	-	serine--tRNA ligase	K01875	seryl-tRNA synthetase	EC:6.1.1.11	vra00970	Aminoacyl-tRNA biosynthesis	Genetic Information Processing	Translation
TRINITY_DN34204_c0_g1	csl:COCSUDRAFT_64793	45.2	2.1e-15	-	threonyl-tRNA synthetase	K01868	threonyl-tRNA synthetase	EC:6.1.1.3	csl00970	Aminoacyl-tRNA biosynthesis	Genetic Information Processing	Translation
TRINITY_DN3970_c0_g1	rcu:RCOM_0281090	77.5	2.8e-26	-	glutamyl-tRNA synthetase 1	K01885	glutamyl-tRNA synthetase	EC:6.1.1.17	rcu00970	Aminoacyl-tRNA biosynthesis	Genetic Information Processing	Translation
TRINITY_DN4841_c0_g1	egu:105059736	81	7.2e-52	-	glutamate--tRNA ligase	K01885	glutamyl-tRNA synthetase	EC:6.1.1.17	egu00970	Aminoacyl-tRNA biosynthesis	Genetic Information Processing	Translation
TRINITY_DN4917_c0_g1	eus:EUTSA_v10003524mg	42.3	2.9e-24	-	hypothetical protein	K01870	isoleucyl-tRNA synthetase	EC:6.1.1.5	eus00970	Aminoacyl-tRNA biosynthesis	Genetic Information Processing	Translation
TRINITY_DN5167_c0_g1	fve:101294053	86.8	2.7e-35	-	lysine--tRNA ligase-like	K04567	lysyl-tRNA synthetase, class II	EC:6.1.1.6	fve00970	Aminoacyl-tRNA biosynthesis	Genetic Information Processing	Translation
TRINITY_DN6594_c0_g2	fve:101306153	92.9	1.1e-47	-	threonine--tRNA ligase	K01868	threonyl-tRNA synthetase	EC:6.1.1.3	fve00970	Aminoacyl-tRNA biosynthesis	Genetic Information Processing	Translation
TRINITY_DN6941_c0_g1	fve:101305261	76.1	1.1e-27	-	leucine--tRNA ligase	K01869	leucyl-tRNA synthetase	EC:6.1.1.4	fve00970	Aminoacyl-tRNA biosynthesis	Genetic Information Processing	Translation
TRINITY_DN6941_c0_g2	fve:101305261	76	2.9e-24	-	leucine--tRNA ligase	K01869	leucyl-tRNA synthetase	EC:6.1.1.4	fve00970	Aminoacyl-tRNA biosynthesis	Genetic Information Processing	Translation
TRINITY_DN7567_c0_g1	csl:COCSUDRAFT_46541	48.4	2.1e-19	-	hypothetical protein	K01867	tryptophanyl-tRNA synthetase	EC:6.1.1.2	csl00970	Aminoacyl-tRNA biosynthesis	Genetic Information Processing	Translation
TRINITY_DN8002_c0_g1	mus:103982968	87.1	2.8e-33	-	valine--tRNA ligase	K01873	valyl-tRNA synthetase	EC:6.1.1.9	mus00970	Aminoacyl-tRNA biosynthesis	Genetic Information Processing	Translation
TRINITY_DN8835_c0_g1	pvu:PHAVU_008G010100g	100	1.6e-37	-	hypothetical protein	K01889	phenylalanyl-tRNA synthetase alpha chain	EC:6.1.1.20	pvu00970	Aminoacyl-tRNA biosynthesis	Genetic Information Processing	Translation
TRINITY_DN8835_c0_g2	nnu:104590565	95.1	5.5e-42	-	phenylalanine--tRNA ligase	K01889	phenylalanyl-tRNA synthetase alpha chain	EC:6.1.1.20	nnu00970	Aminoacyl-tRNA biosynthesis	Genetic Information Processing	Translation
TRINITY_DN9057_c0_g1	egr:104440434	47.7	7.7e-24	-	uncharacterized LOC104440434	K01876	aspartyl-tRNA synthetase	EC:6.1.1.12	egr00970	Aminoacyl-tRNA biosynthesis	Genetic Information Processing	Translation
TRINITY_DN9174_c0_g1	pvu:PHAVU_008G004200g	100	3.7e-38	-	hypothetical protein	K01880	glycyl-tRNA synthetase	EC:6.1.1.14	pvu00970	Aminoacyl-tRNA biosynthesis	Genetic Information Processing	Translation
TRINITY_DN9268_c0_g1	eus:EUTSA_v10003524mg	74.3	6.6e-09	-	hypothetical protein	K01870	isoleucyl-tRNA synthetase	EC:6.1.1.5	eus00970	Aminoacyl-tRNA biosynthesis	Genetic Information Processing	Translation
TRINITY_DN27259_c1_g6	sot:102582586	36.4	2e-61	-	UDP-glycosyltransferase 79B8-like	K17193	anthocyanidin 3-O-glucoside 2'''-O-xylosyltransferase	EC:2.4.2.51	sot00942	Anthocyanin biosynthesis	Metabolism	Biosynthesis of other secondary metabolites
TRINITY_DN27810_c0_g2	fve:101302986	52.2	2.3e-130	-	anthocyanidin 5	K12938	anthocyanidin 5,3-O-glucosyltransferase	EC:2.4.1.-	fve00942	Anthocyanin biosynthesis	Metabolism	Biosynthesis of other secondary metabolites
TRINITY_DN28069_c1_g1	fve:101302986	31.6	1.8e-50	-	anthocyanidin 5	K12938	anthocyanidin 5,3-O-glucosyltransferase	EC:2.4.1.-	fve00942	Anthocyanin biosynthesis	Metabolism	Biosynthesis of other secondary metabolites
TRINITY_DN29209_c1_g5	fve:101302986	46.2	2.7e-110	-	anthocyanidin 5	K12938	anthocyanidin 5,3-O-glucosyltransferase	EC:2.4.1.-	fve00942	Anthocyanin biosynthesis	Metabolism	Biosynthesis of other secondary metabolites
TRINITY_DN29209_c1_g6	fve:101302986	52.8	3.7e-28	-	anthocyanidin 5	K12938	anthocyanidin 5,3-O-glucosyltransferase	EC:2.4.1.-	fve00942	Anthocyanin biosynthesis	Metabolism	Biosynthesis of other secondary metabolites
TRINITY_DN29209_c1_g7	fve:101302986	89.2	4e-216	-	anthocyanidin 5	K12938	anthocyanidin 5,3-O-glucosyltransferase	EC:2.4.1.-	fve00942	Anthocyanin biosynthesis	Metabolism	Biosynthesis of other secondary metabolites
TRINITY_DN29532_c2_g9	pop:POPTR_0013s12310g	48	6.3e-123	-	UDP-glucoronosyl/UDP-glucosyl transferase family protein	K12930	anthocyanidin 3-O-glucosyltransferase	EC:2.4.1.115	pop00942	Anthocyanin biosynthesis	Metabolism	Biosynthesis of other secondary metabolites
TRINITY_DN30509_c1_g2	fve:101302986	43.3	6.5e-46	-	anthocyanidin 5	K12938	anthocyanidin 5,3-O-glucosyltransferase	EC:2.4.1.-	fve00942	Anthocyanin biosynthesis	Metabolism	Biosynthesis of other secondary metabolites
TRINITY_DN30509_c1_g7	fve:101302986	58.4	2.1e-74	-	anthocyanidin 5	K12938	anthocyanidin 5,3-O-glucosyltransferase	EC:2.4.1.-	fve00942	Anthocyanin biosynthesis	Metabolism	Biosynthesis of other secondary metabolites
TRINITY_DN30616_c0_g1	cam:101506130	56.5	1.2e-148	UGT79B25	anthocyanidin 3-O-glucoside 2''-O-glucosyltransferase	K17193	anthocyanidin 3-O-glucoside 2'''-O-xylosyltransferase	EC:2.4.2.51	cam00942	Anthocyanin biosynthesis	Metabolism	Biosynthesis of other secondary metabolites
TRINITY_DN30805_c1_g3	vvi:100260080	72.2	8.1e-44	-	crocetin glucosyltransferase	K12338	anthocyanidin 3-O-glucoside 5-O-glucosyltransferase	EC:2.4.1.298	vvi00942	Anthocyanin biosynthesis	Metabolism	Biosynthesis of other secondary metabolites
TRINITY_DN30820_c0_g1	fve:101302986	35.5	6.5e-73	-	anthocyanidin 5	K12938	anthocyanidin 5,3-O-glucosyltransferase	EC:2.4.1.-	fve00942	Anthocyanin biosynthesis	Metabolism	Biosynthesis of other secondary metabolites
TRINITY_DN30820_c0_g3	fve:101302986	36.8	8.1e-72	-	anthocyanidin 5	K12938	anthocyanidin 5,3-O-glucosyltransferase	EC:2.4.1.-	fve00942	Anthocyanin biosynthesis	Metabolism	Biosynthesis of other secondary metabolites
TRINITY_DN30820_c0_g5	fve:101302986	40.9	1.8e-17	-	anthocyanidin 5	K12938	anthocyanidin 5,3-O-glucosyltransferase	EC:2.4.1.-	fve00942	Anthocyanin biosynthesis	Metabolism	Biosynthesis of other secondary metabolites
TRINITY_DN17902_c0_g3	sly:101250450	55.4	3.5e-23	-	crocetin glucosyltransferase	K12338	anthocyanidin 3-O-glucoside 5-O-glucosyltransferase	EC:2.4.1.298	sly00942	Anthocyanin biosynthesis	Metabolism	Biosynthesis of other secondary metabolites
TRINITY_DN19192_c0_g1	egr:104423524	34.5	6.5e-64	-	crocetin glucoside glucosyltransferase-like	K12937	cyanidin-3-O-glucoside 2''-O-glucuronosyltransferase	EC:2.4.1.254	egr00942	Anthocyanin biosynthesis	Metabolism	Biosynthesis of other secondary metabolites
TRINITY_DN20023_c1_g1	vvi:100260080	56.8	4.1e-115	-	crocetin glucosyltransferase	K12338	anthocyanidin 3-O-glucoside 5-O-glucosyltransferase	EC:2.4.1.298	vvi00942	Anthocyanin biosynthesis	Metabolism	Biosynthesis of other secondary metabolites
TRINITY_DN20023_c1_g2	vvi:100260080	69.6	5e-23	-	crocetin glucosyltransferase	K12338	anthocyanidin 3-O-glucoside 5-O-glucosyltransferase	EC:2.4.1.298	vvi00942	Anthocyanin biosynthesis	Metabolism	Biosynthesis of other secondary metabolites
TRINITY_DN21579_c0_g1	sot:102582586	41.2	1.4e-15	-	UDP-glycosyltransferase 79B8-like	K17193	anthocyanidin 3-O-glucoside 2'''-O-xylosyltransferase	EC:2.4.2.51	sot00942	Anthocyanin biosynthesis	Metabolism	Biosynthesis of other secondary metabolites
TRINITY_DN21579_c0_g2	egr:104423524	32.6	1.4e-18	-	crocetin glucoside glucosyltransferase-like	K12937	cyanidin-3-O-glucoside 2''-O-glucuronosyltransferase	EC:2.4.1.254	egr00942	Anthocyanin biosynthesis	Metabolism	Biosynthesis of other secondary metabolites
TRINITY_DN21579_c0_g3	pxb:103929532	39.8	2.6e-16	-	crocetin glucoside glucosyltransferase-like	K12937	cyanidin-3-O-glucoside 2''-O-glucuronosyltransferase	EC:2.4.1.254	pxb00942	Anthocyanin biosynthesis	Metabolism	Biosynthesis of other secondary metabolites
TRINITY_DN21579_c0_g4	cic:CICLE_v10033373mg	40.5	8.2e-21	-	hypothetical protein	K12937	cyanidin-3-O-glucoside 2''-O-glucuronosyltransferase	EC:2.4.1.254	cic00942	Anthocyanin biosynthesis	Metabolism	Biosynthesis of other secondary metabolites
TRINITY_DN24392_c0_g1	pop:POPTR_0013s12310g	47.8	3.7e-111	-	UDP-glucoronosyl/UDP-glucosyl transferase family protein	K12930	anthocyanidin 3-O-glucosyltransferase	EC:2.4.1.115	pop00942	Anthocyanin biosynthesis	Metabolism	Biosynthesis of other secondary metabolites
TRINITY_DN24392_c0_g4	pop:POPTR_0013s12310g	44.7	9.2e-18	-	UDP-glucoronosyl/UDP-glucosyl transferase family protein	K12930	anthocyanidin 3-O-glucosyltransferase	EC:2.4.1.115	pop00942	Anthocyanin biosynthesis	Metabolism	Biosynthesis of other secondary metabolites
TRINITY_DN24893_c0_g1	vvi:100260080	42.8	5.8e-37	-	crocetin glucosyltransferase	K12338	anthocyanidin 3-O-glucoside 5-O-glucosyltransferase	EC:2.4.1.298	vvi00942	Anthocyanin biosynthesis	Metabolism	Biosynthesis of other secondary metabolites
TRINITY_DN24893_c0_g2	sly:101250450	52.5	2.6e-59	-	crocetin glucosyltransferase	K12338	anthocyanidin 3-O-glucoside 5-O-glucosyltransferase	EC:2.4.1.298	sly00942	Anthocyanin biosynthesis	Metabolism	Biosynthesis of other secondary metabolites
TRINITY_DN25434_c1_g2	mus:103969068	60.8	4.6e-95	-	anthocyanidin 3-O-glucosyltransferase 7-like	K12930	anthocyanidin 3-O-glucosyltransferase	EC:2.4.1.115	mus00942	Anthocyanin biosynthesis	Metabolism	Biosynthesis of other secondary metabolites
TRINITY_DN25863_c0_g1	pop:POPTR_0013s12310g	53.4	7.9e-137	-	UDP-glucoronosyl/UDP-glucosyl transferase family protein	K12930	anthocyanidin 3-O-glucosyltransferase	EC:2.4.1.115	pop00942	Anthocyanin biosynthesis	Metabolism	Biosynthesis of other secondary metabolites
TRINITY_DN31413_c1_g1	sot:102582586	36	7.5e-21	-	UDP-glycosyltransferase 79B8-like	K17193	anthocyanidin 3-O-glucoside 2'''-O-xylosyltransferase	EC:2.4.2.51	sot00942	Anthocyanin biosynthesis	Metabolism	Biosynthesis of other secondary metabolites
TRINITY_DN31413_c1_g3	tcc:TCM_031649	33.7	1.2e-70	-	UDP-Glycosyltransferase superfamily protein	K17193	anthocyanidin 3-O-glucoside 2'''-O-xylosyltransferase	EC:2.4.2.51	tcc00942	Anthocyanin biosynthesis	Metabolism	Biosynthesis of other secondary metabolites
TRINITY_DN31413_c1_g5	pxb:103929532	35.7	7.9e-68	-	crocetin glucoside glucosyltransferase-like	K12937	cyanidin-3-O-glucoside 2''-O-glucuronosyltransferase	EC:2.4.1.254	pxb00942	Anthocyanin biosynthesis	Metabolism	Biosynthesis of other secondary metabolites
TRINITY_DN31499_c0_g2	egr:104423524	35	1.9e-67	-	crocetin glucoside glucosyltransferase-like	K12937	cyanidin-3-O-glucoside 2''-O-glucuronosyltransferase	EC:2.4.1.254	egr00942	Anthocyanin biosynthesis	Metabolism	Biosynthesis of other secondary metabolites
TRINITY_DN31499_c0_g3	egr:104423524	35	2.1e-63	-	crocetin glucoside glucosyltransferase-like	K12937	cyanidin-3-O-glucoside 2''-O-glucuronosyltransferase	EC:2.4.1.254	egr00942	Anthocyanin biosynthesis	Metabolism	Biosynthesis of other secondary metabolites
TRINITY_DN31566_c0_g1	pmum:103331158	33.7	1.6e-68	-	cyanidin-3-O-glucoside 2-O-glucuronosyltransferase-like	K12937	cyanidin-3-O-glucoside 2''-O-glucuronosyltransferase	EC:2.4.1.254	pmum00942	Anthocyanin biosynthesis	Metabolism	Biosynthesis of other secondary metabolites
TRINITY_DN31670_c0_g2	fve:101302986	48.4	1.1e-80	-	anthocyanidin 5	K12938	anthocyanidin 5,3-O-glucosyltransferase	EC:2.4.1.-	fve00942	Anthocyanin biosynthesis	Metabolism	Biosynthesis of other secondary metabolites
TRINITY_DN31852_c0_g1	pop:POPTR_0011s10010g	34.2	6.8e-55	POPTRDRAFT_568631	glycosyltransferase family protein	K17193	anthocyanidin 3-O-glucoside 2'''-O-xylosyltransferase	EC:2.4.2.51	pop00942	Anthocyanin biosynthesis	Metabolism	Biosynthesis of other secondary metabolites
TRINITY_DN32290_c0_g4	fve:101302986	34.7	5.6e-46	-	anthocyanidin 5	K12938	anthocyanidin 5,3-O-glucosyltransferase	EC:2.4.1.-	fve00942	Anthocyanin biosynthesis	Metabolism	Biosynthesis of other secondary metabolites
TRINITY_DN32495_c2_g2	fve:101302986	39.8	5.1e-55	-	anthocyanidin 5	K12938	anthocyanidin 5,3-O-glucosyltransferase	EC:2.4.1.-	fve00942	Anthocyanin biosynthesis	Metabolism	Biosynthesis of other secondary metabolites
TRINITY_DN32755_c0_g1	vvi:100260080	66.2	1.1e-175	-	crocetin glucosyltransferase	K12338	anthocyanidin 3-O-glucoside 5-O-glucosyltransferase	EC:2.4.1.298	vvi00942	Anthocyanin biosynthesis	Metabolism	Biosynthesis of other secondary metabolites
TRINITY_DN32755_c0_g3	vvi:100260080	59.6	6.5e-08	-	crocetin glucosyltransferase	K12338	anthocyanidin 3-O-glucoside 5-O-glucosyltransferase	EC:2.4.1.298	vvi00942	Anthocyanin biosynthesis	Metabolism	Biosynthesis of other secondary metabolites
TRINITY_DN32785_c0_g1	fve:101302986	34.7	7.6e-67	-	anthocyanidin 5	K12938	anthocyanidin 5,3-O-glucosyltransferase	EC:2.4.1.-	fve00942	Anthocyanin biosynthesis	Metabolism	Biosynthesis of other secondary metabolites
TRINITY_DN32785_c0_g3	fve:101302986	37.8	4.1e-60	-	anthocyanidin 5	K12938	anthocyanidin 5,3-O-glucosyltransferase	EC:2.4.1.-	fve00942	Anthocyanin biosynthesis	Metabolism	Biosynthesis of other secondary metabolites
TRINITY_DN27107_c0_g1	atr:18421530	66.3	5.4e-31	-	uncharacterized protein At3g03773	K15730	cytosolic prostaglandin-E synthase	EC:5.3.99.3	atr00590	Arachidonic acid metabolism	Metabolism	Lipid metabolism
TRINITY_DN27142_c0_g1	fve:101302133	63.2	3.3e-58	-	probable phospholipid hydroperoxide glutathione peroxidase	K00432	glutathione peroxidase	EC:1.11.1.9	fve00590	Arachidonic acid metabolism	Metabolism	Lipid metabolism
TRINITY_DN27417_c0_g1	cic:CICLE_v10001881mg	68.8	1.1e-62	-	hypothetical protein	K08726	soluble epoxide hydrolase / lipid-phosphate phosphatase	EC:3.3.2.10 3.1.3.76	cic00590	Arachidonic acid metabolism	Metabolism	Lipid metabolism
TRINITY_DN27417_c0_g3	cic:CICLE_v10001881mg	69.4	5.6e-62	-	hypothetical protein	K08726	soluble epoxide hydrolase / lipid-phosphate phosphatase	EC:3.3.2.10 3.1.3.76	cic00590	Arachidonic acid metabolism	Metabolism	Lipid metabolism
TRINITY_DN27730_c0_g1	fve:101303737	94.1	0	-	gamma-glutamyltranspeptidase 3	K18592	gamma-glutamyltranspeptidase / glutathione hydrolase / leukotriene-C4 hydrolase	EC:2.3.2.2 3.4.19.13 3.4.19.14	fve00590	Arachidonic acid metabolism	Metabolism	Lipid metabolism
TRINITY_DN27771_c0_g1	cmo:103484538	72.5	2.5e-55	-	bifunctional epoxide hydrolase 2-like	K08726	soluble epoxide hydrolase / lipid-phosphate phosphatase	EC:3.3.2.10 3.1.3.76	cmo00590	Arachidonic acid metabolism	Metabolism	Lipid metabolism
TRINITY_DN27771_c0_g2	cmo:103484538	69.3	2.4e-132	-	bifunctional epoxide hydrolase 2-like	K08726	soluble epoxide hydrolase / lipid-phosphate phosphatase	EC:3.3.2.10 3.1.3.76	cmo00590	Arachidonic acid metabolism	Metabolism	Lipid metabolism
TRINITY_DN27771_c0_g3	cmo:103484538	82.5	2.3e-13	-	bifunctional epoxide hydrolase 2-like	K08726	soluble epoxide hydrolase / lipid-phosphate phosphatase	EC:3.3.2.10 3.1.3.76	cmo00590	Arachidonic acid metabolism	Metabolism	Lipid metabolism
TRINITY_DN27771_c0_g4	cmo:103484538	64.9	2.9e-123	-	bifunctional epoxide hydrolase 2-like	K08726	soluble epoxide hydrolase / lipid-phosphate phosphatase	EC:3.3.2.10 3.1.3.76	cmo00590	Arachidonic acid metabolism	Metabolism	Lipid metabolism
TRINITY_DN28039_c1_g3	pper:PRUPE_ppa012378mg	80.9	2.5e-39	-	hypothetical protein	K00432	glutathione peroxidase	EC:1.11.1.9	pper00590	Arachidonic acid metabolism	Metabolism	Lipid metabolism
TRINITY_DN28039_c1_g6	pper:PRUPE_ppa012378mg	83.4	2.4e-79	-	hypothetical protein	K00432	glutathione peroxidase	EC:1.11.1.9	pper00590	Arachidonic acid metabolism	Metabolism	Lipid metabolism
TRINITY_DN28039_c1_g8	pmum:103322444	85.7	6.6e-94	-	probable phospholipid hydroperoxide glutathione peroxidase	K00432	glutathione peroxidase	EC:1.11.1.9	pmum00590	Arachidonic acid metabolism	Metabolism	Lipid metabolism
TRINITY_DN28354_c0_g7	fve:101311514	90.8	2.3e-31	-	leukotriene A-4 hydrolase homolog	K01254	leukotriene-A4 hydrolase	EC:3.3.2.6	fve00590	Arachidonic acid metabolism	Metabolism	Lipid metabolism
TRINITY_DN28354_c0_g9	fve:101311514	96.7	0	-	leukotriene A-4 hydrolase homolog	K01254	leukotriene-A4 hydrolase	EC:3.3.2.6	fve00590	Arachidonic acid metabolism	Metabolism	Lipid metabolism
TRINITY_DN28489_c0_g9	mdm:103400780	49.3	1.3e-11	-	gamma-glutamyltranspeptidase 3-like	K18592	gamma-glutamyltranspeptidase / glutathione hydrolase / leukotriene-C4 hydrolase	EC:2.3.2.2 3.4.19.13 3.4.19.14	mdm00590	Arachidonic acid metabolism	Metabolism	Lipid metabolism
TRINITY_DN28573_c0_g8	sita:101759757	77.5	2e-86	-	cytochrome P450 711A1-like	K01832	thromboxane-A synthase	EC:5.3.99.5	sita00590	Arachidonic acid metabolism	Metabolism	Lipid metabolism
TRINITY_DN28573_c0_g9	bdi:100838931	55.7	1e-30	-	cytochrome P450 711A1	K01832	thromboxane-A synthase	EC:5.3.99.5	bdi00590	Arachidonic acid metabolism	Metabolism	Lipid metabolism
TRINITY_DN28994_c0_g1	egu:105033021	75.8	2.1e-255	-	gamma-glutamyltranspeptidase 1	K18592	gamma-glutamyltranspeptidase / glutathione hydrolase / leukotriene-C4 hydrolase	EC:2.3.2.2 3.4.19.13 3.4.19.14	egu00590	Arachidonic acid metabolism	Metabolism	Lipid metabolism
TRINITY_DN29036_c0_g9	nnu:104587414	85.4	2.3e-58	-	uncharacterized protein OsI_027940-like	K15730	cytosolic prostaglandin-E synthase	EC:5.3.99.3	nnu00590	Arachidonic acid metabolism	Metabolism	Lipid metabolism
TRINITY_DN29130_c0_g2	pop:POPTR_0018s13200g	73.9	4e-62	POPTRDRAFT_259704	hypothetical protein	K01047	secretory phospholipase A2	EC:3.1.1.4	pop00590	Arachidonic acid metabolism	Metabolism	Lipid metabolism
TRINITY_DN29300_c0_g2	fve:101306336	97.7	1e-93	-	prostaglandin E synthase 2-like	K05309	microsomal prostaglandin-E synthase 2	EC:5.3.99.3	fve00590	Arachidonic acid metabolism	Metabolism	Lipid metabolism
TRINITY_DN29772_c1_g1	pda:103696151	73.4	1.3e-48	-	uncharacterized protein OsI_027940-like	K15730	cytosolic prostaglandin-E synthase	EC:5.3.99.3	pda00590	Arachidonic acid metabolism	Metabolism	Lipid metabolism
TRINITY_DN29868_c1_g1	cit:102627507	52.1	6.4e-42	-	cytochrome P450 76C1-like	K07422	cytochrome P450, family 2, subfamily U, polypeptide 1	-	cit00590	Arachidonic acid metabolism	Metabolism	Lipid metabolism
TRINITY_DN30185_c0_g1	fve:101306148	92.1	0	-	gamma-glutamyltranspeptidase 1-like	K18592	gamma-glutamyltranspeptidase / glutathione hydrolase / leukotriene-C4 hydrolase	EC:2.3.2.2 3.4.19.13 3.4.19.14	fve00590	Arachidonic acid metabolism	Metabolism	Lipid metabolism
TRINITY_DN30864_c0_g5	sind:105158911	69.1	4.9e-51	-	uncharacterized protein OsI_027940-like	K15730	cytosolic prostaglandin-E synthase	EC:5.3.99.3	sind00590	Arachidonic acid metabolism	Metabolism	Lipid metabolism
TRINITY_DN1112_c0_g1	cmo:103484538	72.1	1.5e-24	-	bifunctional epoxide hydrolase 2-like	K08726	soluble epoxide hydrolase / lipid-phosphate phosphatase	EC:3.3.2.10 3.1.3.76	cmo00590	Arachidonic acid metabolism	Metabolism	Lipid metabolism
TRINITY_DN13844_c0_g1	cmo:103484538	56.3	2.5e-20	-	bifunctional epoxide hydrolase 2-like	K08726	soluble epoxide hydrolase / lipid-phosphate phosphatase	EC:3.3.2.10 3.1.3.76	cmo00590	Arachidonic acid metabolism	Metabolism	Lipid metabolism
TRINITY_DN14420_c0_g1	mus:103978222	81.2	2.4e-33	-	probable phospholipase A2 homolog 1	K01047	secretory phospholipase A2	EC:3.1.1.4	mus00590	Arachidonic acid metabolism	Metabolism	Lipid metabolism
TRINITY_DN16543_c0_g1	sita:101759757	68.9	1.1e-57	-	cytochrome P450 711A1-like	K01832	thromboxane-A synthase	EC:5.3.99.5	sita00590	Arachidonic acid metabolism	Metabolism	Lipid metabolism
TRINITY_DN17206_c0_g1	nnu:104608706	74.6	4.7e-17	-	probable phospholipid hydroperoxide glutathione peroxidase	K00432	glutathione peroxidase	EC:1.11.1.9	nnu00590	Arachidonic acid metabolism	Metabolism	Lipid metabolism
TRINITY_DN18307_c0_g3	cit:102627507	47.7	4.1e-07	-	cytochrome P450 76C1-like	K07422	cytochrome P450, family 2, subfamily U, polypeptide 1	-	cit00590	Arachidonic acid metabolism	Metabolism	Lipid metabolism
TRINITY_DN18452_c0_g1	pvu:PHAVU_001G041100g	100	1.1e-52	-	hypothetical protein	K00432	glutathione peroxidase	EC:1.11.1.9	pvu00590	Arachidonic acid metabolism	Metabolism	Lipid metabolism
TRINITY_DN1969_c0_g1	cre:CHLREDRAFT_196714	48.9	1.2e-06	CYP744B1	cytochrome P450, CYP711 clan	K01832	thromboxane-A synthase	EC:5.3.99.5	cre00590	Arachidonic acid metabolism	Metabolism	Lipid metabolism
TRINITY_DN20671_c0_g1	mus:103978222	70.1	7.4e-49	-	probable phospholipase A2 homolog 1	K01047	secretory phospholipase A2	EC:3.1.1.4	mus00590	Arachidonic acid metabolism	Metabolism	Lipid metabolism
TRINITY_DN20825_c0_g1	cit:102627507	54.3	1.4e-41	-	cytochrome P450 76C1-like	K07422	cytochrome P450, family 2, subfamily U, polypeptide 1	-	cit00590	Arachidonic acid metabolism	Metabolism	Lipid metabolism
TRINITY_DN21261_c0_g1	cic:CICLE_v10001881mg	63.9	1.8e-18	-	hypothetical protein	K08726	soluble epoxide hydrolase / lipid-phosphate phosphatase	EC:3.3.2.10 3.1.3.76	cic00590	Arachidonic acid metabolism	Metabolism	Lipid metabolism
TRINITY_DN21557_c0_g1	fve:101299296	94	4.9e-90	-	probable phospholipid hydroperoxide glutathione peroxidase	K00432	glutathione peroxidase	EC:1.11.1.9	fve00590	Arachidonic acid metabolism	Metabolism	Lipid metabolism
TRINITY_DN21557_c0_g2	fve:101298998	97.6	9.6e-70	-	probable phospholipid hydroperoxide glutathione peroxidase	K00432	glutathione peroxidase	EC:1.11.1.9	fve00590	Arachidonic acid metabolism	Metabolism	Lipid metabolism
TRINITY_DN21890_c0_g1	fve:101301355	86.1	2.3e-160	-	prostaglandin E synthase 2-like	K05309	microsomal prostaglandin-E synthase 2	EC:5.3.99.3	fve00590	Arachidonic acid metabolism	Metabolism	Lipid metabolism
TRINITY_DN22615_c0_g1	tcc:TCM_021557	81.1	1.4e-85	-	Glutathione peroxidase 2	K00432	glutathione peroxidase	EC:1.11.1.9	tcc00590	Arachidonic acid metabolism	Metabolism	Lipid metabolism
TRINITY_DN23915_c0_g1	pda:103707439	74.5	1.8e-97	-	phospholipid hydroperoxide glutathione peroxidase 1	K00432	glutathione peroxidase	EC:1.11.1.9	pda00590	Arachidonic acid metabolism	Metabolism	Lipid metabolism
TRINITY_DN24073_c0_g1	fve:105351700	93.7	4.8e-165	-	carbonyl reductase [NADPH] 1	K00079	carbonyl reductase 1	EC:1.1.1.184 1.1.1.189 1.1.1.197	fve00590	Arachidonic acid metabolism	Metabolism	Lipid metabolism
TRINITY_DN24997_c0_g1	mdm:103433303	78.5	1.6e-21	-	leukotriene A-4 hydrolase homolog	K01254	leukotriene-A4 hydrolase	EC:3.3.2.6	mdm00590	Arachidonic acid metabolism	Metabolism	Lipid metabolism
TRINITY_DN25838_c0_g1	cmo:103484538	58.1	2e-22	-	bifunctional epoxide hydrolase 2-like	K08726	soluble epoxide hydrolase / lipid-phosphate phosphatase	EC:3.3.2.10 3.1.3.76	cmo00590	Arachidonic acid metabolism	Metabolism	Lipid metabolism
TRINITY_DN25838_c0_g2	cmo:103484538	65.2	4.2e-13	-	bifunctional epoxide hydrolase 2-like	K08726	soluble epoxide hydrolase / lipid-phosphate phosphatase	EC:3.3.2.10 3.1.3.76	cmo00590	Arachidonic acid metabolism	Metabolism	Lipid metabolism
TRINITY_DN25838_c0_g3	cmo:103484538	64.6	4.8e-48	-	bifunctional epoxide hydrolase 2-like	K08726	soluble epoxide hydrolase / lipid-phosphate phosphatase	EC:3.3.2.10 3.1.3.76	cmo00590	Arachidonic acid metabolism	Metabolism	Lipid metabolism
TRINITY_DN25838_c0_g4	cmo:103484538	60.6	8.4e-74	-	bifunctional epoxide hydrolase 2-like	K08726	soluble epoxide hydrolase / lipid-phosphate phosphatase	EC:3.3.2.10 3.1.3.76	cmo00590	Arachidonic acid metabolism	Metabolism	Lipid metabolism
TRINITY_DN26132_c0_g2	fve:101294363	39.2	2.2e-36	-	probable phospholipid hydroperoxide glutathione peroxidase	K00432	glutathione peroxidase	EC:1.11.1.9	fve00590	Arachidonic acid metabolism	Metabolism	Lipid metabolism
TRINITY_DN26394_c1_g1	pda:103696151	81.2	4.3e-57	-	uncharacterized protein OsI_027940-like	K15730	cytosolic prostaglandin-E synthase	EC:5.3.99.3	pda00590	Arachidonic acid metabolism	Metabolism	Lipid metabolism
TRINITY_DN26394_c2_g8	pda:103696151	79.8	1.2e-57	-	uncharacterized protein OsI_027940-like	K15730	cytosolic prostaglandin-E synthase	EC:5.3.99.3	pda00590	Arachidonic acid metabolism	Metabolism	Lipid metabolism
TRINITY_DN26513_c0_g5	mdm:103400780	46.9	2e-18	-	gamma-glutamyltranspeptidase 3-like	K18592	gamma-glutamyltranspeptidase / glutathione hydrolase / leukotriene-C4 hydrolase	EC:2.3.2.2 3.4.19.13 3.4.19.14	mdm00590	Arachidonic acid metabolism	Metabolism	Lipid metabolism
TRINITY_DN31401_c0_g2	vvi:100259774	72.6	4e-85	-	probable phospholipid hydroperoxide glutathione peroxidase	K00432	glutathione peroxidase	EC:1.11.1.9	vvi00590	Arachidonic acid metabolism	Metabolism	Lipid metabolism
TRINITY_DN31460_c0_g1	fve:101302996	89.8	2.6e-73	-	uncharacterized protein OsI_027940-like	K15730	cytosolic prostaglandin-E synthase	EC:5.3.99.3	fve00590	Arachidonic acid metabolism	Metabolism	Lipid metabolism
TRINITY_DN31742_c1_g4	fve:101298727	93.7	0	-	triacylglycerol lipase SDP1	K14674	TAG lipase / steryl ester hydrolase / phospholipase A2 / LPA acyltransferase	EC:3.1.1.3 3.1.1.13 3.1.1.4 2.3.1.51	fve00590	Arachidonic acid metabolism	Metabolism	Lipid metabolism
TRINITY_DN32404_c0_g6	cmo:103484538	38.9	2.6e-66	-	bifunctional epoxide hydrolase 2-like	K08726	soluble epoxide hydrolase / lipid-phosphate phosphatase	EC:3.3.2.10 3.1.3.76	cmo00590	Arachidonic acid metabolism	Metabolism	Lipid metabolism
TRINITY_DN32404_c0_g8	cic:CICLE_v10001881mg	56.2	4.8e-51	-	hypothetical protein	K08726	soluble epoxide hydrolase / lipid-phosphate phosphatase	EC:3.3.2.10 3.1.3.76	cic00590	Arachidonic acid metabolism	Metabolism	Lipid metabolism
TRINITY_DN32585_c0_g1	cmo:103484538	64.3	2.1e-120	-	bifunctional epoxide hydrolase 2-like	K08726	soluble epoxide hydrolase / lipid-phosphate phosphatase	EC:3.3.2.10 3.1.3.76	cmo00590	Arachidonic acid metabolism	Metabolism	Lipid metabolism
TRINITY_DN32651_c1_g3	eus:EUTSA_v10028932mg	85.2	7e-06	-	hypothetical protein	K00432	glutathione peroxidase	EC:1.11.1.9	eus00590	Arachidonic acid metabolism	Metabolism	Lipid metabolism
TRINITY_DN32721_c0_g1	apro:F751_6987	34.1	7.8e-26	-	Triacylglycerol lipase SDP1	K14674	TAG lipase / steryl ester hydrolase / phospholipase A2 / LPA acyltransferase	EC:3.1.1.3 3.1.1.13 3.1.1.4 2.3.1.51	apro00590	Arachidonic acid metabolism	Metabolism	Lipid metabolism
TRINITY_DN3811_c0_g1	cic:CICLE_v10001881mg	63.1	7e-22	-	hypothetical protein	K08726	soluble epoxide hydrolase / lipid-phosphate phosphatase	EC:3.3.2.10 3.1.3.76	cic00590	Arachidonic acid metabolism	Metabolism	Lipid metabolism
TRINITY_DN4850_c0_g1	fve:101308871	76	1.2e-76	-	phospholipase A2-alpha	K01047	secretory phospholipase A2	EC:3.1.1.4	fve00590	Arachidonic acid metabolism	Metabolism	Lipid metabolism
TRINITY_DN6042_c0_g1	egu:105045555	55	1.9e-20	-	triacylglycerol lipase SDP1-like	K14674	TAG lipase / steryl ester hydrolase / phospholipase A2 / LPA acyltransferase	EC:3.1.1.3 3.1.1.13 3.1.1.4 2.3.1.51	egu00590	Arachidonic acid metabolism	Metabolism	Lipid metabolism
TRINITY_DN7011_c0_g1	nnu:104588242	74.5	1.3e-37	-	gamma-glutamyltranspeptidase 3	K18592	gamma-glutamyltranspeptidase / glutathione hydrolase / leukotriene-C4 hydrolase	EC:2.3.2.2 3.4.19.13 3.4.19.14	nnu00590	Arachidonic acid metabolism	Metabolism	Lipid metabolism
TRINITY_DN7011_c0_g2	cit:102608321	85.9	2.8e-42	-	gamma-glutamyltranspeptidase 3-like	K18592	gamma-glutamyltranspeptidase / glutathione hydrolase / leukotriene-C4 hydrolase	EC:2.3.2.2 3.4.19.13 3.4.19.14	cit00590	Arachidonic acid metabolism	Metabolism	Lipid metabolism
TRINITY_DN7011_c0_g3	nnu:104588242	76.8	1.8e-25	-	gamma-glutamyltranspeptidase 3	K18592	gamma-glutamyltranspeptidase / glutathione hydrolase / leukotriene-C4 hydrolase	EC:2.3.2.2 3.4.19.13 3.4.19.14	nnu00590	Arachidonic acid metabolism	Metabolism	Lipid metabolism
TRINITY_DN27191_c0_g1	fve:101309212	93.2	2.4e-224	-	aspartate aminotransferase	K14454	aspartate aminotransferase, cytoplasmic	EC:2.6.1.1	fve00330	Arginine and proline metabolism	Metabolism	Amino acid metabolism
TRINITY_DN27252_c0_g1	fve:101300649	94.1	2.6e-203	-	S-adenosylmethionine decarboxylase proenzyme-like	K01611	S-adenosylmethionine decarboxylase	EC:4.1.1.50	fve00330	Arginine and proline metabolism	Metabolism	Amino acid metabolism
TRINITY_DN27379_c4_g6	cam:101497514	52	1.6e-19	-	aldehyde dehydrogenase family 3 member H1-like	K00128	aldehyde dehydrogenase (NAD+)	EC:1.2.1.3	cam00330	Arginine and proline metabolism	Metabolism	Amino acid metabolism
TRINITY_DN27642_c0_g11	cam:101497514	53.5	4.2e-22	-	aldehyde dehydrogenase family 3 member H1-like	K00128	aldehyde dehydrogenase (NAD+)	EC:1.2.1.3	cam00330	Arginine and proline metabolism	Metabolism	Amino acid metabolism
TRINITY_DN27983_c0_g4	smo:SELMODRAFT_182779	38.3	7.8e-60	-	hypothetical protein	K00128	aldehyde dehydrogenase (NAD+)	EC:1.2.1.3	smo00330	Arginine and proline metabolism	Metabolism	Amino acid metabolism
TRINITY_DN28076_c1_g7	fve:101307714	92.6	0	-	delta-1-pyrroline-5-carboxylate synthase-like	K12657	delta-1-pyrroline-5-carboxylate synthetase	EC:2.7.2.11 1.2.1.41	fve00330	Arginine and proline metabolism	Metabolism	Amino acid metabolism
TRINITY_DN28293_c1_g8	ccp:CHC_T00009140001	40	7.2e-09	-	putrescine aminopropyltransferase (spermidine synthase)	K00797	spermidine synthase	EC:2.5.1.16	ccp00330	Arginine and proline metabolism	Metabolism	Amino acid metabolism
TRINITY_DN28310_c1_g2	cam:101497514	55.6	8.9e-24	-	aldehyde dehydrogenase family 3 member H1-like	K00128	aldehyde dehydrogenase (NAD+)	EC:1.2.1.3	cam00330	Arginine and proline metabolism	Metabolism	Amino acid metabolism
TRINITY_DN28310_c1_g6	cam:101497514	53.5	1.7e-21	-	aldehyde dehydrogenase family 3 member H1-like	K00128	aldehyde dehydrogenase (NAD+)	EC:1.2.1.3	cam00330	Arginine and proline metabolism	Metabolism	Amino acid metabolism
TRINITY_DN28345_c0_g2	fve:105349241	95	6.9e-197	-	S-adenosylmethionine decarboxylase proenzyme	K01611	S-adenosylmethionine decarboxylase	EC:4.1.1.50	fve00330	Arginine and proline metabolism	Metabolism	Amino acid metabolism
TRINITY_DN28345_c0_g4	pvu:PHAVU_003G044200g	100	8.2e-189	-	hypothetical protein	K01611	S-adenosylmethionine decarboxylase	EC:4.1.1.50	pvu00330	Arginine and proline metabolism	Metabolism	Amino acid metabolism
TRINITY_DN28526_c0_g1	nnu:104588475	84.9	1.5e-250	-	probable polyamine oxidase 2	K17839	polyamine oxidase	EC:1.5.3.17 1.5.3.-	nnu00330	Arginine and proline metabolism	Metabolism	Amino acid metabolism
TRINITY_DN28526_c0_g3	fve:101293991	94.6	1.3e-263	-	probable polyamine oxidase 2	K17839	polyamine oxidase	EC:1.5.3.17 1.5.3.-	fve00330	Arginine and proline metabolism	Metabolism	Amino acid metabolism
TRINITY_DN28530_c0_g3	nnu:104597810	71.2	2.5e-141	-	S-adenosylmethionine decarboxylase proenzyme	K01611	S-adenosylmethionine decarboxylase	EC:4.1.1.50	nnu00330	Arginine and proline metabolism	Metabolism	Amino acid metabolism
TRINITY_DN28707_c1_g1	vvi:100241347	78.5	2e-226	-	polyamine oxidase	K13366	polyamine oxidase	EC:1.5.3.14 1.5.3.16 1.5.3.-	vvi00330	Arginine and proline metabolism	Metabolism	Amino acid metabolism
TRINITY_DN28727_c0_g3	fve:101309790	95	6.1e-246	-	aspartate aminotransferase	K14454	aspartate aminotransferase, cytoplasmic	EC:2.6.1.1	fve00330	Arginine and proline metabolism	Metabolism	Amino acid metabolism
TRINITY_DN29052_c0_g6	ath:AT5G61160	38.4	6.4e-15	AACT1	anthocyanin 5-aromatic acyltransferase 1	K14329	agmatine coumaroyltransferase	EC:2.3.1.64 2.3.1.-	ath00330	Arginine and proline metabolism	Metabolism	Amino acid metabolism
TRINITY_DN29188_c0_g2	fve:101298221	79.5	2e-06	-	aldehyde dehydrogenase family 2 member B4	K00128	aldehyde dehydrogenase (NAD+)	EC:1.2.1.3	fve00330	Arginine and proline metabolism	Metabolism	Amino acid metabolism
TRINITY_DN29188_c0_g3	fve:101298221	94.5	1.6e-294	-	aldehyde dehydrogenase family 2 member B4	K00128	aldehyde dehydrogenase (NAD+)	EC:1.2.1.3	fve00330	Arginine and proline metabolism	Metabolism	Amino acid metabolism
TRINITY_DN29305_c2_g2	fve:101305335	87.1	1.8e-165	-	N-carbamoylputrescine amidase	K12251	N-carbamoylputrescine amidase	EC:3.5.1.53	fve00330	Arginine and proline metabolism	Metabolism	Amino acid metabolism
TRINITY_DN29305_c2_g7	nnu:104607652	90.9	2.3e-148	-	N-carbamoylputrescine amidase	K12251	N-carbamoylputrescine amidase	EC:3.5.1.53	nnu00330	Arginine and proline metabolism	Metabolism	Amino acid metabolism
TRINITY_DN29306_c0_g1	nnu:104601951	92.8	2.1e-64	-	delta-1-pyrroline-5-carboxylate synthase	K12657	delta-1-pyrroline-5-carboxylate synthetase	EC:2.7.2.11 1.2.1.41	nnu00330	Arginine and proline metabolism	Metabolism	Amino acid metabolism
TRINITY_DN29306_c0_g2	fve:101308126	91.4	5.5e-279	-	delta-1-pyrroline-5-carboxylate synthase	K12657	delta-1-pyrroline-5-carboxylate synthetase	EC:2.7.2.11 1.2.1.41	fve00330	Arginine and proline metabolism	Metabolism	Amino acid metabolism
TRINITY_DN29306_c0_g4	atr:18436293	92.3	1.9e-43	-	delta-1-pyrroline-5-carboxylate synthase	K12657	delta-1-pyrroline-5-carboxylate synthetase	EC:2.7.2.11 1.2.1.41	atr00330	Arginine and proline metabolism	Metabolism	Amino acid metabolism
TRINITY_DN29591_c0_g4	sbi:SORBI_06g032460	36.2	3.9e-58	SORBIDRAFT_06g032460	hypothetical protein	K17839	polyamine oxidase	EC:1.5.3.17 1.5.3.-	sbi00330	Arginine and proline metabolism	Metabolism	Amino acid metabolism
TRINITY_DN29673_c0_g9	fve:101300079	94.8	2.1e-164	-	proline dehydrogenase 2	K00318	proline dehydrogenase	EC:1.5.-.-	fve00330	Arginine and proline metabolism	Metabolism	Amino acid metabolism
TRINITY_DN29731_c0_g3	mdm:103420360	91.1	3.7e-17	-	agmatine deiminase-like	K10536	agmatine deiminase	EC:3.5.3.12	mdm00330	Arginine and proline metabolism	Metabolism	Amino acid metabolism
TRINITY_DN29731_c0_g4	pxb:103930164	91.4	2.5e-112	-	agmatine deiminase-like	K10536	agmatine deiminase	EC:3.5.3.12	pxb00330	Arginine and proline metabolism	Metabolism	Amino acid metabolism
TRINITY_DN29770_c0_g1	pda:103720711	57.5	1e-149	-	S-adenosylmethionine decarboxylase proenzyme-like	K01611	S-adenosylmethionine decarboxylase	EC:4.1.1.50	pda00330	Arginine and proline metabolism	Metabolism	Amino acid metabolism
TRINITY_DN29885_c0_g3	fve:101312030	96.2	1.7e-128	-	ornithine aminotransferase	K00819	ornithine--oxo-acid transaminase	EC:2.6.1.13	fve00330	Arginine and proline metabolism	Metabolism	Amino acid metabolism
TRINITY_DN29885_c0_g6	fve:101312030	98	3.2e-86	-	ornithine aminotransferase	K00819	ornithine--oxo-acid transaminase	EC:2.6.1.13	fve00330	Arginine and proline metabolism	Metabolism	Amino acid metabolism
TRINITY_DN29931_c1_g3	fve:101312625	85.8	8.4e-159	-	probable prolyl 4-hydroxylase 4	K00472	prolyl 4-hydroxylase	EC:1.14.11.2	fve00330	Arginine and proline metabolism	Metabolism	Amino acid metabolism
TRINITY_DN30074_c0_g2	atr:18427217	33.7	7.5e-65	-	probable polyamine oxidase 2	K17839	polyamine oxidase	EC:1.5.3.17 1.5.3.-	atr00330	Arginine and proline metabolism	Metabolism	Amino acid metabolism
TRINITY_DN30152_c0_g2	pmum:103334999	75.1	9.5e-213	-	putative amidase C869.01	K01426	amidase	EC:3.5.1.4	pmum00330	Arginine and proline metabolism	Metabolism	Amino acid metabolism
TRINITY_DN30152_c0_g5	pper:PRUPE_ppa004274mg	86.5	1.6e-254	-	hypothetical protein	K01426	amidase	EC:3.5.1.4	pper00330	Arginine and proline metabolism	Metabolism	Amino acid metabolism
TRINITY_DN30178_c2_g1	fve:101313059	76.5	2.2e-267	-	aldehyde dehydrogenase family 3 member H1-like	K00128	aldehyde dehydrogenase (NAD+)	EC:1.2.1.3	fve00330	Arginine and proline metabolism	Metabolism	Amino acid metabolism
TRINITY_DN30394_c0_g1	nnu:104597810	69.9	8.2e-142	-	S-adenosylmethionine decarboxylase proenzyme	K01611	S-adenosylmethionine decarboxylase	EC:4.1.1.50	nnu00330	Arginine and proline metabolism	Metabolism	Amino acid metabolism
TRINITY_DN30536_c0_g1	fve:101298824	95.5	3e-285	-	aldehyde dehydrogenase family 7 member A1	K14085	aldehyde dehydrogenase family 7 member A1	EC:1.2.1.31 1.2.1.8 1.2.1.3	fve00330	Arginine and proline metabolism	Metabolism	Amino acid metabolism
TRINITY_DN30536_c0_g2	nnu:104600531	94.3	2.7e-140	-	aldehyde dehydrogenase family 7 member A1	K14085	aldehyde dehydrogenase family 7 member A1	EC:1.2.1.31 1.2.1.8 1.2.1.3	nnu00330	Arginine and proline metabolism	Metabolism	Amino acid metabolism
TRINITY_DN30536_c0_g4	egu:105042090	96.7	7.5e-64	-	aldehyde dehydrogenase family 7 member A1	K14085	aldehyde dehydrogenase family 7 member A1	EC:1.2.1.31 1.2.1.8 1.2.1.3	egu00330	Arginine and proline metabolism	Metabolism	Amino acid metabolism
TRINITY_DN30544_c0_g1	fve:101298933	98.1	8.6e-119	-	arginase 1	K01476	arginase	EC:3.5.3.1	fve00330	Arginine and proline metabolism	Metabolism	Amino acid metabolism
TRINITY_DN30544_c0_g10	rcu:RCOM_1611220	98.6	9e-36	-	arginase	K01476	arginase	EC:3.5.3.1	rcu00330	Arginine and proline metabolism	Metabolism	Amino acid metabolism
TRINITY_DN30544_c0_g4	vvi:100245397	100	1.8e-36	-	arginase 1	K01476	arginase	EC:3.5.3.1	vvi00330	Arginine and proline metabolism	Metabolism	Amino acid metabolism
TRINITY_DN30544_c0_g6	fve:101298933	76.9	1.9e-14	-	arginase 1	K01476	arginase	EC:3.5.3.1	fve00330	Arginine and proline metabolism	Metabolism	Amino acid metabolism
TRINITY_DN30684_c0_g1	pxb:103966235	75	3.6e-71	-	putative amidase C869.01	K01426	amidase	EC:3.5.1.4	pxb00330	Arginine and proline metabolism	Metabolism	Amino acid metabolism
TRINITY_DN30684_c0_g2	mdm:103409899	81.6	1.5e-68	-	putative amidase C869.01	K01426	amidase	EC:3.5.1.4	mdm00330	Arginine and proline metabolism	Metabolism	Amino acid metabolism
TRINITY_DN30684_c0_g3	fve:101306479	98.1	4e-50	-	putative amidase C869.01	K01426	amidase	EC:3.5.1.4	fve00330	Arginine and proline metabolism	Metabolism	Amino acid metabolism
TRINITY_DN30684_c0_g4	fve:101306479	85.8	4.1e-48	-	putative amidase C869.01	K01426	amidase	EC:3.5.1.4	fve00330	Arginine and proline metabolism	Metabolism	Amino acid metabolism
TRINITY_DN30684_c0_g6	fve:101306479	93.5	1.6e-78	-	putative amidase C869.01	K01426	amidase	EC:3.5.1.4	fve00330	Arginine and proline metabolism	Metabolism	Amino acid metabolism
TRINITY_DN30750_c0_g1	fve:101314374	85.5	4.3e-112	-	probable aldehyde dehydrogenase	K00294	1-pyrroline-5-carboxylate dehydrogenase	EC:1.2.1.88	fve00330	Arginine and proline metabolism	Metabolism	Amino acid metabolism
TRINITY_DN31019_c1_g1	nnu:104597818	80.6	4.1e-186	-	agmatine deiminase	K10536	agmatine deiminase	EC:3.5.3.12	nnu00330	Arginine and proline metabolism	Metabolism	Amino acid metabolism
TRINITY_DN31057_c0_g5	mdm:103428105	85.2	3.2e-61	-	proline iminopeptidase-like	K01259	proline iminopeptidase	EC:3.4.11.5	mdm00330	Arginine and proline metabolism	Metabolism	Amino acid metabolism
TRINITY_DN31072_c0_g8	fve:101312030	73.7	2.7e-10	-	ornithine aminotransferase	K00819	ornithine--oxo-acid transaminase	EC:2.6.1.13	fve00330	Arginine and proline metabolism	Metabolism	Amino acid metabolism
TRINITY_DN10576_c0_g1	sly:101260014	72.9	2.7e-24	-	probable polyamine oxidase 2	K17839	polyamine oxidase	EC:1.5.3.17 1.5.3.-	sly00330	Arginine and proline metabolism	Metabolism	Amino acid metabolism
TRINITY_DN10785_c0_g1	fve:101293925	96.1	4.8e-40	-	polyamine oxidase 1	K13366	polyamine oxidase	EC:1.5.3.14 1.5.3.16 1.5.3.-	fve00330	Arginine and proline metabolism	Metabolism	Amino acid metabolism
TRINITY_DN12457_c0_g1	gmx:106796594	83.6	1.1e-19	-	probable polyamine oxidase 5	K12259	spermine oxidase	EC:1.5.3.16 1.5.3.-	gmx00330	Arginine and proline metabolism	Metabolism	Amino acid metabolism
TRINITY_DN14471_c0_g1	pvu:PHAVU_003G052500g	100	1.2e-57	-	hypothetical protein	K00128	aldehyde dehydrogenase (NAD+)	EC:1.2.1.3	pvu00330	Arginine and proline metabolism	Metabolism	Amino acid metabolism
TRINITY_DN14471_c0_g2	pvu:PHAVU_003G052500g	100	4.8e-69	-	hypothetical protein	K00128	aldehyde dehydrogenase (NAD+)	EC:1.2.1.3	pvu00330	Arginine and proline metabolism	Metabolism	Amino acid metabolism
TRINITY_DN15916_c0_g1	sly:101247085	80.4	3.6e-14	-	glutaredoxin-C3	K00128	aldehyde dehydrogenase (NAD+)	EC:1.2.1.3	sly00330	Arginine and proline metabolism	Metabolism	Amino acid metabolism
TRINITY_DN1610_c0_g1	csl:COCSUDRAFT_54894	48.8	5.1e-17	-	aldehyde dehydrogenase	K00128	aldehyde dehydrogenase (NAD+)	EC:1.2.1.3	csl00330	Arginine and proline metabolism	Metabolism	Amino acid metabolism
TRINITY_DN1800_c0_g1	fve:101292400	86.6	1.3e-35	-	S-adenosylmethionine decarboxylase proenzyme 4	K01611	S-adenosylmethionine decarboxylase	EC:4.1.1.50	fve00330	Arginine and proline metabolism	Metabolism	Amino acid metabolism
TRINITY_DN18416_c0_g1	osa:4335530	90.5	5.2e-30	-	Os04g0346000	K00472	prolyl 4-hydroxylase	EC:1.14.11.2	osa00330	Arginine and proline metabolism	Metabolism	Amino acid metabolism
TRINITY_DN18904_c0_g1	bna:106416484	62.5	7e-29	-	putative amidase C869.01	K01426	amidase	EC:3.5.1.4	bna00330	Arginine and proline metabolism	Metabolism	Amino acid metabolism
TRINITY_DN18904_c0_g2	mtr:MTR_8g080840	83.6	6.1e-21	-	amidase C869.01-like protein	K01426	amidase	EC:3.5.1.4	mtr00330	Arginine and proline metabolism	Metabolism	Amino acid metabolism
TRINITY_DN19017_c0_g1	sly:101247085	67.4	1.4e-11	-	glutaredoxin-C3	K00128	aldehyde dehydrogenase (NAD+)	EC:1.2.1.3	sly00330	Arginine and proline metabolism	Metabolism	Amino acid metabolism
TRINITY_DN19654_c0_g1	pda:103701342	83.7	7.3e-54	-	aldehyde dehydrogenase family 3 member H1	K00128	aldehyde dehydrogenase (NAD+)	EC:1.2.1.3	pda00330	Arginine and proline metabolism	Metabolism	Amino acid metabolism
TRINITY_DN19654_c0_g2	mus:104000278	83.1	2.8e-39	-	aldehyde dehydrogenase family 3 member H1-like	K00128	aldehyde dehydrogenase (NAD+)	EC:1.2.1.3	mus00330	Arginine and proline metabolism	Metabolism	Amino acid metabolism
TRINITY_DN19673_c0_g1	pop:POPTR_0006s04100g	82.5	3.4e-20	POPTRDRAFT_831811	hypothetical protein	K00286	pyrroline-5-carboxylate reductase	EC:1.5.1.2	pop00330	Arginine and proline metabolism	Metabolism	Amino acid metabolism
TRINITY_DN19766_c0_g1	atr:18431966	88	2.9e-63	-	probable aldehyde dehydrogenase	K00294	1-pyrroline-5-carboxylate dehydrogenase	EC:1.2.1.88	atr00330	Arginine and proline metabolism	Metabolism	Amino acid metabolism
TRINITY_DN20862_c0_g1	fve:101311471	92.9	5.7e-186	-	spermidine synthase 2	K00797	spermidine synthase	EC:2.5.1.16	fve00330	Arginine and proline metabolism	Metabolism	Amino acid metabolism
TRINITY_DN20908_c0_g1	nnu:104613227	78.2	1.3e-134	-	probable prolyl 4-hydroxylase 4	K00472	prolyl 4-hydroxylase	EC:1.14.11.2	nnu00330	Arginine and proline metabolism	Metabolism	Amino acid metabolism
TRINITY_DN21719_c0_g1	fve:101312919	96.9	4.4e-161	-	prolyl 4-hydroxylase 1	K00472	prolyl 4-hydroxylase	EC:1.14.11.2	fve00330	Arginine and proline metabolism	Metabolism	Amino acid metabolism
TRINITY_DN21925_c0_g1	egu:105059404	80.1	1.3e-224	-	ornithine aminotransferase	K00819	ornithine--oxo-acid transaminase	EC:2.6.1.13	egu00330	Arginine and proline metabolism	Metabolism	Amino acid metabolism
TRINITY_DN22038_c0_g1	egr:104453387	56.8	6e-40	-	arginine decarboxylase-like	K01583	arginine decarboxylase	EC:4.1.1.19	egr00330	Arginine and proline metabolism	Metabolism	Amino acid metabolism
TRINITY_DN22226_c0_g1	bna:106444741	66.7	1.6e-11	-	probable prolyl 4-hydroxylase 7	K00472	prolyl 4-hydroxylase	EC:1.14.11.2	bna00330	Arginine and proline metabolism	Metabolism	Amino acid metabolism
TRINITY_DN22231_c0_g1	jcu:105637582	92.1	1.6e-27	-	aspartate aminotransferase	K00811	aspartate aminotransferase, chloroplastic	EC:2.6.1.1	jcu00330	Arginine and proline metabolism	Metabolism	Amino acid metabolism
TRINITY_DN22231_c0_g2	pop:POPTR_0018s02250g	93.4	2.4e-84	POPTRDRAFT_835828	aspartate aminotransferase 2 family protein	K00811	aspartate aminotransferase, chloroplastic	EC:2.6.1.1	pop00330	Arginine and proline metabolism	Metabolism	Amino acid metabolism
TRINITY_DN22231_c0_g4	atr:18438519	95.5	5.8e-45	-	aspartate aminotransferase	K00811	aspartate aminotransferase, chloroplastic	EC:2.6.1.1	atr00330	Arginine and proline metabolism	Metabolism	Amino acid metabolism
TRINITY_DN22295_c0_g1	fve:101293630	90	2.2e-295	-	probable polyamine oxidase 5	K12259	spermine oxidase	EC:1.5.3.16 1.5.3.-	fve00330	Arginine and proline metabolism	Metabolism	Amino acid metabolism
TRINITY_DN22353_c0_g2	mdm:103441177	34.1	2.4e-24	-	aspartate aminotransferase	K14454	aspartate aminotransferase, cytoplasmic	EC:2.6.1.1	mdm00330	Arginine and proline metabolism	Metabolism	Amino acid metabolism
TRINITY_DN22501_c0_g1	cic:CICLE_v10005535mg	77.7	2.1e-119	-	hypothetical protein	K00472	prolyl 4-hydroxylase	EC:1.14.11.2	cic00330	Arginine and proline metabolism	Metabolism	Amino acid metabolism
TRINITY_DN22666_c1_g1	vra:106776036	32.8	2.2e-56	-	probable polyamine oxidase 4	K17839	polyamine oxidase	EC:1.5.3.17 1.5.3.-	vra00330	Arginine and proline metabolism	Metabolism	Amino acid metabolism
TRINITY_DN23101_c0_g1	brp:103862369	85.7	5.7e-40	-	arginine decarboxylase 2-like	K01583	arginine decarboxylase	EC:4.1.1.19	brp00330	Arginine and proline metabolism	Metabolism	Amino acid metabolism
TRINITY_DN23101_c0_g2	mus:103998556	77.6	1.2e-134	-	arginine decarboxylase-like	K01583	arginine decarboxylase	EC:4.1.1.19	mus00330	Arginine and proline metabolism	Metabolism	Amino acid metabolism
TRINITY_DN23101_c0_g3	vvi:100233080	70.1	7.8e-57	ADC	arginine decarboxylase	K01583	arginine decarboxylase	EC:4.1.1.19	vvi00330	Arginine and proline metabolism	Metabolism	Amino acid metabolism
TRINITY_DN23220_c0_g1	spen:107008790	41.4	2.2e-12	-	glutaredoxin-C3-like	K00128	aldehyde dehydrogenase (NAD+)	EC:1.2.1.3	spen00330	Arginine and proline metabolism	Metabolism	Amino acid metabolism
TRINITY_DN23388_c0_g1	tcc:TCM_010253	80.1	2.4e-163	-	Spermidine synthase 1	K00797	spermidine synthase	EC:2.5.1.16	tcc00330	Arginine and proline metabolism	Metabolism	Amino acid metabolism
TRINITY_DN23691_c0_g1	fve:101311687	94.3	3.3e-242	-	aspartate aminotransferase	K14455	aspartate aminotransferase, mitochondrial	EC:2.6.1.1	fve00330	Arginine and proline metabolism	Metabolism	Amino acid metabolism
TRINITY_DN23693_c0_g1	jcu:105648347	82.7	1.5e-175	-	spermine synthase	K00797	spermidine synthase	EC:2.5.1.16	jcu00330	Arginine and proline metabolism	Metabolism	Amino acid metabolism
TRINITY_DN23890_c0_g1	fve:101303432	87.6	2.7e-167	-	probable prolyl 4-hydroxylase 7	K00472	prolyl 4-hydroxylase	EC:1.14.11.2	fve00330	Arginine and proline metabolism	Metabolism	Amino acid metabolism
TRINITY_DN23991_c0_g1	fve:101306377	86.6	3.2e-158	-	probable prolyl 4-hydroxylase 9	K00472	prolyl 4-hydroxylase	EC:1.14.11.2	fve00330	Arginine and proline metabolism	Metabolism	Amino acid metabolism
TRINITY_DN24201_c0_g1	fve:101312187	94.2	9e-142	-	probable prolyl 4-hydroxylase 10	K00472	prolyl 4-hydroxylase	EC:1.14.11.2	fve00330	Arginine and proline metabolism	Metabolism	Amino acid metabolism
TRINITY_DN24201_c0_g2	fve:101297607	95.1	2.2e-169	-	probable prolyl 4-hydroxylase 3	K00472	prolyl 4-hydroxylase	EC:1.14.11.2	fve00330	Arginine and proline metabolism	Metabolism	Amino acid metabolism
TRINITY_DN24457_c0_g1	cam:101497514	49.5	1.2e-19	-	aldehyde dehydrogenase family 3 member H1-like	K00128	aldehyde dehydrogenase (NAD+)	EC:1.2.1.3	cam00330	Arginine and proline metabolism	Metabolism	Amino acid metabolism
TRINITY_DN24675_c0_g1	sly:101247085	88.7	3.6e-19	-	glutaredoxin-C3	K00128	aldehyde dehydrogenase (NAD+)	EC:1.2.1.3	sly00330	Arginine and proline metabolism	Metabolism	Amino acid metabolism
TRINITY_DN24720_c0_g2	mdm:103441177	64.4	2.9e-26	-	aspartate aminotransferase	K14454	aspartate aminotransferase, cytoplasmic	EC:2.6.1.1	mdm00330	Arginine and proline metabolism	Metabolism	Amino acid metabolism
TRINITY_DN24864_c0_g1	cam:101497514	45.5	1.2e-17	-	aldehyde dehydrogenase family 3 member H1-like	K00128	aldehyde dehydrogenase (NAD+)	EC:1.2.1.3	cam00330	Arginine and proline metabolism	Metabolism	Amino acid metabolism
TRINITY_DN25127_c0_g2	cam:101497514	61.7	6.9e-13	-	aldehyde dehydrogenase family 3 member H1-like	K00128	aldehyde dehydrogenase (NAD+)	EC:1.2.1.3	cam00330	Arginine and proline metabolism	Metabolism	Amino acid metabolism
TRINITY_DN25160_c0_g2	fve:101311533	92.6	3.3e-259	-	aldehyde dehydrogenase family 3 member H1-like	K00128	aldehyde dehydrogenase (NAD+)	EC:1.2.1.3	fve00330	Arginine and proline metabolism	Metabolism	Amino acid metabolism
TRINITY_DN25160_c0_g4	pper:PRUPE_ppa004751mg	79.6	1.8e-35	-	hypothetical protein	K00128	aldehyde dehydrogenase (NAD+)	EC:1.2.1.3	pper00330	Arginine and proline metabolism	Metabolism	Amino acid metabolism
TRINITY_DN25160_c0_g5	fve:101311533	83	7.4e-74	-	aldehyde dehydrogenase family 3 member H1-like	K00128	aldehyde dehydrogenase (NAD+)	EC:1.2.1.3	fve00330	Arginine and proline metabolism	Metabolism	Amino acid metabolism
TRINITY_DN25213_c0_g1	vvi:100265605	28.8	4.7e-28	-	putative nitric oxide synthase	K13427	nitric-oxide synthase, plant	EC:1.14.13.39	vvi00330	Arginine and proline metabolism	Metabolism	Amino acid metabolism
TRINITY_DN25263_c0_g1	cam:101497514	66.7	3.4e-29	-	aldehyde dehydrogenase family 3 member H1-like	K00128	aldehyde dehydrogenase (NAD+)	EC:1.2.1.3	cam00330	Arginine and proline metabolism	Metabolism	Amino acid metabolism
TRINITY_DN25473_c0_g2	tcc:TCM_014916	29.2	2.1e-27	-	P-loop containing nucleoside triphosphate hydrolases superfamily protein isoform 1	K13427	nitric-oxide synthase, plant	EC:1.14.13.39	tcc00330	Arginine and proline metabolism	Metabolism	Amino acid metabolism
TRINITY_DN25590_c0_g1	fve:101293234	92.7	2.4e-274	-	probable polyamine oxidase 4	K17839	polyamine oxidase	EC:1.5.3.17 1.5.3.-	fve00330	Arginine and proline metabolism	Metabolism	Amino acid metabolism
TRINITY_DN26195_c0_g1	vra:106776036	32.5	8e-54	-	probable polyamine oxidase 4	K17839	polyamine oxidase	EC:1.5.3.17 1.5.3.-	vra00330	Arginine and proline metabolism	Metabolism	Amino acid metabolism
TRINITY_DN26434_c0_g2	mis:MICPUN_62720	28.4	5.2e-07	-	hypothetical protein	K00472	prolyl 4-hydroxylase	EC:1.14.11.2	mis00330	Arginine and proline metabolism	Metabolism	Amino acid metabolism
TRINITY_DN26671_c1_g3	fve:101311425	92.3	7.6e-214	-	proline iminopeptidase	K01259	proline iminopeptidase	EC:3.4.11.5	fve00330	Arginine and proline metabolism	Metabolism	Amino acid metabolism
[truncated: 24,314 more rows]
