# Supplementary material for: Transcriptome and de novo analysis of Rosa xanthina f. spontanea in response to cold stress
Source: BMC Plant Biol. 2021 Oct 15;21:472. doi: 10.1186/s12870-021-03246-5 (PMC8518255; doi:10.1186/s12870-021-03246-5)
Supplement: Supplementary file 6 — Additional file 6: Table S6. GO enrichment analysis of DEGs at 4°C vs. 23°C in R. xanthina f. spontanea. (XLSX 212 kb) [file 12870_2021_3246_MOESM6_ESM.xlsx]

## Sheet: Sheet1
GO_ID	GO_Term	GO_Function	GO_Level	S gene number	TS gene number	B gene number	TB gene number	pvalue
GO:0010200	response to chitin	biological_process	6	52	5107	108	31258	1.37668e-14
GO:0009507	chloroplast	cellular_component	10	782	5107	3941	31258	2.74071e-10
GO:0003700	transcription factor activity, sequence-specific DNA binding	molecular_function	4	291	5107	1321	31258	2.28229e-08
GO:0005739	mitochondrion	cellular_component	9	542	5107	2769	31258	1.32113e-06
GO:0003674	molecular_function	molecular_function	2	739	5107	3920	31258	4.12816e-06
GO:0043565	sequence-specific DNA binding	molecular_function	7	95	5107	385	31258	1.60716e-05
GO:0006355	regulation of transcription, DNA-templated	biological_process	11	355	5107	1788	31258	2.97919e-05
GO:0006351	transcription, DNA-templated	biological_process	10	277	5107	1361	31258	3.87867e-05
GO:0010020	chloroplast fission	biological_process	7	16	5107	36	31258	6.76814e-05
GO:0008150	biological_process	biological_process	2	789	5107	4307	31258	9.97688e-05
GO:0045893	positive regulation of transcription, DNA-templated	biological_process	12	49	5107	190	31258	0.000579396
GO:0005887	integral component of plasma membrane	cellular_component	7	96	5107	428	31258	0.000598348
GO:0070417	cellular response to cold	biological_process	6	11	5107	24	31258	0.000679481
GO:0034220	ion transmembrane transport	biological_process	6	19	5107	55	31258	0.000767312
GO:0004185	serine-type carboxypeptidase activity	molecular_function	9	21	5107	64	31258	0.000899316
GO:0043069	negative regulation of programmed cell death	biological_process	8	7	5107	12	31258	0.00114033
GO:0005575	cellular_component	cellular_component	2	89	5107	400	31258	0.00119574
GO:0019748	secondary metabolic process	biological_process	5	12	5107	30	31258	0.00169489
GO:0000210	NAD+ diphosphatase activity	molecular_function	9	5	5107	7	31258	0.00182316
GO:0035725	sodium ion transmembrane transport	biological_process	7	5	5107	7	31258	0.00182316
GO:0050832	defense response to fungus	biological_process	7	57	5107	240	31258	0.00187265
GO:0015081	sodium ion transmembrane transporter activity	molecular_function	10	7	5107	13	31258	0.00212279
GO:0004420	hydroxymethylglutaryl-CoA reductase (NADPH) activity	molecular_function	7	6	5107	10	31258	0.00218786
GO:0009451	RNA modification	biological_process	9	17	5107	51	31258	0.00221825
GO:0015254	glycerol channel activity	molecular_function	7	17	5107	51	31258	0.00221825
GO:0009992	cellular water homeostasis	biological_process	7	17	5107	51	31258	0.00221825
GO:0015250	water channel activity	molecular_function	8	17	5107	51	31258	0.00221825
GO:0031425	chloroplast RNA processing	biological_process	10	15	5107	43	31258	0.002392
GO:0044212	transcription regulatory region DNA binding	molecular_function	8	38	5107	149	31258	0.0027703
GO:0010023	proanthocyanidin biosynthetic process	biological_process	7	4	5107	5	31258	0.00309436
GO:0003690	double-stranded DNA binding	molecular_function	8	24	5107	84	31258	0.0033914
GO:0016722	oxidoreductase activity, oxidizing metal ions	molecular_function	5	22	5107	75	31258	0.00345196
GO:0016413	O-acetyltransferase activity	molecular_function	8	17	5107	53	31258	0.00350607
GO:0071554	cell wall organization or biogenesis	biological_process	4	17	5107	53	31258	0.00350607
GO:0009873	ethylene-activated signaling pathway	biological_process	8	46	5107	191	31258	0.00364545
GO:0005811	lipid particle	cellular_component	9	7	5107	14	31258	0.00364955
GO:0022891	substrate-specific transmembrane transporter activity	molecular_function	5	9	5107	21	31258	0.00368259
GO:0050662	coenzyme binding	molecular_function	5	19	5107	62	31258	0.00372207
GO:0015171	amino acid transmembrane transporter activity	molecular_function	8	24	5107	85	31258	0.00400683
GO:0006821	chloride transport	biological_process	8	6	5107	11	31258	0.00414935
GO:0055075	potassium ion homeostasis	biological_process	10	6	5107	11	31258	0.00414935
GO:0008239	dipeptidyl-peptidase activity	molecular_function	9	5	5107	8	31258	0.00420636
GO:0030515	snoRNA binding	molecular_function	7	11	5107	29	31258	0.00427023
GO:0043138	3'-5' DNA helicase activity	molecular_function	11	3	5107	3	31258	0.00435914
GO:0000917	barrier septum assembly	biological_process	8	3	5107	3	31258	0.00435914
GO:0009408	response to heat	biological_process	5	61	5107	270	31258	0.00451332
GO:0009414	response to water deprivation	biological_process	5	69	5107	312	31258	0.00458146
GO:0009624	response to nematode	biological_process	7	16	5107	50	31258	0.00467091
GO:0006885	regulation of pH	biological_process	10	8	5107	18	31258	0.0046948
GO:0042391	regulation of membrane potential	biological_process	5	25	5107	91	31258	0.00496769
GO:0052689	carboxylic ester hydrolase activity	molecular_function	6	41	5107	169	31258	0.00507127
GO:0006970	response to osmotic stress	biological_process	5	31	5107	121	31258	0.00598008
GO:0003333	amino acid transmembrane transport	biological_process	7	22	5107	79	31258	0.00680978
GO:0006979	response to oxidative stress	biological_process	5	54	5107	239	31258	0.00716982
GO:0007020	microtubule nucleation	biological_process	7	4	5107	6	31258	0.00807809
GO:0005657	replication fork	cellular_component	11	4	5107	6	31258	0.00807809
GO:1901001	negative regulation of response to salt stress	biological_process	8	5	5107	9	31258	0.00819459
GO:0080144	amino acid homeostasis	biological_process	9	5	5107	9	31258	0.00819459
GO:0009416	response to light stimulus	biological_process	6	70	5107	325	31258	0.00819975
GO:0007017	microtubule-based process	biological_process	5	18	5107	62	31258	0.00865811
GO:0009553	embryo sac development	biological_process	7	16	5107	53	31258	0.00868478
GO:0009737	response to abscisic acid	biological_process	6	91	5107	439	31258	0.00868769
GO:0031969	chloroplast membrane	cellular_component	13	33	5107	134	31258	0.00878119
GO:0005874	microtubule	cellular_component	11	33	5107	134	31258	0.00878119
GO:0008033	tRNA processing	biological_process	11	12	5107	36	31258	0.00947861
GO:0009295	nucleoid	cellular_component	3	15	5107	49	31258	0.00948114
GO:0008097	5S rRNA binding	molecular_function	8	8	5107	20	31258	0.00996314
GO:0006814	sodium ion transport	biological_process	8	10	5107	28	31258	0.0102553
GO:0001944	vasculature development	biological_process	7	10	5107	28	31258	0.0102553
GO:0016762	xyloglucan:xyloglucosyl transferase activity	molecular_function	7	10	5107	28	31258	0.0102553
GO:0009982	pseudouridine synthase activity	molecular_function	6	9	5107	24	31258	0.0103106
GO:0046658	anchored component of plasma membrane	cellular_component	8	40	5107	171	31258	0.0105243
GO:1902584	positive regulation of response to water deprivation	biological_process	6	6	5107	13	31258	0.0114746
GO:0005249	voltage-gated potassium channel activity	molecular_function	11	25	5107	97	31258	0.0116966
GO:0030001	metal ion transport	biological_process	7	21	5107	78	31258	0.0120492
GO:0007623	circadian rhythm	biological_process	4	27	5107	107	31258	0.0120512
GO:0019239	deaminase activity	molecular_function	4	7	5107	17	31258	0.0131775
GO:0000373	Group II intron splicing	biological_process	13	8	5107	21	31258	0.0138281
GO:0005216	ion channel activity	molecular_function	8	5	5107	10	31258	0.0142013
GO:0010351	lithium ion transport	biological_process	8	5	5107	10	31258	0.0142013
GO:0034389	lipid particle organization	biological_process	5	5	5107	10	31258	0.0142013
GO:0009644	response to high light intensity	biological_process	8	23	5107	89	31258	0.0146735
GO:0042542	response to hydrogen peroxide	biological_process	7	25	5107	99	31258	0.0151284
GO:0000455	enzyme-directed rRNA pseudouridine synthesis	biological_process	14	3	5107	4	31258	0.015301
GO:1902456	regulation of stomatal opening	biological_process	7	3	5107	4	31258	0.015301
GO:0071497	cellular response to freezing	biological_process	7	3	5107	4	31258	0.015301
GO:0003871	5-methyltetrahydropteroyltriglutamate-homocysteine S-methyltransferase activity	molecular_function	8	3	5107	4	31258	0.015301
GO:0008705	methionine synthase activity	molecular_function	8	3	5107	4	31258	0.015301
GO:0010295	(+)-abscisic acid 8'-hydroxylase activity	molecular_function	7	3	5107	4	31258	0.015301
GO:0009612	response to mechanical stimulus	biological_process	5	3	5107	4	31258	0.015301
GO:0009687	abscisic acid metabolic process	biological_process	9	3	5107	4	31258	0.015301
GO:0034090	maintenance of meiotic sister chromatid cohesion	biological_process	9	3	5107	4	31258	0.015301
GO:0042646	plastid nucleoid	cellular_component	12	3	5107	4	31258	0.015301
GO:0045131	pre-mRNA branch point binding	molecular_function	8	3	5107	4	31258	0.015301
GO:0010017	red or far-red light signaling pathway	biological_process	7	11	5107	34	31258	0.0161369
GO:0070588	calcium ion transmembrane transport	biological_process	7	4	5107	7	31258	0.016418
GO:0016805	dipeptidase activity	molecular_function	8	4	5107	7	31258	0.016418
GO:0010016	shoot system morphogenesis	biological_process	8	4	5107	7	31258	0.016418
GO:0009966	regulation of signal transduction	biological_process	7	6	5107	14	31258	0.0173433
GO:0009718	anthocyanin-containing compound biosynthetic process	biological_process	7	7	5107	18	31258	0.0185755
GO:0008794	arsenate reductase (glutaredoxin) activity	molecular_function	6	7	5107	18	31258	0.0185755
GO:0005992	trehalose biosynthetic process	biological_process	8	8	5107	22	31258	0.0186792
GO:0016168	chlorophyll binding	molecular_function	6	22	5107	86	31258	0.0187798
GO:0009055	electron carrier activity	molecular_function	3	32	5107	136	31258	0.0188044
GO:0015035	protein disulfide oxidoreductase activity	molecular_function	7	25	5107	102	31258	0.0217251
GO:0034605	cellular response to heat	biological_process	6	10	5107	31	31258	0.0217964
GO:0016149	translation release factor activity, codon specific	molecular_function	10	5	5107	11	31258	0.022578
GO:0031409	pigment binding	molecular_function	4	18	5107	68	31258	0.0226559
GO:0046914	transition metal ion binding	molecular_function	7	18	5107	68	31258	0.0226559
GO:0046916	cellular transition metal ion homeostasis	biological_process	10	18	5107	68	31258	0.0226559
GO:0042335	cuticle development	biological_process	6	9	5107	27	31258	0.0233497
GO:0042128	nitrate assimilation	biological_process	6	15	5107	54	31258	0.0234666
GO:0033539	fatty acid beta-oxidation using acyl-CoA dehydrogenase	biological_process	11	6	5107	15	31258	0.0249821
GO:0052890	oxidoreductase activity, acting on the CH-CH group of donors, with a flavin as acceptor	molecular_function	6	6	5107	15	31258	0.0249821
GO:0055114	oxidation-reduction process	biological_process	5	210	5107	1134	31258	0.0250745
GO:0008270	zinc ion binding	molecular_function	8	240	5107	1309	31258	0.0263854
GO:0010068	protoderm histogenesis	biological_process	8	2	5107	2	31258	0.0266894
GO:0000727	double-strand break repair via break-induced replication	biological_process	12	2	5107	2	31258	0.0266894
GO:0004809	tRNA (guanine-N2-)-methyltransferase activity	molecular_function	8	2	5107	2	31258	0.0266894
GO:0002940	tRNA N2-guanine methylation	biological_process	14	2	5107	2	31258	0.0266894
GO:0046477	glycosylceramide catabolic process	biological_process	9	2	5107	2	31258	0.0266894
GO:0009836	fruit ripening, climacteric	biological_process	6	2	5107	2	31258	0.0266894
GO:0048439	flower morphogenesis	biological_process	5	2	5107	2	31258	0.0266894
GO:0050113	inositol oxygenase activity	molecular_function	6	2	5107	2	31258	0.0266894
GO:0015276	ligand-gated ion channel activity	molecular_function	9	2	5107	2	31258	0.0266894
GO:0019310	inositol catabolic process	biological_process	7	2	5107	2	31258	0.0266894
GO:0051740	ethylene binding	molecular_function	5	2	5107	2	31258	0.0266894
GO:0016139	glycoside catabolic process	biological_process	7	2	5107	2	31258	0.0266894
GO:0004557	alpha-galactosidase activity	molecular_function	8	2	5107	2	31258	0.0266894
GO:0006873	cellular ion homeostasis	biological_process	7	2	5107	2	31258	0.0266894
GO:0050017	L-3-cyanoalanine synthase activity	molecular_function	6	2	5107	2	31258	0.0266894
GO:0044806	G-quadruplex DNA unwinding	biological_process	11	2	5107	2	31258	0.0266894
GO:0038199	ethylene receptor activity	molecular_function	5	2	5107	2	31258	0.0266894
GO:0000957	mitochondrial RNA catabolic process	biological_process	9	2	5107	2	31258	0.0266894
GO:0019593	mannitol biosynthetic process	biological_process	9	2	5107	2	31258	0.0266894
GO:0010275	NAD(P)H dehydrogenase complex assembly	biological_process	9	2	5107	2	31258	0.0266894
GO:0098755	maintenance of seed dormancy by absisic acid	biological_process	8	2	5107	2	31258	0.0266894
GO:0031023	microtubule organizing center organization	biological_process	7	2	5107	2	31258	0.0266894
GO:0016035	zeta DNA polymerase complex	cellular_component	8	2	5107	2	31258	0.0266894
GO:0045430	chalcone isomerase activity	molecular_function	6	4	5107	8	31258	0.0286297
GO:0010262	somatic embryogenesis	biological_process	6	4	5107	8	31258	0.0286297
GO:0052692	raffinose alpha-galactosidase activity	molecular_function	9	4	5107	8	31258	0.0286297
GO:0071051	polyadenylation-dependent snoRNA 3'-end processing	biological_process	13	4	5107	8	31258	0.0286297
GO:0071486	cellular response to high light intensity	biological_process	9	4	5107	8	31258	0.0286297
GO:0016117	carotenoid biosynthetic process	biological_process	9	9	5107	28	31258	0.0295523
GO:0080163	regulation of protein serine/threonine phosphatase activity	biological_process	11	9	5107	28	31258	0.0295523
GO:0016798	hydrolase activity, acting on glycosyl bonds	molecular_function	5	11	5107	37	31258	0.0302699
GO:0009706	chloroplast inner membrane	cellular_component	14	31	5107	136	31258	0.0310045
GO:0000062	fatty-acyl-CoA binding	molecular_function	6	8	5107	24	31258	0.0317937
GO:0010268	brassinosteroid homeostasis	biological_process	8	12	5107	42	31258	0.0327174
GO:0016126	sterol biosynthetic process	biological_process	8	16	5107	61	31258	0.0330238
GO:0045454	cell redox homeostasis	biological_process	6	32	5107	142	31258	0.0333481
GO:0071483	cellular response to blue light	biological_process	8	5	5107	12	31258	0.0335919
GO:0015385	sodium:proton antiporter activity	molecular_function	11	5	5107	12	31258	0.0335919
GO:0008940	nitrate reductase activity	molecular_function	6	5	5107	12	31258	0.0335919
GO:0008253	5'-nucleotidase activity	molecular_function	9	5	5107	12	31258	0.0335919
GO:0009703	nitrate reductase (NADH) activity	molecular_function	7	5	5107	12	31258	0.0335919
GO:0050464	nitrate reductase (NADPH) activity	molecular_function	7	5	5107	12	31258	0.0335919
GO:0043546	molybdopterin cofactor binding	molecular_function	6	5	5107	12	31258	0.0335919
GO:0016702	oxidoreductase activity, acting on single donors with incorporation of molecular oxygen, incorporation of two atoms of oxygen	molecular_function	6	3	5107	5	31258	0.0336109
GO:1902479	positive regulation of defense response to bacterium, incompatible interaction	biological_process	9	3	5107	5	31258	0.0336109
GO:0031119	tRNA pseudouridine synthesis	biological_process	13	3	5107	5	31258	0.0336109
GO:0006983	ER overload response	biological_process	8	3	5107	5	31258	0.0336109
GO:0050830	defense response to Gram-positive bacterium	biological_process	8	3	5107	5	31258	0.0336109
GO:0008622	epsilon DNA polymerase complex	cellular_component	8	3	5107	5	31258	0.0336109
GO:0003979	UDP-glucose 6-dehydrogenase activity	molecular_function	7	3	5107	5	31258	0.0336109
GO:0000023	maltose metabolic process	biological_process	7	3	5107	5	31258	0.0336109
GO:0000811	GINS complex	cellular_component	13	3	5107	5	31258	0.0336109
GO:0071491	cellular response to red light	biological_process	9	3	5107	5	31258	0.0336109
GO:0071490	cellular response to far red light	biological_process	9	3	5107	5	31258	0.0336109
GO:0006065	UDP-glucuronate biosynthetic process	biological_process	11	3	5107	5	31258	0.0336109
GO:0009892	negative regulation of metabolic process	biological_process	4	3	5107	5	31258	0.0336109
GO:0050667	homocysteine metabolic process	biological_process	8	3	5107	5	31258	0.0336109
GO:0009768	photosynthesis, light harvesting in photosystem I	biological_process	7	18	5107	71	31258	0.0341682
GO:0042254	ribosome biogenesis	biological_process	6	19	5107	76	31258	0.034458
GO:0009793	embryo development ending in seed dormancy	biological_process	5	86	5107	437	31258	0.0353807
GO:0010411	xyloglucan metabolic process	biological_process	9	11	5107	38	31258	0.0365034
GO:0043234	protein complex	cellular_component	4	11	5107	38	31258	0.0365034
GO:0004022	alcohol dehydrogenase (NAD) activity	molecular_function	7	8	5107	25	31258	0.0402529
GO:0048527	lateral root development	biological_process	8	8	5107	25	31258	0.0402529
GO:0009508	plastid chromosome	cellular_component	10	8	5107	25	31258	0.0402529
GO:0010114	response to red light	biological_process	8	13	5107	48	31258	0.0406182
GO:0015935	small ribosomal subunit	cellular_component	11	10	5107	34	31258	0.0406714
GO:0090333	regulation of stomatal closure	biological_process	7	7	5107	21	31258	0.0435405
GO:0000177	cytoplasmic exosome (RNase complex)	cellular_component	8	7	5107	21	31258	0.0435405
GO:0000160	phosphorelay signal transduction system	biological_process	8	11	5107	39	31258	0.0435823
GO:0000989	transcription factor activity, transcription factor binding	molecular_function	4	4	5107	9	31258	0.0449777
GO:0000326	protein storage vacuole	cellular_component	11	4	5107	9	31258	0.0449777
GO:0004810	tRNA adenylyltransferase activity	molecular_function	8	4	5107	9	31258	0.0449777
GO:0046287	isoflavonoid metabolic process	biological_process	7	4	5107	9	31258	0.0449777
GO:0010271	regulation of chlorophyll catabolic process	biological_process	10	4	5107	9	31258	0.0449777
GO:0033987	2-hydroxyisoflavanone dehydratase activity	molecular_function	7	4	5107	9	31258	0.0449777
GO:0006559	L-phenylalanine catabolic process	biological_process	9	4	5107	9	31258	0.0449777
GO:0009717	isoflavonoid biosynthetic process	biological_process	7	4	5107	9	31258	0.0449777
GO:0009800	cinnamic acid biosynthetic process	biological_process	9	4	5107	9	31258	0.0449777
GO:0004864	protein phosphatase inhibitor activity	molecular_function	6	9	5107	30	31258	0.0452146
GO:0010427	abscisic acid binding	molecular_function	6	9	5107	30	31258	0.0452146
GO:0055088	lipid homeostasis	biological_process	7	6	5107	17	31258	0.0462378
GO:0000038	very long-chain fatty acid metabolic process	biological_process	10	6	5107	17	31258	0.0462378
GO:0015144	carbohydrate transmembrane transporter activity	molecular_function	6	6	5107	17	31258	0.0462378
GO:0010598	NAD(P)H dehydrogenase complex (plastoquinone)	cellular_component	7	6	5107	17	31258	0.0462378
GO:0005381	iron ion transmembrane transporter activity	molecular_function	11	6	5107	17	31258	0.0462378
GO:0009044	xylan 1,4-beta-xylosidase activity	molecular_function	8	5	5107	13	31258	0.0474153
GO:0055028	cortical microtubule	cellular_component	10	5	5107	13	31258	0.0474153
GO:0030488	tRNA methylation	biological_process	13	5	5107	13	31258	0.0474153
GO:0015112	nitrate transmembrane transporter activity	molecular_function	9	5	5107	13	31258	0.0474153
GO:0051453	regulation of intracellular pH	biological_process	11	8	5107	26	31258	0.0500838
GO:0009266	response to temperature stimulus	biological_process	5	11	5107	40	31258	0.0515483
GO:0009813	flavonoid biosynthetic process	biological_process	6	51	5107	250	31258	0.0516563
GO:0009611	response to wounding	biological_process	5	50	5107	245	31258	0.0532094
GO:0009585	red, far-red light phototransduction	biological_process	8	12	5107	45	31258	0.0534325
GO:0048316	seed development	biological_process	7	13	5107	50	31258	0.0547052
GO:0019853	L-ascorbic acid biosynthetic process	biological_process	8	7	5107	22	31258	0.0551424
GO:0022857	transmembrane transporter activity	molecular_function	4	18	5107	75	31258	0.0555402
GO:0000103	sulfate assimilation	biological_process	6	17	5107	70	31258	0.0558727
GO:0046983	protein dimerization activity	molecular_function	5	27	5107	122	31258	0.0576392
GO:0000963	mitochondrial RNA processing	biological_process	10	3	5107	6	31258	0.0591437
GO:0032586	protein storage vacuole membrane	cellular_component	12	3	5107	6	31258	0.0591437
GO:0004416	hydroxyacylglutathione hydrolase activity	molecular_function	7	3	5107	6	31258	0.0591437
GO:0047484	regulation of response to osmotic stress	biological_process	6	3	5107	6	31258	0.0591437
GO:0009569	chloroplast starch grain	cellular_component	12	3	5107	6	31258	0.0591437
GO:0003978	UDP-glucose 4-epimerase activity	molecular_function	7	3	5107	6	31258	0.0591437
GO:0052631	sphingolipid delta-8 desaturase activity	molecular_function	6	3	5107	6	31258	0.0591437
GO:0031426	polycistronic mRNA processing	biological_process	11	3	5107	6	31258	0.0591437
GO:0008276	protein methyltransferase activity	molecular_function	7	3	5107	6	31258	0.0591437
GO:0098655	cation transmembrane transport	biological_process	7	3	5107	6	31258	0.0591437
GO:0008509	anion transmembrane transporter activity	molecular_function	7	3	5107	6	31258	0.0591437
GO:0016846	carbon-sulfur lyase activity	molecular_function	5	3	5107	6	31258	0.0591437
GO:0052381	tRNA dimethylallyltransferase activity	molecular_function	6	3	5107	6	31258	0.0591437
GO:0046856	phosphatidylinositol dephosphorylation	biological_process	10	6	5107	18	31258	0.0600689
GO:0051131	chaperone-mediated protein complex assembly	biological_process	9	6	5107	18	31258	0.0600689
GO:0016556	mRNA modification	biological_process	10	6	5107	18	31258	0.0600689
GO:0004506	squalene monooxygenase activity	molecular_function	7	5	5107	14	31258	0.064122
GO:0050829	defense response to Gram-negative bacterium	biological_process	8	5	5107	14	31258	0.064122
GO:0004805	trehalose-phosphatase activity	molecular_function	9	5	5107	14	31258	0.064122
GO:0046556	alpha-L-arabinofuranosidase activity	molecular_function	7	5	5107	14	31258	0.064122
GO:0030014	CCR4-NOT complex	cellular_component	7	5	5107	14	31258	0.064122
GO:0006189	'de novo' IMP biosynthetic process	biological_process	13	5	5107	14	31258	0.064122
GO:0003995	acyl-CoA dehydrogenase activity	molecular_function	6	5	5107	14	31258	0.064122
GO:0044030	regulation of DNA methylation	biological_process	12	5	5107	14	31258	0.064122
GO:0010102	lateral root morphogenesis	biological_process	9	4	5107	10	31258	0.0654953
GO:0046855	inositol phosphate dephosphorylation	biological_process	10	4	5107	10	31258	0.0654953
GO:0042793	transcription from plastid promoter	biological_process	11	4	5107	10	31258	0.0654953
GO:0010103	stomatal complex morphogenesis	biological_process	8	4	5107	10	31258	0.0654953
GO:0031222	arabinan catabolic process	biological_process	7	4	5107	10	31258	0.0654953
GO:0004045	aminoacyl-tRNA hydrolase activity	molecular_function	7	4	5107	10	31258	0.0654953
GO:0031491	nucleosome binding	molecular_function	5	4	5107	10	31258	0.0654953
GO:0047631	ADP-ribose diphosphatase activity	molecular_function	8	4	5107	10	31258	0.0654953
GO:0047036	codeinone reductase (NADPH) activity	molecular_function	7	4	5107	10	31258	0.0654953
GO:0009751	response to salicylic acid	biological_process	6	30	5107	140	31258	0.0681019
GO:0003899	DNA-directed RNA polymerase activity	molecular_function	8	10	5107	37	31258	0.0684526
GO:0070126	mitochondrial translational termination	biological_process	9	2	5107	3	31258	0.0713498
GO:0047912	galacturonokinase activity	molecular_function	7	2	5107	3	31258	0.0713498
GO:0008839	4-hydroxy-tetrahydrodipicolinate reductase	molecular_function	7	2	5107	3	31258	0.0713498
GO:0030643	cellular phosphate ion homeostasis	biological_process	10	2	5107	3	31258	0.0713498
GO:0019294	keto-3-deoxy-D-manno-octulosonic acid biosynthetic process	biological_process	8	2	5107	3	31258	0.0713498
GO:0008676	3-deoxy-8-phosphooctulonate synthase activity	molecular_function	6	2	5107	3	31258	0.0713498
GO:0032545	CURI complex	cellular_component	11	2	5107	3	31258	0.0713498
GO:0003006	developmental process involved in reproduction	biological_process	4	2	5107	3	31258	0.0713498
GO:0000453	enzyme-directed rRNA 2'-O-methylation	biological_process	15	2	5107	3	31258	0.0713498
GO:0000002	mitochondrial genome maintenance	biological_process	6	2	5107	3	31258	0.0713498
GO:0009544	chloroplast ATP synthase complex	cellular_component	14	2	5107	3	31258	0.0713498
GO:0009974	zeinoxanthin epsilon hydroxylase activity	molecular_function	7	2	5107	3	31258	0.0713498
GO:0004371	glycerone kinase activity	molecular_function	7	2	5107	3	31258	0.0713498
GO:0034456	UTP-C complex	cellular_component	10	2	5107	3	31258	0.0713498
GO:0015292	uniporter activity	molecular_function	7	2	5107	3	31258	0.0713498
GO:0010306	rhamnogalacturonan II biosynthetic process	biological_process	10	2	5107	3	31258	0.0713498
GO:0007163	establishment or maintenance of cell polarity	biological_process	5	2	5107	3	31258	0.0713498
GO:0006479	protein methylation	biological_process	6	2	5107	3	31258	0.0713498
GO:0032211	negative regulation of telomere maintenance via telomerase	biological_process	13	2	5107	3	31258	0.0713498
GO:0004615	phosphomannomutase activity	molecular_function	7	2	5107	3	31258	0.0713498
GO:0050891	multicellular organismal water homeostasis	biological_process	6	2	5107	3	31258	0.0713498
GO:0032955	regulation of barrier septum assembly	biological_process	9	2	5107	3	31258	0.0713498
GO:0006450	regulation of translational fidelity	biological_process	10	2	5107	3	31258	0.0713498
GO:0008841	dihydrofolate synthase activity	molecular_function	7	2	5107	3	31258	0.0713498
GO:0031357	integral component of chloroplast inner membrane	cellular_component	16	2	5107	3	31258	0.0713498
GO:0010344	seed oilbody biogenesis	biological_process	8	2	5107	3	31258	0.0713498
GO:1901141	regulation of lignin biosynthetic process	biological_process	9	2	5107	3	31258	0.0713498
GO:0051641	cellular localization	biological_process	4	2	5107	3	31258	0.0713498
GO:0045431	flavonol synthase activity	molecular_function	7	2	5107	3	31258	0.0713498
GO:0090071	negative regulation of ribosome biogenesis	biological_process	5	2	5107	3	31258	0.0713498
GO:0033840	NDP-glucose-starch glucosyltransferase activity	molecular_function	8	2	5107	3	31258	0.0713498
GO:0008299	isoprenoid biosynthetic process	biological_process	6	8	5107	28	31258	0.0740555
GO:0000175	3'-5'-exoribonuclease activity	molecular_function	10	8	5107	28	31258	0.0740555
GO:1900865	chloroplast RNA modification	biological_process	10	8	5107	28	31258	0.0740555
GO:0008236	serine-type peptidase activity	molecular_function	7	8	5107	28	31258	0.0740555
GO:0006810	transport	biological_process	5	57	5107	290	31258	0.0752557
GO:0006809	nitric oxide biosynthetic process	biological_process	7	6	5107	19	31258	0.0760927
GO:0010197	polar nucleus fusion	biological_process	7	6	5107	19	31258	0.0760927
GO:0034707	chloride channel complex	cellular_component	8	6	5107	19	31258	0.0760927
GO:0003950	NAD+ ADP-ribosyltransferase activity	molecular_function	7	6	5107	19	31258	0.0760927
GO:0042026	protein refolding	biological_process	8	6	5107	19	31258	0.0760927
GO:0042807	central vacuole	cellular_component	11	6	5107	19	31258	0.0760927
GO:0010030	positive regulation of seed germination	biological_process	10	6	5107	19	31258	0.0760927
GO:0031248	protein acetyltransferase complex	cellular_component	7	6	5107	19	31258	0.0760927
GO:0016614	oxidoreductase activity, acting on CH-OH group of donors	molecular_function	5	9	5107	33	31258	0.0776531
GO:0010431	seed maturation	biological_process	6	9	5107	33	31258	0.0776531
GO:0015297	antiporter activity	molecular_function	7	10	5107	38	31258	0.079863
GO:0009654	photosystem II oxygen evolving complex	cellular_component	10	10	5107	38	31258	0.079863
GO:0004872	receptor activity	molecular_function	3	13	5107	53	31258	0.0814838
GO:0042546	cell wall biogenesis	biological_process	5	12	5107	48	31258	0.0815504
GO:0010555	response to mannitol	biological_process	7	7	5107	24	31258	0.0836009
GO:0006474	N-terminal protein amino acid acetylation	biological_process	9	7	5107	24	31258	0.0836009
GO:0005247	voltage-gated chloride channel activity	molecular_function	11	5	5107	15	31258	0.0836919
GO:0004812	aminoacyl-tRNA ligase activity	molecular_function	7	5	5107	15	31258	0.0836919
GO:0009051	pentose-phosphate shunt, oxidative branch	biological_process	15	5	5107	15	31258	0.0836919
GO:0019722	calcium-mediated signaling	biological_process	9	5	5107	15	31258	0.0836919
GO:0009704	de-etiolation	biological_process	8	5	5107	15	31258	0.0836919
GO:0045493	xylan catabolic process	biological_process	8	5	5107	15	31258	0.0836919
GO:0034388	Pwp2p-containing subcomplex of 90S preribosome	cellular_component	10	5	5107	15	31258	0.0836919
GO:0009409	response to cold	biological_process	5	73	5107	383	31258	0.0856948
GO:0045489	pectin biosynthetic process	biological_process	8	8	5107	29	31258	0.088241
GO:0031519	PcG protein complex	cellular_component	11	4	5107	11	31258	0.0900195
GO:0008184	glycogen phosphorylase activity	molecular_function	8	4	5107	11	31258	0.0900195
GO:0000428	DNA-directed RNA polymerase complex	cellular_component	8	4	5107	11	31258	0.0900195
GO:0008728	GTP diphosphokinase activity	molecular_function	7	4	5107	11	31258	0.0900195
GO:0005980	glycogen catabolic process	biological_process	8	4	5107	11	31258	0.0900195
GO:0010120	camalexin biosynthetic process	biological_process	9	4	5107	11	31258	0.0900195
GO:0004345	glucose-6-phosphate dehydrogenase activity	molecular_function	7	4	5107	11	31258	0.0900195
GO:0016075	rRNA catabolic process	biological_process	10	4	5107	11	31258	0.0900195
GO:0015969	guanosine tetraphosphate metabolic process	biological_process	12	4	5107	11	31258	0.0900195
GO:0042138	meiotic DNA double-strand break formation	biological_process	7	4	5107	11	31258	0.0900195
GO:0004020	adenylylsulfate kinase activity	molecular_function	7	4	5107	11	31258	0.0900195
GO:0001887	selenium compound metabolic process	biological_process	5	3	5107	7	31258	0.091188
GO:0010601	positive regulation of auxin biosynthetic process	biological_process	8	3	5107	7	31258	0.091188
GO:0034457	Mpp10 complex	cellular_component	10	3	5107	7	31258	0.091188
GO:0071492	cellular response to UV-A	biological_process	9	3	5107	7	31258	0.091188
GO:0005675	holo TFIIH complex	cellular_component	10	3	5107	7	31258	0.091188
GO:0009772	photosynthetic electron transport in photosystem II	biological_process	8	3	5107	7	31258	0.091188
GO:0034485	phosphatidylinositol-3,4,5-trisphosphate 5-phosphatase activity	molecular_function	10	3	5107	7	31258	0.091188
GO:0004326	tetrahydrofolylpolyglutamate synthase activity	molecular_function	7	3	5107	7	31258	0.091188
GO:0008409	5'-3' exonuclease activity	molecular_function	8	3	5107	7	31258	0.091188
GO:0007129	synapsis	biological_process	7	3	5107	7	31258	0.091188
GO:0043447	alkane biosynthetic process	biological_process	6	3	5107	7	31258	0.091188
GO:0003844	1,4-alpha-glucan branching enzyme activity	molecular_function	7	3	5107	7	31258	0.091188
GO:0001671	ATPase activator activity	molecular_function	5	3	5107	7	31258	0.091188
GO:0006284	base-excision repair	biological_process	10	13	5107	54	31258	0.0919807
GO:0008553	hydrogen-exporting ATPase activity, phosphorylative mechanism	molecular_function	15	6	5107	20	31258	0.0942882
GO:0098542	defense response to other organism	biological_process	6	6	5107	20	31258	0.0942882
GO:0050660	flavin adenine dinucleotide binding	molecular_function	6	23	5107	107	31258	0.0972972
GO:0051603	proteolysis involved in cellular protein catabolic process	biological_process	8	27	5107	129	31258	0.100363
GO:0004033	aldo-keto reductase (NADP) activity	molecular_function	7	7	5107	25	31258	0.100458
GO:0016773	phosphotransferase activity, alcohol group as acceptor	molecular_function	6	7	5107	25	31258	0.100458
GO:0009723	response to ethylene	biological_process	6	34	5107	168	31258	0.10483
GO:0016132	brassinosteroid biosynthetic process	biological_process	6	11	5107	45	31258	0.105603
GO:0009610	response to symbiotic fungus	biological_process	8	5	5107	16	31258	0.10602
GO:0009960	endosperm development	biological_process	5	5	5107	16	31258	0.10602
GO:0009635	response to herbicide	biological_process	5	5	5107	16	31258	0.10602
GO:0034427	nuclear-transcribed mRNA catabolic process, exonucleolytic, 3'-5'	biological_process	12	5	5107	16	31258	0.10602
GO:0045927	positive regulation of growth	biological_process	5	5	5107	16	31258	0.10602
GO:0009864	induced systemic resistance, jasmonic acid mediated signaling pathway	biological_process	5	5	5107	16	31258	0.10602
GO:0034475	U4 snRNA 3'-end processing	biological_process	13	5	5107	16	31258	0.10602
GO:0006857	oligopeptide transport	biological_process	7	16	5107	71	31258	0.107921
GO:0009705	plant-type vacuole membrane	cellular_component	11	26	5107	125	31258	0.111322
GO:0080167	response to karrikin	biological_process	5	23	5107	109	31258	0.113818
GO:0003727	single-stranded RNA binding	molecular_function	7	6	5107	21	31258	0.114587
GO:0010091	trichome branching	biological_process	9	6	5107	21	31258	0.114587
GO:0016125	sterol metabolic process	biological_process	7	12	5107	51	31258	0.117501
GO:0042936	dipeptide transporter activity	molecular_function	7	4	5107	12	31258	0.118233
GO:0019915	lipid storage	biological_process	6	4	5107	12	31258	0.118233
GO:0015833	peptide transport	biological_process	6	4	5107	12	31258	0.118233
GO:0009561	megagametogenesis	biological_process	8	4	5107	12	31258	0.118233
GO:0071277	cellular response to calcium ion	biological_process	8	4	5107	12	31258	0.118233
GO:1901002	positive regulation of response to salt stress	biological_process	8	4	5107	12	31258	0.118233
GO:0006816	calcium ion transport	biological_process	9	4	5107	12	31258	0.118233
GO:0016602	CCAAT-binding factor complex	cellular_component	10	4	5107	12	31258	0.118233
GO:0042938	dipeptide transport	biological_process	8	4	5107	12	31258	0.118233
GO:0006880	intracellular sequestering of iron ion	biological_process	12	4	5107	12	31258	0.118233
GO:0071421	manganese ion transmembrane transport	biological_process	7	4	5107	12	31258	0.118233
GO:0008381	mechanically-gated ion channel activity	molecular_function	9	7	5107	26	31258	0.119017
GO:0006812	cation transport	biological_process	6	8	5107	31	31258	0.120962
GO:0048510	regulation of timing of transition from vegetative to reproductive phase	biological_process	11	9	5107	36	31258	0.121334
GO:0009535	chloroplast thylakoid membrane	cellular_component	13	107	5107	589	31258	0.124731
GO:0009738	abscisic acid-activated signaling pathway	biological_process	8	47	5107	244	31258	0.125467
GO:0005576	extracellular region	cellular_component	3	224	5107	1277	31258	0.12586
GO:0019918	peptidyl-arginine methylation, to symmetrical-dimethyl arginine	biological_process	10	2	5107	4	31258	0.127399
GO:0006850	mitochondrial pyruvate transport	biological_process	11	2	5107	4	31258	0.127399
GO:0046506	sulfolipid biosynthetic process	biological_process	7	2	5107	4	31258	0.127399
GO:0006572	tyrosine catabolic process	biological_process	9	2	5107	4	31258	0.127399
GO:0047216	inositol 3-alpha-galactosyltransferase activity	molecular_function	8	2	5107	4	31258	0.127399
GO:0070816	phosphorylation of RNA polymerase II C-terminal domain	biological_process	13	2	5107	4	31258	0.127399
GO:0071049	nuclear retention of pre-mRNA with aberrant 3'-ends at the site of transcription	biological_process	13	2	5107	4	31258	0.127399
GO:0000025	maltose catabolic process	biological_process	8	2	5107	4	31258	0.127399
GO:0045156	electron transporter, transferring electrons within the cyclic electron transport pathway of photosynthesis activity	molecular_function	4	2	5107	4	31258	0.127399
GO:2000082	regulation of L-ascorbic acid biosynthetic process	biological_process	9	2	5107	4	31258	0.127399
GO:0000707	meiotic DNA recombinase assembly	biological_process	7	2	5107	4	31258	0.127399
GO:0000124	SAGA complex	cellular_component	10	2	5107	4	31258	0.127399
GO:0010220	positive regulation of vernalization response	biological_process	8	2	5107	4	31258	0.127399
GO:0010291	carotene beta-ring hydroxylase activity	molecular_function	6	2	5107	4	31258	0.127399
GO:0016742	hydroxymethyl-, formyl- and related transferase activity	molecular_function	6	2	5107	4	31258	0.127399
GO:0019216	regulation of lipid metabolic process	biological_process	6	2	5107	4	31258	0.127399
GO:2000068	regulation of defense response to insect	biological_process	8	2	5107	4	31258	0.127399
GO:0004654	polyribonucleotide nucleotidyltransferase activity	molecular_function	7	2	5107	4	31258	0.127399
GO:0046084	adenine biosynthetic process	biological_process	11	2	5107	4	31258	0.127399
GO:0031972	chloroplast intermembrane space	cellular_component	13	2	5107	4	31258	0.127399
GO:0009152	purine ribonucleotide biosynthetic process	biological_process	11	2	5107	4	31258	0.127399
GO:0030288	outer membrane-bounded periplasmic space	cellular_component	7	2	5107	4	31258	0.127399
GO:0071007	U2-type catalytic step 2 spliceosome	cellular_component	10	2	5107	4	31258	0.127399
GO:0043619	regulation of transcription from RNA polymerase II promoter in response to oxidative stress	biological_process	14	2	5107	4	31258	0.127399
GO:0009252	peptidoglycan biosynthetic process	biological_process	9	2	5107	4	31258	0.127399
GO:0036002	pre-mRNA binding	molecular_function	7	2	5107	4	31258	0.127399
GO:0004134	4-alpha-glucanotransferase activity	molecular_function	5	2	5107	4	31258	0.127399
GO:1901708	(+)-3'-hydroxylarreatricin biosynthetic process	biological_process	7	2	5107	4	31258	0.127399
GO:0004638	phosphoribosylaminoimidazole carboxylase activity	molecular_function	7	2	5107	4	31258	0.127399
GO:0010121	arginine catabolic process to proline via ornithine	biological_process	12	2	5107	4	31258	0.127399
GO:0045227	capsule polysaccharide biosynthetic process	biological_process	9	2	5107	4	31258	0.127399
GO:0033358	UDP-L-arabinose biosynthetic process	biological_process	11	2	5107	4	31258	0.127399
GO:0003913	DNA photolyase activity	molecular_function	6	2	5107	4	31258	0.127399
GO:0004639	phosphoribosylaminoimidazolesuccinocarboxamide synthase activity	molecular_function	7	2	5107	4	31258	0.127399
GO:0009790	embryo development	biological_process	6	2	5107	4	31258	0.127399
GO:0033281	TAT protein transport complex	cellular_component	7	2	5107	4	31258	0.127399
GO:0009702	L-arabinokinase activity	molecular_function	8	2	5107	4	31258	0.127399
GO:0000171	ribonuclease MRP activity	molecular_function	8	2	5107	4	31258	0.127399
GO:1901709	(+)-larreatricin metabolic process	biological_process	8	2	5107	4	31258	0.127399
GO:0050373	UDP-arabinose 4-epimerase activity	molecular_function	7	2	5107	4	31258	0.127399
GO:0042389	omega-3 fatty acid desaturase activity	molecular_function	6	2	5107	4	31258	0.127399
GO:0000172	ribonuclease MRP complex	cellular_component	9	2	5107	4	31258	0.127399
GO:0008864	formyltetrahydrofolate deformylase activity	molecular_function	7	2	5107	4	31258	0.127399
GO:0004587	ornithine-oxo-acid transaminase activity	molecular_function	7	2	5107	4	31258	0.127399
GO:0000427	plastid-encoded plastid RNA polymerase complex	cellular_component	11	2	5107	4	31258	0.127399
GO:0009886	post-embryonic morphogenesis	biological_process	7	2	5107	4	31258	0.127399
GO:0004180	carboxypeptidase activity	molecular_function	8	2	5107	4	31258	0.127399
GO:0009671	nitrate:proton symporter activity	molecular_function	10	2	5107	4	31258	0.127399
GO:0033063	Rad51B-Rad51C-Rad51D-XRCC2 complex	cellular_component	11	2	5107	4	31258	0.127399
GO:0035336	long-chain fatty-acyl-CoA metabolic process	biological_process	9	3	5107	8	31258	0.128723
GO:0030795	jasmonate O-methyltransferase activity	molecular_function	8	3	5107	8	31258	0.128723
GO:0017004	cytochrome complex assembly	biological_process	9	3	5107	8	31258	0.128723
GO:0019139	cytokinin dehydrogenase activity	molecular_function	6	3	5107	8	31258	0.128723
GO:0009881	photoreceptor activity	molecular_function	5	3	5107	8	31258	0.128723
GO:0046166	glyceraldehyde-3-phosphate biosynthetic process	biological_process	7	3	5107	8	31258	0.128723
GO:0010190	cytochrome b6f complex assembly	biological_process	10	3	5107	8	31258	0.128723
GO:0005451	monovalent cation:proton antiporter activity	molecular_function	10	3	5107	8	31258	0.128723
GO:0010325	raffinose family oligosaccharide biosynthetic process	biological_process	8	3	5107	8	31258	0.128723
GO:0006336	DNA replication-independent nucleosome assembly	biological_process	13	3	5107	8	31258	0.128723
GO:0009823	cytokinin catabolic process	biological_process	8	3	5107	8	31258	0.128723
GO:0008311	double-stranded DNA 3'-5' exodeoxyribonuclease activity	molecular_function	11	3	5107	8	31258	0.128723
GO:0016123	xanthophyll biosynthetic process	biological_process	10	3	5107	8	31258	0.128723
GO:0004807	triose-phosphate isomerase activity	molecular_function	7	3	5107	8	31258	0.128723
GO:2000652	regulation of secondary cell wall biogenesis	biological_process	8	3	5107	8	31258	0.128723
GO:0090575	RNA polymerase II transcription factor complex	cellular_component	9	3	5107	8	31258	0.128723
GO:0009658	chloroplast organization	biological_process	6	31	5107	155	31258	0.130886
GO:2000024	regulation of leaf development	biological_process	10	5	5107	17	31258	0.13093
GO:0042644	chloroplast nucleoid	cellular_component	13	5	5107	17	31258	0.13093
GO:0005432	calcium:sodium antiporter activity	molecular_function	11	5	5107	17	31258	0.13093
GO:0005384	manganese ion transmembrane transporter activity	molecular_function	11	5	5107	17	31258	0.13093
GO:0010183	pollen tube guidance	biological_process	6	11	5107	47	31258	0.133991
GO:0030599	pectinesterase activity	molecular_function	7	10	5107	42	31258	0.136425
GO:0006949	syncytium formation	biological_process	5	6	5107	22	31258	0.136879
GO:0000176	nuclear exosome (RNase complex)	cellular_component	8	7	5107	27	31258	0.139205
GO:0009631	cold acclimation	biological_process	6	12	5107	53	31258	0.145773
GO:0005516	calmodulin binding	molecular_function	5	45	5107	236	31258	0.147124
GO:2001070	starch binding	molecular_function	6	4	5107	13	31258	0.149708
GO:0006024	glycosaminoglycan biosynthetic process	biological_process	8	4	5107	13	31258	0.149708
GO:0010582	floral meristem determinacy	biological_process	5	4	5107	13	31258	0.149708
GO:0047274	galactinol-sucrose galactosyltransferase activity	molecular_function	8	4	5107	13	31258	0.149708
GO:0006561	proline biosynthetic process	biological_process	10	4	5107	13	31258	0.149708
GO:0001053	plastid sigma factor activity	molecular_function	7	4	5107	13	31258	0.149708
GO:0080186	developmental vegetative growth	biological_process	6	4	5107	13	31258	0.149708
GO:0016987	sigma factor activity	molecular_function	6	4	5107	13	31258	0.149708
GO:0072593	reactive oxygen species metabolic process	biological_process	5	4	5107	13	31258	0.149708
GO:0008893	guanosine-3',5'-bis(diphosphate) 3'-diphosphatase activity	molecular_function	8	4	5107	13	31258	0.149708
GO:0046854	phosphatidylinositol phosphorylation	biological_process	10	4	5107	13	31258	0.149708
GO:0004365	glyceraldehyde-3-phosphate dehydrogenase (NAD+) (phosphorylating) activity	molecular_function	7	4	5107	13	31258	0.149708
GO:0009694	jasmonic acid metabolic process	biological_process	9	4	5107	13	31258	0.149708
GO:0008308	voltage-gated anion channel activity	molecular_function	10	4	5107	13	31258	0.149708
GO:0080044	quercetin 7-O-glucosyltransferase activity	molecular_function	8	40	5107	208	31258	0.149819
GO:0080043	quercetin 3-O-glucosyltransferase activity	molecular_function	8	40	5107	208	31258	0.149819
GO:0006820	anion transport	biological_process	6	10	5107	43	31258	0.153199
GO:0016874	ligase activity	molecular_function	4	31	5107	158	31258	0.15596
GO:0006950	response to stress	biological_process	4	13	5107	59	31258	0.156265
GO:0009749	response to glucose	biological_process	9	9	5107	38	31258	0.156477
GO:0033383	geranyl diphosphate metabolic process	biological_process	8	5	5107	18	31258	0.158184
GO:0018026	peptidyl-lysine monomethylation	biological_process	8	5	5107	18	31258	0.158184
GO:0016621	cinnamoyl-CoA reductase activity	molecular_function	7	5	5107	18	31258	0.158184
GO:0016554	cytidine to uridine editing	biological_process	11	5	5107	18	31258	0.158184
GO:0030026	cellular manganese ion homeostasis	biological_process	11	5	5107	18	31258	0.158184
GO:0042752	regulation of circadian rhythm	biological_process	5	8	5107	33	31258	0.159181
GO:1902600	hydrogen ion transmembrane transport	biological_process	9	8	5107	33	31258	0.159181
GO:0006807	nitrogen compound metabolic process	biological_process	4	6	5107	23	31258	0.161016
GO:0018708	thiol S-methyltransferase activity	molecular_function	8	1	5107	1	31258	0.163382
GO:0004309	exopolyphosphatase activity	molecular_function	8	1	5107	1	31258	0.163382
GO:0004657	proline dehydrogenase activity	molecular_function	6	1	5107	1	31258	0.163382
GO:0004320	oleoyl-[acyl-carrier-protein] hydrolase activity	molecular_function	9	1	5107	1	31258	0.163382
GO:0004305	ethanolamine kinase activity	molecular_function	7	1	5107	1	31258	0.163382
GO:0006562	proline catabolic process	biological_process	10	1	5107	1	31258	0.163382
GO:0010327	acetyl CoA:(Z)-3-hexen-1-ol acetyltransferase activity	molecular_function	9	1	5107	1	31258	0.163382
GO:0004844	uracil DNA N-glycosylase activity	molecular_function	9	1	5107	1	31258	0.163382
GO:0010360	negative regulation of anion channel activity	biological_process	10	1	5107	1	31258	0.163382
GO:0055081	anion homeostasis	biological_process	8	1	5107	1	31258	0.163382
GO:0043240	Fanconi anaemia nuclear complex	cellular_component	13	1	5107	1	31258	0.163382
GO:0004424	imidazoleglycerol-phosphate dehydratase activity	molecular_function	7	1	5107	1	31258	0.163382
GO:0071978	bacterial-type flagellum-dependent swarming motility	biological_process	10	1	5107	1	31258	0.163382
GO:0004015	adenosylmethionine-8-amino-7-oxononanoate transaminase activity	molecular_function	7	1	5107	1	31258	0.163382
GO:0048451	petal formation	biological_process	8	1	5107	1	31258	0.163382
GO:0042371	vitamin K biosynthetic process	biological_process	8	1	5107	1	31258	0.163382
GO:0006354	DNA-templated transcription, elongation	biological_process	9	1	5107	1	31258	0.163382
GO:0071433	cell wall repair	biological_process	6	1	5107	1	31258	0.163382
GO:0009372	quorum sensing	biological_process	6	1	5107	1	31258	0.163382
GO:0005221	intracellular cyclic nucleotide activated cation channel activity	molecular_function	11	1	5107	1	31258	0.163382
GO:1901969	positive regulation of polynucleotide 3'-phosphatase activity	biological_process	9	1	5107	1	31258	0.163382
GO:0006266	DNA ligation	biological_process	9	1	5107	1	31258	0.163382
GO:0031588	nucleotide-activated protein kinase complex	cellular_component	7	1	5107	1	31258	0.163382
GO:0016295	myristoyl-[acyl-carrier-protein] hydrolase activity	molecular_function	9	1	5107	1	31258	0.163382
GO:0097502	mannosylation	biological_process	8	1	5107	1	31258	0.163382
GO:0052832	inositol monophosphate 3-phosphatase activity	molecular_function	10	1	5107	1	31258	0.163382
GO:0048461	flower structural organization	biological_process	6	1	5107	1	31258	0.163382
GO:0010349	L-galactose dehydrogenase activity	molecular_function	7	1	5107	1	31258	0.163382
GO:0010254	nectary development	biological_process	5	1	5107	1	31258	0.163382
GO:1990137	plant seed peroxidase activity	molecular_function	6	1	5107	1	31258	0.163382
GO:0016633	galactonolactone dehydrogenase activity	molecular_function	7	1	5107	1	31258	0.163382
GO:0000076	DNA replication checkpoint	biological_process	9	1	5107	1	31258	0.163382
GO:0030410	nicotianamine synthase activity	molecular_function	6	1	5107	1	31258	0.163382
GO:0010226	response to lithium ion	biological_process	7	1	5107	1	31258	0.163382
GO:0052833	inositol monophosphate 4-phosphatase activity	molecular_function	10	1	5107	1	31258	0.163382
GO:2000232	regulation of rRNA processing	biological_process	12	1	5107	1	31258	0.163382
GO:0033946	xyloglucan-specific endo-beta-1,4-glucanase activity	molecular_function	8	1	5107	1	31258	0.163382
GO:0047545	2-hydroxyglutarate dehydrogenase activity	molecular_function	6	1	5107	1	31258	0.163382
GO:0003868	4-hydroxyphenylpyruvate dioxygenase activity	molecular_function	7	1	5107	1	31258	0.163382
GO:1990019	protein storage vacuole organization	biological_process	6	1	5107	1	31258	0.163382
GO:0044391	ribosomal subunit	cellular_component	10	1	5107	1	31258	0.163382
GO:0080180	2-methylguanosine metabolic process	biological_process	12	1	5107	1	31258	0.163382
GO:1990110	callus formation	biological_process	5	1	5107	1	31258	0.163382
GO:1900035	negative regulation of cellular response to heat	biological_process	8	1	5107	1	31258	0.163382
GO:0009234	menaquinone biosynthetic process	biological_process	8	1	5107	1	31258	0.163382
GO:0033557	Slx1-Slx4 complex	cellular_component	13	1	5107	1	31258	0.163382
GO:0015136	sialic acid transmembrane transporter activity	molecular_function	8	1	5107	1	31258	0.163382
GO:0046396	D-galacturonate metabolic process	biological_process	11	1	5107	1	31258	0.163382
GO:0009661	chromoplast organization	biological_process	6	1	5107	1	31258	0.163382
GO:0034618	arginine binding	molecular_function	8	1	5107	1	31258	0.163382
GO:0015739	sialic acid transport	biological_process	9	1	5107	1	31258	0.163382
GO:0003991	acetylglutamate kinase activity	molecular_function	7	1	5107	1	31258	0.163382
GO:0090065	regulation of production of siRNA involved in RNA interference	biological_process	13	1	5107	1	31258	0.163382
GO:0016854	racemase and epimerase activity	molecular_function	5	1	5107	1	31258	0.163382
GO:0010347	L-galactose-1-phosphate phosphatase activity	molecular_function	11	1	5107	1	31258	0.163382
GO:0048629	trichome patterning	biological_process	8	1	5107	1	31258	0.163382
GO:0046148	pigment biosynthetic process	biological_process	6	1	5107	1	31258	0.163382
GO:0016296	palmitoyl-[acyl-carrier-protein] hydrolase activity	molecular_function	9	1	5107	1	31258	0.163382
GO:0080169	cellular response to boron-containing substance deprivation	biological_process	9	1	5107	1	31258	0.163382
GO:0071260	cellular response to mechanical stimulus	biological_process	6	1	5107	1	31258	0.163382
GO:0043039	tRNA aminoacylation	biological_process	11	1	5107	1	31258	0.163382
GO:0050960	detection of temperature stimulus involved in thermoception	biological_process	10	1	5107	1	31258	0.163382
GO:0006271	DNA strand elongation involved in DNA replication	biological_process	11	1	5107	1	31258	0.163382
GO:0004109	coproporphyrinogen oxidase activity	molecular_function	7	1	5107	1	31258	0.163382
GO:1990234	transferase complex	cellular_component	6	1	5107	1	31258	0.163382
GO:0045792	negative regulation of cell size	biological_process	7	1	5107	1	31258	0.163382
GO:0071731	response to nitric oxide	biological_process	7	1	5107	1	31258	0.163382
GO:0008318	protein prenyltransferase activity	molecular_function	7	1	5107	1	31258	0.163382
GO:0005522	profilin binding	molecular_function	5	1	5107	1	31258	0.163382
GO:0042306	regulation of protein import into nucleus	biological_process	9	1	5107	1	31258	0.163382
GO:0032927	positive regulation of activin receptor signaling pathway	biological_process	12	1	5107	1	31258	0.163382
GO:0072511	divalent inorganic cation transport	biological_process	7	1	5107	1	31258	0.163382
GO:1900088	regulation of inositol biosynthetic process	biological_process	8	1	5107	1	31258	0.163382
GO:0010434	bract formation	biological_process	11	1	5107	1	31258	0.163382
GO:1901017	negative regulation of potassium ion transmembrane transporter activity	biological_process	10	1	5107	1	31258	0.163382
GO:0071977	bacterial-type flagellum-dependent swimming motility	biological_process	10	1	5107	1	31258	0.163382
GO:0052917	dol-P-Man:Man(7)GlcNAc(2)-PP-Dol alpha-1,6-mannosyltransferase activity	molecular_function	9	1	5107	1	31258	0.163382
GO:0006114	glycerol biosynthetic process	biological_process	8	1	5107	1	31258	0.163382
GO:0018023	peptidyl-lysine trimethylation	biological_process	8	1	5107	1	31258	0.163382
GO:0052576	carbohydrate storage	biological_process	6	1	5107	1	31258	0.163382
GO:0009593	detection of chemical stimulus	biological_process	5	1	5107	1	31258	0.163382
GO:0071633	dihydroceramidase activity	molecular_function	7	1	5107	1	31258	0.163382
GO:0033614	chloroplast proton-transporting ATP synthase complex assembly	biological_process	7	1	5107	1	31258	0.163382
GO:0009852	auxin catabolic process	biological_process	6	1	5107	1	31258	0.163382
GO:0000289	nuclear-transcribed mRNA poly(A) tail shortening	biological_process	12	1	5107	1	31258	0.163382
GO:0006116	NADH oxidation	biological_process	14	1	5107	1	31258	0.163382
GO:0033384	geranyl diphosphate biosynthetic process	biological_process	8	1	5107	1	31258	0.163382
GO:0052906	tRNA (guanine(37)-N(1))-methyltransferase activity	molecular_function	11	1	5107	1	31258	0.163382
GO:0051990	(R)-2-hydroxyglutarate dehydrogenase activity	molecular_function	6	1	5107	1	31258	0.163382
GO:0004586	ornithine decarboxylase activity	molecular_function	7	1	5107	1	31258	0.163382
GO:0032454	histone demethylase activity (H3-K9 specific)	molecular_function	6	1	5107	1	31258	0.163382
GO:0015211	purine nucleoside transmembrane transporter activity	molecular_function	8	1	5107	1	31258	0.163382
GO:0048703	embryonic viscerocranium morphogenesis	biological_process	12	1	5107	1	31258	0.163382
GO:0004411	homogentisate 1,2-dioxygenase activity	molecular_function	7	1	5107	1	31258	0.163382
GO:0050313	sulfur dioxygenase activity	molecular_function	7	1	5107	1	31258	0.163382
GO:0000041	transition metal ion transport	biological_process	8	1	5107	1	31258	0.163382
GO:0044010	single-species biofilm formation	biological_process	6	1	5107	1	31258	0.163382
GO:0005242	inward rectifier potassium channel activity	molecular_function	12	1	5107	1	31258	0.163382
GO:0016653	oxidoreductase activity, acting on NAD(P)H, heme protein as acceptor	molecular_function	6	1	5107	1	31258	0.163382
GO:0017168	5-oxoprolinase (ATP-hydrolyzing) activity	molecular_function	7	1	5107	1	31258	0.163382
GO:0047951	glutathione thiolesterase activity	molecular_function	7	1	5107	1	31258	0.163382
GO:0071424	rRNA (cytosine-N4-)-methyltransferase activity	molecular_function	8	1	5107	1	31258	0.163382
GO:0030418	nicotianamine biosynthetic process	biological_process	9	1	5107	1	31258	0.163382
GO:0050974	detection of mechanical stimulus involved in sensory perception	biological_process	9	1	5107	1	31258	0.163382
GO:0000121	glycerol-1-phosphatase activity	molecular_function	8	1	5107	1	31258	0.163382
GO:0052636	arabinosyltransferase activity	molecular_function	7	1	5107	1	31258	0.163382
GO:0008923	lysine decarboxylase activity	molecular_function	7	1	5107	1	31258	0.163382
GO:0009243	O antigen biosynthetic process	biological_process	9	1	5107	1	31258	0.163382
GO:1901972	positive regulation of DNA-5-methylcytosine glycosylase activity	biological_process	8	1	5107	1	31258	0.163382
GO:0052925	dol-P-Man:Man(5)GlcNAc(2)-PP-Dol alpha-1,3-mannosyltransferase activity	molecular_function	9	1	5107	1	31258	0.163382
GO:0010597	green leaf volatile biosynthetic process	biological_process	10	1	5107	1	31258	0.163382
GO:0004141	dethiobiotin synthase activity	molecular_function	7	1	5107	1	31258	0.163382
GO:0015854	guanine transport	biological_process	7	1	5107	1	31258	0.163382
GO:0055068	cobalt ion homeostasis	biological_process	11	1	5107	1	31258	0.163382
GO:0010184	cytokinin transport	biological_process	6	1	5107	1	31258	0.163382
GO:0015087	cobalt ion transmembrane transporter activity	molecular_function	11	1	5107	1	31258	0.163382
GO:0042821	pyridoxal biosynthetic process	biological_process	9	1	5107	1	31258	0.163382
GO:0004848	ureidoglycolate hydrolase activity	molecular_function	7	1	5107	1	31258	0.163382
GO:0006824	cobalt ion transport	biological_process	9	1	5107	1	31258	0.163382
GO:0042362	fat-soluble vitamin biosynthetic process	biological_process	7	1	5107	1	31258	0.163382
GO:0070063	RNA polymerase binding	molecular_function	6	1	5107	1	31258	0.163382
GO:0000738	DNA catabolic process, exonucleolytic	biological_process	9	1	5107	1	31258	0.163382
GO:1900091	regulation of raffinose biosynthetic process	biological_process	10	1	5107	1	31258	0.163382
GO:0046184	aldehyde biosynthetic process	biological_process	6	1	5107	1	31258	0.163382
GO:0033386	geranylgeranyl diphosphate biosynthetic process	biological_process	8	1	5107	1	31258	0.163382
GO:0010430	fatty acid omega-oxidation	biological_process	11	1	5107	1	31258	0.163382
GO:0007263	nitric oxide mediated signal transduction	biological_process	9	1	5107	1	31258	0.163382
GO:0016972	thiol oxidase activity	molecular_function	7	1	5107	1	31258	0.163382
GO:0042820	vitamin B6 catabolic process	biological_process	8	1	5107	1	31258	0.163382
GO:0010176	homogentisate phytyltransferase activity	molecular_function	8	1	5107	1	31258	0.163382
GO:0071435	potassium ion export	biological_process	8	1	5107	1	31258	0.163382
GO:2000032	regulation of secondary shoot formation	biological_process	7	1	5107	1	31258	0.163382
GO:0019307	mannose biosynthetic process	biological_process	9	1	5107	1	31258	0.163382
GO:0048571	long-day photoperiodism	biological_process	8	1	5107	1	31258	0.163382
GO:0002196	Ser-tRNA(Ala) hydrolase activity	molecular_function	8	1	5107	1	31258	0.163382
GO:1990050	phosphatidic acid transporter activity	molecular_function	7	1	5107	1	31258	0.163382
GO:0008935	1,4-dihydroxy-2-naphthoyl-CoA synthase activity	molecular_function	7	1	5107	1	31258	0.163382
GO:0015439	heme-transporting ATPase activity	molecular_function	13	1	5107	1	31258	0.163382
GO:0015267	channel activity	molecular_function	6	1	5107	1	31258	0.163382
GO:0033387	putrescine biosynthetic process from ornithine	biological_process	11	1	5107	1	31258	0.163382
GO:0016707	gibberellin 3-beta-dioxygenase activity	molecular_function	7	1	5107	1	31258	0.163382
GO:0009954	proximal/distal pattern formation	biological_process	8	1	5107	1	31258	0.163382
GO:0009875	pollen-pistil interaction	biological_process	6	1	5107	1	31258	0.163382
GO:0071311	cellular response to acetate	biological_process	7	1	5107	1	31258	0.163382
GO:0000773	phosphatidyl-N-methylethanolamine N-methyltransferase activity	molecular_function	8	1	5107	1	31258	0.163382
GO:0010133	proline catabolic process to glutamate	biological_process	11	1	5107	1	31258	0.163382
GO:0042579	microbody	cellular_component	9	1	5107	1	31258	0.163382
GO:0015853	adenine transport	biological_process	7	1	5107	1	31258	0.163382
GO:0071900	regulation of protein serine/threonine kinase activity	biological_process	11	1	5107	1	31258	0.163382
GO:0018342	protein prenylation	biological_process	8	1	5107	1	31258	0.163382
GO:0004060	arylamine N-acetyltransferase activity	molecular_function	9	1	5107	1	31258	0.163382
GO:0055063	sulfate ion homeostasis	biological_process	10	1	5107	1	31258	0.163382
GO:0005456	CMP-N-acetylneuraminate transmembrane transporter activity	molecular_function	9	1	5107	1	31258	0.163382
GO:0043136	glycerol-3-phosphatase activity	molecular_function	8	1	5107	1	31258	0.163382
GO:0047480	UDP-N-acetylmuramoyl-tripeptide-D-alanyl-D-alanine ligase activity	molecular_function	7	1	5107	1	31258	0.163382
GO:0033728	divinyl chlorophyllide a 8-vinyl-reductase activity	molecular_function	7	1	5107	1	31258	0.163382
GO:0000964	mitochondrial RNA 5'-end processing	biological_process	11	1	5107	1	31258	0.163382
GO:1902975	mitotic DNA replication initiation	biological_process	14	1	5107	1	31258	0.163382
GO:0072708	response to sorbitol	biological_process	7	1	5107	1	31258	0.163382
GO:0001093	TFIIB-class transcription factor binding	molecular_function	8	1	5107	1	31258	0.163382
GO:1902983	DNA strand elongation involved in mitotic DNA replication	biological_process	14	1	5107	1	31258	0.163382
GO:0000033	alpha-1,3-mannosyltransferase activity	molecular_function	8	1	5107	1	31258	0.163382
GO:0050236	pyridoxine:NADP 4-dehydrogenase activity	molecular_function	8	1	5107	1	31258	0.163382
GO:0050515	4-(cytidine 5'-diphospho)-2-C-methyl-D-erythritol kinase activity	molecular_function	7	1	5107	1	31258	0.163382
GO:0006386	termination of RNA polymerase III transcription	biological_process	10	1	5107	1	31258	0.163382
GO:0000448	cleavage in ITS2 between 5.8S rRNA and LSU-rRNA of tricistronic rRNA transcript (SSU-rRNA, 5.8S rRNA, LSU-rRNA)	biological_process	14	1	5107	1	31258	0.163382
GO:0000152	nuclear ubiquitin ligase complex	cellular_component	8	1	5107	1	31258	0.163382
GO:0046593	mandelonitrile lyase activity	molecular_function	7	1	5107	1	31258	0.163382
GO:0080108	S-alkylthiohydroximate lyase activity	molecular_function	6	1	5107	1	31258	0.163382
GO:0051744	3,8-divinyl protochlorophyllide a 8-vinyl reductase activity	molecular_function	5	1	5107	1	31258	0.163382
GO:0070361	mitochondrial light strand promoter anti-sense binding	molecular_function	9	1	5107	1	31258	0.163382
GO:0080049	L-gulono-1,4-lactone dehydrogenase activity	molecular_function	7	1	5107	1	31258	0.163382
GO:0017046	peptide hormone binding	molecular_function	6	1	5107	1	31258	0.163382
GO:0035444	nickel cation transmembrane transport	biological_process	7	1	5107	1	31258	0.163382
GO:0006784	heme a biosynthetic process	biological_process	10	1	5107	1	31258	0.163382
GO:0008470	isovaleryl-CoA dehydrogenase activity	molecular_function	7	1	5107	1	31258	0.163382
GO:0033793	aureusidin synthase activity	molecular_function	7	1	5107	1	31258	0.163382
GO:0080101	phosphatidyl-N-dimethylethanolamine N-methyltransferase activity	molecular_function	8	1	5107	1	31258	0.163382
GO:0045892	negative regulation of transcription, DNA-templated	biological_process	12	24	5107	120	31258	0.166951
GO:0032040	small-subunit processome	cellular_component	9	20	5107	98	31258	0.168916
GO:0016491	oxidoreductase activity	molecular_function	4	62	5107	337	31258	0.169581
GO:0000922	spindle pole	cellular_component	10	3	5107	9	31258	0.170596
GO:0016929	SUMO-specific protease activity	molecular_function	9	3	5107	9	31258	0.170596
GO:0005345	purine nucleobase transmembrane transporter activity	molecular_function	8	3	5107	9	31258	0.170596
GO:0009942	longitudinal axis specification	biological_process	6	3	5107	9	31258	0.170596
GO:0004751	ribose-5-phosphate isomerase activity	molecular_function	7	3	5107	9	31258	0.170596
GO:0045039	protein import into mitochondrial inner membrane	biological_process	8	3	5107	9	31258	0.170596
GO:0009247	glycolipid biosynthetic process	biological_process	7	3	5107	9	31258	0.170596
GO:0006863	purine nucleobase transport	biological_process	6	3	5107	9	31258	0.170596
GO:0046873	metal ion transmembrane transporter activity	molecular_function	9	3	5107	9	31258	0.170596
GO:0005262	calcium channel activity	molecular_function	10	3	5107	9	31258	0.170596
GO:0033500	carbohydrate homeostasis	biological_process	7	3	5107	9	31258	0.170596
GO:0019563	glycerol catabolic process	biological_process	8	3	5107	9	31258	0.170596
GO:0015630	microtubule cytoskeleton	cellular_component	10	3	5107	9	31258	0.170596
GO:0007231	osmosensory signaling pathway	biological_process	7	3	5107	9	31258	0.170596
GO:0009311	oligosaccharide metabolic process	biological_process	7	3	5107	9	31258	0.170596
GO:0009819	drought recovery	biological_process	6	3	5107	9	31258	0.170596
GO:0016788	hydrolase activity, acting on ester bonds	molecular_function	5	21	5107	104	31258	0.174422
GO:0019898	extrinsic component of membrane	cellular_component	5	19	5107	93	31258	0.175204
GO:0006869	lipid transport	biological_process	5	17	5107	82	31258	0.175221
GO:0007166	cell surface receptor signaling pathway	biological_process	7	22	5107	110	31258	0.179553
GO:0006730	one-carbon metabolic process	biological_process	5	8	5107	34	31258	0.18017
GO:0030267	glyoxylate reductase (NADP) activity	molecular_function	7	4	5107	14	31258	0.183942
GO:0003825	alpha,alpha-trehalose-phosphate synthase (UDP-forming) activity	molecular_function	8	4	5107	14	31258	0.183942
GO:0047652	allantoate deiminase activity	molecular_function	7	4	5107	14	31258	0.183942
GO:0042343	indole glucosinolate metabolic process	biological_process	7	4	5107	14	31258	0.183942
GO:0048467	gynoecium development	biological_process	6	4	5107	14	31258	0.183942
GO:0031463	Cul3-RING ubiquitin ligase complex	cellular_component	9	7	5107	29	31258	0.184046
GO:0010105	negative regulation of ethylene-activated signaling pathway	biological_process	10	7	5107	29	31258	0.184046
GO:0005615	extracellular space	cellular_component	5	21	5107	105	31258	0.186334
GO:0009944	polarity specification of adaxial/abaxial axis	biological_process	10	6	5107	24	31258	0.186821
GO:0080022	primary root development	biological_process	9	6	5107	24	31258	0.186821
GO:0047262	polygalacturonate 4-alpha-galacturonosyltransferase activity	molecular_function	7	6	5107	24	31258	0.186821
GO:0051225	spindle assembly	biological_process	8	5	5107	19	31258	0.187502
GO:0071577	zinc II ion transmembrane transport	biological_process	7	5	5107	19	31258	0.187502
GO:0071230	cellular response to amino acid stimulus	biological_process	7	2	5107	5	31258	0.189924
GO:0031118	rRNA pseudouridine synthesis	biological_process	13	2	5107	5	31258	0.189924
GO:0006723	cuticle hydrocarbon biosynthetic process	biological_process	5	2	5107	5	31258	0.189924
GO:0005950	anthranilate synthase complex	cellular_component	9	2	5107	5	31258	0.189924
GO:0046500	S-adenosylmethionine metabolic process	biological_process	11	2	5107	5	31258	0.189924
GO:0008066	glutamate receptor activity	molecular_function	6	2	5107	5	31258	0.189924
GO:0008934	inositol monophosphate 1-phosphatase activity	molecular_function	10	2	5107	5	31258	0.189924
GO:0080117	secondary growth	biological_process	5	2	5107	5	31258	0.189924
GO:0046785	microtubule polymerization	biological_process	8	2	5107	5	31258	0.189924
GO:0004623	phospholipase A2 activity	molecular_function	8	2	5107	5	31258	0.189924
GO:0006021	inositol biosynthetic process	biological_process	7	2	5107	5	31258	0.189924
GO:0006754	ATP biosynthetic process	biological_process	11	2	5107	5	31258	0.189924
GO:0010106	cellular response to iron ion starvation	biological_process	9	2	5107	5	31258	0.189924
GO:0003958	NADPH-hemoprotein reductase activity	molecular_function	7	2	5107	5	31258	0.189924
GO:0009977	proton motive force dependent protein transmembrane transporter activity	molecular_function	7	2	5107	5	31258	0.189924
GO:0034757	negative regulation of iron ion transport	biological_process	11	2	5107	5	31258	0.189924
GO:0071034	CUT catabolic process	biological_process	10	2	5107	5	31258	0.189924
GO:0006152	purine nucleoside catabolic process	biological_process	9	2	5107	5	31258	0.189924
GO:0008477	purine nucleosidase activity	molecular_function	7	2	5107	5	31258	0.189924
GO:0000280	nuclear division	biological_process	6	2	5107	5	31258	0.189924
GO:0019544	arginine catabolic process to glutamate	biological_process	11	2	5107	5	31258	0.189924
GO:0042300	beta-amyrin synthase activity	molecular_function	7	2	5107	5	31258	0.189924
GO:0047513	1,2-alpha-L-fucosidase activity	molecular_function	9	2	5107	5	31258	0.189924
GO:0004828	serine-tRNA ligase activity	molecular_function	8	2	5107	5	31258	0.189924
GO:0035265	organ growth	biological_process	5	2	5107	5	31258	0.189924
GO:0070682	proteasome regulatory particle assembly	biological_process	10	2	5107	5	31258	0.189924
GO:0031120	snRNA pseudouridine synthesis	biological_process	11	2	5107	5	31258	0.189924
GO:0052096	formation by symbiont of syncytium involving giant cell for nutrient acquisition from host	biological_process	8	2	5107	5	31258	0.189924
GO:0045132	meiotic chromosome segregation	biological_process	6	2	5107	5	31258	0.189924
GO:1901348	positive regulation of secondary cell wall biogenesis	biological_process	8	2	5107	5	31258	0.189924
GO:0000737	DNA catabolic process, endonucleolytic	biological_process	9	2	5107	5	31258	0.189924
GO:0006399	tRNA metabolic process	biological_process	10	2	5107	5	31258	0.189924
GO:0048759	xylem vessel member cell differentiation	biological_process	7	2	5107	5	31258	0.189924
GO:0052658	inositol-1,4,5-trisphosphate 5-phosphatase activity	molecular_function	10	2	5107	5	31258	0.189924
GO:0005337	nucleoside transmembrane transporter activity	molecular_function	7	2	5107	5	31258	0.189924
GO:0006434	seryl-tRNA aminoacylation	biological_process	13	2	5107	5	31258	0.189924
GO:0010385	double-stranded methylated DNA binding	molecular_function	9	2	5107	5	31258	0.189924
GO:0042276	error-prone translesion synthesis	biological_process	10	2	5107	5	31258	0.189924
GO:0052659	inositol-1,3,4,5-tetrakisphosphate 5-phosphatase activity	molecular_function	10	2	5107	5	31258	0.189924
GO:0016747	transferase activity, transferring acyl groups other than amino-acyl groups	molecular_function	6	20	5107	100	31258	0.193469
GO:0052696	flavonoid glucuronidation	biological_process	12	42	5107	225	31258	0.194024
GO:0009617	response to bacterium	biological_process	7	23	5107	117	31258	0.195957
GO:0009637	response to blue light	biological_process	7	11	5107	51	31258	0.201498
GO:0042802	identical protein binding	molecular_function	5	31	5107	163	31258	0.203366
GO:0010218	response to far red light	biological_process	8	10	5107	46	31258	0.209145
GO:0071944	cell periphery	cellular_component	5	10	5107	46	31258	0.209145
GO:0020037	heme binding	molecular_function	6	30	5107	158	31258	0.210672
GO:0008152	metabolic process	biological_process	3	34	5107	181	31258	0.211722
GO:0016671	oxidoreductase activity, acting on a sulfur group of donors, disulfide as acceptor	molecular_function	6	12	5107	57	31258	0.21177
GO:0006400	tRNA modification	biological_process	12	6	5107	25	31258	0.214094
GO:0006349	regulation of gene expression by genetic imprinting	biological_process	8	6	5107	25	31258	0.214094
GO:0004439	phosphatidylinositol-4,5-bisphosphate 5-phosphatase activity	molecular_function	10	6	5107	25	31258	0.214094
GO:0050665	hydrogen peroxide biosynthetic process	biological_process	6	3	5107	10	31258	0.215639
GO:0045549	9-cis-epoxycarotenoid dioxygenase activity	molecular_function	8	3	5107	10	31258	0.215639
GO:0010297	heteropolysaccharide binding	molecular_function	6	3	5107	10	31258	0.215639
GO:0008430	selenium binding	molecular_function	4	3	5107	10	31258	0.215639
GO:0035251	UDP-glucosyltransferase activity	molecular_function	7	3	5107	10	31258	0.215639
GO:2001141	regulation of RNA biosynthetic process	biological_process	9	3	5107	10	31258	0.215639
GO:0045165	cell fate commitment	biological_process	7	3	5107	10	31258	0.215639
GO:0006259	DNA metabolic process	biological_process	8	3	5107	10	31258	0.215639
GO:0003955	NAD(P)H dehydrogenase (quinone) activity	molecular_function	7	3	5107	10	31258	0.215639
GO:0004335	galactokinase activity	molecular_function	8	3	5107	10	31258	0.215639
GO:0016655	oxidoreductase activity, acting on NAD(P)H, quinone or similar compound as acceptor	molecular_function	6	3	5107	10	31258	0.215639
GO:0045851	pH reduction	biological_process	11	3	5107	10	31258	0.215639
GO:0009231	riboflavin biosynthetic process	biological_process	8	3	5107	10	31258	0.215639
GO:0042406	extrinsic component of endoplasmic reticulum membrane	cellular_component	12	3	5107	10	31258	0.215639
GO:0016120	carotene biosynthetic process	biological_process	8	3	5107	10	31258	0.215639
GO:0010025	wax biosynthetic process	biological_process	5	9	5107	41	31258	0.217123
GO:0015706	nitrate transport	biological_process	8	5	5107	20	31258	0.218573
GO:0050982	detection of mechanical stimulus	biological_process	6	5	5107	20	31258	0.218573
GO:0048868	pollen tube development	biological_process	5	5	5107	20	31258	0.218573
GO:0009501	amyloplast	cellular_component	10	5	5107	20	31258	0.218573
GO:0000156	phosphorelay response regulator activity	molecular_function	5	5	5107	20	31258	0.218573
GO:0015491	cation:cation antiporter activity	molecular_function	9	5	5107	20	31258	0.218573
GO:0045735	nutrient reservoir activity	molecular_function	3	5	5107	20	31258	0.218573
GO:0009269	response to desiccation	biological_process	6	5	5107	20	31258	0.218573
GO:0010501	RNA secondary structure unwinding	biological_process	9	23	5107	119	31258	0.22023
GO:0019825	oxygen binding	molecular_function	4	11	5107	52	31258	0.220354
GO:0009052	pentose-phosphate shunt, non-oxidative branch	biological_process	15	4	5107	15	31258	0.220397
GO:0004373	glycogen (starch) synthase activity	molecular_function	8	4	5107	15	31258	0.220397
GO:0009927	histidine phosphotransfer kinase activity	molecular_function	7	4	5107	15	31258	0.220397
GO:1900056	negative regulation of leaf senescence	biological_process	12	4	5107	15	31258	0.220397
GO:0048366	leaf development	biological_process	9	24	5107	125	31258	0.224215
GO:0046910	pectinesterase inhibitor activity	molecular_function	5	8	5107	36	31258	0.225414
GO:0006364	rRNA processing	biological_process	11	19	5107	97	31258	0.228468
GO:0005983	starch catabolic process	biological_process	8	10	5107	47	31258	0.229457
GO:0009640	photomorphogenesis	biological_process	7	12	5107	58	31258	0.230005
GO:0016567	protein ubiquitination	biological_process	10	69	5107	387	31258	0.230756
GO:0006270	DNA replication initiation	biological_process	11	7	5107	31	31258	0.233958
GO:0005217	intracellular ligand-gated ion channel activity	molecular_function	10	7	5107	31	31258	0.233958
GO:0004970	ionotropic glutamate receptor activity	molecular_function	7	7	5107	31	31258	0.233958
GO:0009543	chloroplast thylakoid lumen	cellular_component	13	18	5107	92	31258	0.237784
GO:0043424	protein histidine kinase binding	molecular_function	8	9	5107	42	31258	0.239132
GO:0010287	plastoglobule	cellular_component	13	29	5107	155	31258	0.240631
GO:0009789	positive regulation of abscisic acid-activated signaling pathway	biological_process	10	6	5107	26	31258	0.242617
GO:0051537	2 iron, 2 sulfur cluster binding	molecular_function	6	14	5107	70	31258	0.245796
GO:0046982	protein heterodimerization activity	molecular_function	6	20	5107	104	31258	0.247372
GO:0000786	nucleosome	cellular_component	12	8	5107	37	31258	0.249436
GO:0016757	transferase activity, transferring glycosyl groups	molecular_function	5	76	5107	431	31258	0.24994
GO:0080156	mitochondrial mRNA modification	biological_process	11	10	5107	48	31258	0.250477
GO:0007005	mitochondrion organization	biological_process	5	5	5107	21	31258	0.251069
GO:0071215	cellular response to abscisic acid stimulus	biological_process	7	5	5107	21	31258	0.251069
GO:0003918	DNA topoisomerase type II (ATP-hydrolyzing) activity	molecular_function	12	5	5107	21	31258	0.251069
GO:0015198	oligopeptide transporter activity	molecular_function	6	5	5107	21	31258	0.251069
GO:0043527	tRNA methyltransferase complex	cellular_component	9	2	5107	6	31258	0.255314
GO:0002084	protein depalmitoylation	biological_process	9	2	5107	6	31258	0.255314
GO:0031298	replication fork protection complex	cellular_component	13	2	5107	6	31258	0.255314
GO:0048438	floral whorl development	biological_process	5	2	5107	6	31258	0.255314
GO:0005344	oxygen transporter activity	molecular_function	5	2	5107	6	31258	0.255314
GO:0080153	negative regulation of reductive pentose-phosphate cycle	biological_process	10	2	5107	6	31258	0.255314
GO:0004594	pantothenate kinase activity	molecular_function	7	2	5107	6	31258	0.255314
GO:0015976	carbon utilization	biological_process	4	2	5107	6	31258	0.255314
GO:0006020	inositol metabolic process	biological_process	6	2	5107	6	31258	0.255314
GO:0008686	3,4-dihydroxy-2-butanone-4-phosphate synthase activity	molecular_function	6	2	5107	6	31258	0.255314
GO:0031937	positive regulation of chromatin silencing	biological_process	13	2	5107	6	31258	0.255314
GO:0008725	DNA-3-methyladenine glycosylase activity	molecular_function	10	2	5107	6	31258	0.255314
GO:0046480	galactolipid galactosyltransferase activity	molecular_function	8	2	5107	6	31258	0.255314
GO:0045653	negative regulation of megakaryocyte differentiation	biological_process	10	2	5107	6	31258	0.255314
GO:0016151	nickel cation binding	molecular_function	8	2	5107	6	31258	0.255314
GO:0000914	phragmoplast assembly	biological_process	9	2	5107	6	31258	0.255314
GO:0051382	kinetochore assembly	biological_process	7	2	5107	6	31258	0.255314
GO:0008146	sulfotransferase activity	molecular_function	6	2	5107	6	31258	0.255314
GO:0000179	rRNA (adenine-N6,N6-)-dimethyltransferase activity	molecular_function	8	2	5107	6	31258	0.255314
GO:0003849	3-deoxy-7-phosphoheptulonate synthase activity	molecular_function	6	2	5107	6	31258	0.255314
GO:0042937	tripeptide transporter activity	molecular_function	7	2	5107	6	31258	0.255314
GO:0004311	farnesyltranstransferase activity	molecular_function	7	2	5107	6	31258	0.255314
GO:0010112	regulation of systemic acquired resistance	biological_process	8	2	5107	6	31258	0.255314
GO:0033481	galacturonate biosynthetic process	biological_process	9	2	5107	6	31258	0.255314
GO:0071454	cellular response to anoxia	biological_process	6	2	5107	6	31258	0.255314
GO:0031125	rRNA 3'-end processing	biological_process	12	2	5107	6	31258	0.255314
GO:0004834	tryptophan synthase activity	molecular_function	7	2	5107	6	31258	0.255314
GO:0009684	indoleacetic acid biosynthetic process	biological_process	8	2	5107	6	31258	0.255314
GO:0015189	L-lysine transmembrane transporter activity	molecular_function	10	2	5107	6	31258	0.255314
GO:0008474	palmitoyl-(protein) hydrolase activity	molecular_function	7	2	5107	6	31258	0.255314
GO:0034484	raffinose catabolic process	biological_process	8	2	5107	6	31258	0.255314
GO:0009245	lipid A biosynthetic process	biological_process	7	2	5107	6	31258	0.255314
GO:0010104	regulation of ethylene-activated signaling pathway	biological_process	9	2	5107	6	31258	0.255314
GO:0019877	diaminopimelate biosynthetic process	biological_process	8	2	5107	6	31258	0.255314
GO:0010005	cortical microtubule, transverse to long axis	cellular_component	11	2	5107	6	31258	0.255314
GO:0032264	IMP salvage	biological_process	10	2	5107	6	31258	0.255314
GO:0006360	transcription from RNA polymerase I promoter	biological_process	11	2	5107	6	31258	0.255314
GO:0042939	tripeptide transport	biological_process	8	2	5107	6	31258	0.255314
GO:0005496	steroid binding	molecular_function	5	2	5107	6	31258	0.255314
GO:0006335	DNA replication-dependent nucleosome assembly	biological_process	13	2	5107	6	31258	0.255314
GO:0009168	purine ribonucleoside monophosphate biosynthetic process	biological_process	11	2	5107	6	31258	0.255314
GO:0051781	positive regulation of cell division	biological_process	7	2	5107	6	31258	0.255314
GO:0048281	inflorescence morphogenesis	biological_process	5	2	5107	6	31258	0.255314
GO:1903401	L-lysine transmembrane transport	biological_process	9	2	5107	6	31258	0.255314
GO:0033743	peptide-methionine (R)-S-oxide reductase activity	molecular_function	7	2	5107	6	31258	0.255314
GO:0016174	NAD(P)H oxidase activity	molecular_function	7	2	5107	6	31258	0.255314
GO:0045857	negative regulation of molecular function, epigenetic	biological_process	6	2	5107	6	31258	0.255314
GO:0003935	GTP cyclohydrolase II activity	molecular_function	9	2	5107	6	31258	0.255314
GO:0051974	negative regulation of telomerase activity	biological_process	11	2	5107	6	31258	0.255314
GO:0005504	fatty acid binding	molecular_function	5	2	5107	6	31258	0.255314
GO:0048530	fruit morphogenesis	biological_process	5	2	5107	6	31258	0.255314
GO:0005342	organic acid transmembrane transporter activity	molecular_function	6	2	5107	6	31258	0.255314
GO:0090342	regulation of cell aging	biological_process	6	2	5107	6	31258	0.255314
GO:0036092	phosphatidylinositol-3-phosphate biosynthetic process	biological_process	9	2	5107	6	31258	0.255314
GO:0043572	plastid fission	biological_process	6	2	5107	6	31258	0.255314
GO:0009554	megasporogenesis	biological_process	6	2	5107	6	31258	0.255314
GO:0004049	anthranilate synthase activity	molecular_function	7	2	5107	6	31258	0.255314
GO:0051290	protein heterotetramerization	biological_process	10	2	5107	6	31258	0.255314
GO:0006833	water transport	biological_process	6	2	5107	6	31258	0.255314
GO:0008176	tRNA (guanine-N7-)-methyltransferase activity	molecular_function	10	2	5107	6	31258	0.255314
GO:0005313	L-glutamate transmembrane transporter activity	molecular_function	9	2	5107	6	31258	0.255314
GO:0031071	cysteine desulfurase activity	molecular_function	7	2	5107	6	31258	0.255314
GO:0000987	core promoter proximal region sequence-specific DNA binding	molecular_function	10	2	5107	6	31258	0.255314
GO:0003876	AMP deaminase activity	molecular_function	8	2	5107	6	31258	0.255314
GO:0015140	malate transmembrane transporter activity	molecular_function	10	4	5107	16	31258	0.258523
GO:0070475	rRNA base methylation	biological_process	14	4	5107	16	31258	0.258523
GO:0009963	positive regulation of flavonoid biosynthetic process	biological_process	8	4	5107	16	31258	0.258523
GO:0045010	actin nucleation	biological_process	12	4	5107	16	31258	0.258523
GO:0042631	cellular response to water deprivation	biological_process	7	4	5107	16	31258	0.258523
GO:0000155	phosphorelay sensor kinase activity	molecular_function	9	4	5107	16	31258	0.258523
GO:0006014	D-ribose metabolic process	biological_process	9	4	5107	16	31258	0.258523
GO:0004620	phospholipase activity	molecular_function	7	4	5107	16	31258	0.258523
GO:0004747	ribokinase activity	molecular_function	8	4	5107	16	31258	0.258523
GO:0016717	oxidoreductase activity, acting on paired donors, with oxidation of a pair of donors resulting in the reduction of molecular oxygen to two molecules of water	molecular_function	6	4	5107	16	31258	0.258523
GO:0005506	iron ion binding	molecular_function	8	23	5107	122	31258	0.259042
GO:0040007	growth	biological_process	3	7	5107	32	31258	0.260429
GO:0031072	heat shock protein binding	molecular_function	5	7	5107	32	31258	0.260429
GO:0006811	ion transport	biological_process	5	9	5107	43	31258	0.261879
GO:0016973	poly(A)+ mRNA export from nucleus	biological_process	8	3	5107	11	31258	0.262746
GO:1900864	mitochondrial RNA modification	biological_process	10	3	5107	11	31258	0.262746
GO:0019953	sexual reproduction	biological_process	4	3	5107	11	31258	0.262746
GO:0006418	tRNA aminoacylation for protein translation	biological_process	12	3	5107	11	31258	0.262746
GO:0019104	DNA N-glycosylase activity	molecular_function	7	3	5107	11	31258	0.262746
GO:0016926	protein desumoylation	biological_process	10	3	5107	11	31258	0.262746
GO:0016618	hydroxypyruvate reductase activity	molecular_function	7	3	5107	11	31258	0.262746
GO:0048509	regulation of meristem development	biological_process	9	3	5107	11	31258	0.262746
GO:0030247	polysaccharide binding	molecular_function	5	17	5107	88	31258	0.263439
GO:0009505	plant-type cell wall	cellular_component	7	42	5107	233	31258	0.266756
GO:0000911	cytokinesis by cell plate formation	biological_process	9	10	5107	49	31258	0.272123
GO:0010286	heat acclimation	biological_process	6	6	5107	27	31258	0.272163
GO:0009733	response to auxin	biological_process	6	39	5107	216	31258	0.272304
GO:0010119	regulation of stomatal movement	biological_process	6	8	5107	38	31258	0.274225
GO:0000977	RNA polymerase II regulatory region sequence-specific DNA binding	molecular_function	10	13	5107	66	31258	0.275256
GO:0016705	oxidoreductase activity, acting on paired donors, with incorporation or reduction of molecular oxygen	molecular_function	5	11	5107	55	31258	0.280715
GO:0003697	single-stranded DNA binding	molecular_function	8	14	5107	72	31258	0.281427
GO:0004871	signal transducer activity	molecular_function	4	22	5107	118	31258	0.283288
GO:0031225	anchored component of membrane	cellular_component	6	18	5107	95	31258	0.283888
GO:0015179	L-amino acid transmembrane transporter activity	molecular_function	9	5	5107	22	31258	0.284654
GO:0006071	glycerol metabolic process	biological_process	7	5	5107	22	31258	0.284654
GO:0030490	maturation of SSU-rRNA	biological_process	12	5	5107	22	31258	0.284654
GO:0004596	peptide alpha-N-acetyltransferase activity	molecular_function	10	9	5107	44	31258	0.285261
GO:0009073	aromatic amino acid family biosynthetic process	biological_process	8	7	5107	33	31258	0.287688
GO:0005741	mitochondrial outer membrane	cellular_component	13	7	5107	33	31258	0.287688
GO:0003677	DNA binding	molecular_function	6	276	5107	1638	31258	0.292586
GO:0000271	polysaccharide biosynthetic process	biological_process	7	10	5107	50	31258	0.294308
GO:0005618	cell wall	cellular_component	6	91	5107	527	31258	0.297412
GO:0004089	carbonate dehydratase activity	molecular_function	7	4	5107	17	31258	0.297782
GO:0034219	carbohydrate transmembrane transport	biological_process	6	4	5107	17	31258	0.297782
GO:0004673	protein histidine kinase activity	molecular_function	8	4	5107	17	31258	0.297782
GO:0042127	regulation of cell proliferation	biological_process	5	4	5107	17	31258	0.297782
GO:0010345	suberin biosynthetic process	biological_process	8	4	5107	17	31258	0.297782
GO:0098656	anion transmembrane transport	biological_process	7	4	5107	17	31258	0.297782
GO:0009867	jasmonic acid mediated signaling pathway	biological_process	8	14	5107	73	31258	0.299836
GO:0043190	ATP-binding cassette (ABC) transporter complex	cellular_component	6	1	5107	2	31258	0.300075
GO:0019185	snRNA-activating protein complex	cellular_component	9	1	5107	2	31258	0.300075
GO:0042304	regulation of fatty acid biosynthetic process	biological_process	10	1	5107	2	31258	0.300075
GO:0046109	uridine biosynthetic process	biological_process	11	1	5107	2	31258	0.300075
GO:0046498	S-adenosylhomocysteine metabolic process	biological_process	11	1	5107	2	31258	0.300075
GO:0019566	arabinose metabolic process	biological_process	9	1	5107	2	31258	0.300075
GO:0030732	methionine S-methyltransferase activity	molecular_function	8	1	5107	2	31258	0.300075
GO:0006884	cell volume homeostasis	biological_process	6	1	5107	2	31258	0.300075
GO:0046510	UDP-sulfoquinovose:DAG sulfoquinovosyltransferase activity	molecular_function	7	1	5107	2	31258	0.300075
GO:0043972	histone H3-K23 acetylation	biological_process	11	1	5107	2	31258	0.300075
GO:0047940	glucuronokinase activity	molecular_function	7	1	5107	2	31258	0.300075
GO:0050691	regulation of defense response to virus by host	biological_process	7	1	5107	2	31258	0.300075
GO:0052669	CTP:2-trans,-6-trans-farnesol kinase activity	molecular_function	9	1	5107	2	31258	0.300075
GO:0030289	protein phosphatase 4 complex	cellular_component	7	1	5107	2	31258	0.300075
GO:0008618	7-methylguanosine metabolic process	biological_process	12	1	5107	2	31258	0.300075
GO:0090239	regulation of histone H4 acetylation	biological_process	11	1	5107	2	31258	0.300075
GO:0070544	histone H3-K36 demethylation	biological_process	12	1	5107	2	31258	0.300075
GO:0045793	positive regulation of cell size	biological_process	7	1	5107	2	31258	0.300075
GO:0046408	chlorophyll synthetase activity	molecular_function	7	1	5107	2	31258	0.300075
GO:0009173	pyrimidine ribonucleoside monophosphate metabolic process	biological_process	11	1	5107	2	31258	0.300075
GO:0006040	amino sugar metabolic process	biological_process	6	1	5107	2	31258	0.300075
GO:0043100	pyrimidine nucleobase salvage	biological_process	9	1	5107	2	31258	0.300075
GO:0043910	ATP:coenzyme F420 adenylyltransferase activity	molecular_function	8	1	5107	2	31258	0.300075
GO:0004358	glutamate N-acetyltransferase activity	molecular_function	9	1	5107	2	31258	0.300075
GO:0018283	iron incorporation into metallo-sulfur cluster	biological_process	6	1	5107	2	31258	0.300075
GO:0010028	xanthophyll cycle	biological_process	11	1	5107	2	31258	0.300075
GO:0010109	regulation of photosynthesis	biological_process	6	1	5107	2	31258	0.300075
GO:0030076	light-harvesting complex	cellular_component	7	1	5107	2	31258	0.300075
GO:0052630	UDP-N-acetylgalactosamine diphosphorylase activity	molecular_function	8	1	5107	2	31258	0.300075
GO:0008508	bile acid:sodium symporter activity	molecular_function	10	1	5107	2	31258	0.300075
GO:0042256	mature ribosome assembly	biological_process	7	1	5107	2	31258	0.300075
GO:0003963	RNA-3'-phosphate cyclase activity	molecular_function	5	1	5107	2	31258	0.300075
GO:0003905	alkylbase DNA N-glycosylase activity	molecular_function	8	1	5107	2	31258	0.300075
GO:0005254	chloride channel activity	molecular_function	10	1	5107	2	31258	0.300075
GO:0015927	trehalase activity	molecular_function	7	1	5107	2	31258	0.300075
GO:0055129	L-proline biosynthetic process	biological_process	11	1	5107	2	31258	0.300075
GO:0044154	histone H3-K14 acetylation	biological_process	11	1	5107	2	31258	0.300075
GO:0009277	fungal-type cell wall	cellular_component	7	1	5107	2	31258	0.300075
GO:0042796	snRNA transcription from RNA polymerase III promoter	biological_process	12	1	5107	2	31258	0.300075
GO:0046870	cadmium ion binding	molecular_function	8	1	5107	2	31258	0.300075
GO:0052722	fatty acid in-chain hydroxylase activity	molecular_function	6	1	5107	2	31258	0.300075
GO:0005911	cell-cell junction	cellular_component	4	1	5107	2	31258	0.300075
GO:1902184	negative regulation of shoot apical meristem development	biological_process	11	1	5107	2	31258	0.300075
GO:0004831	tyrosine-tRNA ligase activity	molecular_function	8	1	5107	2	31258	0.300075
GO:0080023	3R-hydroxyacyl-CoA dehydratase activity	molecular_function	7	1	5107	2	31258	0.300075
GO:0015197	peptide transporter activity	molecular_function	5	1	5107	2	31258	0.300075
GO:0004735	pyrroline-5-carboxylate reductase activity	molecular_function	7	1	5107	2	31258	0.300075
GO:0050518	2-C-methyl-D-erythritol 4-phosphate cytidylyltransferase activity	molecular_function	8	1	5107	2	31258	0.300075
GO:0008843	endochitinase activity	molecular_function	8	1	5107	2	31258	0.300075
GO:0090042	tubulin deacetylation	biological_process	10	1	5107	2	31258	0.300075
GO:0016423	tRNA (guanine) methyltransferase activity	molecular_function	9	1	5107	2	31258	0.300075
GO:0008905	mannose-phosphate guanylyltransferase activity	molecular_function	8	1	5107	2	31258	0.300075
GO:0051777	ent-kaurenoate oxidase activity	molecular_function	7	1	5107	2	31258	0.300075
GO:1902884	positive regulation of response to oxidative stress	biological_process	7	1	5107	2	31258	0.300075
GO:0046460	neutral lipid biosynthetic process	biological_process	6	1	5107	2	31258	0.300075
GO:0009270	response to humidity	biological_process	6	1	5107	2	31258	0.300075
GO:0046900	tetrahydrofolylpolyglutamate metabolic process	biological_process	8	1	5107	2	31258	0.300075
GO:0016150	translation release factor activity, codon nonspecific	molecular_function	10	1	5107	2	31258	0.300075
GO:0034722	gamma-glutamyl-peptidase activity	molecular_function	9	1	5107	2	31258	0.300075
GO:0015505	uracil:cation symporter activity	molecular_function	10	1	5107	2	31258	0.300075
GO:0080176	xyloglucan 1,6-alpha-xylosidase activity	molecular_function	7	1	5107	2	31258	0.300075
GO:0017108	5'-flap endonuclease activity	molecular_function	10	1	5107	2	31258	0.300075
GO:0015812	gamma-aminobutyric acid transport	biological_process	10	1	5107	2	31258	0.300075
GO:0010793	regulation of mRNA export from nucleus	biological_process	8	1	5107	2	31258	0.300075
GO:0007411	axon guidance	biological_process	7	1	5107	2	31258	0.300075
GO:0006778	porphyrin-containing compound metabolic process	biological_process	7	1	5107	2	31258	0.300075
GO:0010159	specification of organ position	biological_process	8	1	5107	2	31258	0.300075
GO:0045722	positive regulation of gluconeogenesis	biological_process	8	1	5107	2	31258	0.300075
GO:0043764	UDP-3-O-[3-hydroxymyristoyl] glucosamine N-acyltransferase activity	molecular_function	7	1	5107	2	31258	0.300075
GO:0000792	heterochromatin	cellular_component	12	1	5107	2	31258	0.300075
GO:0000994	RNA polymerase III core binding	molecular_function	8	1	5107	2	31258	0.300075
GO:0032877	positive regulation of DNA endoreduplication	biological_process	13	1	5107	2	31258	0.300075
GO:0006808	regulation of nitrogen utilization	biological_process	5	1	5107	2	31258	0.300075
GO:0032107	regulation of response to nutrient levels	biological_process	7	1	5107	2	31258	0.300075
GO:0004018	N6-(1,2-dicarboxyethyl)AMP AMP-lyase (fumarate-forming) activity	molecular_function	7	1	5107	2	31258	0.300075
GO:0017176	phosphatidylinositol N-acetylglucosaminyltransferase activity	molecular_function	8	1	5107	2	31258	0.300075
GO:0016891	endoribonuclease activity, producing 5'-phosphomonoesters	molecular_function	9	1	5107	2	31258	0.300075
GO:0052668	farnesol kinase activity	molecular_function	8	1	5107	2	31258	0.300075
GO:0009835	fruit ripening	biological_process	5	1	5107	2	31258	0.300075
GO:0006592	ornithine biosynthetic process	biological_process	9	1	5107	2	31258	0.300075
GO:0072344	rescue of stalled ribosome	biological_process	9	1	5107	2	31258	0.300075
GO:0045943	positive regulation of transcription from RNA polymerase I promoter	biological_process	13	1	5107	2	31258	0.300075
GO:0019866	organelle inner membrane	cellular_component	7	1	5107	2	31258	0.300075
GO:0004779	sulfate adenylyltransferase activity	molecular_function	8	1	5107	2	31258	0.300075
GO:0010055	atrichoblast differentiation	biological_process	8	1	5107	2	31258	0.300075
GO:0019136	deoxynucleoside kinase activity	molecular_function	9	1	5107	2	31258	0.300075
GO:0043338	CTP:2,3-di-O-geranylgeranyl-sn-glycero-1-phosphate cytidyltransferase activity	molecular_function	8	1	5107	2	31258	0.300075
GO:0033615	mitochondrial proton-transporting ATP synthase complex assembly	biological_process	6	1	5107	2	31258	0.300075
GO:0010307	acetylglutamate kinase regulator activity	molecular_function	5	1	5107	2	31258	0.300075
GO:0016405	CoA-ligase activity	molecular_function	6	1	5107	2	31258	0.300075
GO:0071248	cellular response to metal ion	biological_process	7	1	5107	2	31258	0.300075
GO:0016119	carotene metabolic process	biological_process	8	1	5107	2	31258	0.300075
GO:0032783	ELL-EAF complex	cellular_component	14	1	5107	2	31258	0.300075
GO:0034432	bis(5'-adenosyl)-pentaphosphatase activity	molecular_function	9	1	5107	2	31258	0.300075
GO:0009915	phloem sucrose loading	biological_process	7	1	5107	2	31258	0.300075
GO:1903086	negative regulation of sinapate ester biosynthetic process	biological_process	10	1	5107	2	31258	0.300075
GO:0009157	deoxyribonucleoside monophosphate biosynthetic process	biological_process	10	1	5107	2	31258	0.300075
GO:0046422	violaxanthin de-epoxidase activity	molecular_function	5	1	5107	2	31258	0.300075
GO:0016314	phosphatidylinositol-3,4,5-trisphosphate 3-phosphatase activity	molecular_function	10	1	5107	2	31258	0.300075
GO:0052671	geranylgeraniol kinase activity	molecular_function	8	1	5107	2	31258	0.300075
GO:0043971	histone H3-K18 acetylation	biological_process	11	1	5107	2	31258	0.300075
GO:0034513	box H/ACA snoRNA binding	molecular_function	8	1	5107	2	31258	0.300075
GO:0007638	mechanosensory behavior	biological_process	5	1	5107	2	31258	0.300075
GO:0046428	1,4-dihydroxy-2-naphthoate octaprenyltransferase activity	molecular_function	8	1	5107	2	31258	0.300075
GO:0015334	high-affinity oligopeptide transporter activity	molecular_function	7	1	5107	2	31258	0.300075
GO:0015858	nucleoside transport	biological_process	6	1	5107	2	31258	0.300075
GO:0032025	response to cobalt ion	biological_process	7	1	5107	2	31258	0.300075
GO:0015857	uracil transport	biological_process	7	1	5107	2	31258	0.300075
GO:0009629	response to gravity	biological_process	5	1	5107	2	31258	0.300075
GO:0008192	RNA guanylyltransferase activity	molecular_function	8	1	5107	2	31258	0.300075
GO:0003952	NAD+ synthase (glutamine-hydrolyzing) activity	molecular_function	7	1	5107	2	31258	0.300075
GO:0003842	1-pyrroline-5-carboxylate dehydrogenase activity	molecular_function	7	1	5107	2	31258	0.300075
GO:0042450	arginine biosynthetic process via ornithine	biological_process	11	1	5107	2	31258	0.300075
GO:0098504	DNA 3' dephosphorylation involved in DNA repair	biological_process	11	1	5107	2	31258	0.300075
GO:0046475	glycerophospholipid catabolic process	biological_process	8	1	5107	2	31258	0.300075
GO:0070542	response to fatty acid	biological_process	6	1	5107	2	31258	0.300075
GO:0010269	response to selenium ion	biological_process	6	1	5107	2	31258	0.300075
GO:0070217	transcription factor TFIIIB complex assembly	biological_process	9	1	5107	2	31258	0.300075
GO:0019237	centromeric DNA binding	molecular_function	8	1	5107	2	31258	0.300075
GO:0004181	metallocarboxypeptidase activity	molecular_function	9	1	5107	2	31258	0.300075
GO:0030644	cellular chloride ion homeostasis	biological_process	10	1	5107	2	31258	0.300075
GO:0051980	iron-nicotianamine transmembrane transporter activity	molecular_function	6	1	5107	2	31258	0.300075
GO:0006073	cellular glucan metabolic process	biological_process	7	1	5107	2	31258	0.300075
GO:0047661	amino-acid racemase activity	molecular_function	8	1	5107	2	31258	0.300075
GO:0032324	molybdopterin cofactor biosynthetic process	biological_process	7	1	5107	2	31258	0.300075
GO:0015093	ferrous iron transmembrane transporter activity	molecular_function	12	1	5107	2	31258	0.300075
GO:2000013	regulation of arginine biosynthetic process via ornithine	biological_process	12	1	5107	2	31258	0.300075
GO:0006534	cysteine metabolic process	biological_process	8	1	5107	2	31258	0.300075
GO:0070574	cadmium ion transmembrane transport	biological_process	7	1	5107	2	31258	0.300075
GO:0006437	tyrosyl-tRNA aminoacylation	biological_process	13	1	5107	2	31258	0.300075
GO:0034455	t-UTP complex	cellular_component	13	1	5107	2	31258	0.300075
GO:0006505	GPI anchor metabolic process	biological_process	10	1	5107	2	31258	0.300075
GO:0006720	isoprenoid metabolic process	biological_process	6	1	5107	2	31258	0.300075
GO:0016410	N-acyltransferase activity	molecular_function	7	1	5107	2	31258	0.300075
GO:0046404	ATP-dependent polydeoxyribonucleotide 5'-hydroxyl-kinase activity	molecular_function	10	1	5107	2	31258	0.300075
GO:0030424	axon	cellular_component	7	1	5107	2	31258	0.300075
GO:0036033	mediator complex binding	molecular_function	6	1	5107	2	31258	0.300075
GO:0008831	dTDP-4-dehydrorhamnose reductase activity	molecular_function	7	1	5107	2	31258	0.300075
GO:0016767	geranylgeranyl-diphosphate geranylgeranyltransferase activity	molecular_function	8	1	5107	2	31258	0.300075
GO:0010011	auxin binding	molecular_function	5	1	5107	2	31258	0.300075
GO:0098506	polynucleotide 3' dephosphorylation	biological_process	8	1	5107	2	31258	0.300075
GO:0089711	L-glutamate transmembrane transport	biological_process	9	1	5107	2	31258	0.300075
GO:0016480	negative regulation of transcription from RNA polymerase III promoter	biological_process	13	1	5107	2	31258	0.300075
GO:0048512	circadian behavior	biological_process	5	1	5107	2	31258	0.300075
GO:2000505	regulation of energy homeostasis	biological_process	7	1	5107	2	31258	0.300075
GO:0004585	ornithine carbamoyltransferase activity	molecular_function	7	1	5107	2	31258	0.300075
GO:0010438	cellular response to sulfur starvation	biological_process	9	1	5107	2	31258	0.300075
GO:0070626	(S)-2-(5-amino-1-(5-phospho-D-ribosyl)imidazole-4-carboxamido)succinate AMP-lyase (fumarate-forming) activity	molecular_function	7	1	5107	2	31258	0.300075
GO:0042795	snRNA transcription from RNA polymerase II promoter	biological_process	12	1	5107	2	31258	0.300075
GO:0070039	rRNA (guanosine-2'-O-)-methyltransferase activity	molecular_function	8	1	5107	2	31258	0.300075
GO:0071479	cellular response to ionizing radiation	biological_process	7	1	5107	2	31258	0.300075
GO:0016531	copper chaperone activity	molecular_function	9	1	5107	2	31258	0.300075
GO:0035299	inositol pentakisphosphate 2-kinase activity	molecular_function	7	1	5107	2	31258	0.300075
GO:0031515	tRNA (m1A) methyltransferase complex	cellular_component	10	1	5107	2	31258	0.300075
GO:0052662	zeaxanthin epoxidase activity	molecular_function	7	1	5107	2	31258	0.300075
GO:0008690	3-deoxy-manno-octulosonate cytidylyltransferase activity	molecular_function	8	1	5107	2	31258	0.300075
GO:0031505	fungal-type cell wall organization	biological_process	6	1	5107	2	31258	0.300075
GO:0004851	uroporphyrin-III C-methyltransferase activity	molecular_function	8	1	5107	2	31258	0.300075
GO:0046403	polynucleotide 3'-phosphatase activity	molecular_function	9	1	5107	2	31258	0.300075
GO:0042781	3'-tRNA processing endoribonuclease activity	molecular_function	10	1	5107	2	31258	0.300075
GO:0012502	induction of programmed cell death	biological_process	9	1	5107	2	31258	0.300075
GO:0015181	arginine transmembrane transporter activity	molecular_function	10	1	5107	2	31258	0.300075
GO:0046938	phytochelatin biosynthetic process	biological_process	9	1	5107	2	31258	0.300075
GO:0010378	temperature compensation of the circadian clock	biological_process	6	1	5107	2	31258	0.300075
GO:0046964	3'-phosphoadenosine 5'-phosphosulfate transmembrane transporter activity	molecular_function	9	1	5107	2	31258	0.300075
GO:0034755	iron ion transmembrane transport	biological_process	7	1	5107	2	31258	0.300075
GO:0031573	intra-S DNA damage checkpoint	biological_process	13	1	5107	2	31258	0.300075
GO:0043814	phospholactate guanylyltransferase activity	molecular_function	8	1	5107	2	31258	0.300075
GO:0004532	exoribonuclease activity	molecular_function	8	1	5107	2	31258	0.300075
GO:0061634	alpha-D-xyloside xylohydrolase	molecular_function	7	1	5107	2	31258	0.300075
GO:0042344	indole glucosinolate catabolic process	biological_process	8	1	5107	2	31258	0.300075
GO:0033106	cis-Golgi network membrane	cellular_component	7	1	5107	2	31258	0.300075
GO:0030096	plasma membrane-derived thylakoid photosystem II	cellular_component	9	1	5107	2	31258	0.300075
GO:0010098	suspensor development	biological_process	5	1	5107	2	31258	0.300075
GO:0031054	pre-miRNA processing	biological_process	13	1	5107	2	31258	0.300075
GO:0008526	phosphatidylinositol transporter activity	molecular_function	7	1	5107	2	31258	0.300075
GO:1900490	positive regulation of hydroxymethylglutaryl-CoA reductase (NADPH) activity	biological_process	7	1	5107	2	31258	0.300075
GO:0016231	beta-N-acetylglucosaminidase activity	molecular_function	9	1	5107	2	31258	0.300075
GO:0015185	gamma-aminobutyric acid transmembrane transporter activity	molecular_function	9	1	5107	2	31258	0.300075
GO:0009415	response to water	biological_process	5	1	5107	2	31258	0.300075
GO:0031567	mitotic cell size control checkpoint	biological_process	11	1	5107	2	31258	0.300075
GO:0004474	malate synthase activity	molecular_function	7	1	5107	2	31258	0.300075
GO:0015180	L-alanine transmembrane transporter activity	molecular_function	11	1	5107	2	31258	0.300075
GO:0005658	alpha DNA polymerase:primase complex	cellular_component	13	1	5107	2	31258	0.300075
GO:0072588	box H/ACA RNP complex	cellular_component	9	1	5107	2	31258	0.300075
GO:0004644	phosphoribosylglycinamide formyltransferase activity	molecular_function	7	1	5107	2	31258	0.300075
GO:0008398	sterol 14-demethylase activity	molecular_function	7	1	5107	2	31258	0.300075
GO:0045486	naringenin 3-dioxygenase activity	molecular_function	7	1	5107	2	31258	0.300075
GO:0005274	allantoin uptake transmembrane transporter activity	molecular_function	6	1	5107	2	31258	0.300075
GO:0034709	methylosome	cellular_component	9	1	5107	2	31258	0.300075
GO:0052670	geraniol kinase activity	molecular_function	8	1	5107	2	31258	0.300075
GO:0015720	allantoin transport	biological_process	6	1	5107	2	31258	0.300075
GO:0046104	thymidine metabolic process	biological_process	11	1	5107	2	31258	0.300075
GO:0000492	box C/D snoRNP assembly	biological_process	10	1	5107	2	31258	0.300075
GO:0003998	acylphosphatase activity	molecular_function	7	1	5107	2	31258	0.300075
GO:0033677	DNA/RNA helicase activity	molecular_function	10	1	5107	2	31258	0.300075
GO:0043668	exine	cellular_component	6	1	5107	2	31258	0.300075
GO:0005227	calcium activated cation channel activity	molecular_function	9	1	5107	2	31258	0.300075
GO:0048830	adventitious root development	biological_process	9	1	5107	2	31258	0.300075
GO:0003857	3-hydroxyacyl-CoA dehydrogenase activity	molecular_function	7	1	5107	2	31258	0.300075
GO:0000706	meiotic DNA double-strand break processing	biological_process	5	1	5107	2	31258	0.300075
GO:1901918	negative regulation of exoribonuclease activity	biological_process	12	1	5107	2	31258	0.300075
GO:0005363	maltose transmembrane transporter activity	molecular_function	9	1	5107	2	31258	0.300075
GO:0046507	UDPsulfoquinovose synthase activity	molecular_function	6	1	5107	2	31258	0.300075
GO:0043620	regulation of DNA-templated transcription in response to stress	biological_process	12	1	5107	2	31258	0.300075
GO:0004797	thymidine kinase activity	molecular_function	10	1	5107	2	31258	0.300075
GO:0047066	phospholipid-hydroperoxide glutathione peroxidase activity	molecular_function	6	1	5107	2	31258	0.300075
GO:0042903	tubulin deacetylase activity	molecular_function	7	1	5107	2	31258	0.300075
GO:0004746	riboflavin synthase activity	molecular_function	6	1	5107	2	31258	0.300075
GO:0051701	interaction with host	biological_process	6	1	5107	2	31258	0.300075
GO:0006012	galactose metabolic process	biological_process	9	6	5107	28	31258	0.302502
GO:0006094	gluconeogenesis	biological_process	9	6	5107	28	31258	0.302502
GO:0004534	5'-3' exoribonuclease activity	molecular_function	10	3	5107	12	31258	0.310917
GO:0071028	nuclear mRNA surveillance	biological_process	11	3	5107	12	31258	0.310917
GO:0036265	RNA (guanine-N7)-methylation	biological_process	12	3	5107	12	31258	0.310917
GO:0035671	enone reductase activity	molecular_function	7	3	5107	12	31258	0.310917
GO:0043169	cation binding	molecular_function	5	3	5107	12	31258	0.310917
GO:0006826	iron ion transport	biological_process	9	3	5107	12	31258	0.310917
GO:0070370	cellular heat acclimation	biological_process	7	3	5107	12	31258	0.310917
GO:0008891	glycolate oxidase activity	molecular_function	8	3	5107	12	31258	0.310917
GO:0070652	HAUS complex	cellular_component	12	3	5107	12	31258	0.310917
GO:0031053	primary miRNA processing	biological_process	13	3	5107	12	31258	0.310917
GO:0043928	exonucleolytic nuclear-transcribed mRNA catabolic process involved in deadenylation-dependent decay	biological_process	12	3	5107	12	31258	0.310917
GO:0071038	nuclear polyadenylation-dependent tRNA catabolic process	biological_process	11	3	5107	12	31258	0.310917
GO:0000467	exonucleolytic trimming to generate mature 3'-end of 5.8S rRNA from tricistronic rRNA transcript (SSU-rRNA, 5.8S rRNA, LSU-rRNA)	biological_process	13	3	5107	12	31258	0.310917
GO:0050521	alpha-glucan, water dikinase activity	molecular_function	7	3	5107	12	31258	0.310917
GO:0005198	structural molecule activity	molecular_function	3	17	5107	91	31258	0.312753
GO:0090406	pollen tube	cellular_component	6	10	5107	51	31258	0.316945
GO:0016021	integral component of membrane	cellular_component	6	715	5107	4308	31258	0.31724
GO:0031977	thylakoid lumen	cellular_component	9	14	5107	74	31258	0.318575
GO:0006749	glutathione metabolic process	biological_process	8	14	5107	74	31258	0.318575
GO:0006526	arginine biosynthetic process	biological_process	10	5	5107	23	31258	0.318998
GO:0006999	nuclear pore organization	biological_process	6	5	5107	23	31258	0.318998
GO:1990077	primosome complex	cellular_component	13	2	5107	7	31258	0.320964
GO:0055046	microgametogenesis	biological_process	8	2	5107	7	31258	0.320964
GO:0004322	ferroxidase activity	molecular_function	7	2	5107	7	31258	0.320964
GO:0004014	adenosylmethionine decarboxylase activity	molecular_function	7	2	5107	7	31258	0.320964
GO:0010445	nuclear dicing body	cellular_component	14	2	5107	7	31258	0.320964
GO:0004445	inositol-polyphosphate 5-phosphatase activity	molecular_function	10	2	5107	7	31258	0.320964
GO:1901601	strigolactone biosynthetic process	biological_process	9	2	5107	7	31258	0.320964
GO:0010521	telomerase inhibitor activity	molecular_function	5	2	5107	7	31258	0.320964
GO:0045261	proton-transporting ATP synthase complex, catalytic core F(1)	cellular_component	8	2	5107	7	31258	0.320964
GO:0080019	fatty-acyl-CoA reductase (alcohol-forming) activity	molecular_function	7	2	5107	7	31258	0.320964
GO:0061087	positive regulation of histone H3-K27 methylation	biological_process	11	2	5107	7	31258	0.320964
GO:0009657	plastid organization	biological_process	5	2	5107	7	31258	0.320964
GO:0045330	aspartyl esterase activity	molecular_function	6	2	5107	7	31258	0.320964
GO:0090436	leaf pavement cell development	biological_process	8	2	5107	7	31258	0.320964
GO:0042545	cell wall modification	biological_process	6	2	5107	7	31258	0.320964
GO:0010157	response to chlorate	biological_process	6	2	5107	7	31258	0.320964
GO:0032147	activation of protein kinase activity	biological_process	12	2	5107	7	31258	0.320964
GO:0015210	uracil transmembrane transporter activity	molecular_function	9	2	5107	7	31258	0.320964
GO:0006664	glycolipid metabolic process	biological_process	7	2	5107	7	31258	0.320964
GO:0010168	ER body	cellular_component	9	2	5107	7	31258	0.320964
GO:0006597	spermine biosynthetic process	biological_process	10	2	5107	7	31258	0.320964
GO:0010258	NADH dehydrogenase complex (plastoquinone) assembly	biological_process	10	2	5107	7	31258	0.320964
GO:0010371	regulation of gibberellin biosynthetic process	biological_process	10	2	5107	7	31258	0.320964
GO:0016121	carotene catabolic process	biological_process	9	2	5107	7	31258	0.320964
GO:1900363	regulation of mRNA polyadenylation	biological_process	13	2	5107	7	31258	0.320964
GO:0009922	fatty acid elongase activity	molecular_function	8	2	5107	7	31258	0.320964
GO:0000741	karyogamy	biological_process	6	2	5107	7	31258	0.320964
GO:0045298	tubulin complex	cellular_component	11	8	5107	40	31258	0.325573
GO:0004004	ATP-dependent RNA helicase activity	molecular_function	11	31	5107	174	31258	0.328362
GO:0050661	NADP binding	molecular_function	6	12	5107	63	31258	0.328877
GO:0016853	isomerase activity	molecular_function	4	6	5107	29	31258	0.333404
GO:0000302	response to reactive oxygen species	biological_process	6	6	5107	29	31258	0.333404
GO:0030150	protein import into mitochondrial matrix	biological_process	7	6	5107	29	31258	0.333404
GO:0016779	nucleotidyltransferase activity	molecular_function	6	9	5107	46	31258	0.333503
GO:0005200	structural constituent of cytoskeleton	molecular_function	4	19	5107	104	31258	0.33531
GO:0009909	regulation of flower development	biological_process	8	14	5107	75	31258	0.337595
GO:0004364	glutathione transferase activity	molecular_function	6	14	5107	75	31258	0.337595
GO:0015293	symporter activity	molecular_function	7	4	5107	18	31258	0.337667
GO:0019243	methylglyoxal catabolic process to D-lactate via S-lactoyl-glutathione	biological_process	8	4	5107	18	31258	0.337667
GO:0001522	pseudouridine synthesis	biological_process	10	4	5107	18	31258	0.337667
GO:0009567	double fertilization forming a zygote and endosperm	biological_process	6	4	5107	18	31258	0.337667
GO:0004430	1-phosphatidylinositol 4-kinase activity	molecular_function	8	4	5107	18	31258	0.337667
GO:0009739	response to gibberellin	biological_process	6	15	5107	81	31258	0.34112
GO:0061077	chaperone-mediated protein folding	biological_process	8	11	5107	58	31258	0.345273
GO:0007169	transmembrane receptor protein tyrosine kinase signaling pathway	biological_process	9	43	5107	247	31258	0.349421
GO:0001054	RNA polymerase I activity	molecular_function	9	8	5107	41	31258	0.351864
GO:0030529	intracellular ribonucleoprotein complex	cellular_component	7	13	5107	70	31258	0.353567
GO:0009828	plant-type cell wall loosening	biological_process	8	5	5107	24	31258	0.353782
GO:0008131	primary amine oxidase activity	molecular_function	7	5	5107	24	31258	0.353782
GO:0016279	protein-lysine N-methyltransferase activity	molecular_function	9	5	5107	24	31258	0.353782
GO:0005764	lysosome	cellular_component	11	9	5107	47	31258	0.358145
GO:0051087	chaperone binding	molecular_function	5	9	5107	47	31258	0.358145
GO:0010587	miRNA catabolic process	biological_process	10	3	5107	13	31258	0.35928
GO:0003906	DNA-(apurinic or apyrimidinic site) lyase activity	molecular_function	9	3	5107	13	31258	0.35928
GO:0050826	response to freezing	biological_process	6	3	5107	13	31258	0.35928
GO:0009648	photoperiodism	biological_process	7	3	5107	13	31258	0.35928
GO:0042148	strand invasion	biological_process	10	3	5107	13	31258	0.35928
GO:0030042	actin filament depolymerization	biological_process	9	3	5107	13	31258	0.35928
GO:0000150	recombinase activity	molecular_function	4	3	5107	13	31258	0.35928
GO:0042578	phosphoric ester hydrolase activity	molecular_function	6	3	5107	13	31258	0.35928
GO:0006207	'de novo' pyrimidine nucleobase biosynthetic process	biological_process	11	3	5107	13	31258	0.35928
GO:0009317	acetyl-CoA carboxylase complex	cellular_component	9	3	5107	13	31258	0.35928
GO:0071035	nuclear polyadenylation-dependent rRNA catabolic process	biological_process	11	3	5107	13	31258	0.35928
GO:0032981	mitochondrial respiratory chain complex I assembly	biological_process	7	3	5107	13	31258	0.35928
GO:0005253	anion channel activity	molecular_function	9	3	5107	13	31258	0.35928
GO:0047134	protein-disulfide reductase activity	molecular_function	7	3	5107	13	31258	0.35928
GO:0004300	enoyl-CoA hydratase activity	molecular_function	7	3	5107	13	31258	0.35928
GO:0048528	post-embryonic root development	biological_process	7	3	5107	13	31258	0.35928
GO:0006260	DNA replication	biological_process	9	15	5107	82	31258	0.359687
GO:0042393	histone binding	molecular_function	5	15	5107	82	31258	0.359687
GO:0009536	plastid	cellular_component	9	73	5107	428	31258	0.362686
GO:0007186	G-protein coupled receptor signaling pathway	biological_process	8	6	5107	30	31258	0.364644
GO:0048573	photoperiodism, flowering	biological_process	6	6	5107	30	31258	0.364644
GO:0016311	dephosphorylation	biological_process	7	11	5107	59	31258	0.367374
GO:0071555	cell wall organization	biological_process	5	42	5107	243	31258	0.370529
GO:2000067	regulation of root morphogenesis	biological_process	10	4	5107	19	31258	0.377711
GO:0031683	G-protein beta/gamma-subunit complex binding	molecular_function	6	4	5107	19	31258	0.377711
GO:0008194	UDP-glycosyltransferase activity	molecular_function	6	4	5107	19	31258	0.377711
GO:0002237	response to molecule of bacterial origin	biological_process	6	4	5107	19	31258	0.377711
GO:0007188	adenylate cyclase-modulating G-protein coupled receptor signaling pathway	biological_process	10	4	5107	19	31258	0.377711
GO:0016604	nuclear body	cellular_component	13	4	5107	19	31258	0.377711
GO:0005744	mitochondrial inner membrane presequence translocase complex	cellular_component	14	4	5107	19	31258	0.377711
GO:0010087	phloem or xylem histogenesis	biological_process	6	8	5107	42	31258	0.378389
GO:0005736	DNA-directed RNA polymerase I complex	cellular_component	10	8	5107	42	31258	0.378389
GO:0051287	NAD binding	molecular_function	6	15	5107	83	31258	0.37842
GO:0005351	sugar:proton symporter activity	molecular_function	10	15	5107	83	31258	0.37842
GO:0005507	copper ion binding	molecular_function	8	41	5107	238	31258	0.381323
GO:0005834	heterotrimeric G-protein complex	cellular_component	7	17	5107	95	31258	0.381885
GO:0010181	FMN binding	molecular_function	7	9	5107	48	31258	0.382992
GO:0006269	DNA replication, synthesis of RNA primer	biological_process	9	2	5107	8	31258	0.385044
GO:0052852	very-long-chain-(S)-2-hydroxy-acid oxidase activity	molecular_function	8	2	5107	8	31258	0.385044
GO:0071006	U2-type catalytic step 1 spliceosome	cellular_component	10	2	5107	8	31258	0.385044
GO:0004435	phosphatidylinositol phospholipase C activity	molecular_function	9	2	5107	8	31258	0.385044
GO:0046481	digalactosyldiacylglycerol synthase activity	molecular_function	8	2	5107	8	31258	0.385044
GO:0009902	chloroplast relocation	biological_process	7	2	5107	8	31258	0.385044
GO:1902074	response to salt	biological_process	5	2	5107	8	31258	0.385044
GO:0005471	ATP:ADP antiporter activity	molecular_function	9	2	5107	8	31258	0.385044
GO:0035614	snRNA stem-loop binding	molecular_function	8	2	5107	8	31258	0.385044
GO:0000930	gamma-tubulin complex	cellular_component	10	2	5107	8	31258	0.385044
GO:0035798	2-alkenal reductase (NADP+) activity	molecular_function	7	2	5107	8	31258	0.385044
GO:0052853	long-chain-(S)-2-hydroxy-long-chain-acid oxidase activity	molecular_function	8	2	5107	8	31258	0.385044
GO:0000380	alternative mRNA splicing, via spliceosome	biological_process	12	2	5107	8	31258	0.385044
GO:0048564	photosystem I assembly	biological_process	7	2	5107	8	31258	0.385044
GO:0009528	plastid inner membrane	cellular_component	13	2	5107	8	31258	0.385044
GO:0047714	galactolipase activity	molecular_function	7	2	5107	8	31258	0.385044
GO:0044210	'de novo' CTP biosynthetic process	biological_process	12	2	5107	8	31258	0.385044
GO:0000469	cleavage involved in rRNA processing	biological_process	12	2	5107	8	31258	0.385044
GO:0003896	DNA primase activity	molecular_function	9	2	5107	8	31258	0.385044
GO:0009641	shade avoidance	biological_process	8	2	5107	8	31258	0.385044
GO:0005775	vacuolar lumen	cellular_component	11	2	5107	8	31258	0.385044
GO:0031012	extracellular matrix	cellular_component	3	2	5107	8	31258	0.385044
GO:0008692	3-hydroxybutyryl-CoA epimerase activity	molecular_function	7	2	5107	8	31258	0.385044
GO:0071805	potassium ion transmembrane transport	biological_process	7	2	5107	8	31258	0.385044
GO:0003883	CTP synthase activity	molecular_function	6	2	5107	8	31258	0.385044
GO:0048579	negative regulation of long-day photoperiodism, flowering	biological_process	8	2	5107	8	31258	0.385044
GO:0009854	oxidative photosynthetic carbon pathway	biological_process	8	2	5107	8	31258	0.385044
GO:0005034	osmosensor activity	molecular_function	6	2	5107	8	31258	0.385044
GO:0032440	2-alkenal reductase [NAD(P)] activity	molecular_function	7	2	5107	8	31258	0.385044
GO:0052854	medium-chain-(S)-2-hydroxy-acid oxidase activity	molecular_function	8	2	5107	8	31258	0.385044
GO:0016831	carboxy-lyase activity	molecular_function	6	2	5107	8	31258	0.385044
GO:0045962	positive regulation of development, heterochronic	biological_process	6	2	5107	8	31258	0.385044
GO:0010508	positive regulation of autophagy	biological_process	8	2	5107	8	31258	0.385044
GO:0009884	cytokinin receptor activity	molecular_function	6	2	5107	8	31258	0.385044
GO:0042372	phylloquinone biosynthetic process	biological_process	8	2	5107	8	31258	0.385044
GO:0004340	glucokinase activity	molecular_function	9	2	5107	8	31258	0.385044
GO:0048645	organ formation	biological_process	9	2	5107	8	31258	0.385044
GO:0010541	acropetal auxin transport	biological_process	8	2	5107	8	31258	0.385044
GO:0046654	tetrahydrofolate biosynthetic process	biological_process	9	2	5107	8	31258	0.385044
GO:0016050	vesicle organization	biological_process	5	2	5107	8	31258	0.385044
GO:0004485	methylcrotonoyl-CoA carboxylase activity	molecular_function	7	2	5107	8	31258	0.385044
GO:0047372	acylglycerol lipase activity	molecular_function	7	2	5107	8	31258	0.385044
GO:0031429	box H/ACA snoRNP complex	cellular_component	10	2	5107	8	31258	0.385044
GO:0009509	chromoplast	cellular_component	10	2	5107	8	31258	0.385044
GO:0008295	spermidine biosynthetic process	biological_process	10	2	5107	8	31258	0.385044
GO:0000054	ribosomal subunit export from nucleus	biological_process	8	2	5107	8	31258	0.385044
GO:0016709	oxidoreductase activity, acting on paired donors, with incorporation or reduction of molecular oxygen, NAD(P)H as one donor, and incorporation of one atom of oxygen	molecular_function	6	23	5107	131	31258	0.388128
GO:0009934	regulation of meristem structural organization	biological_process	10	5	5107	25	31258	0.388704
GO:0030151	molybdenum ion binding	molecular_function	8	5	5107	25	31258	0.388704
GO:0008408	3'-5' exonuclease activity	molecular_function	8	5	5107	25	31258	0.388704
GO:0015116	sulfate transmembrane transporter activity	molecular_function	9	5	5107	25	31258	0.388704
GO:0000387	spliceosomal snRNP assembly	biological_process	12	5	5107	25	31258	0.388704
GO:0009863	salicylic acid mediated signaling pathway	biological_process	7	5	5107	25	31258	0.388704
GO:0009753	response to jasmonic acid	biological_process	6	24	5107	137	31258	0.388778
GO:0003993	acid phosphatase activity	molecular_function	8	12	5107	66	31258	0.392089
GO:0055085	transmembrane transport	biological_process	5	37	5107	215	31258	0.39236
GO:0071281	cellular response to iron ion	biological_process	8	6	5107	31	31258	0.396009
GO:0010143	cutin biosynthetic process	biological_process	7	6	5107	31	31258	0.396009
GO:0010187	negative regulation of seed germination	biological_process	10	6	5107	31	31258	0.396009
GO:0005681	spliceosomal complex	cellular_component	8	17	5107	96	31258	0.399529
GO:0009523	photosystem II	cellular_component	10	7	5107	37	31258	0.401189
GO:0051213	dioxygenase activity	molecular_function	5	21	5107	120	31258	0.402343
GO:0016042	lipid catabolic process	biological_process	6	27	5107	156	31258	0.404142
GO:0006006	glucose metabolic process	biological_process	9	8	5107	43	31258	0.40502
GO:0006874	cellular calcium ion homeostasis	biological_process	10	8	5107	43	31258	0.40502
GO:0048235	pollen sperm cell differentiation	biological_process	7	3	5107	14	31258	0.407099
GO:0097428	protein maturation by iron-sulfur cluster transfer	biological_process	7	3	5107	14	31258	0.407099
GO:0000036	ACP phosphopantetheine attachment site binding involved in fatty acid biosynthetic process	molecular_function	7	3	5107	14	31258	0.407099
GO:0035197	siRNA binding	molecular_function	7	3	5107	14	31258	0.407099
GO:0035250	UDP-galactosyltransferase activity	molecular_function	7	3	5107	14	31258	0.407099
GO:0004520	endodeoxyribonuclease activity	molecular_function	8	3	5107	14	31258	0.407099
GO:0010588	cotyledon vascular tissue pattern formation	biological_process	8	3	5107	14	31258	0.407099
GO:0048437	floral organ development	biological_process	5	3	5107	14	31258	0.407099
GO:0043693	monoterpene biosynthetic process	biological_process	8	3	5107	14	31258	0.407099
GO:0008469	histone-arginine N-methyltransferase activity	molecular_function	10	3	5107	14	31258	0.407099
GO:0010099	regulation of photomorphogenesis	biological_process	8	3	5107	14	31258	0.407099
GO:0001653	peptide receptor activity	molecular_function	5	3	5107	14	31258	0.407099
GO:0005778	peroxisomal membrane	cellular_component	12	12	5107	67	31258	0.413416
GO:0043231	intracellular membrane-bounded organelle	cellular_component	8	68	5107	404	31258	0.414317
GO:0008092	cytoskeletal protein binding	molecular_function	5	1	5107	3	31258	0.414438
GO:0003992	N2-acetyl-L-ornithine:2-oxoglutarate 5-aminotransferase activity	molecular_function	7	1	5107	3	31258	0.414438
GO:0009513	etioplast	cellular_component	10	1	5107	3	31258	0.414438
GO:0043864	indoleacetamide hydrolase activity	molecular_function	7	1	5107	3	31258	0.414438
GO:2000027	regulation of organ morphogenesis	biological_process	9	1	5107	3	31258	0.414438
GO:0003962	cystathionine gamma-synthase activity	molecular_function	6	1	5107	3	31258	0.414438
GO:0015391	nucleobase:cation symporter activity	molecular_function	9	1	5107	3	31258	0.414438
GO:0046922	peptide-O-fucosyltransferase activity	molecular_function	8	1	5107	3	31258	0.414438
GO:1902000	homogentisate catabolic process	biological_process	9	1	5107	3	31258	0.414438
GO:0046975	histone methyltransferase activity (H3-K36 specific)	molecular_function	11	1	5107	3	31258	0.414438
GO:0080178	5-carbamoylmethyl uridine residue modification	biological_process	11	1	5107	3	31258	0.414438
GO:0010480	microsporocyte differentiation	biological_process	7	1	5107	3	31258	0.414438
GO:0080142	regulation of salicylic acid biosynthetic process	biological_process	10	1	5107	3	31258	0.414438
GO:0005673	transcription factor TFIIE complex	cellular_component	10	1	5107	3	31258	0.414438
GO:0070412	R-SMAD binding	molecular_function	6	1	5107	3	31258	0.414438
GO:0004830	tryptophan-tRNA ligase activity	molecular_function	8	1	5107	3	31258	0.414438
GO:0030586	[methionine synthase] reductase activity	molecular_function	7	1	5107	3	31258	0.414438
GO:0001578	microtubule bundle formation	biological_process	7	1	5107	3	31258	0.414438
GO:0009344	nitrite reductase complex [NAD(P)H]	cellular_component	5	1	5107	3	31258	0.414438
GO:0006436	tryptophanyl-tRNA aminoacylation	biological_process	13	1	5107	3	31258	0.414438
GO:0004030	aldehyde dehydrogenase [NAD(P)+] activity	molecular_function	7	1	5107	3	31258	0.414438
GO:1902325	negative regulation of chlorophyll biosynthetic process	biological_process	11	1	5107	3	31258	0.414438
GO:0051738	xanthophyll binding	molecular_function	6	1	5107	3	31258	0.414438
GO:0044615	nuclear pore nuclear basket	cellular_component	13	1	5107	3	31258	0.414438
GO:0004318	enoyl-[acyl-carrier-protein] reductase (NADH) activity	molecular_function	7	1	5107	3	31258	0.414438
GO:0001075	transcription factor activity, RNA polymerase II core promoter sequence-specific binding involved in preinitiation complex assembly	molecular_function	7	1	5107	3	31258	0.414438
GO:0001560	regulation of cell growth by extracellular stimulus	biological_process	7	1	5107	3	31258	0.414438
GO:0015864	pyrimidine nucleoside transport	biological_process	7	1	5107	3	31258	0.414438
GO:0004306	ethanolamine-phosphate cytidylyltransferase activity	molecular_function	8	1	5107	3	31258	0.414438
GO:0016881	acid-amino acid ligase activity	molecular_function	6	1	5107	3	31258	0.414438
GO:0018826	methionine gamma-lyase activity	molecular_function	6	1	5107	3	31258	0.414438
GO:0043981	histone H4-K5 acetylation	biological_process	11	1	5107	3	31258	0.414438
GO:0031436	BRCA1-BARD1 complex	cellular_component	9	1	5107	3	31258	0.414438
GO:0009765	photosynthesis, light harvesting	biological_process	6	1	5107	3	31258	0.414438
GO:0090359	negative regulation of abscisic acid biosynthetic process	biological_process	11	1	5107	3	31258	0.414438
GO:0006241	CTP biosynthetic process	biological_process	11	1	5107	3	31258	0.414438
GO:0009866	induced systemic resistance, ethylene mediated signaling pathway	biological_process	5	1	5107	3	31258	0.414438
GO:0072684	mitochondrial tRNA 3'-trailer cleavage, endonucleolytic	biological_process	13	1	5107	3	31258	0.414438
GO:0080132	fatty acid alpha-hydroxylase activity	molecular_function	5	1	5107	3	31258	0.414438
GO:0005835	fatty acid synthase complex	cellular_component	11	1	5107	3	31258	0.414438
GO:0009405	pathogenesis	biological_process	4	1	5107	3	31258	0.414438
GO:0043335	protein unfolding	biological_process	7	1	5107	3	31258	0.414438
GO:0006165	nucleoside diphosphate phosphorylation	biological_process	10	1	5107	3	31258	0.414438
GO:0016166	phytoene dehydrogenase activity	molecular_function	6	1	5107	3	31258	0.414438
GO:0052887	7,9,9'-tricis-neurosporene:quinone oxidoreductase activity	molecular_function	7	1	5107	3	31258	0.414438
GO:0032973	amino acid export	biological_process	10	1	5107	3	31258	0.414438
GO:0051446	positive regulation of meiotic cell cycle	biological_process	6	1	5107	3	31258	0.414438
GO:0090440	abscisic acid transporter activity	molecular_function	6	1	5107	3	31258	0.414438
GO:0046244	salicylic acid catabolic process	biological_process	9	1	5107	3	31258	0.414438
GO:0042775	mitochondrial ATP synthesis coupled electron transport	biological_process	15	1	5107	3	31258	0.414438
GO:0009973	adenylyl-sulfate reductase activity	molecular_function	6	1	5107	3	31258	0.414438
GO:0080168	abscisic acid transport	biological_process	10	1	5107	3	31258	0.414438
GO:0009443	pyridoxal 5'-phosphate salvage	biological_process	9	1	5107	3	31258	0.414438
GO:0090241	negative regulation of histone H4 acetylation	biological_process	12	1	5107	3	31258	0.414438
GO:0000024	maltose biosynthetic process	biological_process	8	1	5107	3	31258	0.414438
GO:0004169	dolichyl-phosphate-mannose-protein mannosyltransferase activity	molecular_function	8	1	5107	3	31258	0.414438
GO:0030690	Noc1p-Noc2p complex	cellular_component	10	1	5107	3	31258	0.414438
GO:0080171	lytic vacuole organization	biological_process	6	1	5107	3	31258	0.414438
GO:0045717	negative regulation of fatty acid biosynthetic process	biological_process	11	1	5107	3	31258	0.414438
GO:0015099	nickel cation transmembrane transporter activity	molecular_function	11	1	5107	3	31258	0.414438
GO:0004055	argininosuccinate synthase activity	molecular_function	6	1	5107	3	31258	0.414438
GO:0000495	box H/ACA snoRNA 3'-end processing	biological_process	13	1	5107	3	31258	0.414438
GO:0009662	etioplast organization	biological_process	6	1	5107	3	31258	0.414438
GO:0009103	lipopolysaccharide biosynthetic process	biological_process	8	1	5107	3	31258	0.414438
GO:0030307	positive regulation of cell growth	biological_process	7	1	5107	3	31258	0.414438
GO:0042547	cell wall modification involved in multidimensional cell growth	biological_process	7	1	5107	3	31258	0.414438
GO:0001047	core promoter binding	molecular_function	9	1	5107	3	31258	0.414438
GO:0003720	telomerase activity	molecular_function	9	1	5107	3	31258	0.414438
GO:0032791	lead ion binding	molecular_function	7	1	5107	3	31258	0.414438
GO:1990055	phenylacetaldehyde synthase activity	molecular_function	4	1	5107	3	31258	0.414438
GO:0033741	adenylyl-sulfate reductase (glutathione) activity	molecular_function	7	1	5107	3	31258	0.414438
GO:0006521	regulation of cellular amino acid metabolic process	biological_process	8	1	5107	3	31258	0.414438
GO:0010338	leaf formation	biological_process	10	1	5107	3	31258	0.414438
GO:0032933	SREBP signaling pathway	biological_process	14	1	5107	3	31258	0.414438
GO:0019567	arabinose biosynthetic process	biological_process	9	1	5107	3	31258	0.414438
GO:0009898	cytoplasmic side of plasma membrane	cellular_component	6	1	5107	3	31258	0.414438
GO:0045088	regulation of innate immune response	biological_process	6	1	5107	3	31258	0.414438
GO:0006183	GTP biosynthetic process	biological_process	12	1	5107	3	31258	0.414438
GO:0010529	negative regulation of transposition	biological_process	7	1	5107	3	31258	0.414438
GO:0009745	sucrose mediated signaling	biological_process	9	1	5107	3	31258	0.414438
GO:0046168	glycerol-3-phosphate catabolic process	biological_process	7	1	5107	3	31258	0.414438
GO:0009649	entrainment of circadian clock	biological_process	6	1	5107	3	31258	0.414438
GO:0045951	positive regulation of mitotic recombination	biological_process	12	1	5107	3	31258	0.414438
GO:0045552	dihydrokaempferol 4-reductase activity	molecular_function	7	1	5107	3	31258	0.414438
GO:0061014	positive regulation of mRNA catabolic process	biological_process	11	1	5107	3	31258	0.414438
GO:0004001	adenosine kinase activity	molecular_function	9	1	5107	3	31258	0.414438
GO:0009647	skotomorphogenesis	biological_process	7	1	5107	3	31258	0.414438
GO:0001129	RNA polymerase II transcription factor activity, TBP-class protein binding, involved in preinitiation complex assembly	molecular_function	8	1	5107	3	31258	0.414438
GO:0006169	adenosine salvage	biological_process	12	1	5107	3	31258	0.414438
GO:0009526	plastid envelope	cellular_component	11	1	5107	3	31258	0.414438
GO:0004359	glutaminase activity	molecular_function	7	1	5107	3	31258	0.414438
GO:0071992	phytochelatin transmembrane transporter activity	molecular_function	7	1	5107	3	31258	0.414438
GO:0043014	alpha-tubulin binding	molecular_function	7	1	5107	3	31258	0.414438
GO:0010100	negative regulation of photomorphogenesis	biological_process	9	1	5107	3	31258	0.414438
GO:1901562	response to paraquat	biological_process	6	1	5107	3	31258	0.414438
GO:0015088	copper uptake transmembrane transporter activity	molecular_function	12	1	5107	3	31258	0.414438
GO:0005513	detection of calcium ion	biological_process	8	1	5107	3	31258	0.414438
GO:0007267	cell-cell signaling	biological_process	6	1	5107	3	31258	0.414438
GO:0034243	regulation of transcription elongation from RNA polymerase II promoter	biological_process	11	1	5107	3	31258	0.414438
GO:0000812	Swr1 complex	cellular_component	14	1	5107	3	31258	0.414438
GO:0031538	negative regulation of anthocyanin metabolic process	biological_process	7	1	5107	3	31258	0.414438
GO:0010222	stem vascular tissue pattern formation	biological_process	9	1	5107	3	31258	0.414438
GO:0031063	regulation of histone deacetylation	biological_process	10	1	5107	3	31258	0.414438
GO:0046939	nucleotide phosphorylation	biological_process	10	1	5107	3	31258	0.414438
GO:0071291	cellular response to selenium ion	biological_process	8	1	5107	3	31258	0.414438
GO:0030691	Noc2p-Noc3p complex	cellular_component	10	1	5107	3	31258	0.414438
GO:0008114	phosphogluconate 2-dehydrogenase activity	molecular_function	7	1	5107	3	31258	0.414438
GO:0016719	carotene 7,8-desaturase activity	molecular_function	6	1	5107	3	31258	0.414438
GO:0034477	U6 snRNA 3'-end processing	biological_process	13	1	5107	3	31258	0.414438
GO:0016297	acyl-[acyl-carrier-protein] hydrolase activity	molecular_function	8	1	5107	3	31258	0.414438
GO:0010239	chloroplast mRNA processing	biological_process	11	1	5107	3	31258	0.414438
GO:0052541	plant-type cell wall cellulose metabolic process	biological_process	8	1	5107	3	31258	0.414438
GO:0016487	farnesol metabolic process	biological_process	9	1	5107	3	31258	0.414438
GO:0005993	trehalose catabolic process	biological_process	8	1	5107	3	31258	0.414438
GO:0018131	oxazole or thiazole biosynthetic process	biological_process	7	1	5107	3	31258	0.414438
GO:0042834	peptidoglycan binding	molecular_function	6	1	5107	3	31258	0.414438
GO:0005052	peroxisome matrix targeting signal-1 binding	molecular_function	8	1	5107	3	31258	0.414438
GO:0034635	glutathione transport	biological_process	9	1	5107	3	31258	0.414438
GO:0019985	translesion synthesis	biological_process	9	1	5107	3	31258	0.414438
GO:0019369	arachidonic acid metabolic process	biological_process	9	1	5107	3	31258	0.414438
GO:0061635	regulation of protein complex stability	biological_process	5	1	5107	3	31258	0.414438
GO:0034402	recruitment of 3'-end processing factors to RNA polymerase II holoenzyme complex	biological_process	12	1	5107	3	31258	0.414438
GO:0015908	fatty acid transport	biological_process	10	1	5107	3	31258	0.414438
GO:0070274	RES complex	cellular_component	11	1	5107	3	31258	0.414438
GO:0015675	nickel cation transport	biological_process	9	1	5107	3	31258	0.414438
GO:0010478	chlororespiration	biological_process	9	1	5107	3	31258	0.414438
GO:0043985	histone H4-R3 methylation	biological_process	9	1	5107	3	31258	0.414438
GO:0043953	protein transport by the Tat complex	biological_process	7	1	5107	3	31258	0.414438
GO:0019458	methionine catabolic process via 2-oxobutanoate	biological_process	10	1	5107	3	31258	0.414438
GO:0006228	UTP biosynthetic process	biological_process	11	1	5107	3	31258	0.414438
GO:0031349	positive regulation of defense response	biological_process	7	1	5107	3	31258	0.414438
GO:0070455	positive regulation of heme biosynthetic process	biological_process	11	1	5107	3	31258	0.414438
GO:0015700	arsenite transport	biological_process	8	1	5107	3	31258	0.414438
GO:0004555	alpha,alpha-trehalase activity	molecular_function	8	1	5107	3	31258	0.414438
GO:0045815	positive regulation of gene expression, epigenetic	biological_process	9	1	5107	3	31258	0.414438
GO:0033014	tetrapyrrole biosynthetic process	biological_process	7	1	5107	3	31258	0.414438
GO:0030414	peptidase inhibitor activity	molecular_function	5	1	5107	3	31258	0.414438
GO:0042826	histone deacetylase binding	molecular_function	6	1	5107	3	31258	0.414438
GO:1990206	jasmonyl-Ile conjugate hydrolase activity	molecular_function	6	1	5107	3	31258	0.414438
GO:0034256	chlorophyll(ide) b reductase activity	molecular_function	7	1	5107	3	31258	0.414438
GO:0010442	guard cell morphogenesis	biological_process	9	1	5107	3	31258	0.414438
GO:0052886	9,9'-dicis-carotene:quinone oxidoreductase activity	molecular_function	7	1	5107	3	31258	0.414438
GO:0090228	positive regulation of red or far-red light signaling pathway	biological_process	9	1	5107	3	31258	0.414438
GO:0045488	pectin metabolic process	biological_process	8	1	5107	3	31258	0.414438
GO:0055121	response to high fluence blue light stimulus by blue high-fluence system	biological_process	8	1	5107	3	31258	0.414438
GO:0000053	argininosuccinate metabolic process	biological_process	9	1	5107	3	31258	0.414438
GO:0005542	folic acid binding	molecular_function	5	1	5107	3	31258	0.414438
GO:0031990	mRNA export from nucleus in response to heat stress	biological_process	8	1	5107	3	31258	0.414438
GO:2000123	positive regulation of stomatal complex development	biological_process	9	1	5107	3	31258	0.414438
GO:1902066	regulation of cell wall pectin metabolic process	biological_process	10	1	5107	3	31258	0.414438
GO:0051500	D-tyrosyl-tRNA(Tyr) deacylase activity	molecular_function	8	1	5107	3	31258	0.414438
GO:0019354	siroheme biosynthetic process	biological_process	10	1	5107	3	31258	0.414438
GO:0043139	5'-3' DNA helicase activity	molecular_function	11	1	5107	3	31258	0.414438
GO:0043090	amino acid import	biological_process	10	1	5107	3	31258	0.414438
GO:0046653	tetrahydrofolate metabolic process	biological_process	8	1	5107	3	31258	0.414438
GO:1902171	regulation of tocopherol cyclase activity	biological_process	7	1	5107	3	31258	0.414438
GO:0016631	enoyl-[acyl-carrier-protein] reductase activity	molecular_function	7	1	5107	3	31258	0.414438
GO:0005731	nucleolus organizer region	cellular_component	15	1	5107	3	31258	0.414438
GO:0030337	DNA polymerase processivity factor activity	molecular_function	4	1	5107	3	31258	0.414438
GO:0004112	cyclic-nucleotide phosphodiesterase activity	molecular_function	8	1	5107	3	31258	0.414438
GO:0004637	phosphoribosylamine-glycine ligase activity	molecular_function	6	1	5107	3	31258	0.414438
GO:0010600	regulation of auxin biosynthetic process	biological_process	7	1	5107	3	31258	0.414438
GO:0052889	9,9'-di-cis-zeta-carotene desaturation to 7,9,7',9'-tetra-cis-lycopene	biological_process	9	1	5107	3	31258	0.414438
GO:0030010	establishment of cell polarity	biological_process	6	1	5107	3	31258	0.414438
GO:0015446	arsenite-transmembrane transporting ATPase activity	molecular_function	15	1	5107	3	31258	0.414438
GO:0043626	PCNA complex	cellular_component	8	1	5107	3	31258	0.414438
GO:0010148	transpiration	biological_process	7	1	5107	3	31258	0.414438
GO:0005261	cation channel activity	molecular_function	9	1	5107	3	31258	0.414438
GO:1901259	chloroplast rRNA processing	biological_process	12	1	5107	3	31258	0.414438
GO:0000221	vacuolar proton-transporting V-type ATPase, V1 domain	cellular_component	11	1	5107	3	31258	0.414438
GO:0004789	thiamine-phosphate diphosphorylase activity	molecular_function	6	1	5107	3	31258	0.414438
GO:0002679	respiratory burst involved in defense response	biological_process	5	1	5107	3	31258	0.414438
GO:0009651	response to salt stress	biological_process	6	86	5107	513	31258	0.414738
GO:0010380	regulation of chlorophyll biosynthetic process	biological_process	10	4	5107	20	31258	0.417496
GO:0080092	regulation of pollen tube growth	biological_process	9	4	5107	20	31258	0.417496
GO:0042594	response to starvation	biological_process	5	4	5107	20	31258	0.417496
GO:0009831	plant-type cell wall modification involved in multidimensional cell growth	biological_process	8	4	5107	20	31258	0.417496
GO:0010334	sesquiterpene synthase activity	molecular_function	8	4	5107	20	31258	0.417496
GO:0048765	root hair cell differentiation	biological_process	10	4	5107	20	31258	0.417496
GO:0008380	RNA splicing	biological_process	10	19	5107	109	31258	0.417868
GO:0004842	ubiquitin-protein transferase activity	molecular_function	6	74	5107	441	31258	0.420156
GO:0032543	mitochondrial translation	biological_process	8	5	5107	26	31258	0.423486
GO:0006790	sulfur compound metabolic process	biological_process	5	5	5107	26	31258	0.423486
GO:0010029	regulation of seed germination	biological_process	9	5	5107	26	31258	0.423486
GO:0004462	lactoylglutathione lyase activity	molecular_function	6	5	5107	26	31258	0.423486
GO:0009411	response to UV	biological_process	7	6	5107	32	31258	0.427297
GO:0005667	transcription factor complex	cellular_component	7	6	5107	32	31258	0.427297
GO:0006915	apoptotic process	biological_process	7	7	5107	38	31258	0.429858
GO:0005762	mitochondrial large ribosomal subunit	cellular_component	13	8	5107	44	31258	0.431633
GO:0015079	potassium ion transmembrane transporter activity	molecular_function	10	8	5107	44	31258	0.431633
GO:0005528	FK506 binding	molecular_function	6	8	5107	44	31258	0.431633
GO:0016746	transferase activity, transferring acyl groups	molecular_function	5	9	5107	50	31258	0.432881
GO:0009736	cytokinin-activated signaling pathway	biological_process	8	10	5107	56	31258	0.433757
GO:0030154	cell differentiation	biological_process	6	31	5107	183	31258	0.443368
GO:0008175	tRNA methyltransferase activity	molecular_function	8	2	5107	9	31258	0.446316
GO:0009787	regulation of abscisic acid-activated signaling pathway	biological_process	9	2	5107	9	31258	0.446316
GO:0009901	anther dehiscence	biological_process	7	2	5107	9	31258	0.446316
GO:0051276	chromosome organization	biological_process	5	2	5107	9	31258	0.446316
GO:0045595	regulation of cell differentiation	biological_process	7	2	5107	9	31258	0.446316
GO:0016620	oxidoreductase activity, acting on the aldehyde or oxo group of donors, NAD or NADP as acceptor	molecular_function	6	2	5107	9	31258	0.446316
GO:0009957	epidermal cell fate specification	biological_process	7	2	5107	9	31258	0.446316
GO:0007155	cell adhesion	biological_process	4	2	5107	9	31258	0.446316
GO:0004742	dihydrolipoyllysine-residue acetyltransferase activity	molecular_function	9	2	5107	9	31258	0.446316
GO:0060236	regulation of mitotic spindle organization	biological_process	9	2	5107	9	31258	0.446316
GO:0051016	barbed-end actin filament capping	biological_process	13	2	5107	9	31258	0.446316
GO:0015203	polyamine transmembrane transporter activity	molecular_function	6	2	5107	9	31258	0.446316
GO:0018812	3-hydroxyacyl-CoA dehydratase activity	molecular_function	7	2	5107	9	31258	0.446316
GO:0044209	AMP salvage	biological_process	12	2	5107	9	31258	0.446316
GO:0008441	3'(2'),5'-bisphosphate nucleotidase activity	molecular_function	9	2	5107	9	31258	0.446316
GO:2000033	regulation of seed dormancy process	biological_process	7	2	5107	9	31258	0.446316
GO:0005976	polysaccharide metabolic process	biological_process	6	2	5107	9	31258	0.446316
GO:0051090	regulation of sequence-specific DNA binding transcription factor activity	biological_process	12	2	5107	9	31258	0.446316
GO:0008199	ferric iron binding	molecular_function	9	2	5107	9	31258	0.446316
GO:0006986	response to unfolded protein	biological_process	6	2	5107	9	31258	0.446316
GO:0000439	core TFIIH complex	cellular_component	11	2	5107	9	31258	0.446316
GO:0032957	inositol trisphosphate metabolic process	biological_process	8	2	5107	9	31258	0.446316
GO:0016832	aldehyde-lyase activity	molecular_function	6	2	5107	9	31258	0.446316
GO:0006875	cellular metal ion homeostasis	biological_process	9	2	5107	9	31258	0.446316
GO:0007275	multicellular organism development	biological_process	5	43	5107	256	31258	0.447132
GO:0005759	mitochondrial matrix	cellular_component	11	22	5107	129	31258	0.449301
GO:0003755	peptidyl-prolyl cis-trans isomerase activity	molecular_function	6	18	5107	105	31258	0.452048
GO:0005509	calcium ion binding	molecular_function	7	49	5107	293	31258	0.453366
GO:0004616	phosphogluconate dehydrogenase (decarboxylating) activity	molecular_function	7	3	5107	15	31258	0.453774
GO:0009688	abscisic acid biosynthetic process	biological_process	9	3	5107	15	31258	0.453774
GO:0006303	double-strand break repair via nonhomologous end joining	biological_process	11	3	5107	15	31258	0.453774
GO:0004737	pyruvate decarboxylase activity	molecular_function	7	3	5107	15	31258	0.453774
GO:0008374	O-acyltransferase activity	molecular_function	7	3	5107	15	31258	0.453774
GO:0033609	oxalate metabolic process	biological_process	9	3	5107	15	31258	0.453774
GO:0006346	methylation-dependent chromatin silencing	biological_process	14	3	5107	15	31258	0.453774
GO:0043023	ribosomal large subunit binding	molecular_function	5	3	5107	15	31258	0.453774
GO:0004784	superoxide dismutase activity	molecular_function	6	3	5107	15	31258	0.453774
GO:0046564	oxalate decarboxylase activity	molecular_function	7	3	5107	15	31258	0.453774
GO:0019375	galactolipid biosynthetic process	biological_process	8	3	5107	15	31258	0.453774
GO:0010199	organ boundary specification between lateral organs and the meristem	biological_process	9	3	5107	15	31258	0.453774
GO:0030234	enzyme regulator activity	molecular_function	3	3	5107	15	31258	0.453774
GO:0030976	thiamine pyrophosphate binding	molecular_function	6	3	5107	15	31258	0.453774
GO:0008142	oxysterol binding	molecular_function	7	3	5107	15	31258	0.453774
GO:0030497	fatty acid elongation	biological_process	10	3	5107	15	31258	0.453774
GO:0019632	shikimate metabolic process	biological_process	9	3	5107	15	31258	0.453774
GO:0015386	potassium:proton antiporter activity	molecular_function	11	3	5107	15	31258	0.453774
GO:0004888	transmembrane signaling receptor activity	molecular_function	5	3	5107	15	31258	0.453774
GO:0090351	seedling development	biological_process	7	3	5107	15	31258	0.453774
GO:0009514	glyoxysome	cellular_component	11	4	5107	21	31258	0.456655
GO:0001664	G-protein coupled receptor binding	molecular_function	6	4	5107	21	31258	0.456655
GO:0048511	rhythmic process	biological_process	3	4	5107	21	31258	0.456655
GO:0009522	photosystem I	cellular_component	10	4	5107	21	31258	0.456655
GO:0031234	extrinsic component of cytoplasmic side of plasma membrane	cellular_component	7	4	5107	21	31258	0.456655
GO:0018298	protein-chromophore linkage	biological_process	8	4	5107	21	31258	0.456655
GO:0008094	DNA-dependent ATPase activity	molecular_function	11	9	5107	51	31258	0.457724
GO:0008536	Ran GTPase binding	molecular_function	9	9	5107	51	31258	0.457724
GO:0009725	response to hormone	biological_process	5	5	5107	27	31258	0.457878
GO:0042651	thylakoid membrane	cellular_component	9	6	5107	33	31258	0.458321
GO:0004650	polygalacturonase activity	molecular_function	7	6	5107	33	31258	0.458321
GO:0044550	secondary metabolite biosynthetic process	biological_process	6	26	5107	154	31258	0.460851
GO:0005215	transporter activity	molecular_function	3	43	5107	258	31258	0.469169
GO:0006397	mRNA processing	biological_process	10	42	5107	252	31258	0.470142
GO:0005819	spindle	cellular_component	9	12	5107	70	31258	0.47728
GO:0016298	lipase activity	molecular_function	6	10	5107	58	31258	0.48056
GO:0016051	carbohydrate biosynthetic process	biological_process	6	9	5107	52	31258	0.482376
GO:0004497	monooxygenase activity	molecular_function	5	30	5107	180	31258	0.48367
GO:0016036	cellular response to phosphate starvation	biological_process	9	8	5107	46	31258	0.484344
GO:0006278	RNA-dependent DNA biosynthetic process	biological_process	10	7	5107	40	31258	0.486504
GO:0006414	translational elongation	biological_process	8	7	5107	40	31258	0.486504
GO:0010305	leaf vascular tissue pattern formation	biological_process	9	7	5107	40	31258	0.486504
GO:0006813	potassium ion transport	biological_process	8	6	5107	34	31258	0.488912
GO:0005986	sucrose biosynthetic process	biological_process	8	6	5107	34	31258	0.488912
GO:0009638	phototropism	biological_process	6	5	5107	28	31258	0.491655
GO:0006636	unsaturated fatty acid biosynthetic process	biological_process	10	5	5107	28	31258	0.491655
GO:0004713	protein tyrosine kinase activity	molecular_function	8	5	5107	28	31258	0.491655
GO:0045053	protein retention in Golgi apparatus	biological_process	7	4	5107	22	31258	0.494877
GO:0010223	secondary shoot formation	biological_process	6	4	5107	22	31258	0.494877
GO:0045490	pectin catabolic process	biological_process	8	4	5107	22	31258	0.494877
GO:0009423	chorismate biosynthetic process	biological_process	9	4	5107	22	31258	0.494877
GO:0009672	auxin:proton symporter activity	molecular_function	9	3	5107	16	31258	0.498832
GO:0010076	maintenance of floral meristem identity	biological_process	11	3	5107	16	31258	0.498832
GO:0010117	photoprotection	biological_process	7	3	5107	16	31258	0.498832
GO:0015299	solute:proton antiporter activity	molecular_function	9	3	5107	16	31258	0.498832
GO:0009690	cytokinin metabolic process	biological_process	7	3	5107	16	31258	0.498832
GO:0010021	amylopectin biosynthetic process	biological_process	7	3	5107	16	31258	0.498832
GO:0015934	large ribosomal subunit	cellular_component	11	3	5107	16	31258	0.498832
GO:0005763	mitochondrial small ribosomal subunit	cellular_component	13	3	5107	16	31258	0.498832
GO:0019762	glucosinolate catabolic process	biological_process	9	3	5107	16	31258	0.498832
GO:0005945	6-phosphofructokinase complex	cellular_component	11	3	5107	16	31258	0.498832
GO:0000293	ferric-chelate reductase activity	molecular_function	7	3	5107	16	31258	0.498832
GO:0090305	nucleic acid phosphodiester bond hydrolysis	biological_process	8	3	5107	16	31258	0.498832
GO:0006281	DNA repair	biological_process	9	34	5107	206	31258	0.503433
GO:0005355	glucose transmembrane transporter activity	molecular_function	10	10	5107	59	31258	0.503659
GO:0035428	hexose transmembrane transport	biological_process	7	10	5107	59	31258	0.503659
GO:0046323	glucose import	biological_process	9	10	5107	59	31258	0.503659
GO:0019156	isoamylase activity	molecular_function	5	2	5107	10	31258	0.503985
GO:0043141	ATP-dependent 5'-3' DNA helicase activity	molecular_function	12	2	5107	10	31258	0.503985
GO:0003855	3-dehydroquinate dehydratase activity	molecular_function	7	2	5107	10	31258	0.503985
GO:0009249	protein lipoylation	biological_process	9	2	5107	10	31258	0.503985
GO:0015369	calcium:proton antiporter activity	molecular_function	11	2	5107	10	31258	0.503985
GO:0018478	malonate-semialdehyde dehydrogenase (acetylating) activity	molecular_function	7	2	5107	10	31258	0.503985
GO:0015086	cadmium ion transmembrane transporter activity	molecular_function	11	2	5107	10	31258	0.503985
GO:0008534	oxidized purine nucleobase lesion DNA N-glycosylase activity	molecular_function	10	2	5107	10	31258	0.503985
GO:0015368	calcium:cation antiporter activity	molecular_function	10	2	5107	10	31258	0.503985
GO:0000266	mitochondrial fission	biological_process	6	2	5107	10	31258	0.503985
GO:0016570	histone modification	biological_process	8	2	5107	10	31258	0.503985
GO:0000793	condensed chromosome	cellular_component	10	2	5107	10	31258	0.503985
GO:0002098	tRNA wobble uridine modification	biological_process	14	2	5107	10	31258	0.503985
GO:0004491	methylmalonate-semialdehyde dehydrogenase (acylating) activity	molecular_function	7	2	5107	10	31258	0.503985
GO:0008652	cellular amino acid biosynthetic process	biological_process	7	2	5107	10	31258	0.503985
GO:0046527	glucosyltransferase activity	molecular_function	7	2	5107	10	31258	0.503985
GO:0033617	mitochondrial respiratory chain complex IV assembly	biological_process	7	2	5107	10	31258	0.503985
GO:0042754	negative regulation of circadian rhythm	biological_process	6	2	5107	10	31258	0.503985
GO:0051085	chaperone mediated protein folding requiring cofactor	biological_process	10	2	5107	10	31258	0.503985
GO:0004764	shikimate 3-dehydrogenase (NADP+) activity	molecular_function	7	2	5107	10	31258	0.503985
GO:0019745	pentacyclic triterpenoid biosynthetic process	biological_process	9	2	5107	10	31258	0.503985
GO:0051865	protein autoubiquitination	biological_process	11	2	5107	10	31258	0.503985
GO:0050378	UDP-glucuronate 4-epimerase activity	molecular_function	7	2	5107	10	31258	0.503985
GO:0004165	dodecenoyl-CoA delta-isomerase activity	molecular_function	7	2	5107	10	31258	0.503985
GO:0042550	photosystem I stabilization	biological_process	8	2	5107	10	31258	0.503985
GO:0004659	prenyltransferase activity	molecular_function	6	2	5107	10	31258	0.503985
GO:0090447	glycerol-3-phosphate 2-O-acyltransferase activity	molecular_function	8	2	5107	10	31258	0.503985
GO:0010315	auxin efflux	biological_process	9	2	5107	10	31258	0.503985
GO:0009620	response to fungus	biological_process	7	9	5107	53	31258	0.506751
GO:0009860	pollen tube growth	biological_process	8	16	5107	96	31258	0.507957
GO:0006272	leading strand elongation	biological_process	12	1	5107	4	31258	0.510117
GO:0016560	protein import into peroxisome matrix, docking	biological_process	9	1	5107	4	31258	0.510117
GO:0008832	dGTPase activity	molecular_function	8	1	5107	4	31258	0.510117
GO:0004106	chorismate mutase activity	molecular_function	6	1	5107	4	31258	0.510117
GO:0080187	floral organ senescence	biological_process	6	1	5107	4	31258	0.510117
GO:0010731	protein glutathionylation	biological_process	8	1	5107	4	31258	0.510117
GO:0050307	sucrose-phosphate phosphatase activity	molecular_function	10	1	5107	4	31258	0.510117
GO:0071217	cellular response to external biotic stimulus	biological_process	6	1	5107	4	31258	0.510117
GO:0018316	peptide cross-linking via L-cystine	biological_process	9	1	5107	4	31258	0.510117
GO:0050421	nitrite reductase (NO-forming) activity	molecular_function	7	1	5107	4	31258	0.510117
GO:0005080	protein kinase C binding	molecular_function	8	1	5107	4	31258	0.510117
GO:0015485	cholesterol binding	molecular_function	7	1	5107	4	31258	0.510117
GO:0034620	cellular response to unfolded protein	biological_process	7	1	5107	4	31258	0.510117
GO:0016629	12-oxophytodienoate reductase activity	molecular_function	7	1	5107	4	31258	0.510117
GO:0055070	copper ion homeostasis	biological_process	11	1	5107	4	31258	0.510117
GO:0030896	checkpoint clamp complex	cellular_component	13	1	5107	4	31258	0.510117
GO:0060090	binding, bridging	molecular_function	4	1	5107	4	31258	0.510117
GO:0080093	regulation of photorespiration	biological_process	8	1	5107	4	31258	0.510117
GO:0090421	embryonic meristem initiation	biological_process	11	1	5107	4	31258	0.510117
GO:0010405	arabinogalactan protein metabolic process	biological_process	10	1	5107	4	31258	0.510117
GO:0046274	lignin catabolic process	biological_process	8	1	5107	4	31258	0.510117
GO:0016578	histone deubiquitination	biological_process	9	1	5107	4	31258	0.510117
GO:0034227	tRNA thio-modification	biological_process	13	1	5107	4	31258	0.510117
GO:0042721	mitochondrial inner membrane protein insertion complex	cellular_component	14	1	5107	4	31258	0.510117
GO:0048575	short-day photoperiodism, flowering	biological_process	7	1	5107	4	31258	0.510117
GO:0030552	cAMP binding	molecular_function	9	1	5107	4	31258	0.510117
GO:0000169	activation of MAPK activity involved in osmosensory signaling pathway	biological_process	14	1	5107	4	31258	0.510117
GO:0046027	phospholipid:diacylglycerol acyltransferase activity	molecular_function	9	1	5107	4	31258	0.510117
GO:0003863	3-methyl-2-oxobutanoate dehydrogenase (2-methylpropanoyl-transferring) activity	molecular_function	7	1	5107	4	31258	0.510117
GO:0031361	integral component of thylakoid membrane	cellular_component	11	1	5107	4	31258	0.510117
GO:0004488	methylenetetrahydrofolate dehydrogenase (NADP+) activity	molecular_function	7	1	5107	4	31258	0.510117
GO:0030553	cGMP binding	molecular_function	9	1	5107	4	31258	0.510117
GO:0006384	transcription initiation from RNA polymerase III promoter	biological_process	10	1	5107	4	31258	0.510117
GO:0043564	Ku70:Ku80 complex	cellular_component	11	1	5107	4	31258	0.510117
GO:0047787	delta4-3-oxosteroid 5beta-reductase activity	molecular_function	8	1	5107	4	31258	0.510117
GO:0051555	flavonol biosynthetic process	biological_process	8	1	5107	4	31258	0.510117
GO:0050270	S-adenosylhomocysteine deaminase activity	molecular_function	7	1	5107	4	31258	0.510117
GO:0046577	long-chain-alcohol oxidase activity	molecular_function	7	1	5107	4	31258	0.510117
GO:0045337	farnesyl diphosphate biosynthetic process	biological_process	8	1	5107	4	31258	0.510117
GO:0010211	IAA-Leu conjugate hydrolase activity	molecular_function	7	1	5107	4	31258	0.510117
GO:0004655	porphobilinogen synthase activity	molecular_function	7	1	5107	4	31258	0.510117
GO:1990481	mRNA pseudouridine synthesis	biological_process	11	1	5107	4	31258	0.510117
GO:0009945	radial axis specification	biological_process	9	1	5107	4	31258	0.510117
GO:0004421	hydroxymethylglutaryl-CoA synthase activity	molecular_function	7	1	5107	4	31258	0.510117
GO:0009299	mRNA transcription	biological_process	11	1	5107	4	31258	0.510117
GO:0010165	response to X-ray	biological_process	7	1	5107	4	31258	0.510117
GO:0047750	cholestenol delta-isomerase activity	molecular_function	7	1	5107	4	31258	0.510117
GO:0016127	sterol catabolic process	biological_process	8	1	5107	4	31258	0.510117
GO:0035865	cellular response to potassium ion	biological_process	8	1	5107	4	31258	0.510117
GO:0004367	glycerol-3-phosphate dehydrogenase [NAD+] activity	molecular_function	7	1	5107	4	31258	0.510117
GO:0061597	cyclic pyranopterin monophosphate synthase activity	molecular_function	6	1	5107	4	31258	0.510117
GO:0019363	pyridine nucleotide biosynthetic process	biological_process	10	1	5107	4	31258	0.510117
GO:0032442	phenylcoumaran benzylic ether reductase activity	molecular_function	7	1	5107	4	31258	0.510117
GO:0070762	nuclear pore transmembrane ring	cellular_component	13	1	5107	4	31258	0.510117
GO:0003942	N-acetyl-gamma-glutamyl-phosphate reductase activity	molecular_function	7	1	5107	4	31258	0.510117
GO:0043021	ribonucleoprotein complex binding	molecular_function	4	1	5107	4	31258	0.510117
GO:0010450	inflorescence meristem growth	biological_process	5	1	5107	4	31258	0.510117
GO:0006883	cellular sodium ion homeostasis	biological_process	10	1	5107	4	31258	0.510117
GO:0010272	response to silver ion	biological_process	7	1	5107	4	31258	0.510117
GO:0071790	establishment of spindle pole body localization to nuclear envelope	biological_process	7	1	5107	4	31258	0.510117
GO:1990423	RZZ complex	cellular_component	10	1	5107	4	31258	0.510117
GO:0034059	response to anoxia	biological_process	5	1	5107	4	31258	0.510117
GO:0046901	tetrahydrofolylpolyglutamate biosynthetic process	biological_process	9	1	5107	4	31258	0.510117
GO:0006344	maintenance of chromatin silencing	biological_process	14	1	5107	4	31258	0.510117
GO:0080173	male-female gamete recognition during double fertilization	biological_process	7	1	5107	4	31258	0.510117
GO:0045548	phenylalanine ammonia-lyase activity	molecular_function	7	1	5107	4	31258	0.510117
GO:0010495	long-distance posttranscriptional gene silencing	biological_process	10	1	5107	4	31258	0.510117
GO:0043456	regulation of pentose-phosphate shunt	biological_process	15	1	5107	4	31258	0.510117
GO:0010638	positive regulation of organelle organization	biological_process	5	1	5107	4	31258	0.510117
GO:0006828	manganese ion transport	biological_process	9	1	5107	4	31258	0.510117
GO:0097295	morphine biosynthetic process	biological_process	8	1	5107	4	31258	0.510117
GO:0071669	plant-type cell wall organization or biogenesis	biological_process	5	1	5107	4	31258	0.510117
GO:0015929	hexosaminidase activity	molecular_function	7	1	5107	4	31258	0.510117
GO:0010210	IAA-Phe conjugate hydrolase activity	molecular_function	7	1	5107	4	31258	0.510117
GO:0004563	beta-N-acetylhexosaminidase activity	molecular_function	8	1	5107	4	31258	0.510117
GO:0046520	sphingoid biosynthetic process	biological_process	8	1	5107	4	31258	0.510117
GO:0070921	regulation of production of siRNA involved in chromatin silencing by small RNA	biological_process	14	1	5107	4	31258	0.510117
GO:0004512	inositol-3-phosphate synthase activity	molecular_function	6	1	5107	4	31258	0.510117
GO:0010230	alternative respiration	biological_process	9	1	5107	4	31258	0.510117
GO:0018258	protein O-linked glycosylation via hydroxyproline	biological_process	10	1	5107	4	31258	0.510117
GO:0006353	DNA-templated transcription, termination	biological_process	9	1	5107	4	31258	0.510117
GO:0010163	high-affinity potassium ion import	biological_process	8	1	5107	4	31258	0.510117
GO:0048307	ferredoxin-nitrite reductase activity	molecular_function	7	1	5107	4	31258	0.510117
GO:0000247	C-8 sterol isomerase activity	molecular_function	7	1	5107	4	31258	0.510117
GO:0004152	dihydroorotate dehydrogenase activity	molecular_function	7	1	5107	4	31258	0.510117
GO:0016616	oxidoreductase activity, acting on the CH-OH group of donors, NAD or NADP as acceptor	molecular_function	6	1	5107	4	31258	0.510117
GO:0034434	sterol esterification	biological_process	8	1	5107	4	31258	0.510117
GO:0047037	salutaridine reductase (NADPH) activity	molecular_function	7	1	5107	4	31258	0.510117
GO:0072321	chaperone-mediated protein transport	biological_process	5	1	5107	4	31258	0.510117
GO:0006081	cellular aldehyde metabolic process	biological_process	5	1	5107	4	31258	0.510117
GO:0047746	chlorophyllase activity	molecular_function	7	1	5107	4	31258	0.510117
GO:0046898	response to cycloheximide	biological_process	6	1	5107	4	31258	0.510117
GO:0008193	tRNA guanylyltransferase activity	molecular_function	9	1	5107	4	31258	0.510117
GO:0051938	L-glutamate import	biological_process	11	1	5107	4	31258	0.510117
GO:0004419	hydroxymethylglutaryl-CoA lyase activity	molecular_function	7	1	5107	4	31258	0.510117
GO:0004477	methenyltetrahydrofolate cyclohydrolase activity	molecular_function	8	1	5107	4	31258	0.510117
GO:0004337	geranyltranstransferase activity	molecular_function	7	1	5107	4	31258	0.510117
GO:0008429	phosphatidylethanolamine binding	molecular_function	6	1	5107	4	31258	0.510117
GO:0009609	response to symbiotic bacterium	biological_process	8	1	5107	4	31258	0.510117
GO:0031539	positive regulation of anthocyanin metabolic process	biological_process	7	1	5107	4	31258	0.510117
GO:1900459	positive regulation of brassinosteroid mediated signaling pathway	biological_process	11	1	5107	4	31258	0.510117
GO:0042719	mitochondrial intermembrane space protein transporter complex	cellular_component	13	1	5107	4	31258	0.510117
GO:0002949	tRNA threonylcarbamoyladenosine modification	biological_process	13	1	5107	4	31258	0.510117
GO:0004325	ferrochelatase activity	molecular_function	5	1	5107	4	31258	0.510117
GO:0070037	rRNA (pseudouridine) methyltransferase activity	molecular_function	9	1	5107	4	31258	0.510117
GO:0000249	C-22 sterol desaturase activity	molecular_function	7	1	5107	4	31258	0.510117
GO:0010107	potassium ion import	biological_process	8	1	5107	4	31258	0.510117
GO:0003885	D-arabinono-1,4-lactone oxidase activity	molecular_function	7	1	5107	4	31258	0.510117
GO:0061062	regulation of nematode larval development	biological_process	9	1	5107	4	31258	0.510117
GO:0060776	simple leaf morphogenesis	biological_process	10	1	5107	4	31258	0.510117
GO:0043153	entrainment of circadian clock by photoperiod	biological_process	7	1	5107	4	31258	0.510117
GO:0004450	isocitrate dehydrogenase (NADP+) activity	molecular_function	8	1	5107	4	31258	0.510117
GO:0080055	low-affinity nitrate transport	biological_process	9	1	5107	4	31258	0.510117
GO:0016004	phospholipase activator activity	molecular_function	6	1	5107	4	31258	0.510117
GO:0046417	chorismate metabolic process	biological_process	9	1	5107	4	31258	0.510117
GO:0030275	LRR domain binding	molecular_function	6	1	5107	4	31258	0.510117
GO:0048658	anther wall tapetum development	biological_process	8	1	5107	4	31258	0.510117
GO:0043091	L-arginine import	biological_process	9	1	5107	4	31258	0.510117
GO:0004837	tyrosine decarboxylase activity	molecular_function	7	1	5107	4	31258	0.510117
GO:0071481	cellular response to X-ray	biological_process	8	1	5107	4	31258	0.510117
GO:0031998	regulation of fatty acid beta-oxidation	biological_process	11	1	5107	4	31258	0.510117
GO:0010686	tetracyclic triterpenoid biosynthetic process	biological_process	9	1	5107	4	31258	0.510117
GO:0080054	low-affinity nitrate transmembrane transporter activity	molecular_function	10	1	5107	4	31258	0.510117
GO:0048508	embryonic meristem development	biological_process	6	1	5107	4	31258	0.510117
GO:0000170	sphingosine hydroxylase activity	molecular_function	5	1	5107	4	31258	0.510117
GO:0047889	ferredoxin-nitrate reductase activity	molecular_function	7	1	5107	4	31258	0.510117
GO:0019344	cysteine biosynthetic process	biological_process	9	1	5107	4	31258	0.510117
GO:0004766	spermidine synthase activity	molecular_function	6	1	5107	4	31258	0.510117
GO:0046538	2,3-bisphosphoglycerate-dependent phosphoglycerate mutase activity	molecular_function	8	1	5107	4	31258	0.510117
GO:0019700	organic phosphonate catabolic process	biological_process	7	1	5107	4	31258	0.510117
GO:0031022	nuclear migration along microfilament	biological_process	7	1	5107	4	31258	0.510117
GO:0015631	tubulin binding	molecular_function	6	1	5107	4	31258	0.510117
GO:0009970	cellular response to sulfate starvation	biological_process	9	1	5107	4	31258	0.510117
GO:0004127	cytidylate kinase activity	molecular_function	9	1	5107	4	31258	0.510117
GO:0004350	glutamate-5-semialdehyde dehydrogenase activity	molecular_function	7	1	5107	4	31258	0.510117
GO:0070300	phosphatidic acid binding	molecular_function	6	1	5107	4	31258	0.510117
GO:0009575	chromoplast stroma	cellular_component	11	1	5107	4	31258	0.510117
GO:0051721	protein phosphatase 2A binding	molecular_function	8	1	5107	4	31258	0.510117
GO:0048441	petal development	biological_process	6	1	5107	4	31258	0.510117
GO:0030474	spindle pole body duplication	biological_process	9	1	5107	4	31258	0.510117
GO:0018024	histone-lysine N-methyltransferase activity	molecular_function	10	7	5107	41	31258	0.514224
GO:0006289	nucleotide-excision repair	biological_process	10	6	5107	35	31258	0.518918
GO:0009750	response to fructose	biological_process	9	6	5107	35	31258	0.518918
GO:0008202	steroid metabolic process	biological_process	6	5	5107	29	31258	0.524624
GO:0004568	chitinase activity	molecular_function	7	5	5107	29	31258	0.524624
GO:0008483	transaminase activity	molecular_function	6	5	5107	29	31258	0.524624
GO:0055072	iron ion homeostasis	biological_process	11	5	5107	29	31258	0.524624
GO:0000060	protein import into nucleus, translocation	biological_process	7	5	5107	29	31258	0.524624
GO:0005643	nuclear pore	cellular_component	12	10	5107	60	31258	0.526463
GO:0004806	triglyceride lipase activity	molecular_function	7	9	5107	54	31258	0.530769
GO:0010167	response to nitrate	biological_process	6	4	5107	23	31258	0.531904
GO:0008378	galactosyltransferase activity	molecular_function	7	4	5107	23	31258	0.531904
GO:0016573	histone acetylation	biological_process	9	4	5107	23	31258	0.531904
GO:0003904	deoxyribodipyrimidine photo-lyase activity	molecular_function	7	4	5107	23	31258	0.531904
GO:0019843	rRNA binding	molecular_function	7	14	5107	85	31258	0.532243
GO:0004553	hydrolase activity, hydrolyzing O-glycosyl compounds	molecular_function	6	25	5107	153	31258	0.533759
GO:0045944	positive regulation of transcription from RNA polymerase II promoter	biological_process	13	8	5107	48	31258	0.535679
GO:0006633	fatty acid biosynthetic process	biological_process	9	24	5107	147	31258	0.536192
GO:0008757	S-adenosylmethionine-dependent methyltransferase activity	molecular_function	7	23	5107	141	31258	0.538741
GO:0016787	hydrolase activity	molecular_function	4	86	5107	529	31258	0.538815
GO:0032508	DNA duplex unwinding	biological_process	11	7	5107	42	31258	0.541391
GO:0071482	cellular response to light stimulus	biological_process	7	3	5107	17	31258	0.541915
GO:0016161	beta-amylase activity	molecular_function	8	3	5107	17	31258	0.541915
GO:0006779	porphyrin-containing compound biosynthetic process	biological_process	8	3	5107	17	31258	0.541915
GO:0051026	chiasma assembly	biological_process	8	3	5107	17	31258	0.541915
GO:0043044	ATP-dependent chromatin remodeling	biological_process	9	3	5107	17	31258	0.541915
GO:0010052	guard cell differentiation	biological_process	7	3	5107	17	31258	0.541915
GO:0006955	immune response	biological_process	4	3	5107	17	31258	0.541915
GO:0030170	pyridoxal phosphate binding	molecular_function	6	27	5107	166	31258	0.542837
GO:0019252	starch biosynthetic process	biological_process	9	11	5107	67	31258	0.544082
GO:0031347	regulation of defense response	biological_process	6	11	5107	67	31258	0.544082
GO:0009941	chloroplast envelope	cellular_component	12	135	5107	831	31258	0.54413
GO:0006629	lipid metabolic process	biological_process	5	26	5107	160	31258	0.545308
GO:0010207	photosystem II assembly	biological_process	7	6	5107	36	31258	0.548205
GO:0009306	protein secretion	biological_process	6	6	5107	36	31258	0.548205
GO:0008266	poly(U) RNA binding	molecular_function	9	6	5107	36	31258	0.548205
GO:0010118	stomatal movement	biological_process	5	6	5107	36	31258	0.548205
GO:0009699	phenylpropanoid biosynthetic process	biological_process	7	6	5107	36	31258	0.548205
GO:0008643	carbohydrate transport	biological_process	5	10	5107	61	31258	0.548908
GO:0001666	response to hypoxia	biological_process	5	9	5107	55	31258	0.554357
GO:0048038	quinone binding	molecular_function	5	5	5107	30	31258	0.55662
GO:0051536	iron-sulfur cluster binding	molecular_function	5	5	5107	30	31258	0.55662
GO:0006555	methionine metabolic process	biological_process	8	2	5107	11	31258	0.557593
GO:0005844	polysome	cellular_component	8	2	5107	11	31258	0.557593
GO:0009298	GDP-mannose biosynthetic process	biological_process	11	2	5107	11	31258	0.557593
GO:1902183	regulation of shoot apical meristem development	biological_process	10	2	5107	11	31258	0.557593
GO:0005545	1-phosphatidylinositol binding	molecular_function	7	2	5107	11	31258	0.557593
GO:0008889	glycerophosphodiester phosphodiesterase activity	molecular_function	8	2	5107	11	31258	0.557593
GO:0008361	regulation of cell size	biological_process	6	2	5107	11	31258	0.557593
GO:0033201	alpha-1,4-glucan synthase activity	molecular_function	7	2	5107	11	31258	0.557593
GO:0048268	clathrin coat assembly	biological_process	8	2	5107	11	31258	0.557593
GO:0006518	peptide metabolic process	biological_process	7	2	5107	11	31258	0.557593
GO:0010039	response to iron ion	biological_process	7	2	5107	11	31258	0.557593
GO:0070829	heterochromatin maintenance	biological_process	8	2	5107	11	31258	0.557593
GO:0006163	purine nucleotide metabolic process	biological_process	10	2	5107	11	31258	0.557593
GO:0009058	biosynthetic process	biological_process	4	12	5107	74	31258	0.560026
GO:0032259	methylation	biological_process	4	39	5107	242	31258	0.564514
GO:0009832	plant-type cell wall biogenesis	biological_process	6	11	5107	68	31258	0.565178
GO:0006139	nucleobase-containing compound metabolic process	biological_process	6	4	5107	24	31258	0.567529
GO:0006032	chitin catabolic process	biological_process	8	4	5107	24	31258	0.567529
GO:0005740	mitochondrial envelope	cellular_component	11	4	5107	24	31258	0.567529
GO:0005694	chromosome	cellular_component	9	10	5107	62	31258	0.570936
GO:0010468	regulation of gene expression	biological_process	7	13	5107	81	31258	0.574598
GO:0043621	protein self-association	molecular_function	5	9	5107	56	31258	0.577451
GO:0016607	nuclear speck	cellular_component	14	12	5107	75	31258	0.579948
GO:0004712	protein serine/threonine/tyrosine kinase activity	molecular_function	8	12	5107	75	31258	0.579948
GO:0051260	protein homooligomerization	biological_process	9	3	5107	18	31258	0.582764
GO:0040029	regulation of gene expression, epigenetic	biological_process	8	3	5107	18	31258	0.582764
GO:0016157	sucrose synthase activity	molecular_function	8	3	5107	18	31258	0.582764
GO:0001708	cell fate specification	biological_process	6	3	5107	18	31258	0.582764
GO:0010212	response to ionizing radiation	biological_process	6	3	5107	18	31258	0.582764
GO:0016758	transferase activity, transferring hexosyl groups	molecular_function	6	8	5107	50	31258	0.584933
GO:0030095	chloroplast photosystem II	cellular_component	14	5	5107	31	31258	0.587506
GO:0008650	rRNA (uridine-2'-O-)-methyltransferase activity	molecular_function	8	1	5107	5	31258	0.590166
GO:0009113	purine nucleobase biosynthetic process	biological_process	10	1	5107	5	31258	0.590166
GO:0009979	16:0 monogalactosyldiacylglycerol desaturase activity	molecular_function	7	1	5107	5	31258	0.590166
GO:0044262	cellular carbohydrate metabolic process	biological_process	5	1	5107	5	31258	0.590166
GO:0009331	glycerol-3-phosphate dehydrogenase complex	cellular_component	9	1	5107	5	31258	0.590166
GO:1900140	regulation of seedling development	biological_process	8	1	5107	5	31258	0.590166
GO:0003830	beta-1,4-mannosylglycoprotein 4-beta-N-acetylglucosaminyltransferase activity	molecular_function	8	1	5107	5	31258	0.590166
GO:0015207	adenine transmembrane transporter activity	molecular_function	9	1	5107	5	31258	0.590166
GO:0006680	glucosylceramide catabolic process	biological_process	10	1	5107	5	31258	0.590166
GO:0016651	oxidoreductase activity, acting on NAD(P)H	molecular_function	5	1	5107	5	31258	0.590166
GO:0010236	plastoquinone biosynthetic process	biological_process	8	1	5107	5	31258	0.590166
GO:0010037	response to carbon dioxide	biological_process	6	1	5107	5	31258	0.590166
GO:0016589	NURF complex	cellular_component	13	1	5107	5	31258	0.590166
GO:0006515	misfolded or incompletely synthesized protein catabolic process	biological_process	9	1	5107	5	31258	0.590166
GO:0008883	glutamyl-tRNA reductase activity	molecular_function	7	1	5107	5	31258	0.590166
GO:1990482	sphingolipid alpha-glucuronosyltransferase activity	molecular_function	7	1	5107	5	31258	0.590166
GO:0001682	tRNA 5'-leader removal	biological_process	12	1	5107	5	31258	0.590166
GO:0047412	N-(long-chain-acyl)ethanolamine deacylase activity	molecular_function	7	1	5107	5	31258	0.590166
GO:0071456	cellular response to hypoxia	biological_process	6	1	5107	5	31258	0.590166
GO:0000778	condensed nuclear chromosome kinetochore	cellular_component	14	1	5107	5	31258	0.590166
GO:0070042	rRNA (uridine-N3-)-methyltransferase activity	molecular_function	8	1	5107	5	31258	0.590166
GO:0071158	positive regulation of cell cycle arrest	biological_process	9	1	5107	5	31258	0.590166
GO:0016847	1-aminocyclopropane-1-carboxylate synthase activity	molecular_function	6	1	5107	5	31258	0.590166
GO:0015811	L-cystine transport	biological_process	11	1	5107	5	31258	0.590166
GO:0019521	D-gluconate metabolic process	biological_process	10	1	5107	5	31258	0.590166
GO:0015208	guanine transmembrane transporter activity	molecular_function	9	1	5107	5	31258	0.590166
GO:0004679	AMP-activated protein kinase activity	molecular_function	9	1	5107	5	31258	0.590166
GO:1901349	glucosinolate transport	biological_process	8	1	5107	5	31258	0.590166
GO:0015294	solute:cation symporter activity	molecular_function	8	1	5107	5	31258	0.590166
GO:0009642	response to light intensity	biological_process	7	1	5107	5	31258	0.590166
GO:0002161	aminoacyl-tRNA editing activity	molecular_function	7	1	5107	5	31258	0.590166
GO:0071329	cellular response to sucrose stimulus	biological_process	9	1	5107	5	31258	0.590166
GO:0046677	response to antibiotic	biological_process	6	1	5107	5	31258	0.590166
GO:0035344	hypoxanthine transport	biological_process	7	1	5107	5	31258	0.590166
GO:0010401	pectic galactan metabolic process	biological_process	9	1	5107	5	31258	0.590166
GO:0042645	mitochondrial nucleoid	cellular_component	12	1	5107	5	31258	0.590166
GO:0070860	RNA polymerase I core factor complex	cellular_component	10	1	5107	5	31258	0.590166
GO:1902025	nitrate import	biological_process	9	1	5107	5	31258	0.590166
GO:0019348	dolichol metabolic process	biological_process	8	1	5107	5	31258	0.590166
GO:1901430	positive regulation of syringal lignin biosynthetic process	biological_process	11	1	5107	5	31258	0.590166
GO:0006409	tRNA export from nucleus	biological_process	6	1	5107	5	31258	0.590166
GO:0016584	nucleosome positioning	biological_process	12	1	5107	5	31258	0.590166
GO:0046739	transport of virus in multicellular host	biological_process	7	1	5107	5	31258	0.590166
GO:2000693	positive regulation of seed maturation	biological_process	8	1	5107	5	31258	0.590166
GO:0010288	response to lead ion	biological_process	7	1	5107	5	31258	0.590166
GO:0045842	positive regulation of mitotic metaphase/anaphase transition	biological_process	14	1	5107	5	31258	0.590166
GO:1900424	regulation of defense response to bacterium	biological_process	8	1	5107	5	31258	0.590166
GO:0098702	adenine import across plasma membrane	biological_process	7	1	5107	5	31258	0.590166
GO:0098710	guanine import across plasma membrane	biological_process	8	1	5107	5	31258	0.590166
GO:0000394	RNA splicing, via endonucleolytic cleavage and ligation	biological_process	11	1	5107	5	31258	0.590166
GO:0005991	trehalose metabolic process	biological_process	7	1	5107	5	31258	0.590166
GO:0009102	biotin biosynthetic process	biological_process	8	1	5107	5	31258	0.590166
GO:0015184	L-cystine transmembrane transporter activity	molecular_function	10	1	5107	5	31258	0.590166
GO:2000034	regulation of seed maturation	biological_process	7	1	5107	5	31258	0.590166
GO:0006661	phosphatidylinositol biosynthetic process	biological_process	8	1	5107	5	31258	0.590166
GO:0019323	pentose catabolic process	biological_process	8	1	5107	5	31258	0.590166
GO:0008280	cohesin core heterodimer	cellular_component	12	1	5107	5	31258	0.590166
GO:0004105	choline-phosphate cytidylyltransferase activity	molecular_function	8	1	5107	5	31258	0.590166
GO:0006536	glutamate metabolic process	biological_process	9	1	5107	5	31258	0.590166
GO:0006072	glycerol-3-phosphate metabolic process	biological_process	8	1	5107	5	31258	0.590166
GO:0043486	histone exchange	biological_process	10	1	5107	5	31258	0.590166
GO:0000154	rRNA modification	biological_process	12	1	5107	5	31258	0.590166
GO:0003881	CDP-diacylglycerol-inositol 3-phosphatidyltransferase activity	molecular_function	8	1	5107	5	31258	0.590166
GO:0030544	Hsp70 protein binding	molecular_function	6	1	5107	5	31258	0.590166
GO:0000120	RNA polymerase I transcription factor complex	cellular_component	9	1	5107	5	31258	0.590166
GO:0004591	oxoglutarate dehydrogenase (succinyl-transferring) activity	molecular_function	7	1	5107	5	31258	0.590166
GO:1900871	chloroplast mRNA modification	biological_process	11	1	5107	5	31258	0.590166
GO:0004348	glucosylceramidase activity	molecular_function	7	1	5107	5	31258	0.590166
GO:0048657	anther wall tapetum cell differentiation	biological_process	7	1	5107	5	31258	0.590166
GO:0042991	transcription factor import into nucleus	biological_process	7	1	5107	5	31258	0.590166
GO:0008535	respiratory chain complex IV assembly	biological_process	9	1	5107	5	31258	0.590166
GO:0000384	first spliceosomal transesterification activity	molecular_function	4	1	5107	5	31258	0.590166
GO:0009000	selenocysteine lyase activity	molecular_function	6	1	5107	5	31258	0.590166
GO:0098721	uracil import across plasma membrane	biological_process	7	1	5107	5	31258	0.590166
GO:0010266	response to vitamin B1	biological_process	9	1	5107	5	31258	0.590166
GO:0035335	peptidyl-tyrosine dephosphorylation	biological_process	9	1	5107	5	31258	0.590166
GO:0000918	barrier septum site selection	biological_process	9	1	5107	5	31258	0.590166
GO:0009961	response to 1-aminocyclopropane-1-carboxylic acid	biological_process	7	1	5107	5	31258	0.590166
GO:0004351	glutamate decarboxylase activity	molecular_function	7	1	5107	5	31258	0.590166
GO:2001289	lipid X metabolic process	biological_process	7	1	5107	5	31258	0.590166
GO:0010280	UDP-L-rhamnose synthase activity	molecular_function	4	1	5107	5	31258	0.590166
GO:0001078	transcriptional repressor activity, RNA polymerase II core promoter proximal region sequence-specific binding	molecular_function	7	1	5107	5	31258	0.590166
GO:0004815	aspartate-tRNA ligase activity	molecular_function	8	1	5107	5	31258	0.590166
GO:0007276	gamete generation	biological_process	5	1	5107	5	31258	0.590166
GO:0008287	protein serine/threonine phosphatase complex	cellular_component	5	1	5107	5	31258	0.590166
GO:0090449	phloem glucosinolate loading	biological_process	7	1	5107	5	31258	0.590166
GO:0030899	calcium-dependent ATPase activity	molecular_function	11	1	5107	5	31258	0.590166
GO:0050377	UDP-glucose 4,6-dehydratase activity	molecular_function	7	1	5107	5	31258	0.590166
GO:0006656	phosphatidylcholine biosynthetic process	biological_process	10	1	5107	5	31258	0.590166
GO:0010115	regulation of abscisic acid biosynthetic process	biological_process	10	1	5107	5	31258	0.590166
GO:0004588	orotate phosphoribosyltransferase activity	molecular_function	7	1	5107	5	31258	0.590166
GO:0051574	positive regulation of histone H3-K9 methylation	biological_process	11	1	5107	5	31258	0.590166
GO:0006954	inflammatory response	biological_process	6	1	5107	5	31258	0.590166
GO:0004590	orotidine-5'-phosphate decarboxylase activity	molecular_function	7	1	5107	5	31258	0.590166
GO:0006793	phosphorus metabolic process	biological_process	5	1	5107	5	31258	0.590166
GO:0015671	oxygen transport	biological_process	6	1	5107	5	31258	0.590166
GO:0051745	4-hydroxy-3-methylbut-2-en-1-yl diphosphate reductase activity	molecular_function	7	1	5107	5	31258	0.590166
GO:0008792	arginine decarboxylase activity	molecular_function	7	1	5107	5	31258	0.590166
GO:0070291	N-acylethanolamine metabolic process	biological_process	9	1	5107	5	31258	0.590166
GO:0090448	glucosinolate:proton symporter activity	molecular_function	10	1	5107	5	31258	0.590166
GO:0090548	response to nitrate starvation	biological_process	6	1	5107	5	31258	0.590166
GO:0004765	shikimate kinase activity	molecular_function	7	1	5107	5	31258	0.590166
GO:0005815	microtubule organizing center	cellular_component	11	1	5107	5	31258	0.590166
GO:0019674	NAD metabolic process	biological_process	12	1	5107	5	31258	0.590166
GO:0006109	regulation of carbohydrate metabolic process	biological_process	6	1	5107	5	31258	0.590166
GO:0046835	carbohydrate phosphorylation	biological_process	8	1	5107	5	31258	0.590166
GO:0004536	deoxyribonuclease activity	molecular_function	7	1	5107	5	31258	0.590166
GO:0035067	negative regulation of histone acetylation	biological_process	11	1	5107	5	31258	0.590166
GO:0031224	intrinsic component of membrane	cellular_component	5	1	5107	5	31258	0.590166
GO:0000480	endonucleolytic cleavage in 5'-ETS of tricistronic rRNA transcript (SSU-rRNA, 5.8S rRNA, LSU-rRNA)	biological_process	14	1	5107	5	31258	0.590166
GO:0016412	serine O-acyltransferase activity	molecular_function	8	1	5107	5	31258	0.590166
GO:0003977	UDP-N-acetylglucosamine diphosphorylase activity	molecular_function	8	1	5107	5	31258	0.590166
GO:0035269	protein O-linked mannosylation	biological_process	10	1	5107	5	31258	0.590166
GO:0006396	RNA processing	biological_process	9	17	5107	107	31258	0.590684
GO:0042626	ATPase activity, coupled to transmembrane movement of substances	molecular_function	12	37	5107	232	31258	0.591597
GO:0031408	oxylipin biosynthetic process	biological_process	10	7	5107	44	31258	0.593689
GO:0007568	aging	biological_process	5	7	5107	44	31258	0.593689
GO:0000226	microtubule cytoskeleton organization	biological_process	6	7	5107	44	31258	0.593689
GO:0008422	beta-glucosidase activity	molecular_function	8	9	5107	57	31258	0.599991
GO:0005388	calcium-transporting ATPase activity	molecular_function	15	9	5107	57	31258	0.599991
GO:0000719	photoreactive repair	biological_process	11	4	5107	25	31258	0.601591
GO:0045551	cinnamyl-alcohol dehydrogenase activity	molecular_function	7	4	5107	25	31258	0.601591
GO:0004527	exonuclease activity	molecular_function	7	4	5107	25	31258	0.601591
GO:0009407	toxin catabolic process	biological_process	6	4	5107	25	31258	0.601591
GO:0030148	sphingolipid biosynthetic process	biological_process	7	4	5107	25	31258	0.601591
GO:0006312	mitotic recombination	biological_process	10	4	5107	25	31258	0.601591
GO:0009767	photosynthetic electron transport chain	biological_process	7	4	5107	25	31258	0.601591
GO:0005525	GTP binding	molecular_function	9	45	5107	283	31258	0.604102
GO:0006607	NLS-bearing protein import into nucleus	biological_process	7	6	5107	38	31258	0.604186
GO:0051117	ATPase binding	molecular_function	6	2	5107	12	31258	0.606929
GO:0004823	leucine-tRNA ligase activity	molecular_function	8	2	5107	12	31258	0.606929
GO:0006646	phosphatidylethanolamine biosynthetic process	biological_process	8	2	5107	12	31258	0.606929
GO:0010093	specification of floral organ identity	biological_process	5	2	5107	12	31258	0.606929
GO:0010067	procambium histogenesis	biological_process	8	2	5107	12	31258	0.606929
GO:0043433	negative regulation of sequence-specific DNA binding transcription factor activity	biological_process	13	2	5107	12	31258	0.606929
GO:0000976	transcription regulatory region sequence-specific DNA binding	molecular_function	9	2	5107	12	31258	0.606929
GO:0004108	citrate (Si)-synthase activity	molecular_function	8	2	5107	12	31258	0.606929
GO:0006429	leucyl-tRNA aminoacylation	biological_process	13	2	5107	12	31258	0.606929
GO:0009938	negative regulation of gibberellic acid mediated signaling pathway	biological_process	11	2	5107	12	31258	0.606929
GO:0030527	structural constituent of chromatin	molecular_function	4	2	5107	12	31258	0.606929
GO:0009061	anaerobic respiration	biological_process	8	2	5107	12	31258	0.606929
GO:0043484	regulation of RNA splicing	biological_process	11	2	5107	12	31258	0.606929
GO:2000028	regulation of photoperiodism, flowering	biological_process	7	2	5107	12	31258	0.606929
GO:0009986	cell surface	cellular_component	5	2	5107	12	31258	0.606929
GO:0010161	red light signaling pathway	biological_process	8	2	5107	12	31258	0.606929
GO:0004332	fructose-bisphosphate aldolase activity	molecular_function	7	2	5107	12	31258	0.606929
GO:0009579	thylakoid	cellular_component	7	48	5107	303	31258	0.616897
GO:0042349	guiding stereospecific synthesis activity	molecular_function	4	5	5107	32	31258	0.617175
GO:0006402	mRNA catabolic process	biological_process	9	5	5107	32	31258	0.617175
GO:0003887	DNA-directed DNA polymerase activity	molecular_function	8	7	5107	45	31258	0.618664
GO:0006537	glutamate biosynthetic process	biological_process	10	3	5107	19	31258	0.621211
GO:0048768	root hair cell tip growth	biological_process	8	3	5107	19	31258	0.621211
GO:0009330	DNA topoisomerase complex (ATP-hydrolyzing)	cellular_component	7	3	5107	19	31258	0.621211
GO:0044611	nuclear pore inner ring	cellular_component	13	3	5107	19	31258	0.621211
GO:0042023	DNA endoreduplication	biological_process	11	3	5107	19	31258	0.621211
[truncated: 1,201 more rows]

## Sheet: molecular_function  significant
GO_ID	GO_Term	GO_Function	GO_Level	S gene number	TS gene number	B gene number	TB gene number	pvalue
GO:0003674	molecular_function	molecular_function	2	739	5107	3920	31258	4.12816e-06
GO:0003700	transcription factor activity, sequence-specific DNA binding	molecular_function	4	291	5107	1321	31258	2.28229e-08
GO:0008270	zinc ion binding	molecular_function	8	240	5107	1309	31258	0.0263854
GO:0043565	sequence-specific DNA binding	molecular_function	7	95	5107	385	31258	1.60716e-05
GO:0052689	carboxylic ester hydrolase activity	molecular_function	6	41	5107	169	31258	0.00507127
GO:0044212	transcription regulatory region DNA binding	molecular_function	8	38	5107	149	31258	0.0027703
GO:0009055	electron carrier activity	molecular_function	3	32	5107	136	31258	0.0188044
GO:0005249	voltage-gated potassium channel activity	molecular_function	11	25	5107	97	31258	0.0116966
GO:0015035	protein disulfide oxidoreductase activity	molecular_function	7	25	5107	102	31258	0.0217251
GO:0003690	double-stranded DNA binding	molecular_function	8	24	5107	84	31258	0.0033914
GO:0015171	amino acid transmembrane transporter activity	molecular_function	8	24	5107	85	31258	0.00400683
GO:0016722	oxidoreductase activity, oxidizing metal ions	molecular_function	5	22	5107	75	31258	0.00345196
GO:0016168	chlorophyll binding	molecular_function	6	22	5107	86	31258	0.0187798
GO:0004185	serine-type carboxypeptidase activity	molecular_function	9	21	5107	64	31258	0.000899316
GO:0050662	coenzyme binding	molecular_function	5	19	5107	62	31258	0.00372207
GO:0031409	pigment binding	molecular_function	4	18	5107	68	31258	0.0226559
GO:0046914	transition metal ion binding	molecular_function	7	18	5107	68	31258	0.0226559
GO:0015254	glycerol channel activity	molecular_function	7	17	5107	51	31258	0.00221825
GO:0015250	water channel activity	molecular_function	8	17	5107	51	31258	0.00221825
GO:0016413	O-acetyltransferase activity	molecular_function	8	17	5107	53	31258	0.00350607
GO:0030515	snoRNA binding	molecular_function	7	11	5107	29	31258	0.00427023
GO:0016798	hydrolase activity, acting on glycosyl bonds	molecular_function	5	11	5107	37	31258	0.0302699
GO:0016762	xyloglucan:xyloglucosyl transferase activity	molecular_function	7	10	5107	28	31258	0.0102553
GO:0022891	substrate-specific transmembrane transporter activity	molecular_function	5	9	5107	21	31258	0.00368259
GO:0009982	pseudouridine synthase activity	molecular_function	6	9	5107	24	31258	0.0103106
GO:0004864	protein phosphatase inhibitor activity	molecular_function	6	9	5107	30	31258	0.0452146
GO:0010427	abscisic acid binding	molecular_function	6	9	5107	30	31258	0.0452146
GO:0008097	5S rRNA binding	molecular_function	8	8	5107	20	31258	0.00996314
GO:0000062	fatty-acyl-CoA binding	molecular_function	6	8	5107	24	31258	0.0317937
GO:0004022	alcohol dehydrogenase (NAD) activity	molecular_function	7	8	5107	25	31258	0.0402529
GO:0015081	sodium ion transmembrane transporter activity	molecular_function	10	7	5107	13	31258	0.00212279
GO:0019239	deaminase activity	molecular_function	4	7	5107	17	31258	0.0131775
GO:0008794	arsenate reductase (glutaredoxin) activity	molecular_function	6	7	5107	18	31258	0.0185755
GO:0004420	hydroxymethylglutaryl-CoA reductase (NADPH) activity	molecular_function	7	6	5107	10	31258	0.00218786
GO:0052890	oxidoreductase activity, acting on the CH-CH group of donors, with a flavin as acceptor	molecular_function	6	6	5107	15	31258	0.0249821
GO:0015144	carbohydrate transmembrane transporter activity	molecular_function	6	6	5107	17	31258	0.0462378
GO:0005381	iron ion transmembrane transporter activity	molecular_function	11	6	5107	17	31258	0.0462378
GO:0000210	NAD+ diphosphatase activity	molecular_function	9	5	5107	7	31258	0.00182316
GO:0008239	dipeptidyl-peptidase activity	molecular_function	9	5	5107	8	31258	0.00420636
GO:0005216	ion channel activity	molecular_function	8	5	5107	10	31258	0.0142013
GO:0016149	translation release factor activity, codon specific	molecular_function	10	5	5107	11	31258	0.022578
GO:0015385	sodium:proton antiporter activity	molecular_function	11	5	5107	12	31258	0.0335919
GO:0008940	nitrate reductase activity	molecular_function	6	5	5107	12	31258	0.0335919
GO:0008253	5'-nucleotidase activity	molecular_function	9	5	5107	12	31258	0.0335919
GO:0009703	nitrate reductase (NADH) activity	molecular_function	7	5	5107	12	31258	0.0335919
GO:0050464	nitrate reductase (NADPH) activity	molecular_function	7	5	5107	12	31258	0.0335919
GO:0043546	molybdopterin cofactor binding	molecular_function	6	5	5107	12	31258	0.0335919
GO:0009044	xylan 1,4-beta-xylosidase activity	molecular_function	8	5	5107	13	31258	0.0474153
GO:0015112	nitrate transmembrane transporter activity	molecular_function	9	5	5107	13	31258	0.0474153
GO:0016805	dipeptidase activity	molecular_function	8	4	5107	7	31258	0.016418
GO:0045430	chalcone isomerase activity	molecular_function	6	4	5107	8	31258	0.0286297
GO:0052692	raffinose alpha-galactosidase activity	molecular_function	9	4	5107	8	31258	0.0286297
GO:0000989	transcription factor activity, transcription factor binding	molecular_function	4	4	5107	9	31258	0.0449777
GO:0004810	tRNA adenylyltransferase activity	molecular_function	8	4	5107	9	31258	0.0449777
GO:0033987	2-hydroxyisoflavanone dehydratase activity	molecular_function	7	4	5107	9	31258	0.0449777
GO:0043138	3'-5' DNA helicase activity	molecular_function	11	3	5107	3	31258	0.00435914
GO:0003871	5-methyltetrahydropteroyltriglutamate-homocysteine S-methyltransferase activity	molecular_function	8	3	5107	4	31258	0.015301
GO:0008705	methionine synthase activity	molecular_function	8	3	5107	4	31258	0.015301
GO:0010295	(+)-abscisic acid 8'-hydroxylase activity	molecular_function	7	3	5107	4	31258	0.015301
GO:0045131	pre-mRNA branch point binding	molecular_function	8	3	5107	4	31258	0.015301
GO:0016702	oxidoreductase activity, acting on single donors with incorporation of molecular oxygen, incorporation of two atoms of oxygen	molecular_function	6	3	5107	5	31258	0.0336109
GO:0003979	UDP-glucose 6-dehydrogenase activity	molecular_function	7	3	5107	5	31258	0.0336109
GO:0004809	tRNA (guanine-N2-)-methyltransferase activity	molecular_function	8	2	5107	2	31258	0.0266894
GO:0050113	inositol oxygenase activity	molecular_function	6	2	5107	2	31258	0.0266894
GO:0015276	ligand-gated ion channel activity	molecular_function	9	2	5107	2	31258	0.0266894
GO:0051740	ethylene binding	molecular_function	5	2	5107	2	31258	0.0266894
GO:0004557	alpha-galactosidase activity	molecular_function	8	2	5107	2	31258	0.0266894
GO:0050017	L-3-cyanoalanine synthase activity	molecular_function	6	2	5107	2	31258	0.0266894
GO:0038199	ethylene receptor activity	molecular_function	5	2	5107	2	31258	0.0266894
				2001

## Sheet: cellular_component  significant
GO_ID	GO_Term	GO_Function	GO_Level	S gene number	TS gene number	B gene number	TB gene number	pvalue
GO:0009507	chloroplast	cellular_component	10	782	5107	3941	31258	2.74071e-10
GO:0005739	mitochondrion	cellular_component	9	542	5107	2769	31258	1.32113e-06
GO:0005887	integral component of plasma membrane	cellular_component	7	96	5107	428	31258	0.000598348
GO:0005575	cellular_component	cellular_component	2	89	5107	400	31258	0.00119574
GO:0005811	lipid particle	cellular_component	9	7	5107	14	31258	0.00364955
GO:0005657	replication fork	cellular_component	11	4	5107	6	31258	0.00807809
GO:0031969	chloroplast membrane	cellular_component	13	33	5107	134	31258	0.00878119
GO:0005874	microtubule	cellular_component	11	33	5107	134	31258	0.00878119
GO:0009295	nucleoid	cellular_component	3	15	5107	49	31258	0.00948114
GO:0046658	anchored component of plasma membrane	cellular_component	8	40	5107	171	31258	0.0105243
GO:0042646	plastid nucleoid	cellular_component	12	3	5107	4	31258	0.015301
GO:0016035	zeta DNA polymerase complex	cellular_component	8	2	5107	2	31258	0.0266894
GO:0009706	chloroplast inner membrane	cellular_component	14	31	5107	136	31258	0.0310045
GO:0008622	epsilon DNA polymerase complex	cellular_component	8	3	5107	5	31258	0.0336109
GO:0000811	GINS complex	cellular_component	13	3	5107	5	31258	0.0336109
GO:0043234	protein complex	cellular_component	4	11	5107	38	31258	0.0365034
GO:0009508	plastid chromosome	cellular_component	10	8	5107	25	31258	0.0402529
GO:0015935	small ribosomal subunit	cellular_component	11	10	5107	34	31258	0.0406714
GO:0000177	cytoplasmic exosome (RNase complex)	cellular_component	8	7	5107	21	31258	0.0435405
GO:0000326	protein storage vacuole	cellular_component	11	4	5107	9	31258	0.0449777
GO:0010598	NAD(P)H dehydrogenase complex (plastoquinone)	cellular_component	7	6	5107	17	31258	0.0462378
GO:0055028	cortical microtubule	cellular_component	10	5	5107	13	31258	0.0474153
				1734

## Sheet: biological_process  significant
GO_ID	GO_Term	GO_Function	GO_Level	S gene number	TS gene number	B gene number	TB gene number	pvalue
GO:0010200	response to chitin	biological_process	6	52	5107	108	31258	1.37668e-14
GO:0006355	regulation of transcription, DNA-templated	biological_process	11	355	5107	1788	31258	2.97919e-05
GO:0006351	transcription, DNA-templated	biological_process	10	277	5107	1361	31258	3.87867e-05
GO:0010020	chloroplast fission	biological_process	7	16	5107	36	31258	6.76814e-05
GO:0008150	biological_process	biological_process	2	789	5107	4307	31258	9.97688e-05
GO:0045893	positive regulation of transcription, DNA-templated	biological_process	12	49	5107	190	31258	0.000579396
GO:0070417	cellular response to cold	biological_process	6	11	5107	24	31258	0.000679481
GO:0034220	ion transmembrane transport	biological_process	6	19	5107	55	31258	0.000767312
GO:0043069	negative regulation of programmed cell death	biological_process	8	7	5107	12	31258	0.00114033
GO:0019748	secondary metabolic process	biological_process	5	12	5107	30	31258	0.00169489
GO:0035725	sodium ion transmembrane transport	biological_process	7	5	5107	7	31258	0.00182316
GO:0050832	defense response to fungus	biological_process	7	57	5107	240	31258	0.00187265
GO:0009451	RNA modification	biological_process	9	17	5107	51	31258	0.00221825
GO:0009992	cellular water homeostasis	biological_process	7	17	5107	51	31258	0.00221825
GO:0031425	chloroplast RNA processing	biological_process	10	15	5107	43	31258	0.002392
GO:0010023	proanthocyanidin biosynthetic process	biological_process	7	4	5107	5	31258	0.00309436
GO:0071554	cell wall organization or biogenesis	biological_process	4	17	5107	53	31258	0.00350607
GO:0009873	ethylene-activated signaling pathway	biological_process	8	46	5107	191	31258	0.00364545
GO:0006821	chloride transport	biological_process	8	6	5107	11	31258	0.00414935
GO:0055075	potassium ion homeostasis	biological_process	10	6	5107	11	31258	0.00414935
GO:0000917	barrier septum assembly	biological_process	8	3	5107	3	31258	0.00435914
GO:0009408	response to heat	biological_process	5	61	5107	270	31258	0.00451332
GO:0009414	response to water deprivation	biological_process	5	69	5107	312	31258	0.00458146
GO:0009624	response to nematode	biological_process	7	16	5107	50	31258	0.00467091
GO:0006885	regulation of pH	biological_process	10	8	5107	18	31258	0.0046948
GO:0042391	regulation of membrane potential	biological_process	5	25	5107	91	31258	0.00496769
GO:0006970	response to osmotic stress	biological_process	5	31	5107	121	31258	0.00598008
GO:0003333	amino acid transmembrane transport	biological_process	7	22	5107	79	31258	0.00680978
GO:0006979	response to oxidative stress	biological_process	5	54	5107	239	31258	0.00716982
GO:0007020	microtubule nucleation	biological_process	7	4	5107	6	31258	0.00807809
GO:1901001	negative regulation of response to salt stress	biological_process	8	5	5107	9	31258	0.00819459
GO:0080144	amino acid homeostasis	biological_process	9	5	5107	9	31258	0.00819459
GO:0009416	response to light stimulus	biological_process	6	70	5107	325	31258	0.00819975
GO:0007017	microtubule-based process	biological_process	5	18	5107	62	31258	0.00865811
GO:0009553	embryo sac development	biological_process	7	16	5107	53	31258	0.00868478
GO:0009737	response to abscisic acid	biological_process	6	91	5107	439	31258	0.00868769
GO:0008033	tRNA processing	biological_process	11	12	5107	36	31258	0.00947861
GO:0006814	sodium ion transport	biological_process	8	10	5107	28	31258	0.0102553
GO:0001944	vasculature development	biological_process	7	10	5107	28	31258	0.0102553
GO:1902584	positive regulation of response to water deprivation	biological_process	6	6	5107	13	31258	0.0114746
GO:0030001	metal ion transport	biological_process	7	21	5107	78	31258	0.0120492
GO:0007623	circadian rhythm	biological_process	4	27	5107	107	31258	0.0120512
GO:0000373	Group II intron splicing	biological_process	13	8	5107	21	31258	0.0138281
GO:0010351	lithium ion transport	biological_process	8	5	5107	10	31258	0.0142013
GO:0034389	lipid particle organization	biological_process	5	5	5107	10	31258	0.0142013
GO:0009644	response to high light intensity	biological_process	8	23	5107	89	31258	0.0146735
GO:0042542	response to hydrogen peroxide	biological_process	7	25	5107	99	31258	0.0151284
GO:0000455	enzyme-directed rRNA pseudouridine synthesis	biological_process	14	3	5107	4	31258	0.015301
GO:1902456	regulation of stomatal opening	biological_process	7	3	5107	4	31258	0.015301
GO:0071497	cellular response to freezing	biological_process	7	3	5107	4	31258	0.015301
GO:0009612	response to mechanical stimulus	biological_process	5	3	5107	4	31258	0.015301
GO:0009687	abscisic acid metabolic process	biological_process	9	3	5107	4	31258	0.015301
GO:0034090	maintenance of meiotic sister chromatid cohesion	biological_process	9	3	5107	4	31258	0.015301
GO:0010017	red or far-red light signaling pathway	biological_process	7	11	5107	34	31258	0.0161369
GO:0070588	calcium ion transmembrane transport	biological_process	7	4	5107	7	31258	0.016418
GO:0010016	shoot system morphogenesis	biological_process	8	4	5107	7	31258	0.016418
GO:0009966	regulation of signal transduction	biological_process	7	6	5107	14	31258	0.0173433
GO:0009718	anthocyanin-containing compound biosynthetic process	biological_process	7	7	5107	18	31258	0.0185755
GO:0005992	trehalose biosynthetic process	biological_process	8	8	5107	22	31258	0.0186792
GO:0034605	cellular response to heat	biological_process	6	10	5107	31	31258	0.0217964
GO:0046916	cellular transition metal ion homeostasis	biological_process	10	18	5107	68	31258	0.0226559
GO:0042335	cuticle development	biological_process	6	9	5107	27	31258	0.0233497
GO:0042128	nitrate assimilation	biological_process	6	15	5107	54	31258	0.0234666
GO:0033539	fatty acid beta-oxidation using acyl-CoA dehydrogenase	biological_process	11	6	5107	15	31258	0.0249821
GO:0055114	oxidation-reduction process	biological_process	5	210	5107	1134	31258	0.0250745
GO:0010068	protoderm histogenesis	biological_process	8	2	5107	2	31258	0.0266894
GO:0000727	double-strand break repair via break-induced replication	biological_process	12	2	5107	2	31258	0.0266894
GO:0002940	tRNA N2-guanine methylation	biological_process	14	2	5107	2	31258	0.0266894
GO:0046477	glycosylceramide catabolic process	biological_process	9	2	5107	2	31258	0.0266894
GO:0009836	fruit ripening, climacteric	biological_process	6	2	5107	2	31258	0.0266894
GO:0048439	flower morphogenesis	biological_process	5	2	5107	2	31258	0.0266894
GO:0019310	inositol catabolic process	biological_process	7	2	5107	2	31258	0.0266894
GO:0016139	glycoside catabolic process	biological_process	7	2	5107	2	31258	0.0266894
GO:0006873	cellular ion homeostasis	biological_process	7	2	5107	2	31258	0.0266894
GO:0044806	G-quadruplex DNA unwinding	biological_process	11	2	5107	2	31258	0.0266894
GO:0000957	mitochondrial RNA catabolic process	biological_process	9	2	5107	2	31258	0.0266894
GO:0019593	mannitol biosynthetic process	biological_process	9	2	5107	2	31258	0.0266894
GO:0010275	NAD(P)H dehydrogenase complex assembly	biological_process	9	2	5107	2	31258	0.0266894
GO:0098755	maintenance of seed dormancy by absisic acid	biological_process	8	2	5107	2	31258	0.0266894
GO:0031023	microtubule organizing center organization	biological_process	7	2	5107	2	31258	0.0266894
GO:0010262	somatic embryogenesis	biological_process	6	4	5107	8	31258	0.0286297
GO:0071051	polyadenylation-dependent snoRNA 3'-end processing	biological_process	13	4	5107	8	31258	0.0286297
GO:0071486	cellular response to high light intensity	biological_process	9	4	5107	8	31258	0.0286297
GO:0016117	carotenoid biosynthetic process	biological_process	9	9	5107	28	31258	0.0295523
GO:0080163	regulation of protein serine/threonine phosphatase activity	biological_process	11	9	5107	28	31258	0.0295523
GO:0010268	brassinosteroid homeostasis	biological_process	8	12	5107	42	31258	0.0327174
GO:0016126	sterol biosynthetic process	biological_process	8	16	5107	61	31258	0.0330238
GO:0045454	cell redox homeostasis	biological_process	6	32	5107	142	31258	0.0333481
GO:0071483	cellular response to blue light	biological_process	8	5	5107	12	31258	0.0335919
GO:1902479	positive regulation of defense response to bacterium, incompatible interaction	biological_process	9	3	5107	5	31258	0.0336109
GO:0031119	tRNA pseudouridine synthesis	biological_process	13	3	5107	5	31258	0.0336109
GO:0006983	ER overload response	biological_process	8	3	5107	5	31258	0.0336109
GO:0050830	defense response to Gram-positive bacterium	biological_process	8	3	5107	5	31258	0.0336109
GO:0000023	maltose metabolic process	biological_process	7	3	5107	5	31258	0.0336109
GO:0071491	cellular response to red light	biological_process	9	3	5107	5	31258	0.0336109
GO:0071490	cellular response to far red light	biological_process	9	3	5107	5	31258	0.0336109
GO:0006065	UDP-glucuronate biosynthetic process	biological_process	11	3	5107	5	31258	0.0336109
GO:0009892	negative regulation of metabolic process	biological_process	4	3	5107	5	31258	0.0336109
GO:0050667	homocysteine metabolic process	biological_process	8	3	5107	5	31258	0.0336109
GO:0009768	photosynthesis, light harvesting in photosystem I	biological_process	7	18	5107	71	31258	0.0341682
GO:0042254	ribosome biogenesis	biological_process	6	19	5107	76	31258	0.034458
GO:0009793	embryo development ending in seed dormancy	biological_process	5	86	5107	437	31258	0.0353807
GO:0010411	xyloglucan metabolic process	biological_process	9	11	5107	38	31258	0.0365034
GO:0048527	lateral root development	biological_process	8	8	5107	25	31258	0.0402529
GO:0010114	response to red light	biological_process	8	13	5107	48	31258	0.0406182
GO:0090333	regulation of stomatal closure	biological_process	7	7	5107	21	31258	0.0435405
GO:0000160	phosphorelay signal transduction system	biological_process	8	11	5107	39	31258	0.0435823
GO:0046287	isoflavonoid metabolic process	biological_process	7	4	5107	9	31258	0.0449777
GO:0010271	regulation of chlorophyll catabolic process	biological_process	10	4	5107	9	31258	0.0449777
GO:0006559	L-phenylalanine catabolic process	biological_process	9	4	5107	9	31258	0.0449777
GO:0009717	isoflavonoid biosynthetic process	biological_process	7	4	5107	9	31258	0.0449777
GO:0009800	cinnamic acid biosynthetic process	biological_process	9	4	5107	9	31258	0.0449777
GO:0055088	lipid homeostasis	biological_process	7	6	5107	17	31258	0.0462378
GO:0000038	very long-chain fatty acid metabolic process	biological_process	10	6	5107	17	31258	0.0462378
GO:0030488	tRNA methylation	biological_process	13	5	5107	13	31258	0.0474153
				3118
