# Supplementary material for: Transcriptome and de novo analysis of Rosa xanthina f. spontanea in response to cold stress
Source: BMC Plant Biol. 2021 Oct 15;21:472. doi: 10.1186/s12870-021-03246-5 (PMC8518255; doi:10.1186/s12870-021-03246-5)
Supplement: Supplementary file 7 — Additional file 7: Table S7. GO enrichment analysis of DEGs at -20°C vs. 23°C in R. xanthina f. spontanea. (XLSX 117 kb) [file 12870_2021_3246_MOESM7_ESM.xlsx]

## Sheet: Sheet1
GO_ID	GO_Term	GO_Function	GO_Level	S gene number	TS gene number	B gene number	TB gene number	pvalue
GO:0003700	transcription factor activity, sequence-specific DNA binding	molecular_function	4	183	1950	1321	31258	0
GO:0010200	response to chitin	biological_process	6	51	1950	108	31258	2.22045e-16
GO:0050832	defense response to fungus	biological_process	7	50	1950	240	31258	3.67484e-14
GO:0006355	regulation of transcription, DNA-templated	biological_process	11	191	1950	1788	31258	1.22014e-13
GO:0043565	sequence-specific DNA binding	molecular_function	7	62	1950	385	31258	6.44484e-12
GO:0005886	plasma membrane	cellular_component	5	384	1950	4463	31258	8.13649e-12
GO:0009873	ethylene-activated signaling pathway	biological_process	8	39	1950	191	31258	4.30913e-11
GO:0006351	transcription, DNA-templated	biological_process	10	147	1950	1361	31258	4.49681e-11
GO:0004674	protein serine/threonine kinase activity	molecular_function	8	159	1950	1545	31258	2.66504e-10
GO:0006952	defense response	biological_process	5	122	1950	1114	31258	9.35012e-10
GO:0009723	response to ethylene	biological_process	6	31	1950	168	31258	4.96813e-08
GO:0009738	abscisic acid-activated signaling pathway	biological_process	8	39	1950	244	31258	6.14635e-08
GO:0009611	response to wounding	biological_process	5	39	1950	245	31258	6.87603e-08
GO:0031347	regulation of defense response	biological_process	6	18	1950	67	31258	9.35476e-08
GO:0009751	response to salicylic acid	biological_process	6	26	1950	140	31258	5.09158e-07
GO:0044212	transcription regulatory region DNA binding	molecular_function	8	27	1950	149	31258	5.16218e-07
GO:0042128	nitrate assimilation	biological_process	6	15	1950	54	31258	6.80487e-07
GO:0009753	response to jasmonic acid	biological_process	6	25	1950	137	31258	1.17513e-06
GO:0009788	negative regulation of abscisic acid-activated signaling pathway	biological_process	10	17	1950	74	31258	2.32225e-06
GO:0009737	response to abscisic acid	biological_process	6	53	1950	439	31258	3.41846e-06
GO:0006468	protein phosphorylation	biological_process	8	125	1950	1338	31258	3.98252e-06
GO:0009741	response to brassinosteroid	biological_process	6	16	1950	73	31258	8.73183e-06
GO:0043680	filiform apparatus	cellular_component	8	10	1950	31	31258	1.15108e-05
GO:0005887	integral component of plasma membrane	cellular_component	7	50	1950	428	31258	1.57043e-05
GO:0030308	negative regulation of cell growth	biological_process	7	10	1950	33	31258	2.14158e-05
GO:0010483	pollen tube reception	biological_process	6	10	1950	34	31258	2.86471e-05
GO:0009644	response to high light intensity	biological_process	8	17	1950	89	31258	3.14667e-05
GO:0007623	circadian rhythm	biological_process	4	19	1950	107	31258	3.22898e-05
GO:0080044	quercetin 7-O-glucosyltransferase activity	molecular_function	8	29	1950	208	31258	4.17682e-05
GO:0080043	quercetin 3-O-glucosyltransferase activity	molecular_function	8	29	1950	208	31258	4.17682e-05
GO:0015254	glycerol channel activity	molecular_function	7	12	1950	51	31258	5.45014e-05
GO:0009992	cellular water homeostasis	biological_process	7	12	1950	51	31258	5.45014e-05
GO:0015250	water channel activity	molecular_function	8	12	1950	51	31258	5.45014e-05
GO:0046658	anchored component of plasma membrane	cellular_component	8	25	1950	171	31258	6.29308e-05
GO:0016021	integral component of membrane	cellular_component	6	327	1950	4308	31258	6.55642e-05
GO:0015112	nitrate transmembrane transporter activity	molecular_function	9	6	1950	13	31258	6.85253e-05
GO:0009409	response to cold	biological_process	5	44	1950	383	31258	7.3126e-05
GO:0042807	central vacuole	cellular_component	11	7	1950	19	31258	9.40671e-05
GO:0005249	voltage-gated potassium channel activity	molecular_function	11	17	1950	97	31258	9.76917e-05
GO:0034220	ion transmembrane transport	biological_process	6	12	1950	55	31258	0.000119437
GO:0009414	response to water deprivation	biological_process	5	37	1950	312	31258	0.000139031
GO:0042391	regulation of membrane potential	biological_process	5	16	1950	91	31258	0.000148984
GO:0009416	response to light stimulus	biological_process	6	38	1950	325	31258	0.000152717
GO:0007338	single fertilization	biological_process	6	10	1950	41	31258	0.000164063
GO:0052696	flavonoid glucuronidation	biological_process	12	29	1950	225	31258	0.000171704
GO:0016301	kinase activity	molecular_function	6	91	1950	997	31258	0.000181197
GO:0009813	flavonoid biosynthetic process	biological_process	6	31	1950	250	31258	0.000211697
GO:0016762	xyloglucan:xyloglucosyl transferase activity	molecular_function	7	8	1950	28	31258	0.000227646
GO:0009635	response to herbicide	biological_process	5	6	1950	16	31258	0.00027175
GO:0005576	extracellular region	cellular_component	3	110	1950	1277	31258	0.000376766
GO:0003677	DNA binding	molecular_function	6	136	1950	1638	31258	0.000387274
GO:0016747	transferase activity, transferring acyl groups other than amino-acyl groups	molecular_function	6	16	1950	100	31258	0.000453459
GO:0008940	nitrate reductase activity	molecular_function	6	5	1950	12	31258	0.000513907
GO:0009703	nitrate reductase (NADH) activity	molecular_function	7	5	1950	12	31258	0.000513907
GO:0050464	nitrate reductase (NADPH) activity	molecular_function	7	5	1950	12	31258	0.000513907
GO:0043546	molybdopterin cofactor binding	molecular_function	6	5	1950	12	31258	0.000513907
GO:0042546	cell wall biogenesis	biological_process	5	10	1950	48	31258	0.000642327
GO:0043231	intracellular membrane-bounded organelle	cellular_component	8	42	1950	404	31258	0.000860765
GO:0009612	response to mechanical stimulus	biological_process	5	3	1950	4	31258	0.000924429
GO:0009269	response to desiccation	biological_process	6	6	1950	20	31258	0.00105976
GO:0009742	brassinosteroid mediated signaling pathway	biological_process	9	15	1950	100	31258	0.00133325
GO:0080163	regulation of protein serine/threonine phosphatase activity	biological_process	11	7	1950	28	31258	0.00134673
GO:0001944	vasculature development	biological_process	7	7	1950	28	31258	0.00134673
GO:0016798	hydrolase activity, acting on glycosyl bonds	molecular_function	5	8	1950	37	31258	0.00171262
GO:0045893	positive regulation of transcription, DNA-templated	biological_process	12	23	1950	190	31258	0.00179577
GO:0010411	xyloglucan metabolic process	biological_process	9	8	1950	38	31258	0.0020523
GO:0010119	regulation of stomatal movement	biological_process	6	8	1950	38	31258	0.0020523
GO:0004864	protein phosphatase inhibitor activity	molecular_function	6	7	1950	30	31258	0.00207549
GO:0010427	abscisic acid binding	molecular_function	6	7	1950	30	31258	0.00207549
GO:0005618	cell wall	cellular_component	6	50	1950	527	31258	0.00219048
GO:1902479	positive regulation of defense response to bacterium, incompatible interaction	biological_process	9	3	1950	5	31258	0.00220345
GO:0009791	post-embryonic development	biological_process	6	12	1950	75	31258	0.00224593
GO:0016722	oxidoreductase activity, oxidizing metal ions	molecular_function	5	12	1950	75	31258	0.00224593
GO:0007165	signal transduction	biological_process	6	59	1950	646	31258	0.00226097
GO:0004420	hydroxymethylglutaryl-CoA reductase (NADPH) activity	molecular_function	7	4	1950	10	31258	0.00233812
GO:0045165	cell fate commitment	biological_process	7	4	1950	10	31258	0.00233812
GO:0009266	response to temperature stimulus	biological_process	5	8	1950	40	31258	0.00288906
GO:0005509	calcium ion binding	molecular_function	7	31	1950	293	31258	0.00292641
GO:0010345	suberin biosynthetic process	biological_process	8	5	1950	17	31258	0.00308877
GO:0009408	response to heat	biological_process	5	29	1950	270	31258	0.00315039
GO:0080167	response to karrikin	biological_process	5	15	1950	109	31258	0.00316613
GO:0006950	response to stress	biological_process	4	10	1950	59	31258	0.00330948
GO:0003674	molecular_function	molecular_function	2	284	1950	3920	31258	0.00342862
GO:0007166	cell surface receptor signaling pathway	biological_process	7	15	1950	110	31258	0.00345936
GO:0010120	camalexin biosynthetic process	biological_process	9	4	1950	11	31258	0.00349361
GO:0006970	response to osmotic stress	biological_process	5	16	1950	121	31258	0.00353008
GO:0048527	lateral root development	biological_process	8	6	1950	25	31258	0.00370251
GO:0046983	protein dimerization activity	molecular_function	5	16	1950	122	31258	0.00383314
GO:0050691	regulation of defense response to virus by host	biological_process	7	2	1950	2	31258	0.0038899
GO:0016339	calcium-dependent cell-cell adhesion via plasma membrane cell adhesion molecules	biological_process	7	2	1950	2	31258	0.0038899
GO:0006873	cellular ion homeostasis	biological_process	7	2	1950	2	31258	0.0038899
GO:1903507	negative regulation of nucleic acid-templated transcription	biological_process	11	5	1950	18	31258	0.0040593
GO:0033481	galacturonate biosynthetic process	biological_process	9	3	1950	6	31258	0.00420235
GO:0008509	anion transmembrane transporter activity	molecular_function	7	3	1950	6	31258	0.00420235
GO:0052689	carboxylic ester hydrolase activity	molecular_function	6	20	1950	169	31258	0.00445642
GO:0009705	plant-type vacuole membrane	cellular_component	11	16	1950	125	31258	0.00487275
GO:0009620	response to fungus	biological_process	7	9	1950	53	31258	0.00514372
GO:0006809	nitric oxide biosynthetic process	biological_process	7	5	1950	19	31258	0.00522944
GO:0010214	seed coat development	biological_process	5	5	1950	19	31258	0.00522944
GO:0015706	nitrate transport	biological_process	8	5	1950	20	31258	0.00661933
GO:0010334	sesquiterpene synthase activity	molecular_function	8	5	1950	20	31258	0.00661933
GO:0004871	signal transducer activity	molecular_function	4	15	1950	118	31258	0.00669717
GO:0045892	negative regulation of transcription, DNA-templated	biological_process	12	15	1950	120	31258	0.00780229
GO:0005983	starch catabolic process	biological_process	8	8	1950	47	31258	0.00803154
GO:0042542	response to hydrogen peroxide	biological_process	7	13	1950	99	31258	0.00854169
GO:0048364	root development	biological_process	8	20	1950	180	31258	0.00887953
GO:0050829	defense response to Gram-negative bacterium	biological_process	8	4	1950	14	31258	0.00911696
GO:0001653	peptide receptor activity	molecular_function	5	4	1950	14	31258	0.00911696
GO:0009640	photomorphogenesis	biological_process	7	9	1950	58	31258	0.00936024
GO:0016298	lipase activity	molecular_function	6	9	1950	58	31258	0.00936024
GO:0010508	positive regulation of autophagy	biological_process	8	3	1950	8	31258	0.0107048
GO:0090575	RNA polymerase II transcription factor complex	cellular_component	9	3	1950	8	31258	0.0107048
GO:0005217	intracellular ligand-gated ion channel activity	molecular_function	10	6	1950	31	31258	0.0111836
GO:0004970	ionotropic glutamate receptor activity	molecular_function	7	6	1950	31	31258	0.0111836
GO:0009866	induced systemic resistance, ethylene mediated signaling pathway	biological_process	5	2	1950	3	31258	0.0111848
GO:0050734	hydroxycinnamoyltransferase activity	molecular_function	7	2	1950	3	31258	0.0111848
GO:1900056	negative regulation of leaf senescence	biological_process	12	4	1950	15	31258	0.011827
GO:0007169	transmembrane receptor protein tyrosine kinase signaling pathway	biological_process	9	25	1950	247	31258	0.0119438
GO:0010167	response to nitrate	biological_process	6	5	1950	23	31258	0.0122987
GO:0005516	calmodulin binding	molecular_function	5	24	1950	236	31258	0.0128578
GO:0009610	response to symbiotic fungus	biological_process	8	4	1950	16	31258	0.0150036
GO:0009864	induced systemic resistance, jasmonic acid mediated signaling pathway	biological_process	5	4	1950	16	31258	0.0150036
GO:0000989	transcription factor activity, transcription factor binding	molecular_function	4	3	1950	9	31258	0.0153195
GO:0004810	tRNA adenylyltransferase activity	molecular_function	8	3	1950	9	31258	0.0153195
GO:0016740	transferase activity	molecular_function	4	21	1950	203	31258	0.0159941
GO:0009506	plasmodesma	cellular_component	5	97	1950	1252	31258	0.0162121
GO:0006874	cellular calcium ion homeostasis	biological_process	10	7	1950	43	31258	0.0162335
GO:0009631	cold acclimation	biological_process	6	8	1950	53	31258	0.0163005
GO:0004872	receptor activity	molecular_function	3	8	1950	53	31258	0.0163005
GO:0030151	molybdenum ion binding	molecular_function	8	5	1950	25	31258	0.0175169
GO:0009407	toxin catabolic process	biological_process	6	5	1950	25	31258	0.0175169
GO:0009863	salicylic acid mediated signaling pathway	biological_process	7	5	1950	25	31258	0.0175169
GO:0071555	cell wall organization	biological_process	5	24	1950	243	31258	0.0177973
GO:0016567	protein ubiquitination	biological_process	10	35	1950	387	31258	0.018058
GO:0031408	oxylipin biosynthetic process	biological_process	10	7	1950	44	31258	0.0182946
GO:0004672	protein kinase activity	molecular_function	7	38	1950	428	31258	0.0185682
GO:0020037	heme binding	molecular_function	6	17	1950	158	31258	0.0200113
GO:0045851	pH reduction	biological_process	11	3	1950	10	31258	0.0208829
GO:0050378	UDP-glucuronate 4-epimerase activity	molecular_function	7	3	1950	10	31258	0.0208829
GO:1902456	regulation of stomatal opening	biological_process	7	2	1950	4	31258	0.0214452
GO:0071497	cellular response to freezing	biological_process	7	2	1950	4	31258	0.0214452
GO:0016629	12-oxophytodienoate reductase activity	molecular_function	7	2	1950	4	31258	0.0214452
GO:0047216	inositol 3-alpha-galactosyltransferase activity	molecular_function	8	2	1950	4	31258	0.0214452
GO:0000025	maltose catabolic process	biological_process	8	2	1950	4	31258	0.0214452
GO:0047787	delta4-3-oxosteroid 5beta-reductase activity	molecular_function	8	2	1950	4	31258	0.0214452
GO:0000124	SAGA complex	cellular_component	10	2	1950	4	31258	0.0214452
GO:0004134	4-alpha-glucanotransferase activity	molecular_function	5	2	1950	4	31258	0.0214452
GO:0046423	allene-oxide cyclase activity	molecular_function	5	2	1950	4	31258	0.0214452
GO:0052325	cell wall pectin biosynthetic process	biological_process	9	2	1950	4	31258	0.0214452
GO:0009687	abscisic acid metabolic process	biological_process	9	2	1950	4	31258	0.0214452
GO:0004180	carboxypeptidase activity	molecular_function	8	2	1950	4	31258	0.0214452
GO:0033383	geranyl diphosphate metabolic process	biological_process	8	4	1950	18	31258	0.0228441
GO:0015293	symporter activity	molecular_function	7	4	1950	18	31258	0.0228441
GO:0009718	anthocyanin-containing compound biosynthetic process	biological_process	7	4	1950	18	31258	0.0228441
GO:0030026	cellular manganese ion homeostasis	biological_process	11	4	1950	18	31258	0.0228441
GO:0016036	cellular response to phosphate starvation	biological_process	9	7	1950	46	31258	0.0229543
GO:0003333	amino acid transmembrane transport	biological_process	7	10	1950	79	31258	0.0247908
GO:0031409	pigment binding	molecular_function	4	9	1950	68	31258	0.0249421
GO:0046914	transition metal ion binding	molecular_function	7	9	1950	68	31258	0.0249421
GO:0046916	cellular transition metal ion homeostasis	biological_process	10	9	1950	68	31258	0.0249421
GO:0015035	protein disulfide oxidoreductase activity	molecular_function	7	12	1950	102	31258	0.0250483
GO:0046777	protein autophosphorylation	biological_process	9	21	1950	213	31258	0.0257864
GO:0019953	sexual reproduction	biological_process	4	3	1950	11	31258	0.0274039
GO:0000428	DNA-directed RNA polymerase complex	cellular_component	8	3	1950	11	31258	0.0274039
GO:2000067	regulation of root morphogenesis	biological_process	10	4	1950	19	31258	0.0275413
GO:0031683	G-protein beta/gamma-subunit complex binding	molecular_function	6	4	1950	19	31258	0.0275413
GO:0002237	response to molecule of bacterial origin	biological_process	6	4	1950	19	31258	0.0275413
GO:0007188	adenylate cyclase-modulating G-protein coupled receptor signaling pathway	biological_process	10	4	1950	19	31258	0.0275413
GO:0016604	nuclear body	cellular_component	13	4	1950	19	31258	0.0275413
GO:0008299	isoprenoid biosynthetic process	biological_process	6	5	1950	28	31258	0.0277819
GO:0006636	unsaturated fatty acid biosynthetic process	biological_process	10	5	1950	28	31258	0.0277819
GO:0009749	response to glucose	biological_process	9	6	1950	38	31258	0.028996
GO:0009733	response to auxin	biological_process	6	21	1950	216	31258	0.0294702
GO:0005615	extracellular space	cellular_component	5	12	1950	105	31258	0.030569
GO:0009617	response to bacterium	biological_process	7	13	1950	117	31258	0.0307275
GO:0007275	multicellular organism development	biological_process	5	24	1950	256	31258	0.0308104
GO:0009768	photosynthesis, light harvesting in photosystem I	biological_process	7	9	1950	71	31258	0.0319764
GO:0000160	phosphorelay signal transduction system	biological_process	8	6	1950	39	31258	0.0325201
GO:0009814	defense response, incompatible interaction	biological_process	6	4	1950	20	31258	0.0327718
GO:0000156	phosphorelay response regulator activity	molecular_function	5	4	1950	20	31258	0.0327718
GO:0048765	root hair cell differentiation	biological_process	10	4	1950	20	31258	0.0327718
GO:0009979	16:0 monogalactosyldiacylglycerol desaturase activity	molecular_function	7	2	1950	5	31258	0.034273
GO:0010023	proanthocyanidin biosynthetic process	biological_process	7	2	1950	5	31258	0.034273
GO:1901430	positive regulation of syringal lignin biosynthetic process	biological_process	11	2	1950	5	31258	0.034273
GO:0000023	maltose metabolic process	biological_process	7	2	1950	5	31258	0.034273
GO:0006536	glutamate metabolic process	biological_process	9	2	1950	5	31258	0.034273
GO:0004351	glutamate decarboxylase activity	molecular_function	7	2	1950	5	31258	0.034273
GO:0016746	transferase activity, transferring acyl groups	molecular_function	5	7	1950	50	31258	0.0345966
GO:0032502	developmental process	biological_process	3	3	1950	12	31258	0.0348774
GO:1901002	positive regulation of response to salt stress	biological_process	8	3	1950	12	31258	0.0348774
GO:0006880	intracellular sequestering of iron ion	biological_process	12	3	1950	12	31258	0.0348774
GO:0071421	manganese ion transmembrane transport	biological_process	7	3	1950	12	31258	0.0348774
GO:0001664	G-protein coupled receptor binding	molecular_function	6	4	1950	21	31258	0.0385419
GO:0031234	extrinsic component of cytoplasmic side of plasma membrane	cellular_component	7	4	1950	21	31258	0.0385419
GO:0015171	amino acid transmembrane transporter activity	molecular_function	8	10	1950	85	31258	0.0386427
GO:0034605	cellular response to heat	biological_process	6	5	1950	31	31258	0.0412205
GO:0016168	chlorophyll binding	molecular_function	6	10	1950	86	31258	0.0413828
GO:0019825	oxygen binding	molecular_function	4	7	1950	52	31258	0.0416634
GO:2001070	starch binding	molecular_function	6	3	1950	13	31258	0.0432867
GO:0042578	phosphoric ester hydrolase activity	molecular_function	6	3	1950	13	31258	0.0432867
GO:0047274	galactinol-sucrose galactosyltransferase activity	molecular_function	8	3	1950	13	31258	0.0432867
GO:0009607	response to biotic stimulus	biological_process	4	3	1950	13	31258	0.0432867
GO:0080186	developmental vegetative growth	biological_process	6	3	1950	13	31258	0.0432867
GO:0009909	regulation of flower development	biological_process	8	9	1950	75	31258	0.0433424
GO:0006979	response to oxidative stress	biological_process	5	22	1950	239	31258	0.0442906
GO:0006949	syncytium formation	biological_process	5	4	1950	22	31258	0.0448544
GO:0005344	oxygen transporter activity	molecular_function	5	2	1950	6	31258	0.0493084
GO:0032586	protein storage vacuole membrane	cellular_component	12	2	1950	6	31258	0.0493084
GO:0018685	alkane 1-monooxygenase activity	molecular_function	7	2	1950	6	31258	0.0493084
GO:0010112	regulation of systemic acquired resistance	biological_process	8	2	1950	6	31258	0.0493084
GO:0004834	tryptophan synthase activity	molecular_function	7	2	1950	6	31258	0.0493084
GO:0009871	jasmonic acid and ethylene-dependent systemic resistance, ethylene mediated signaling pathway	biological_process	8	2	1950	6	31258	0.0493084
GO:0034484	raffinose catabolic process	biological_process	8	2	1950	6	31258	0.0493084
GO:0009569	chloroplast starch grain	cellular_component	12	2	1950	6	31258	0.0493084
GO:0052631	sphingolipid delta-8 desaturase activity	molecular_function	6	2	1950	6	31258	0.0493084
GO:0031426	polycistronic mRNA processing	biological_process	11	2	1950	6	31258	0.0493084
GO:0010178	IAA-amino acid conjugate hydrolase activity	molecular_function	6	2	1950	6	31258	0.0493084
GO:0016174	NAD(P)H oxidase activity	molecular_function	7	2	1950	6	31258	0.0493084
GO:0036092	phosphatidylinositol-3-phosphate biosynthetic process	biological_process	9	2	1950	6	31258	0.0493084
GO:0042752	regulation of circadian rhythm	biological_process	5	5	1950	33	31258	0.0520262
GO:0048235	pollen sperm cell differentiation	biological_process	7	3	1950	14	31258	0.0526058
GO:0005811	lipid particle	cellular_component	9	3	1950	14	31258	0.0526058
GO:0048443	stamen development	biological_process	6	3	1950	14	31258	0.0526058
GO:0051119	sugar transmembrane transporter activity	molecular_function	7	3	1950	14	31258	0.0526058
GO:0030001	metal ion transport	biological_process	7	9	1950	78	31258	0.0534557
GO:0042626	ATPase activity, coupled to transmembrane movement of substances	molecular_function	12	21	1950	232	31258	0.0560847
GO:0010017	red or far-red light signaling pathway	biological_process	7	5	1950	34	31258	0.0579908
GO:0009828	plant-type cell wall loosening	biological_process	8	4	1950	24	31258	0.0590991
GO:0005740	mitochondrial envelope	cellular_component	11	4	1950	24	31258	0.0590991
GO:0070417	cellular response to cold	biological_process	6	4	1950	24	31258	0.0590991
GO:0010555	response to mannitol	biological_process	7	4	1950	24	31258	0.0590991
GO:0009585	red, far-red light phototransduction	biological_process	8	6	1950	45	31258	0.0594141
GO:1900384	regulation of flavonol biosynthetic process	biological_process	9	1	1950	1	31258	0.062384
GO:0003914	DNA (6-4) photolyase activity	molecular_function	7	1	1950	1	31258	0.062384
GO:0009786	regulation of asymmetric cell division	biological_process	7	1	1950	1	31258	0.062384
GO:0005221	intracellular cyclic nucleotide activated cation channel activity	molecular_function	11	1	1950	1	31258	0.062384
GO:1990137	plant seed peroxidase activity	molecular_function	6	1	1950	1	31258	0.062384
GO:0030410	nicotianamine synthase activity	molecular_function	6	1	1950	1	31258	0.062384
GO:0002376	immune system process	biological_process	3	1	1950	1	31258	0.062384
GO:0048449	floral organ formation	biological_process	7	1	1950	1	31258	0.062384
GO:0009661	chromoplast organization	biological_process	6	1	1950	1	31258	0.062384
GO:0030479	actin cortical patch	cellular_component	11	1	1950	1	31258	0.062384
GO:0048629	trichome patterning	biological_process	8	1	1950	1	31258	0.062384
GO:0046148	pigment biosynthetic process	biological_process	6	1	1950	1	31258	0.062384
GO:0080169	cellular response to boron-containing substance deprivation	biological_process	9	1	1950	1	31258	0.062384
GO:0046820	4-amino-4-deoxychorismate synthase activity	molecular_function	7	1	1950	1	31258	0.062384
GO:0045792	negative regulation of cell size	biological_process	7	1	1950	1	31258	0.062384
GO:0052542	defense response by callose deposition	biological_process	6	1	1950	1	31258	0.062384
GO:0052576	carbohydrate storage	biological_process	6	1	1950	1	31258	0.062384
GO:0045176	apical protein localization	biological_process	7	1	1950	1	31258	0.062384
GO:0033384	geranyl diphosphate biosynthetic process	biological_process	8	1	1950	1	31258	0.062384
GO:0004586	ornithine decarboxylase activity	molecular_function	7	1	1950	1	31258	0.062384
GO:0004708	MAP kinase kinase activity	molecular_function	9	1	1950	1	31258	0.062384
GO:0005242	inward rectifier potassium channel activity	molecular_function	12	1	1950	1	31258	0.062384
GO:0030418	nicotianamine biosynthetic process	biological_process	9	1	1950	1	31258	0.062384
GO:0000147	actin cortical patch assembly	biological_process	8	1	1950	1	31258	0.062384
GO:0022821	potassium ion antiporter activity	molecular_function	8	1	1950	1	31258	0.062384
GO:0042362	fat-soluble vitamin biosynthetic process	biological_process	7	1	1950	1	31258	0.062384
GO:0033386	geranylgeranyl diphosphate biosynthetic process	biological_process	8	1	1950	1	31258	0.062384
GO:0090602	sieve element enucleation	biological_process	7	1	1950	1	31258	0.062384
GO:0048513	animal organ development	biological_process	7	1	1950	1	31258	0.062384
GO:0010176	homogentisate phytyltransferase activity	molecular_function	8	1	1950	1	31258	0.062384
GO:0071435	potassium ion export	biological_process	8	1	1950	1	31258	0.062384
GO:0033387	putrescine biosynthetic process from ornithine	biological_process	11	1	1950	1	31258	0.062384
GO:0043425	bHLH transcription factor binding	molecular_function	6	1	1950	1	31258	0.062384
GO:0051666	actin cortical patch localization	biological_process	5	1	1950	1	31258	0.062384
GO:0032585	multivesicular body membrane	cellular_component	12	1	1950	1	31258	0.062384
GO:0000152	nuclear ubiquitin ligase complex	cellular_component	8	1	1950	1	31258	0.062384
GO:0010092	specification of organ identity	biological_process	8	1	1950	1	31258	0.062384
GO:0033793	aureusidin synthase activity	molecular_function	7	1	1950	1	31258	0.062384
GO:0016208	AMP binding	molecular_function	9	3	1950	15	31258	0.0628005
GO:0004888	transmembrane signaling receptor activity	molecular_function	5	3	1950	15	31258	0.0628005
GO:0005543	phospholipid binding	molecular_function	5	5	1950	35	31258	0.0643295
GO:0009750	response to fructose	biological_process	9	5	1950	35	31258	0.0643295
GO:0004702	receptor signaling protein serine/threonine kinase activity	molecular_function	9	8	1950	69	31258	0.06479
GO:0016709	oxidoreductase activity, acting on paired donors, with incorporation or reduction of molecular oxygen, NAD(P)H as one donor, and incorporation of one atom of oxygen	molecular_function	6	13	1950	131	31258	0.0656362
GO:0045335	phagocytic vesicle	cellular_component	12	2	1950	7	31258	0.0662262
GO:0016805	dipeptidase activity	molecular_function	8	2	1950	7	31258	0.0662262
GO:0080019	fatty-acyl-CoA reductase (alcohol-forming) activity	molecular_function	7	2	1950	7	31258	0.0662262
GO:0006203	dGTP catabolic process	biological_process	12	2	1950	7	31258	0.0662262
GO:0008076	voltage-gated potassium channel complex	cellular_component	8	2	1950	7	31258	0.0662262
GO:0010168	ER body	cellular_component	9	2	1950	7	31258	0.0662262
GO:0010371	regulation of gibberellin biosynthetic process	biological_process	10	2	1950	7	31258	0.0662262
GO:0009922	fatty acid elongase activity	molecular_function	8	2	1950	7	31258	0.0662262
GO:0042742	defense response to bacterium	biological_process	7	26	1950	305	31258	0.0666278
GO:0005982	starch metabolic process	biological_process	8	4	1950	25	31258	0.0670196
GO:0030148	sphingolipid biosynthetic process	biological_process	7	4	1950	25	31258	0.0670196
GO:0016757	transferase activity, transferring glycosyl groups	molecular_function	5	35	1950	431	31258	0.0675288
GO:0043161	proteasome-mediated ubiquitin-dependent protein catabolic process	biological_process	10	20	1950	224	31258	0.0682451
GO:0048510	regulation of timing of transition from vegetative to reproductive phase	biological_process	11	5	1950	36	31258	0.0710404
GO:0048507	meristem development	biological_process	8	3	1950	16	31258	0.0738305
GO:0045927	positive regulation of growth	biological_process	5	3	1950	16	31258	0.0738305
GO:0016717	oxidoreductase activity, acting on paired donors, with oxidation of a pair of donors resulting in the reduction of molecular oxygen to two molecules of water	molecular_function	6	3	1950	16	31258	0.0738305
GO:0006857	oligopeptide transport	biological_process	7	8	1950	71	31258	0.0740893
GO:0051453	regulation of intracellular pH	biological_process	11	4	1950	26	31258	0.0754593
GO:0009789	positive regulation of abscisic acid-activated signaling pathway	biological_process	10	4	1950	26	31258	0.0754593
GO:0009695	jasmonic acid biosynthetic process	biological_process	9	6	1950	48	31258	0.0766745
GO:0009867	jasmonic acid mediated signaling pathway	biological_process	8	8	1950	73	31258	0.0841531
GO:0035336	long-chain fatty-acyl-CoA metabolic process	biological_process	9	2	1950	8	31258	0.0847333
GO:0052692	raffinose alpha-galactosidase activity	molecular_function	9	2	1950	8	31258	0.0847333
GO:2000037	regulation of stomatal complex patterning	biological_process	9	2	1950	8	31258	0.0847333
GO:0009641	shade avoidance	biological_process	8	2	1950	8	31258	0.0847333
GO:0010325	raffinose family oligosaccharide biosynthetic process	biological_process	8	2	1950	8	31258	0.0847333
GO:0048579	negative regulation of long-day photoperiodism, flowering	biological_process	8	2	1950	8	31258	0.0847333
GO:0016420	malonyltransferase activity	molecular_function	7	2	1950	8	31258	0.0847333
GO:0016161	beta-amylase activity	molecular_function	8	3	1950	17	31258	0.0856507
GO:0098656	anion transmembrane transport	biological_process	7	3	1950	17	31258	0.0856507
GO:0005381	iron ion transmembrane transporter activity	molecular_function	11	3	1950	17	31258	0.0856507
GO:0005432	calcium:sodium antiporter activity	molecular_function	11	3	1950	17	31258	0.0856507
GO:0005384	manganese ion transmembrane transporter activity	molecular_function	11	3	1950	17	31258	0.0856507
GO:0005575	cellular_component	cellular_component	2	32	1950	400	31258	0.0899704
GO:0003714	transcription corepressor activity	molecular_function	6	5	1950	39	31258	0.0933631
GO:0009958	positive gravitropism	biological_process	7	4	1950	28	31258	0.0938426
GO:0004190	aspartic-type endopeptidase activity	molecular_function	8	10	1950	100	31258	0.0940951
GO:0022857	transmembrane transporter activity	molecular_function	4	8	1950	75	31258	0.0949791
GO:0004553	hydrolase activity, hydrolyzing O-glycosyl compounds	molecular_function	6	14	1950	153	31258	0.097128
GO:0004497	monooxygenase activity	molecular_function	5	16	1950	180	31258	0.0976866
GO:0051260	protein homooligomerization	biological_process	9	3	1950	18	31258	0.098212
GO:0016621	cinnamoyl-CoA reductase activity	molecular_function	7	3	1950	18	31258	0.098212
GO:0009567	double fertilization forming a zygote and endosperm	biological_process	6	3	1950	18	31258	0.098212
GO:0010026	trichome differentiation	biological_process	7	3	1950	18	31258	0.098212
GO:0000302	response to reactive oxygen species	biological_process	6	4	1950	29	31258	0.103754
GO:0000326	protein storage vacuole	cellular_component	11	2	1950	9	31258	0.104566
GO:0046287	isoflavonoid metabolic process	biological_process	7	2	1950	9	31258	0.104566
GO:0033987	2-hydroxyisoflavanone dehydratase activity	molecular_function	7	2	1950	9	31258	0.104566
GO:0043457	regulation of cellular respiration	biological_process	8	2	1950	9	31258	0.104566
GO:0009717	isoflavonoid biosynthetic process	biological_process	7	2	1950	9	31258	0.104566
GO:0033500	carbohydrate homeostasis	biological_process	7	2	1950	9	31258	0.104566
GO:0005976	polysaccharide metabolic process	biological_process	6	2	1950	9	31258	0.104566
GO:0048829	root cap development	biological_process	9	2	1950	9	31258	0.104566
GO:0007231	osmosensory signaling pathway	biological_process	7	2	1950	9	31258	0.104566
GO:0045454	cell redox homeostasis	biological_process	6	13	1950	142	31258	0.106637
GO:0048825	cotyledon development	biological_process	6	3	1950	19	31258	0.111463
GO:0071577	zinc II ion transmembrane transport	biological_process	7	3	1950	19	31258	0.111463
GO:0007186	G-protein coupled receptor signaling pathway	biological_process	8	4	1950	30	31258	0.114119
GO:0048573	photoperiodism, flowering	biological_process	6	4	1950	30	31258	0.114119
GO:0009651	response to salt stress	biological_process	6	39	1950	513	31258	0.117663
GO:0004806	triglyceride lipase activity	molecular_function	7	6	1950	54	31258	0.118715
GO:0010268	brassinosteroid homeostasis	biological_process	8	5	1950	42	31258	0.118829
GO:0019185	snRNA-activating protein complex	cellular_component	9	1	1950	2	31258	0.120878
GO:0046109	uridine biosynthetic process	biological_process	11	1	1950	2	31258	0.120878
GO:0050203	oxalate-CoA ligase activity	molecular_function	7	1	1950	2	31258	0.120878
GO:0047940	glucuronokinase activity	molecular_function	7	1	1950	2	31258	0.120878
GO:0070544	histone H3-K36 demethylation	biological_process	12	1	1950	2	31258	0.120878
GO:0006040	amino sugar metabolic process	biological_process	6	1	1950	2	31258	0.120878
GO:0009838	abscission	biological_process	6	1	1950	2	31258	0.120878
GO:0045995	regulation of embryonic development	biological_process	7	1	1950	2	31258	0.120878
GO:0030991	intraciliary transport particle A	cellular_component	6	1	1950	2	31258	0.120878
GO:0046509	1,2-diacylglycerol 3-beta-galactosyltransferase activity	molecular_function	8	1	1950	2	31258	0.120878
GO:0042796	snRNA transcription from RNA polymerase III promoter	biological_process	12	1	1950	2	31258	0.120878
GO:0046870	cadmium ion binding	molecular_function	8	1	1950	2	31258	0.120878
GO:0008843	endochitinase activity	molecular_function	8	1	1950	2	31258	0.120878
GO:0090042	tubulin deacetylation	biological_process	10	1	1950	2	31258	0.120878
GO:0009836	fruit ripening, climacteric	biological_process	6	1	1950	2	31258	0.120878
GO:0035721	intraciliary retrograde transport	biological_process	8	1	1950	2	31258	0.120878
GO:0051777	ent-kaurenoate oxidase activity	molecular_function	7	1	1950	2	31258	0.120878
GO:0009270	response to humidity	biological_process	6	1	1950	2	31258	0.120878
GO:0046900	tetrahydrofolylpolyglutamate metabolic process	biological_process	8	1	1950	2	31258	0.120878
GO:0034722	gamma-glutamyl-peptidase activity	molecular_function	9	1	1950	2	31258	0.120878
GO:0006778	porphyrin-containing compound metabolic process	biological_process	7	1	1950	2	31258	0.120878
GO:0010159	specification of organ position	biological_process	8	1	1950	2	31258	0.120878
GO:0051740	ethylene binding	molecular_function	5	1	1950	2	31258	0.120878
GO:0000187	activation of MAPK activity	biological_process	13	1	1950	2	31258	0.120878
GO:0032107	regulation of response to nutrient levels	biological_process	7	1	1950	2	31258	0.120878
GO:1990534	thermospermine oxidase activity	molecular_function	7	1	1950	2	31258	0.120878
GO:0009835	fruit ripening	biological_process	5	1	1950	2	31258	0.120878
GO:0050362	L-tryptophan:2-oxoglutarate aminotransferase activity	molecular_function	8	1	1950	2	31258	0.120878
GO:0010055	atrichoblast differentiation	biological_process	8	1	1950	2	31258	0.120878
GO:0009943	adaxial/abaxial axis specification	biological_process	9	1	1950	2	31258	0.120878
GO:0051070	galactomannan biosynthetic process	biological_process	8	1	1950	2	31258	0.120878
GO:0009915	phloem sucrose loading	biological_process	7	1	1950	2	31258	0.120878
GO:0010358	leaf shaping	biological_process	10	1	1950	2	31258	0.120878
GO:0005245	voltage-gated calcium channel activity	molecular_function	11	1	1950	2	31258	0.120878
GO:0098504	DNA 3' dephosphorylation involved in DNA repair	biological_process	11	1	1950	2	31258	0.120878
GO:0009685	gibberellin metabolic process	biological_process	8	1	1950	2	31258	0.120878
GO:0006580	ethanolamine metabolic process	biological_process	9	1	1950	2	31258	0.120878
GO:0004044	amidophosphoribosyltransferase activity	molecular_function	7	1	1950	2	31258	0.120878
GO:0047661	amino-acid racemase activity	molecular_function	8	1	1950	2	31258	0.120878
GO:0050017	L-3-cyanoalanine synthase activity	molecular_function	6	1	1950	2	31258	0.120878
GO:0046404	ATP-dependent polydeoxyribonucleotide 5'-hydroxyl-kinase activity	molecular_function	10	1	1950	2	31258	0.120878
GO:0036033	mediator complex binding	molecular_function	6	1	1950	2	31258	0.120878
GO:0016767	geranylgeranyl-diphosphate geranylgeranyltransferase activity	molecular_function	8	1	1950	2	31258	0.120878
GO:0098506	polynucleotide 3' dephosphorylation	biological_process	8	1	1950	2	31258	0.120878
GO:0048512	circadian behavior	biological_process	5	1	1950	2	31258	0.120878
GO:0051179	localization	biological_process	3	1	1950	2	31258	0.120878
GO:0042795	snRNA transcription from RNA polymerase II promoter	biological_process	12	1	1950	2	31258	0.120878
GO:0038199	ethylene receptor activity	molecular_function	5	1	1950	2	31258	0.120878
GO:0046403	polynucleotide 3'-phosphatase activity	molecular_function	9	1	1950	2	31258	0.120878
GO:0016710	trans-cinnamate 4-monooxygenase activity	molecular_function	7	1	1950	2	31258	0.120878
GO:0012502	induction of programmed cell death	biological_process	9	1	1950	2	31258	0.120878
GO:0046938	phytochelatin biosynthetic process	biological_process	9	1	1950	2	31258	0.120878
GO:0010378	temperature compensation of the circadian clock	biological_process	6	1	1950	2	31258	0.120878
GO:0046964	3'-phosphoadenosine 5'-phosphosulfate transmembrane transporter activity	molecular_function	9	1	1950	2	31258	0.120878
GO:0042344	indole glucosinolate catabolic process	biological_process	8	1	1950	2	31258	0.120878
GO:0080097	L-tryptophan:pyruvate aminotransferase activity	molecular_function	8	1	1950	2	31258	0.120878
GO:0031054	pre-miRNA processing	biological_process	13	1	1950	2	31258	0.120878
GO:0008526	phosphatidylinositol transporter activity	molecular_function	7	1	1950	2	31258	0.120878
GO:0016231	beta-N-acetylglucosaminidase activity	molecular_function	9	1	1950	2	31258	0.120878
GO:0004360	glutamine-fructose-6-phosphate transaminase (isomerizing) activity	molecular_function	8	1	1950	2	31258	0.120878
GO:0019593	mannitol biosynthetic process	biological_process	9	1	1950	2	31258	0.120878
GO:0010392	galactoglucomannan metabolic process	biological_process	8	1	1950	2	31258	0.120878
GO:0043668	exine	cellular_component	6	1	1950	2	31258	0.120878
GO:0005227	calcium activated cation channel activity	molecular_function	9	1	1950	2	31258	0.120878
GO:0098755	maintenance of seed dormancy by absisic acid	biological_process	8	1	1950	2	31258	0.120878
GO:0033611	oxalate catabolic process	biological_process	9	1	1950	2	31258	0.120878
GO:0008987	quinolinate synthetase A activity	molecular_function	4	1	1950	2	31258	0.120878
GO:0043620	regulation of DNA-templated transcription in response to stress	biological_process	12	1	1950	2	31258	0.120878
GO:0080143	regulation of amino acid export	biological_process	11	1	1950	2	31258	0.120878
GO:0042903	tubulin deacetylase activity	molecular_function	7	1	1950	2	31258	0.120878
GO:0060271	cilium morphogenesis	biological_process	7	1	1950	2	31258	0.120878
GO:0016035	zeta DNA polymerase complex	cellular_component	8	1	1950	2	31258	0.120878
GO:0071281	cellular response to iron ion	biological_process	8	4	1950	31	31258	0.124919
GO:0010143	cutin biosynthetic process	biological_process	7	4	1950	31	31258	0.124919
GO:0050982	detection of mechanical stimulus	biological_process	6	3	1950	20	31258	0.125349
GO:0009831	plant-type cell wall modification involved in multidimensional cell growth	biological_process	8	3	1950	20	31258	0.125349
GO:0045735	nutrient reservoir activity	molecular_function	3	3	1950	20	31258	0.125349
GO:2000038	regulation of stomatal complex development	biological_process	8	2	1950	10	31258	0.125487
GO:0019156	isoamylase activity	molecular_function	5	2	1950	10	31258	0.125487
GO:0010297	heteropolysaccharide binding	molecular_function	6	2	1950	10	31258	0.125487
GO:0010102	lateral root morphogenesis	biological_process	9	2	1950	10	31258	0.125487
GO:0042754	negative regulation of circadian rhythm	biological_process	6	2	1950	10	31258	0.125487
GO:0051865	protein autoubiquitination	biological_process	11	2	1950	10	31258	0.125487
GO:0090447	glycerol-3-phosphate 2-O-acyltransferase activity	molecular_function	8	2	1950	10	31258	0.125487
GO:0034389	lipid particle organization	biological_process	5	2	1950	10	31258	0.125487
GO:0006820	anion transport	biological_process	6	5	1950	43	31258	0.127973
GO:0031425	chloroplast RNA processing	biological_process	10	5	1950	43	31258	0.127973
GO:0009809	lignin biosynthetic process	biological_process	8	10	1950	108	31258	0.136645
GO:0031225	anchored component of membrane	cellular_component	6	9	1950	95	31258	0.138127
GO:0005834	heterotrimeric G-protein complex	cellular_component	7	9	1950	95	31258	0.138127
GO:0048511	rhythmic process	biological_process	3	3	1950	21	31258	0.139817
GO:0009505	plant-type cell wall	cellular_component	7	19	1950	233	31258	0.141283
GO:0016671	oxidoreductase activity, acting on a sulfur group of donors, disulfide as acceptor	molecular_function	6	6	1950	57	31258	0.143262
GO:0016310	phosphorylation	biological_process	7	30	1950	392	31258	0.14496
GO:0000103	sulfate assimilation	biological_process	6	7	1950	70	31258	0.14551
GO:0016132	brassinosteroid biosynthetic process	biological_process	6	5	1950	45	31258	0.147179
GO:1902183	regulation of shoot apical meristem development	biological_process	10	2	1950	11	31258	0.147283
GO:0005545	1-phosphatidylinositol binding	molecular_function	7	2	1950	11	31258	0.147283
GO:0048268	clathrin coat assembly	biological_process	8	2	1950	11	31258	0.147283
GO:0016618	hydroxypyruvate reductase activity	molecular_function	7	2	1950	11	31258	0.147283
GO:0051762	sesquiterpene biosynthetic process	biological_process	8	2	1950	11	31258	0.147283
GO:0005884	actin filament	cellular_component	11	2	1950	11	31258	0.147283
GO:2000022	regulation of jasmonic acid mediated signaling pathway	biological_process	9	4	1950	33	31258	0.147732
GO:0006470	protein dephosphorylation	biological_process	8	12	1950	138	31258	0.153444
GO:0005992	trehalose biosynthetic process	biological_process	8	3	1950	22	31258	0.154812
GO:0010218	response to far red light	biological_process	8	5	1950	46	31258	0.157215
GO:0006813	potassium ion transport	biological_process	8	4	1950	34	31258	0.159697
GO:0004722	protein serine/threonine phosphatase activity	molecular_function	9	15	1950	181	31258	0.160443
GO:0005355	glucose transmembrane transporter activity	molecular_function	10	6	1950	59	31258	0.160813
GO:0035428	hexose transmembrane transport	biological_process	7	6	1950	59	31258	0.160813
GO:0046323	glucose import	biological_process	9	6	1950	59	31258	0.160813
GO:0005507	copper ion binding	molecular_function	8	19	1950	238	31258	0.162055
GO:0044550	secondary metabolite biosynthetic process	biological_process	6	13	1950	154	31258	0.165438
GO:0071483	cellular response to blue light	biological_process	8	2	1950	12	31258	0.169764
GO:0035671	enone reductase activity	molecular_function	7	2	1950	12	31258	0.169764
GO:0042936	dipeptide transporter activity	molecular_function	7	2	1950	12	31258	0.169764
GO:0043169	cation binding	molecular_function	5	2	1950	12	31258	0.169764
GO:0043433	negative regulation of sequence-specific DNA binding transcription factor activity	biological_process	13	2	1950	12	31258	0.169764
GO:0070370	cellular heat acclimation	biological_process	7	2	1950	12	31258	0.169764
GO:0043069	negative regulation of programmed cell death	biological_process	8	2	1950	12	31258	0.169764
GO:0006816	calcium ion transport	biological_process	9	2	1950	12	31258	0.169764
GO:0042938	dipeptide transport	biological_process	8	2	1950	12	31258	0.169764
GO:0015693	magnesium ion transport	biological_process	9	2	1950	12	31258	0.169764
GO:0010161	red light signaling pathway	biological_process	8	2	1950	12	31258	0.169764
GO:0050521	alpha-glucan, water dikinase activity	molecular_function	7	2	1950	12	31258	0.169764
GO:0000164	protein phosphatase type 1 complex	cellular_component	9	2	1950	12	31258	0.169764
GO:0009817	defense response to fungus, incompatible interaction	biological_process	7	4	1950	35	31258	0.172003
GO:0009513	etioplast	cellular_component	10	1	1950	3	31258	0.175725
GO:0047912	galacturonokinase activity	molecular_function	7	1	1950	3	31258	0.175725
GO:0045140	inositol phosphoceramide synthase activity	molecular_function	7	1	1950	3	31258	0.175725
GO:0015886	heme transport	biological_process	6	1	1950	3	31258	0.175725
GO:0046975	histone methyltransferase activity (H3-K36 specific)	molecular_function	11	1	1950	3	31258	0.175725
GO:0086010	membrane depolarization during action potential	biological_process	7	1	1950	3	31258	0.175725
GO:0080142	regulation of salicylic acid biosynthetic process	biological_process	10	1	1950	3	31258	0.175725
GO:0004306	ethanolamine-phosphate cytidylyltransferase activity	molecular_function	8	1	1950	3	31258	0.175725
GO:0006241	CTP biosynthetic process	biological_process	11	1	1950	3	31258	0.175725
GO:0043335	protein unfolding	biological_process	7	1	1950	3	31258	0.175725
GO:0006165	nucleoside diphosphate phosphorylation	biological_process	10	1	1950	3	31258	0.175725
GO:0044238	primary metabolic process	biological_process	4	1	1950	3	31258	0.175725
GO:0032545	CURI complex	cellular_component	11	1	1950	3	31258	0.175725
GO:0004174	electron-transferring-flavoprotein dehydrogenase activity	molecular_function	7	1	1950	3	31258	0.175725
GO:0009973	adenylyl-sulfate reductase activity	molecular_function	6	1	1950	3	31258	0.175725
GO:0000024	maltose biosynthetic process	biological_process	8	1	1950	3	31258	0.175725
GO:0004383	guanylate cyclase activity	molecular_function	5	1	1950	3	31258	0.175725
GO:0001047	core promoter binding	molecular_function	9	1	1950	3	31258	0.175725
GO:0010179	IAA-Ala conjugate hydrolase activity	molecular_function	7	1	1950	3	31258	0.175725
GO:0033741	adenylyl-sulfate reductase (glutathione) activity	molecular_function	7	1	1950	3	31258	0.175725
GO:0034456	UTP-C complex	cellular_component	10	1	1950	3	31258	0.175725
GO:0006183	GTP biosynthetic process	biological_process	12	1	1950	3	31258	0.175725
GO:0019760	glucosinolate metabolic process	biological_process	8	1	1950	3	31258	0.175725
GO:0009649	entrainment of circadian clock	biological_process	6	1	1950	3	31258	0.175725
GO:0015292	uniporter activity	molecular_function	7	1	1950	3	31258	0.175725
GO:0009647	skotomorphogenesis	biological_process	7	1	1950	3	31258	0.175725
GO:0071992	phytochelatin transmembrane transporter activity	molecular_function	7	1	1950	3	31258	0.175725
GO:0043014	alpha-tubulin binding	molecular_function	7	1	1950	3	31258	0.175725
GO:0005513	detection of calcium ion	biological_process	8	1	1950	3	31258	0.175725
GO:0042392	sphingosine-1-phosphate phosphatase activity	molecular_function	8	1	1950	3	31258	0.175725
GO:0030397	membrane disassembly	biological_process	6	1	1950	3	31258	0.175725
GO:0015914	phospholipid transport	biological_process	8	1	1950	3	31258	0.175725
GO:0008114	phosphogluconate 2-dehydrogenase activity	molecular_function	7	1	1950	3	31258	0.175725
GO:0004615	phosphomannomutase activity	molecular_function	7	1	1950	3	31258	0.175725
GO:0050891	multicellular organismal water homeostasis	biological_process	6	1	1950	3	31258	0.175725
GO:0048587	regulation of short-day photoperiodism, flowering	biological_process	8	1	1950	3	31258	0.175725
GO:0010239	chloroplast mRNA processing	biological_process	11	1	1950	3	31258	0.175725
GO:0052541	plant-type cell wall cellulose metabolic process	biological_process	8	1	1950	3	31258	0.175725
GO:0034635	glutathione transport	biological_process	9	1	1950	3	31258	0.175725
GO:0015908	fatty acid transport	biological_process	10	1	1950	3	31258	0.175725
GO:0010478	chlororespiration	biological_process	9	1	1950	3	31258	0.175725
GO:0006228	UTP biosynthetic process	biological_process	11	1	1950	3	31258	0.175725
GO:0015700	arsenite transport	biological_process	8	1	1950	3	31258	0.175725
GO:0030414	peptidase inhibitor activity	molecular_function	5	1	1950	3	31258	0.175725
GO:1990206	jasmonyl-Ile conjugate hydrolase activity	molecular_function	6	1	1950	3	31258	0.175725
GO:0034256	chlorophyll(ide) b reductase activity	molecular_function	7	1	1950	3	31258	0.175725
GO:0010442	guard cell morphogenesis	biological_process	9	1	1950	3	31258	0.175725
GO:0035539	8-oxo-7,8-dihydrodeoxyguanosine triphosphate pyrophosphatase activity	molecular_function	9	1	1950	3	31258	0.175725
GO:0090228	positive regulation of red or far-red light signaling pathway	biological_process	9	1	1950	3	31258	0.175725
GO:1901141	regulation of lignin biosynthetic process	biological_process	9	1	1950	3	31258	0.175725
GO:0005542	folic acid binding	molecular_function	5	1	1950	3	31258	0.175725
GO:0045431	flavonol synthase activity	molecular_function	7	1	1950	3	31258	0.175725
GO:2000123	positive regulation of stomatal complex development	biological_process	9	1	1950	3	31258	0.175725
GO:0048262	determination of dorsal/ventral asymmetry	biological_process	9	1	1950	3	31258	0.175725
GO:0051127	positive regulation of actin nucleation	biological_process	14	1	1950	3	31258	0.175725
GO:0010600	regulation of auxin biosynthetic process	biological_process	7	1	1950	3	31258	0.175725
GO:0015446	arsenite-transmembrane transporting ATPase activity	molecular_function	15	1	1950	3	31258	0.175725
GO:0005261	cation channel activity	molecular_function	9	1	1950	3	31258	0.175725
GO:0033840	NDP-glucose-starch glucosyltransferase activity	molecular_function	8	1	1950	3	31258	0.175725
GO:0002679	respiratory burst involved in defense response	biological_process	5	1	1950	3	31258	0.175725
GO:0004683	calmodulin-dependent protein kinase activity	molecular_function	9	6	1950	61	31258	0.179236
GO:0009931	calcium-dependent protein serine/threonine kinase activity	molecular_function	9	6	1950	61	31258	0.179236
GO:0010207	photosystem II assembly	biological_process	7	4	1950	36	31258	0.184623
GO:0009664	plant-type cell wall organization	biological_process	6	6	1950	62	31258	0.188751
GO:0002229	defense response to oomycetes	biological_process	7	2	1950	13	31258	0.19276
GO:0006561	proline biosynthetic process	biological_process	10	2	1950	13	31258	0.19276
GO:0072593	reactive oxygen species metabolic process	biological_process	5	2	1950	13	31258	0.19276
GO:0009694	jasmonic acid metabolic process	biological_process	9	2	1950	13	31258	0.19276
GO:0019201	nucleotide kinase activity	molecular_function	8	2	1950	13	31258	0.19276
GO:1902584	positive regulation of response to water deprivation	biological_process	6	2	1950	13	31258	0.19276
GO:0008308	voltage-gated anion channel activity	molecular_function	10	2	1950	13	31258	0.19276
GO:0005634	nucleus	cellular_component	9	538	1950	8355	31258	0.194525
GO:0009225	nucleotide-sugar metabolic process	biological_process	10	4	1950	37	31258	0.197533
GO:0003899	DNA-directed RNA polymerase activity	molecular_function	8	4	1950	37	31258	0.197533
GO:0045551	cinnamyl-alcohol dehydrogenase activity	molecular_function	7	3	1950	25	31258	0.202406
GO:0005905	clathrin-coated pit	cellular_component	5	3	1950	25	31258	0.202406
GO:0004439	phosphatidylinositol-4,5-bisphosphate 5-phosphatase activity	molecular_function	10	3	1950	25	31258	0.202406
GO:0032580	Golgi cisterna membrane	cellular_component	12	4	1950	38	31258	0.210706
GO:0016125	sterol metabolic process	biological_process	7	5	1950	51	31258	0.21117
GO:0005544	calcium-dependent phospholipid binding	molecular_function	6	5	1950	51	31258	0.21117
GO:0051213	dioxygenase activity	molecular_function	5	10	1950	120	31258	0.21597
GO:0030267	glyoxylate reductase (NADP) activity	molecular_function	7	2	1950	14	31258	0.216119
GO:0009627	systemic acquired resistance	biological_process	7	2	1950	14	31258	0.216119
GO:0003959	NADPH dehydrogenase activity	molecular_function	6	2	1950	14	31258	0.216119
GO:0035250	UDP-galactosyltransferase activity	molecular_function	7	2	1950	14	31258	0.216119
GO:0004805	trehalose-phosphatase activity	molecular_function	9	2	1950	14	31258	0.216119
GO:0003825	alpha,alpha-trehalose-phosphate synthase (UDP-forming) activity	molecular_function	8	2	1950	14	31258	0.216119
GO:0010588	cotyledon vascular tissue pattern formation	biological_process	8	2	1950	14	31258	0.216119
GO:0048437	floral organ development	biological_process	5	2	1950	14	31258	0.216119
GO:0009862	systemic acquired resistance, salicylic acid mediated signaling pathway	biological_process	8	2	1950	14	31258	0.216119
GO:0051753	mannan synthase activity	molecular_function	9	2	1950	14	31258	0.216119
GO:0043693	monoterpene biosynthetic process	biological_process	8	2	1950	14	31258	0.216119
GO:0030014	CCR4-NOT complex	cellular_component	7	2	1950	14	31258	0.216119
GO:0055074	calcium ion homeostasis	biological_process	10	2	1950	14	31258	0.216119
GO:0010099	regulation of photomorphogenesis	biological_process	8	2	1950	14	31258	0.216119
GO:0008381	mechanically-gated ion channel activity	molecular_function	9	3	1950	26	31258	0.218964
GO:0005875	microtubule associated complex	cellular_component	11	3	1950	26	31258	0.218964
GO:0045087	innate immune response	biological_process	5	7	1950	79	31258	0.222104
GO:0016051	carbohydrate biosynthetic process	biological_process	6	5	1950	52	31258	0.222611
GO:0008832	dGTPase activity	molecular_function	8	1	1950	4	31258	0.227151
GO:0004106	chorismate mutase activity	molecular_function	6	1	1950	4	31258	0.227151
GO:0080187	floral organ senescence	biological_process	6	1	1950	4	31258	0.227151
GO:0018316	peptide cross-linking via L-cystine	biological_process	9	1	1950	4	31258	0.227151
GO:0050421	nitrite reductase (NO-forming) activity	molecular_function	7	1	1950	4	31258	0.227151
GO:0033528	S-methylmethionine cycle	biological_process	7	1	1950	4	31258	0.227151
GO:0051176	positive regulation of sulfur metabolic process	biological_process	7	1	1950	4	31258	0.227151
GO:0048827	phyllome development	biological_process	8	1	1950	4	31258	0.227151
GO:0030552	cAMP binding	molecular_function	9	1	1950	4	31258	0.227151
GO:0000169	activation of MAPK activity involved in osmosensory signaling pathway	biological_process	14	1	1950	4	31258	0.227151
GO:0030553	cGMP binding	molecular_function	9	1	1950	4	31258	0.227151
GO:0045337	farnesyl diphosphate biosynthetic process	biological_process	8	1	1950	4	31258	0.227151
GO:0090603	sieve element differentiation	biological_process	7	1	1950	4	31258	0.227151
GO:0009299	mRNA transcription	biological_process	11	1	1950	4	31258	0.227151
GO:0005784	Sec61 translocon complex	cellular_component	13	1	1950	4	31258	0.227151
GO:0035865	cellular response to potassium ion	biological_process	8	1	1950	4	31258	0.227151
GO:2000068	regulation of defense response to insect	biological_process	8	1	1950	4	31258	0.227151
GO:0071484	cellular response to light intensity	biological_process	8	1	1950	4	31258	0.227151
GO:0010450	inflorescence meristem growth	biological_process	5	1	1950	4	31258	0.227151
GO:0006971	hypotonic response	biological_process	6	1	1950	4	31258	0.227151
GO:0034059	response to anoxia	biological_process	5	1	1950	4	31258	0.227151
GO:0043619	regulation of transcription from RNA polymerase II promoter in response to oxidative stress	biological_process	14	1	1950	4	31258	0.227151
GO:0009252	peptidoglycan biosynthetic process	biological_process	9	1	1950	4	31258	0.227151
GO:0004512	inositol-3-phosphate synthase activity	molecular_function	6	1	1950	4	31258	0.227151
GO:0010230	alternative respiration	biological_process	9	1	1950	4	31258	0.227151
GO:0006353	DNA-templated transcription, termination	biological_process	9	1	1950	4	31258	0.227151
GO:0048307	ferredoxin-nitrite reductase activity	molecular_function	7	1	1950	4	31258	0.227151
GO:0032497	detection of lipopolysaccharide	biological_process	8	1	1950	4	31258	0.227151
GO:0071323	cellular response to chitin	biological_process	8	1	1950	4	31258	0.227151
GO:0016616	oxidoreductase activity, acting on the CH-OH group of donors, NAD or NADP as acceptor	molecular_function	6	1	1950	4	31258	0.227151
GO:0035434	copper ion transmembrane transport	biological_process	7	1	1950	4	31258	0.227151
GO:0004419	hydroxymethylglutaryl-CoA lyase activity	molecular_function	7	1	1950	4	31258	0.227151
GO:0006047	UDP-N-acetylglucosamine metabolic process	biological_process	11	1	1950	4	31258	0.227151
GO:0004337	geranyltranstransferase activity	molecular_function	7	1	1950	4	31258	0.227151
GO:0051752	phosphoglucan, water dikinase activity	molecular_function	7	1	1950	4	31258	0.227151
GO:0004325	ferrochelatase activity	molecular_function	5	1	1950	4	31258	0.227151
GO:0010295	(+)-abscisic acid 8'-hydroxylase activity	molecular_function	7	1	1950	4	31258	0.227151
GO:0009702	L-arabinokinase activity	molecular_function	8	1	1950	4	31258	0.227151
GO:0060776	simple leaf morphogenesis	biological_process	10	1	1950	4	31258	0.227151
GO:0019200	carbohydrate kinase activity	molecular_function	7	1	1950	4	31258	0.227151
GO:0043153	entrainment of circadian clock by photoperiod	biological_process	7	1	1950	4	31258	0.227151
GO:0046417	chorismate metabolic process	biological_process	9	1	1950	4	31258	0.227151
GO:0042389	omega-3 fatty acid desaturase activity	molecular_function	6	1	1950	4	31258	0.227151
GO:0010686	tetracyclic triterpenoid biosynthetic process	biological_process	9	1	1950	4	31258	0.227151
GO:0047889	ferredoxin-nitrate reductase activity	molecular_function	7	1	1950	4	31258	0.227151
GO:0019344	cysteine biosynthetic process	biological_process	9	1	1950	4	31258	0.227151
GO:0047259	glucomannan 4-beta-mannosyltransferase activity	molecular_function	9	1	1950	4	31258	0.227151
GO:0000427	plastid-encoded plastid RNA polymerase complex	cellular_component	11	1	1950	4	31258	0.227151
GO:0009886	post-embryonic morphogenesis	biological_process	7	1	1950	4	31258	0.227151
GO:0042646	plastid nucleoid	cellular_component	12	1	1950	4	31258	0.227151
GO:0048317	seed morphogenesis	biological_process	5	1	1950	4	31258	0.227151
GO:0004350	glutamate-5-semialdehyde dehydrogenase activity	molecular_function	7	1	1950	4	31258	0.227151
GO:0009575	chromoplast stroma	cellular_component	11	1	1950	4	31258	0.227151
GO:0051721	protein phosphatase 2A binding	molecular_function	8	1	1950	4	31258	0.227151
GO:0042353	fucose biosynthetic process	biological_process	9	1	1950	4	31258	0.227151
GO:0045487	gibberellin catabolic process	biological_process	8	1	1950	4	31258	0.227151
GO:0000977	RNA polymerase II regulatory region sequence-specific DNA binding	molecular_function	10	6	1950	66	31258	0.228606
GO:0009707	chloroplast outer membrane	cellular_component	14	6	1950	66	31258	0.228606
GO:0009055	electron carrier activity	molecular_function	3	11	1950	136	31258	0.229026
GO:0030163	protein catabolic process	biological_process	7	10	1950	122	31258	0.230732
GO:0009908	flower development	biological_process	7	15	1950	194	31258	0.231029
GO:0008061	chitin binding	molecular_function	5	3	1950	27	31258	0.235784
GO:0090332	stomatal closure	biological_process	6	3	1950	27	31258	0.235784
GO:0010305	leaf vascular tissue pattern formation	biological_process	9	4	1950	40	31258	0.237739
GO:0019430	removal of superoxide radicals	biological_process	7	2	1950	15	31258	0.239706
GO:0030570	pectate lyase activity	molecular_function	7	2	1950	15	31258	0.239706
GO:0009051	pentose-phosphate shunt, oxidative branch	biological_process	15	2	1950	15	31258	0.239706
GO:0004373	glycogen (starch) synthase activity	molecular_function	8	2	1950	15	31258	0.239706
GO:0004784	superoxide dismutase activity	molecular_function	6	2	1950	15	31258	0.239706
GO:0009927	histidine phosphotransfer kinase activity	molecular_function	7	2	1950	15	31258	0.239706
GO:0019375	galactolipid biosynthetic process	biological_process	8	2	1950	15	31258	0.239706
GO:0030497	fatty acid elongation	biological_process	10	2	1950	15	31258	0.239706
GO:0008152	metabolic process	biological_process	3	14	1950	181	31258	0.240422
GO:0008375	acetylglucosaminyltransferase activity	molecular_function	7	4	1950	41	31258	0.251548
GO:0010025	wax biosynthetic process	biological_process	5	4	1950	41	31258	0.251548
GO:0010227	floral organ abscission	biological_process	5	3	1950	28	31258	0.252817
GO:0010229	inflorescence development	biological_process	7	3	1950	28	31258	0.252817
GO:0010154	fruit development	biological_process	6	3	1950	28	31258	0.252817
GO:0016791	phosphatase activity	molecular_function	7	5	1950	55	31258	0.257959
GO:0010117	photoprotection	biological_process	7	2	1950	16	31258	0.263403
GO:0015140	malate transmembrane transporter activity	molecular_function	10	2	1950	16	31258	0.263403
GO:0010021	amylopectin biosynthetic process	biological_process	7	2	1950	16	31258	0.263403
GO:0009833	plant-type primary cell wall biogenesis	biological_process	8	2	1950	16	31258	0.263403
GO:0009851	auxin biosynthetic process	biological_process	6	2	1950	16	31258	0.263403
GO:0019762	glucosinolate catabolic process	biological_process	9	2	1950	16	31258	0.263403
GO:0008080	N-acetyltransferase activity	molecular_function	8	2	1950	16	31258	0.263403
GO:0070469	respiratory chain	cellular_component	5	2	1950	16	31258	0.263403
GO:0010264	myo-inositol hexakisphosphate biosynthetic process	biological_process	10	2	1950	16	31258	0.263403
GO:0032508	DNA duplex unwinding	biological_process	11	4	1950	42	31258	0.265518
GO:0009744	response to sucrose	biological_process	8	7	1950	84	31258	0.269705
GO:0010105	negative regulation of ethylene-activated signaling pathway	biological_process	10	3	1950	29	31258	0.270017
GO:0008559	xenobiotic-transporting ATPase activity	molecular_function	13	5	1950	56	31258	0.27003
GO:0006887	exocytosis	biological_process	6	6	1950	70	31258	0.270835
GO:0009113	purine nucleobase biosynthetic process	biological_process	10	1	1950	5	31258	0.275371
GO:0003830	beta-1,4-mannosylglycoprotein 4-beta-N-acetylglucosaminyltransferase activity	molecular_function	8	1	1950	5	31258	0.275371
GO:0010037	response to carbon dioxide	biological_process	6	1	1950	5	31258	0.275371
GO:0008883	glutamyl-tRNA reductase activity	molecular_function	7	1	1950	5	31258	0.275371
GO:0004067	asparaginase activity	molecular_function	7	1	1950	5	31258	0.275371
GO:0016847	1-aminocyclopropane-1-carboxylate synthase activity	molecular_function	6	1	1950	5	31258	0.275371
GO:0015811	L-cystine transport	biological_process	11	1	1950	5	31258	0.275371
GO:0019521	D-gluconate metabolic process	biological_process	10	1	1950	5	31258	0.275371
GO:1901349	glucosinolate transport	biological_process	8	1	1950	5	31258	0.275371
GO:0009642	response to light intensity	biological_process	7	1	1950	5	31258	0.275371
GO:0032940	secretion by cell	biological_process	5	1	1950	5	31258	0.275371
GO:0006021	inositol biosynthetic process	biological_process	7	1	1950	5	31258	0.275371
GO:2000693	positive regulation of seed maturation	biological_process	8	1	1950	5	31258	0.275371
GO:0050830	defense response to Gram-positive bacterium	biological_process	8	1	1950	5	31258	0.275371
GO:0003979	UDP-glucose 6-dehydrogenase activity	molecular_function	7	1	1950	5	31258	0.275371
GO:0015184	L-cystine transmembrane transporter activity	molecular_function	10	1	1950	5	31258	0.275371
GO:0052634	C-19 gibberellin 2-beta-dioxygenase activity	molecular_function	8	1	1950	5	31258	0.275371
GO:0004105	choline-phosphate cytidylyltransferase activity	molecular_function	8	1	1950	5	31258	0.275371
GO:0006516	glycoprotein catabolic process	biological_process	7	1	1950	5	31258	0.275371
GO:0042991	transcription factor import into nucleus	biological_process	7	1	1950	5	31258	0.275371
GO:0071491	cellular response to red light	biological_process	9	1	1950	5	31258	0.275371
GO:0010266	response to vitamin B1	biological_process	9	1	1950	5	31258	0.275371
GO:0071490	cellular response to far red light	biological_process	9	1	1950	5	31258	0.275371
GO:0008287	protein serine/threonine phosphatase complex	cellular_component	5	1	1950	5	31258	0.275371
GO:0090449	phloem glucosinolate loading	biological_process	7	1	1950	5	31258	0.275371
GO:0006656	phosphatidylcholine biosynthetic process	biological_process	10	1	1950	5	31258	0.275371
GO:0008798	beta-aspartyl-peptidase activity	molecular_function	9	1	1950	5	31258	0.275371
GO:0004588	orotate phosphoribosyltransferase activity	molecular_function	7	1	1950	5	31258	0.275371
GO:0004590	orotidine-5'-phosphate decarboxylase activity	molecular_function	7	1	1950	5	31258	0.275371
GO:0006793	phosphorus metabolic process	biological_process	5	1	1950	5	31258	0.275371
GO:0015671	oxygen transport	biological_process	6	1	1950	5	31258	0.275371
GO:0008792	arginine decarboxylase activity	molecular_function	7	1	1950	5	31258	0.275371
GO:0090448	glucosinolate:proton symporter activity	molecular_function	10	1	1950	5	31258	0.275371
GO:0006065	UDP-glucuronate biosynthetic process	biological_process	11	1	1950	5	31258	0.275371
GO:0009892	negative regulation of metabolic process	biological_process	4	1	1950	5	31258	0.275371
GO:0090470	shoot organ boundary specification	biological_process	9	1	1950	5	31258	0.275371
GO:0042276	error-prone translesion synthesis	biological_process	10	1	1950	5	31258	0.275371
GO:0016412	serine O-acyltransferase activity	molecular_function	8	1	1950	5	31258	0.275371
GO:0009536	plastid	cellular_component	9	30	1950	428	31258	0.280001
GO:0005388	calcium-transporting ATPase activity	molecular_function	15	5	1950	57	31258	0.282219
GO:0016874	ligase activity	molecular_function	4	12	1950	158	31258	0.282466
GO:2000024	regulation of leaf development	biological_process	10	2	1950	17	31258	0.287103
GO:0000038	very long-chain fatty acid metabolic process	biological_process	10	2	1950	17	31258	0.287103
GO:0008970	phosphatidylcholine 1-acylhydrolase activity	molecular_function	8	2	1950	17	31258	0.287103
GO:0042761	very long-chain fatty acid biosynthetic process	biological_process	10	2	1950	17	31258	0.287103
GO:0030968	endoplasmic reticulum unfolded protein response	biological_process	8	2	1950	17	31258	0.287103
GO:0004143	diacylglycerol kinase activity	molecular_function	7	2	1950	17	31258	0.287103
GO:0019199	transmembrane receptor protein kinase activity	molecular_function	8	2	1950	17	31258	0.287103
GO:0051536	iron-sulfur cluster binding	molecular_function	5	3	1950	30	31258	0.287339
GO:0006629	lipid metabolic process	biological_process	5	12	1950	160	31258	0.296968
GO:0004601	peroxidase activity	molecular_function	6	7	1950	87	31258	0.299474
GO:0006812	cation transport	biological_process	6	3	1950	31	31258	0.304741
GO:0016311	dephosphorylation	biological_process	7	5	1950	59	31258	0.30689
GO:0030247	polysaccharide binding	molecular_function	5	7	1950	88	31258	0.309551
GO:0007205	protein kinase C-activating G-protein coupled receptor signaling pathway	biological_process	9	2	1950	18	31258	0.310714
GO:0046856	phosphatidylinositol dephosphorylation	biological_process	10	2	1950	18	31258	0.310714
GO:0008794	arsenate reductase (glutaredoxin) activity	molecular_function	6	2	1950	18	31258	0.310714
GO:0016759	cellulose synthase activity	molecular_function	8	6	1950	74	31258	0.314747
GO:0006749	glutathione metabolic process	biological_process	8	6	1950	74	31258	0.314747
GO:0009826	unidimensional cell growth	biological_process	6	9	1950	118	31258	0.316008
GO:0004252	serine-type endopeptidase activity	molecular_function	8	14	1950	193	31258	0.318997
GO:0040008	regulation of growth	biological_process	4	5	1950	60	31258	0.319342
GO:0006825	copper ion transport	biological_process	9	1	1950	6	31258	0.320583
GO:0080153	negative regulation of reductive pentose-phosphate cycle	biological_process	10	1	1950	6	31258	0.320583
GO:0006020	inositol metabolic process	biological_process	6	1	1950	6	31258	0.320583
GO:0008725	DNA-3-methyladenine glycosylase activity	molecular_function	10	1	1950	6	31258	0.320583
GO:0046480	galactolipid galactosyltransferase activity	molecular_function	8	1	1950	6	31258	0.320583
GO:0010330	cellulose synthase complex	cellular_component	7	1	1950	6	31258	0.320583
GO:0009267	cellular response to starvation	biological_process	8	1	1950	6	31258	0.320583
GO:1990136	linoleate 9S-lipoxygenase activity	molecular_function	7	1	1950	6	31258	0.320583
GO:0042937	tripeptide transporter activity	molecular_function	7	1	1950	6	31258	0.320583
GO:0004311	farnesyltranstransferase activity	molecular_function	7	1	1950	6	31258	0.320583
GO:0071454	cellular response to anoxia	biological_process	6	1	1950	6	31258	0.320583
GO:0009684	indoleacetic acid biosynthetic process	biological_process	8	1	1950	6	31258	0.320583
GO:0004312	fatty acid synthase activity	molecular_function	7	1	1950	6	31258	0.320583
GO:0047918	GDP-mannose 3,5-epimerase activity	molecular_function	7	1	1950	6	31258	0.320583
GO:0051457	maintenance of protein location in nucleus	biological_process	8	1	1950	6	31258	0.320583
GO:0019374	galactolipid metabolic process	biological_process	8	1	1950	6	31258	0.320583
GO:0005375	copper ion transmembrane transporter activity	molecular_function	11	1	1950	6	31258	0.320583
GO:0030139	endocytic vesicle	cellular_component	11	1	1950	6	31258	0.320583
GO:0032922	circadian regulation of gene expression	biological_process	8	1	1950	6	31258	0.320583
GO:0016630	protochlorophyllide reductase activity	molecular_function	7	1	1950	6	31258	0.320583
GO:0048487	beta-tubulin binding	molecular_function	7	1	1950	6	31258	0.320583
GO:0010368	chloroplast isoamylase complex	cellular_component	12	1	1950	6	31258	0.320583
GO:0042939	tripeptide transport	biological_process	8	1	1950	6	31258	0.320583
GO:0005496	steroid binding	molecular_function	5	1	1950	6	31258	0.320583
GO:0006551	leucine metabolic process	biological_process	8	1	1950	6	31258	0.320583
GO:0004161	dimethylallyltranstransferase activity	molecular_function	7	1	1950	6	31258	0.320583
GO:0033345	asparagine catabolic process via L-aspartate	biological_process	9	1	1950	6	31258	0.320583
GO:0048281	inflorescence morphogenesis	biological_process	5	1	1950	6	31258	0.320583
GO:0033743	peptide-methionine (R)-S-oxide reductase activity	molecular_function	7	1	1950	6	31258	0.320583
GO:0006672	ceramide metabolic process	biological_process	7	1	1950	6	31258	0.320583
GO:0048530	fruit morphogenesis	biological_process	5	1	1950	6	31258	0.320583
GO:0005342	organic acid transmembrane transporter activity	molecular_function	6	1	1950	6	31258	0.320583
GO:0000165	MAPK cascade	biological_process	9	1	1950	6	31258	0.320583
GO:0043572	plastid fission	biological_process	6	1	1950	6	31258	0.320583
GO:0006882	cellular zinc ion homeostasis	biological_process	11	1	1950	6	31258	0.320583
GO:0010116	positive regulation of abscisic acid biosynthetic process	biological_process	11	1	1950	6	31258	0.320583
GO:0016846	carbon-sulfur lyase activity	molecular_function	5	1	1950	6	31258	0.320583
GO:0030551	cyclic nucleotide binding	molecular_function	6	1	1950	6	31258	0.320583
GO:0052381	tRNA dimethylallyltransferase activity	molecular_function	6	1	1950	6	31258	0.320583
GO:0000987	core promoter proximal region sequence-specific DNA binding	molecular_function	10	1	1950	6	31258	0.320583
GO:0009411	response to UV	biological_process	7	3	1950	32	31258	0.322183
GO:0040007	growth	biological_process	3	3	1950	32	31258	0.322183
GO:0071944	cell periphery	cellular_component	5	4	1950	46	31258	0.322529
GO:0004364	glutathione transferase activity	molecular_function	6	6	1950	75	31258	0.325908
GO:0031969	chloroplast membrane	cellular_component	13	10	1950	134	31258	0.325913
GO:0016126	sterol biosynthetic process	biological_process	8	5	1950	61	31258	0.331852
GO:0048367	shoot system development	biological_process	7	5	1950	61	31258	0.331852
GO:0004857	enzyme inhibitor activity	molecular_function	4	2	1950	19	31258	0.334155
GO:0003950	NAD+ ADP-ribosyltransferase activity	molecular_function	7	2	1950	19	31258	0.334155
GO:0010030	positive regulation of seed germination	biological_process	10	2	1950	19	31258	0.334155
GO:0016614	oxidoreductase activity, acting on CH-OH group of donors	molecular_function	5	3	1950	33	31258	0.339628
GO:0001046	core promoter sequence-specific DNA binding	molecular_function	10	3	1950	33	31258	0.339628
GO:0004650	polygalacturonase activity	molecular_function	7	3	1950	33	31258	0.339628
GO:0030136	clathrin-coated vesicle	cellular_component	12	3	1950	33	31258	0.339628
GO:0009773	photosynthetic electron transport in photosystem I	biological_process	8	3	1950	33	31258	0.339628
GO:0048046	apoplast	cellular_component	4	28	1950	412	31258	0.34691
GO:0003712	transcription cofactor activity	molecular_function	5	4	1950	48	31258	0.35139
GO:0010114	response to red light	biological_process	8	4	1950	48	31258	0.35139
GO:0048868	pollen tube development	biological_process	5	2	1950	20	31258	0.357356
GO:0009501	amyloplast	cellular_component	10	2	1950	20	31258	0.357356
GO:0000162	tryptophan biosynthetic process	biological_process	9	2	1950	20	31258	0.357356
GO:0008553	hydrogen-exporting ATPase activity, phosphorylative mechanism	molecular_function	15	2	1950	20	31258	0.357356
GO:0098542	defense response to other organism	biological_process	6	2	1950	20	31258	0.357356
GO:0009932	cell tip growth	biological_process	7	2	1950	20	31258	0.357356
GO:0015491	cation:cation antiporter activity	molecular_function	9	2	1950	20	31258	0.357356
GO:0007229	integrin-mediated signaling pathway	biological_process	8	1	1950	7	31258	0.362976
GO:0019752	carboxylic acid metabolic process	biological_process	7	1	1950	7	31258	0.362976
GO:0050278	sedoheptulose-bisphosphatase activity	molecular_function	8	1	1950	7	31258	0.362976
GO:0008373	sialyltransferase activity	molecular_function	6	1	1950	7	31258	0.362976
GO:0004322	ferroxidase activity	molecular_function	7	1	1950	7	31258	0.362976
GO:0004014	adenosylmethionine decarboxylase activity	molecular_function	7	1	1950	7	31258	0.362976
GO:0006865	amino acid transport	biological_process	9	1	1950	7	31258	0.362976
GO:0010078	maintenance of root meristem identity	biological_process	11	1	1950	7	31258	0.362976
GO:0071492	cellular response to UV-A	biological_process	9	1	1950	7	31258	0.362976
GO:0070588	calcium ion transmembrane transport	biological_process	7	1	1950	7	31258	0.362976
GO:0009808	lignin metabolic process	biological_process	7	1	1950	7	31258	0.362976
GO:0097503	sialylation	biological_process	7	1	1950	7	31258	0.362976
GO:0032456	endocytic recycling	biological_process	7	1	1950	7	31258	0.362976
GO:0019419	sulfate reduction	biological_process	6	1	1950	7	31258	0.362976
GO:0000210	NAD+ diphosphatase activity	molecular_function	9	1	1950	7	31258	0.362976
GO:0034485	phosphatidylinositol-3,4,5-trisphosphate 5-phosphatase activity	molecular_function	10	1	1950	7	31258	0.362976
GO:0046283	anthocyanin-containing compound metabolic process	biological_process	6	1	1950	7	31258	0.362976
GO:0005787	signal peptidase complex	cellular_component	11	1	1950	7	31258	0.362976
GO:0009916	alternative oxidase activity	molecular_function	7	1	1950	7	31258	0.362976
GO:0008409	5'-3' exonuclease activity	molecular_function	8	1	1950	7	31258	0.362976
GO:0010452	histone H3-K36 methylation	biological_process	9	1	1950	7	31258	0.362976
GO:0003844	1,4-alpha-glucan branching enzyme activity	molecular_function	7	1	1950	7	31258	0.362976
GO:0006664	glycolipid metabolic process	biological_process	7	1	1950	7	31258	0.362976
GO:0044205	'de novo' UMP biosynthetic process	biological_process	12	1	1950	7	31258	0.362976
GO:0010321	regulation of vegetative phase change	biological_process	8	1	1950	7	31258	0.362976
GO:0006597	spermine biosynthetic process	biological_process	10	1	1950	7	31258	0.362976
GO:0004315	3-oxoacyl-[acyl-carrier-protein] synthase activity	molecular_function	8	1	1950	7	31258	0.362976
GO:0005094	Rho GDP-dissociation inhibitor activity	molecular_function	8	1	1950	7	31258	0.362976
GO:0048578	positive regulation of long-day photoperiodism, flowering	biological_process	8	1	1950	7	31258	0.362976
GO:0019048	modulation by virus of host morphology or physiology	biological_process	6	1	1950	7	31258	0.362976
GO:0080136	priming of cellular response to stress	biological_process	7	1	1950	7	31258	0.362976
GO:0006415	translational termination	biological_process	8	1	1950	7	31258	0.362976
GO:0004185	serine-type carboxypeptidase activity	molecular_function	9	5	1950	64	31258	0.369583
GO:0009116	nucleoside metabolic process	biological_process	8	2	1950	21	31258	0.380255
GO:0009904	chloroplast accumulation movement	biological_process	8	2	1950	21	31258	0.380255
GO:0000373	Group II intron splicing	biological_process	13	2	1950	21	31258	0.380255
GO:0015095	magnesium ion transmembrane transporter activity	molecular_function	10	2	1950	21	31258	0.380255
GO:0022891	substrate-specific transmembrane transporter activity	molecular_function	5	2	1950	21	31258	0.380255
GO:0000271	polysaccharide biosynthetic process	biological_process	7	4	1950	50	31258	0.380262
GO:0016042	lipid catabolic process	biological_process	6	11	1950	156	31258	0.382215
GO:0008757	S-adenosylmethionine-dependent methyltransferase activity	molecular_function	7	10	1950	141	31258	0.384748
GO:0010228	vegetative to reproductive phase transition of meristem	biological_process	5	8	1950	111	31258	0.3896
GO:0061630	ubiquitin protein ligase activity	molecular_function	7	23	1950	343	31258	0.390728
GO:0046910	pectinesterase inhibitor activity	molecular_function	5	3	1950	36	31258	0.391639
GO:0008033	tRNA processing	biological_process	11	3	1950	36	31258	0.391639
GO:0010053	root epidermal cell differentiation	biological_process	7	3	1950	36	31258	0.391639
GO:0010468	regulation of gene expression	biological_process	7	6	1950	81	31258	0.3936
GO:0031966	mitochondrial membrane	cellular_component	12	4	1950	51	31258	0.394652
GO:0009637	response to blue light	biological_process	7	4	1950	51	31258	0.394652
GO:0048586	regulation of long-day photoperiodism, flowering	biological_process	8	1	1950	8	31258	0.402725
GO:0006997	nucleus organization	biological_process	5	1	1950	8	31258	0.402725
GO:0046481	digalactosyldiacylglycerol synthase activity	molecular_function	8	1	1950	8	31258	0.402725
GO:0009902	chloroplast relocation	biological_process	7	1	1950	8	31258	0.402725
GO:0030795	jasmonate O-methyltransferase activity	molecular_function	8	1	1950	8	31258	0.402725
GO:1902074	response to salt	biological_process	5	1	1950	8	31258	0.402725
GO:0005471	ATP:ADP antiporter activity	molecular_function	9	1	1950	8	31258	0.402725
GO:0017004	cytochrome complex assembly	biological_process	9	1	1950	8	31258	0.402725
GO:0008239	dipeptidyl-peptidase activity	molecular_function	9	1	1950	8	31258	0.402725
GO:0000380	alternative mRNA splicing, via spliceosome	biological_process	12	1	1950	8	31258	0.402725
GO:0009528	plastid inner membrane	cellular_component	13	1	1950	8	31258	0.402725
GO:0016871	cycloartenol synthase activity	molecular_function	7	1	1950	8	31258	0.402725
GO:0016756	glutathione gamma-glutamylcysteinyltransferase activity	molecular_function	7	1	1950	8	31258	0.402725
GO:0009881	photoreceptor activity	molecular_function	5	1	1950	8	31258	0.402725
GO:0047714	galactolipase activity	molecular_function	7	1	1950	8	31258	0.402725
GO:0016811	hydrolase activity, acting on carbon-nitrogen (but not peptide) bonds, in linear amides	molecular_function	6	1	1950	8	31258	0.402725
GO:0000469	cleavage involved in rRNA processing	biological_process	12	1	1950	8	31258	0.402725
GO:0051604	protein maturation	biological_process	6	1	1950	8	31258	0.402725
GO:2000070	regulation of response to water deprivation	biological_process	6	1	1950	8	31258	0.402725
GO:0005451	monovalent cation:proton antiporter activity	molecular_function	10	1	1950	8	31258	0.402725
GO:0071486	cellular response to high light intensity	biological_process	9	1	1950	8	31258	0.402725
GO:0009435	NAD biosynthetic process	biological_process	12	1	1950	8	31258	0.402725
GO:0005775	vacuolar lumen	cellular_component	11	1	1950	8	31258	0.402725
GO:0031012	extracellular matrix	cellular_component	3	1	1950	8	31258	0.402725
GO:0010389	regulation of G2/M transition of mitotic cell cycle	biological_process	9	1	1950	8	31258	0.402725
GO:0004503	monophenol monooxygenase activity	molecular_function	7	1	1950	8	31258	0.402725
GO:0010337	regulation of salicylic acid metabolic process	biological_process	10	1	1950	8	31258	0.402725
GO:0044255	cellular lipid metabolic process	biological_process	5	1	1950	8	31258	0.402725
GO:0016831	carboxy-lyase activity	molecular_function	6	1	1950	8	31258	0.402725
GO:0043547	positive regulation of GTPase activity	biological_process	15	1	1950	8	31258	0.402725
GO:0045962	positive regulation of development, heterochronic	biological_process	6	1	1950	8	31258	0.402725
GO:0055062	phosphate ion homeostasis	biological_process	10	1	1950	8	31258	0.402725
GO:0004340	glucokinase activity	molecular_function	9	1	1950	8	31258	0.402725
GO:0046654	tetrahydrofolate biosynthetic process	biological_process	9	1	1950	8	31258	0.402725
GO:0004612	phosphoenolpyruvate carboxykinase (ATP) activity	molecular_function	8	1	1950	8	31258	0.402725
GO:0090308	regulation of methylation-dependent chromatin silencing	biological_process	13	1	1950	8	31258	0.402725
GO:0080041	ADP-ribose pyrophosphohydrolase activity	molecular_function	9	1	1950	8	31258	0.402725
GO:0047372	acylglycerol lipase activity	molecular_function	7	1	1950	8	31258	0.402725
GO:0036263	L-DOPA monooxygenase activity	molecular_function	8	1	1950	8	31258	0.402725
GO:0046863	ribulose-1,5-bisphosphate carboxylase/oxygenase activator activity	molecular_function	5	1	1950	8	31258	0.402725
GO:2000652	regulation of secondary cell wall biogenesis	biological_process	8	1	1950	8	31258	0.402725
GO:0005987	sucrose catabolic process	biological_process	8	1	1950	8	31258	0.402725
GO:0008295	spermidine biosynthetic process	biological_process	10	1	1950	8	31258	0.402725
GO:0045490	pectin catabolic process	biological_process	8	2	1950	22	31258	0.402799
GO:0006869	lipid transport	biological_process	5	6	1950	82	31258	0.404911
GO:0005778	peroxisomal membrane	cellular_component	12	5	1950	67	31258	0.407336
GO:0005351	sugar:proton symporter activity	molecular_function	10	6	1950	83	31258	0.416206
GO:0016413	O-acetyltransferase activity	molecular_function	8	4	1950	53	31258	0.423255
GO:0071554	cell wall organization or biogenesis	biological_process	4	4	1950	53	31258	0.423255
GO:0008378	galactosyltransferase activity	molecular_function	7	2	1950	23	31258	0.424944
GO:0006807	nitrogen compound metabolic process	biological_process	4	2	1950	23	31258	0.424944
GO:0016573	histone acetylation	biological_process	9	2	1950	23	31258	0.424944
GO:0048278	vesicle docking	biological_process	6	3	1950	38	31258	0.425743
GO:0010193	response to ozone	biological_process	7	3	1950	38	31258	0.425743
GO:0003690	double-stranded DNA binding	molecular_function	8	6	1950	84	31258	0.427475
GO:0030246	carbohydrate binding	molecular_function	4	12	1950	178	31258	0.43357
GO:0009816	defense response to bacterium, incompatible interaction	biological_process	7	4	1950	54	31258	0.437434
GO:0009220	pyrimidine ribonucleotide biosynthetic process	biological_process	11	1	1950	9	31258	0.439995
GO:0004473	malate dehydrogenase (decarboxylating) (NADP+) activity	molecular_function	8	1	1950	9	31258	0.439995
GO:0009229	thiamine diphosphate biosynthetic process	biological_process	8	1	1950	9	31258	0.439995
GO:0009787	regulation of abscisic acid-activated signaling pathway	biological_process	9	1	1950	9	31258	0.439995
GO:0004751	ribose-5-phosphate isomerase activity	molecular_function	7	1	1950	9	31258	0.439995
GO:0008047	enzyme activator activity	molecular_function	4	1	1950	9	31258	0.439995
GO:0007155	cell adhesion	biological_process	4	1	1950	9	31258	0.439995
GO:0009247	glycolipid biosynthetic process	biological_process	7	1	1950	9	31258	0.439995
GO:0015203	polyamine transmembrane transporter activity	molecular_function	6	1	1950	9	31258	0.439995
GO:0032875	regulation of DNA endoreduplication	biological_process	12	1	1950	9	31258	0.439995
GO:0005977	glycogen metabolic process	biological_process	8	1	1950	9	31258	0.439995
GO:0006665	sphingolipid metabolic process	biological_process	6	1	1950	9	31258	0.439995
GO:0008441	3'(2'),5'-bisphosphate nucleotidase activity	molecular_function	9	1	1950	9	31258	0.439995
GO:0010233	phloem transport	biological_process	6	1	1950	9	31258	0.439995
GO:2000033	regulation of seed dormancy process	biological_process	7	1	1950	9	31258	0.439995
GO:0009800	cinnamic acid biosynthetic process	biological_process	9	1	1950	9	31258	0.439995
GO:0004061	arylformamidase activity	molecular_function	7	1	1950	9	31258	0.439995
GO:0051090	regulation of sequence-specific DNA binding transcription factor activity	biological_process	12	1	1950	9	31258	0.439995
GO:0008199	ferric iron binding	molecular_function	9	1	1950	9	31258	0.439995
GO:0033897	ribonuclease T2 activity	molecular_function	10	1	1950	9	31258	0.439995
GO:0019441	tryptophan catabolic process to kynurenine	biological_process	10	1	1950	9	31258	0.439995
GO:0051592	response to calcium ion	biological_process	7	1	1950	9	31258	0.439995
GO:0015630	microtubule cytoskeleton	cellular_component	10	1	1950	9	31258	0.439995
GO:0004867	serine-type endopeptidase inhibitor activity	molecular_function	7	1	1950	9	31258	0.439995
GO:0009311	oligosaccharide metabolic process	biological_process	7	1	1950	9	31258	0.439995
GO:0016832	aldehyde-lyase activity	molecular_function	6	1	1950	9	31258	0.439995
GO:0009819	drought recovery	biological_process	6	1	1950	9	31258	0.439995
GO:0033388	putrescine biosynthetic process from arginine	biological_process	11	1	1950	9	31258	0.439995
GO:0051707	response to other organism	biological_process	6	3	1950	39	31258	0.442545
GO:0016049	cell growth	biological_process	5	3	1950	39	31258	0.442545
GO:0005215	transporter activity	molecular_function	3	17	1950	258	31258	0.443758
GO:0009944	polarity specification of adaxial/abaxial axis	biological_process	10	2	1950	24	31258	0.446652
GO:0080022	primary root development	biological_process	9	2	1950	24	31258	0.446652
GO:0015020	glucuronosyltransferase activity	molecular_function	7	2	1950	24	31258	0.446652
GO:0047262	polygalacturonate 4-alpha-galacturonosyltransferase activity	molecular_function	7	2	1950	24	31258	0.446652
GO:0048574	long-day photoperiodism, flowering	biological_process	7	2	1950	24	31258	0.446652
GO:0008131	primary amine oxidase activity	molecular_function	7	2	1950	24	31258	0.446652
GO:0006474	N-terminal protein amino acid acetylation	biological_process	9	2	1950	24	31258	0.446652
GO:0016705	oxidoreductase activity, acting on paired donors, with incorporation or reduction of molecular oxygen	molecular_function	5	4	1950	55	31258	0.45151
GO:0001666	response to hypoxia	biological_process	5	4	1950	55	31258	0.45151
GO:0042538	hyperosmotic salinity response	biological_process	7	5	1950	71	31258	0.457126
GO:0010089	xylem development	biological_process	7	3	1950	40	31258	0.459151
GO:0009736	cytokinin-activated signaling pathway	biological_process	8	4	1950	56	31258	0.46547
GO:0019438	aromatic compound biosynthetic process	biological_process	6	2	1950	25	31258	0.467891
GO:0009508	plastid chromosome	cellular_component	10	2	1950	25	31258	0.467891
GO:0004521	endoribonuclease activity	molecular_function	8	2	1950	25	31258	0.467891
GO:0034599	cellular response to oxidative stress	biological_process	6	5	1950	72	31258	0.469403
GO:0045549	9-cis-epoxycarotenoid dioxygenase activity	molecular_function	8	1	1950	10	31258	0.474941
GO:0015369	calcium:proton antiporter activity	molecular_function	11	1	1950	10	31258	0.474941
GO:0080116	glucuronoxylan glucuronosyltransferase activity	molecular_function	8	1	1950	10	31258	0.474941
GO:0005216	ion channel activity	molecular_function	8	1	1950	10	31258	0.474941
GO:0042793	transcription from plastid promoter	biological_process	11	1	1950	10	31258	0.474941
GO:2001141	regulation of RNA biosynthetic process	biological_process	9	1	1950	10	31258	0.474941
GO:0010351	lithium ion transport	biological_process	8	1	1950	10	31258	0.474941
GO:0015368	calcium:cation antiporter activity	molecular_function	10	1	1950	10	31258	0.474941
GO:0045836	positive regulation of meiotic nuclear division	biological_process	7	1	1950	10	31258	0.474941
GO:0045338	farnesyl diphosphate metabolic process	biological_process	8	1	1950	10	31258	0.474941
GO:0016570	histone modification	biological_process	8	1	1950	10	31258	0.474941
GO:0008652	cellular amino acid biosynthetic process	biological_process	7	1	1950	10	31258	0.474941
GO:0046527	glucosyltransferase activity	molecular_function	7	1	1950	10	31258	0.474941
GO:0005720	nuclear heterochromatin	cellular_component	14	1	1950	10	31258	0.474941
GO:0004335	galactokinase activity	molecular_function	8	1	1950	10	31258	0.474941
GO:0031222	arabinan catabolic process	biological_process	7	1	1950	10	31258	0.474941
GO:0016655	oxidoreductase activity, acting on NAD(P)H, quinone or similar compound as acceptor	molecular_function	6	1	1950	10	31258	0.474941
GO:0051245	negative regulation of cellular defense response	biological_process	8	1	1950	10	31258	0.474941
GO:0052033	pathogen-associated molecular pattern dependent induction by symbiont of host innate immune response	biological_process	10	1	1950	10	31258	0.474941
GO:0071219	cellular response to molecule of bacterial origin	biological_process	6	1	1950	10	31258	0.474941
GO:0047631	ADP-ribose diphosphatase activity	molecular_function	8	1	1950	10	31258	0.474941
GO:0005315	inorganic phosphate transmembrane transporter activity	molecular_function	7	1	1950	10	31258	0.474941
GO:0042550	photosystem I stabilization	biological_process	8	1	1950	10	31258	0.474941
GO:0004659	prenyltransferase activity	molecular_function	6	1	1950	10	31258	0.474941
GO:0010256	endomembrane system organization	biological_process	5	1	1950	10	31258	0.474941
GO:0047036	codeinone reductase (NADPH) activity	molecular_function	7	1	1950	10	31258	0.474941
GO:0010629	negative regulation of gene expression	biological_process	8	1	1950	10	31258	0.474941
GO:0089701	U2AF	cellular_component	11	1	1950	10	31258	0.474941
GO:0016120	carotene biosynthetic process	biological_process	8	1	1950	10	31258	0.474941
GO:0008289	lipid binding	molecular_function	4	9	1950	136	31258	0.476991
GO:0008422	beta-glucosidase activity	molecular_function	8	4	1950	57	31258	0.4793
GO:0009845	seed germination	biological_process	8	5	1950	73	31258	0.48159
GO:0001085	RNA polymerase II transcription factor binding	molecular_function	6	2	1950	26	31258	0.488635
GO:0030173	integral component of Golgi membrane	cellular_component	13	2	1950	26	31258	0.488635
GO:0010029	regulation of seed germination	biological_process	9	2	1950	26	31258	0.488635
GO:0010075	regulation of meristem growth	biological_process	10	2	1950	26	31258	0.488635
GO:0010087	phloem or xylem histogenesis	biological_process	6	3	1950	42	31258	0.491697
GO:0043424	protein histidine kinase binding	molecular_function	8	3	1950	42	31258	0.491697
GO:0030599	pectinesterase activity	molecular_function	7	3	1950	42	31258	0.491697
GO:0016760	cellulose synthase (UDP-forming) activity	molecular_function	8	4	1950	58	31258	0.492988
GO:0001228	transcriptional activator activity, RNA polymerase II transcription regulatory region sequence-specific binding	molecular_function	6	4	1950	58	31258	0.492988
GO:0016829	lyase activity	molecular_function	4	5	1950	74	31258	0.49368
GO:0043531	ADP binding	molecular_function	9	35	1950	554	31258	0.494308
GO:0005506	iron ion binding	molecular_function	8	8	1950	122	31258	0.494552
GO:0010287	plastoglobule	cellular_component	13	10	1950	155	31258	0.50308
GO:0006357	regulation of transcription from RNA polymerase II promoter	biological_process	12	7	1950	107	31258	0.504387
GO:0006811	ion transport	biological_process	5	3	1950	43	31258	0.507602
GO:0005385	zinc ion transmembrane transporter activity	molecular_function	11	3	1950	43	31258	0.507602
GO:0003860	3-hydroxyisobutyryl-CoA hydrolase activity	molecular_function	8	1	1950	11	31258	0.507707
GO:0031519	PcG protein complex	cellular_component	11	1	1950	11	31258	0.507707
GO:0008184	glycogen phosphorylase activity	molecular_function	8	1	1950	11	31258	0.507707
GO:0006821	chloride transport	biological_process	8	1	1950	11	31258	0.507707
GO:0016149	translation release factor activity, codon specific	molecular_function	10	1	1950	11	31258	0.507707
GO:0008728	GTP diphosphokinase activity	molecular_function	7	1	1950	11	31258	0.507707
GO:0016023	cytoplasmic, membrane-bounded vesicle	cellular_component	10	1	1950	11	31258	0.507707
GO:0019104	DNA N-glycosylase activity	molecular_function	7	1	1950	11	31258	0.507707
GO:0004034	aldose 1-epimerase activity	molecular_function	7	1	1950	11	31258	0.507707
GO:0008889	glycerophosphodiester phosphodiesterase activity	molecular_function	8	1	1950	11	31258	0.507707
GO:0005980	glycogen catabolic process	biological_process	8	1	1950	11	31258	0.507707
GO:0030093	chloroplast photosystem I	cellular_component	14	1	1950	11	31258	0.507707
GO:0055075	potassium ion homeostasis	biological_process	10	1	1950	11	31258	0.507707
GO:0043562	cellular response to nitrogen levels	biological_process	8	1	1950	11	31258	0.507707
GO:0030688	preribosome, small subunit precursor	cellular_component	9	1	1950	11	31258	0.507707
GO:0004345	glucose-6-phosphate dehydrogenase activity	molecular_function	7	1	1950	11	31258	0.507707
GO:0008361	regulation of cell size	biological_process	6	1	1950	11	31258	0.507707
GO:0033201	alpha-1,4-glucan synthase activity	molecular_function	7	1	1950	11	31258	0.507707
GO:0015969	guanosine tetraphosphate metabolic process	biological_process	12	1	1950	11	31258	0.507707
GO:0034440	lipid oxidation	biological_process	7	1	1950	11	31258	0.507707
GO:0010039	response to iron ion	biological_process	7	1	1950	11	31258	0.507707
GO:0004020	adenylylsulfate kinase activity	molecular_function	7	1	1950	11	31258	0.507707
GO:0009903	chloroplast avoidance movement	biological_process	8	2	1950	27	31258	0.508863
GO:1900426	positive regulation of defense response to bacterium	biological_process	9	2	1950	27	31258	0.508863
GO:0009725	response to hormone	biological_process	5	2	1950	27	31258	0.508863
GO:0000288	nuclear-transcribed mRNA catabolic process, deadenylation-dependent decay	biological_process	11	2	1950	27	31258	0.508863
GO:0042335	cuticle development	biological_process	6	2	1950	27	31258	0.508863
GO:0010286	heat acclimation	biological_process	6	2	1950	27	31258	0.508863
GO:0048366	leaf development	biological_process	9	8	1950	125	31258	0.522403
GO:0007568	aging	biological_process	5	3	1950	44	31258	0.523243
GO:0010090	trichome morphogenesis	biological_process	8	3	1950	44	31258	0.523243
GO:0016117	carotenoid biosynthetic process	biological_process	9	2	1950	28	31258	0.528558
GO:0009638	phototropism	biological_process	6	2	1950	28	31258	0.528558
GO:0006814	sodium ion transport	biological_process	8	2	1950	28	31258	0.528558
GO:0000175	3'-5'-exoribonuclease activity	molecular_function	10	2	1950	28	31258	0.528558
GO:1900865	chloroplast RNA modification	biological_process	10	2	1950	28	31258	0.528558
GO:0006783	heme biosynthetic process	biological_process	9	2	1950	28	31258	0.528558
GO:2000377	regulation of reactive oxygen species metabolic process	biological_process	6	2	1950	28	31258	0.528558
GO:0006012	galactose metabolic process	biological_process	9	2	1950	28	31258	0.528558
GO:0009626	plant-type hypersensitive response	biological_process	6	6	1950	94	31258	0.537036
GO:0006646	phosphatidylethanolamine biosynthetic process	biological_process	8	1	1950	12	31258	0.538429
GO:0010093	specification of floral organ identity	biological_process	5	1	1950	12	31258	0.538429
GO:0010277	chlorophyllide a oxygenase [overall] activity	molecular_function	7	1	1950	12	31258	0.538429
GO:0019915	lipid storage	biological_process	6	1	1950	12	31258	0.538429
GO:0008253	5'-nucleotidase activity	molecular_function	9	1	1950	12	31258	0.538429
GO:0006552	leucine catabolic process	biological_process	9	1	1950	12	31258	0.538429
GO:0006826	iron ion transport	biological_process	9	1	1950	12	31258	0.538429
GO:0043068	positive regulation of programmed cell death	biological_process	8	1	1950	12	31258	0.538429
GO:0044183	protein binding involved in protein folding	molecular_function	5	1	1950	12	31258	0.538429
GO:0080027	response to herbivore	biological_process	7	1	1950	12	31258	0.538429
GO:0010158	abaxial cell fate specification	biological_process	7	1	1950	12	31258	0.538429
GO:0010047	fruit dehiscence	biological_process	7	1	1950	12	31258	0.538429
GO:0009938	negative regulation of gibberellic acid mediated signaling pathway	biological_process	11	1	1950	12	31258	0.538429
GO:0030527	structural constituent of chromatin	molecular_function	4	1	1950	12	31258	0.538429
GO:0051289	protein homotetramerization	biological_process	10	1	1950	12	31258	0.538429
GO:0010215	cellulose microfibril organization	biological_process	7	1	1950	12	31258	0.538429
GO:0008898	S-adenosylmethionine-homocysteine S-methyltransferase activity	molecular_function	8	1	1950	12	31258	0.538429
GO:0009061	anaerobic respiration	biological_process	8	1	1950	12	31258	0.538429
GO:0031053	primary miRNA processing	biological_process	13	1	1950	12	31258	0.538429
GO:0006782	protoporphyrinogen IX biosynthetic process	biological_process	9	1	1950	12	31258	0.538429
GO:0006164	purine nucleotide biosynthetic process	biological_process	10	1	1950	12	31258	0.538429
GO:0010628	positive regulation of gene expression	biological_process	8	1	1950	12	31258	0.538429
GO:2000028	regulation of photoperiodism, flowering	biological_process	7	1	1950	12	31258	0.538429
GO:0009986	cell surface	cellular_component	5	1	1950	12	31258	0.538429
GO:0009969	xyloglucan biosynthetic process	biological_process	9	1	1950	12	31258	0.538429
GO:0046685	response to arsenic-containing substance	biological_process	5	1	1950	12	31258	0.538429
GO:0071470	cellular response to osmotic stress	biological_process	6	1	1950	12	31258	0.538429
GO:0080060	integument development	biological_process	9	1	1950	12	31258	0.538429
GO:0050662	coenzyme binding	molecular_function	5	4	1950	62	31258	0.546102
GO:0007017	microtubule-based process	biological_process	5	4	1950	62	31258	0.546102
GO:0031463	Cul3-RING ubiquitin ligase complex	cellular_component	9	2	1950	29	31258	0.54771
GO:0008202	steroid metabolic process	biological_process	6	2	1950	29	31258	0.54771
GO:0004568	chitinase activity	molecular_function	7	2	1950	29	31258	0.54771
GO:0006541	glutamine metabolic process	biological_process	9	2	1950	29	31258	0.54771
GO:0045489	pectin biosynthetic process	biological_process	8	2	1950	29	31258	0.54771
GO:0007033	vacuole organization	biological_process	5	2	1950	29	31258	0.54771
GO:0045492	xylan biosynthetic process	biological_process	9	2	1950	29	31258	0.54771
GO:0010311	lateral root formation	biological_process	7	3	1950	46	31258	0.553681
GO:0016779	nucleotidyltransferase activity	molecular_function	6	3	1950	46	31258	0.553681
GO:0000145	exocyst	cellular_component	11	3	1950	46	31258	0.553681
GO:0015238	drug transmembrane transporter activity	molecular_function	5	4	1950	63	31258	0.558923
GO:0004565	beta-galactosidase activity	molecular_function	8	2	1950	30	31258	0.566308
GO:0004556	alpha-amylase activity	molecular_function	8	2	1950	30	31258	0.566308
GO:0019748	secondary metabolic process	biological_process	5	2	1950	30	31258	0.566308
GO:0009044	xylan 1,4-beta-xylosidase activity	molecular_function	8	1	1950	13	31258	0.567234
GO:0052747	sinapyl alcohol dehydrogenase activity	molecular_function	7	1	1950	13	31258	0.567234
GO:0010189	vitamin E biosynthetic process	biological_process	8	1	1950	13	31258	0.567234
GO:0050826	response to freezing	biological_process	6	1	1950	13	31258	0.567234
GO:0004617	phosphoglycerate dehydrogenase activity	molecular_function	7	1	1950	13	31258	0.567234
GO:0009070	serine family amino acid biosynthetic process	biological_process	9	1	1950	13	31258	0.567234
GO:0006024	glycosaminoglycan biosynthetic process	biological_process	8	1	1950	13	31258	0.567234
GO:0042800	histone methyltransferase activity (H3-K4 specific)	molecular_function	11	1	1950	13	31258	0.567234
GO:0006207	'de novo' pyrimidine nucleobase biosynthetic process	biological_process	11	1	1950	13	31258	0.567234
GO:0009011	starch synthase activity	molecular_function	8	1	1950	13	31258	0.567234
GO:0003747	translation release factor activity	molecular_function	9	1	1950	13	31258	0.567234
GO:0001053	plastid sigma factor activity	molecular_function	7	1	1950	13	31258	0.567234
GO:0016987	sigma factor activity	molecular_function	6	1	1950	13	31258	0.567234
GO:0048354	mucilage biosynthetic process involved in seed coat development	biological_process	7	1	1950	13	31258	0.567234
GO:0008893	guanosine-3',5'-bis(diphosphate) 3'-diphosphatase activity	molecular_function	8	1	1950	13	31258	0.567234
GO:0016045	detection of bacterium	biological_process	8	1	1950	13	31258	0.567234
GO:0004714	transmembrane receptor protein tyrosine kinase activity	molecular_function	9	1	1950	13	31258	0.567234
GO:0004028	3-chloroallyl aldehyde dehydrogenase activity	molecular_function	7	1	1950	13	31258	0.567234
GO:0048528	post-embryonic root development	biological_process	7	1	1950	13	31258	0.567234
GO:1900111	positive regulation of histone H3-K9 dimethylation	biological_process	10	1	1950	13	31258	0.567234
GO:0046524	sucrose-phosphate synthase activity	molecular_function	8	1	1950	13	31258	0.567234
GO:0032041	NAD-dependent histone deacetylase activity (H3-K14 specific)	molecular_function	9	1	1950	13	31258	0.567234
GO:0010150	leaf senescence	biological_process	10	6	1950	97	31258	0.568182
GO:0010183	pollen tube guidance	biological_process	6	3	1950	47	31258	0.568459
GO:0009739	response to gibberellin	biological_process	6	5	1950	81	31258	0.574913
GO:0006904	vesicle docking involved in exocytosis	biological_process	7	3	1950	48	31258	0.58293
GO:0006631	fatty acid metabolic process	biological_process	9	4	1950	65	31258	0.583963
GO:0010417	glucuronoxylan biosynthetic process	biological_process	10	2	1950	31	31258	0.584347
GO:0010205	photoinhibition	biological_process	8	2	1950	31	31258	0.584347
GO:0010187	negative regulation of seed germination	biological_process	10	2	1950	31	31258	0.584347
GO:0000118	histone deacetylase complex	cellular_component	13	1	1950	14	31258	0.594243
GO:0004506	squalene monooxygenase activity	molecular_function	7	1	1950	14	31258	0.594243
GO:0046556	alpha-L-arabinofuranosidase activity	molecular_function	7	1	1950	14	31258	0.594243
GO:0010540	basipetal auxin transport	biological_process	8	1	1950	14	31258	0.594243
GO:0042720	mitochondrial inner membrane peptidase complex	cellular_component	14	1	1950	14	31258	0.594243
GO:0033108	mitochondrial respiratory chain complex assembly	biological_process	6	1	1950	14	31258	0.594243
GO:0006189	'de novo' IMP biosynthetic process	biological_process	13	1	1950	14	31258	0.594243
GO:0047652	allantoate deiminase activity	molecular_function	7	1	1950	14	31258	0.594243
GO:0009533	chloroplast stromal thylakoid	cellular_component	13	1	1950	14	31258	0.594243
GO:0042343	indole glucosinolate metabolic process	biological_process	7	1	1950	14	31258	0.594243
GO:0051510	regulation of unidimensional cell growth	biological_process	7	1	1950	14	31258	0.594243
GO:0048467	gynoecium development	biological_process	6	1	1950	14	31258	0.594243
GO:0003993	acid phosphatase activity	molecular_function	8	4	1950	66	31258	0.596169
GO:0005667	transcription factor complex	cellular_component	7	2	1950	32	31258	0.601824
GO:0042349	guiding stereospecific synthesis activity	molecular_function	4	2	1950	32	31258	0.601824
GO:0009850	auxin metabolic process	biological_process	5	2	1950	32	31258	0.601824
GO:0036459	thiol-dependent ubiquitinyl hydrolase activity	molecular_function	5	3	1950	50	31258	0.610928
GO:0048316	seed development	biological_process	7	3	1950	50	31258	0.610928
GO:0032436	positive regulation of proteasomal ubiquitin-dependent protein catabolic process	biological_process	12	3	1950	50	31258	0.610928
GO:0008137	NADH dehydrogenase (ubiquinone) activity	molecular_function	8	2	1950	33	31258	0.61874
GO:0071472	cellular response to salt stress	biological_process	7	2	1950	33	31258	0.61874
GO:0005741	mitochondrial outer membrane	cellular_component	13	2	1950	33	31258	0.61874
GO:1902600	hydrogen ion transmembrane transport	biological_process	9	2	1950	33	31258	0.61874
GO:0006464	cellular protein modification process	biological_process	7	2	1950	33	31258	0.61874
GO:0010431	seed maturation	biological_process	6	2	1950	33	31258	0.61874
GO:0016575	histone deacetylation	biological_process	9	2	1950	33	31258	0.61874
GO:0009052	pentose-phosphate shunt, non-oxidative branch	biological_process	15	1	1950	15	31258	0.619567
GO:0004616	phosphogluconate dehydrogenase (decarboxylating) activity	molecular_function	7	1	1950	15	31258	0.619567
GO:0009688	abscisic acid biosynthetic process	biological_process	9	1	1950	15	31258	0.619567
GO:0005247	voltage-gated chloride channel activity	molecular_function	11	1	1950	15	31258	0.619567
GO:0004737	pyruvate decarboxylase activity	molecular_function	7	1	1950	15	31258	0.619567
GO:0015996	chlorophyll catabolic process	biological_process	9	1	1950	15	31258	0.619567
GO:0004540	ribonuclease activity	molecular_function	7	1	1950	15	31258	0.619567
GO:0052544	defense response by callose deposition in cell wall	biological_process	5	1	1950	15	31258	0.619567
GO:0019722	calcium-mediated signaling	biological_process	9	1	1950	15	31258	0.619567
GO:0033609	oxalate metabolic process	biological_process	9	1	1950	15	31258	0.619567
GO:0010216	maintenance of DNA methylation	biological_process	9	1	1950	15	31258	0.619567
GO:0048440	carpel development	biological_process	6	1	1950	15	31258	0.619567
GO:0046564	oxalate decarboxylase activity	molecular_function	7	1	1950	15	31258	0.619567
GO:0004470	malic enzyme activity	molecular_function	7	1	1950	15	31258	0.619567
GO:0005847	mRNA cleavage and polyadenylation specificity factor complex	cellular_component	14	1	1950	15	31258	0.619567
GO:0006605	protein targeting	biological_process	6	1	1950	15	31258	0.619567
GO:0009704	de-etiolation	biological_process	8	1	1950	15	31258	0.619567
GO:0045493	xylan catabolic process	biological_process	8	1	1950	15	31258	0.619567
GO:0030234	enzyme regulator activity	molecular_function	3	1	1950	15	31258	0.619567
GO:0030976	thiamine pyrophosphate binding	molecular_function	6	1	1950	15	31258	0.619567
GO:0004471	malate dehydrogenase (decarboxylating) (NAD+) activity	molecular_function	8	1	1950	15	31258	0.619567
GO:0016652	oxidoreductase activity, acting on NAD(P)H, NAD(P) as acceptor	molecular_function	6	1	1950	15	31258	0.619567
GO:0031305	integral component of mitochondrial inner membrane	cellular_component	15	1	1950	15	31258	0.619567
GO:0010192	mucilage biosynthetic process	biological_process	6	1	1950	15	31258	0.619567
GO:0008219	cell death	biological_process	5	3	1950	51	31258	0.624445
GO:0090406	pollen tube	cellular_component	6	3	1950	51	31258	0.624445
GO:0030244	cellulose biosynthetic process	biological_process	10	5	1950	86	31258	0.628488
GO:1901657	glycosyl compound metabolic process	biological_process	5	2	1950	34	31258	0.635096
GO:0009646	response to absence of light	biological_process	8	2	1950	34	31258	0.635096
GO:0005986	sucrose biosynthetic process	biological_process	8	2	1950	34	31258	0.635096
GO:0006810	transport	biological_process	5	17	1950	290	31258	0.639771
GO:0051537	2 iron, 2 sulfur cluster binding	molecular_function	6	4	1950	70	31258	0.642785
GO:0009960	endosperm development	biological_process	5	1	1950	16	31258	0.643312
GO:0009963	positive regulation of flavonoid biosynthetic process	biological_process	8	1	1950	16	31258	0.643312
GO:0004816	asparagine-tRNA ligase activity	molecular_function	8	1	1950	16	31258	0.643312
GO:0030674	protein binding, bridging	molecular_function	5	1	1950	16	31258	0.643312
GO:0016593	Cdc73/Paf1 complex	cellular_component	11	1	1950	16	31258	0.643312
GO:0045292	mRNA cis splicing, via spliceosome	biological_process	12	1	1950	16	31258	0.643312
GO:0006421	asparaginyl-tRNA aminoacylation	biological_process	13	1	1950	16	31258	0.643312
GO:0010449	root meristem growth	biological_process	9	1	1950	16	31258	0.643312
GO:0000155	phosphorelay sensor kinase activity	molecular_function	9	1	1950	16	31258	0.643312
GO:0004620	phospholipase activity	molecular_function	7	1	1950	16	31258	0.643312
GO:0004575	sucrose alpha-glucosidase activity	molecular_function	8	1	1950	16	31258	0.643312
GO:0048481	plant ovule development	biological_process	8	3	1950	53	31258	0.6505
GO:0009846	pollen germination	biological_process	6	2	1950	35	31258	0.650897
GO:0006855	drug transmembrane transport	biological_process	6	4	1950	71	31258	0.653869
GO:0006284	base-excision repair	biological_process	10	3	1950	54	31258	0.663033
GO:0022900	electron transport chain	biological_process	6	1	1950	17	31258	0.665575
GO:0010007	magnesium chelatase complex	cellular_component	12	1	1950	17	31258	0.665575
GO:0070290	N-acylphosphatidylethanolamine-specific phospholipase D activity	molecular_function	8	1	1950	17	31258	0.665575
GO:0004089	carbonate dehydratase activity	molecular_function	7	1	1950	17	31258	0.665575
GO:0004630	phospholipase D activity	molecular_function	8	1	1950	17	31258	0.665575
GO:0006779	porphyrin-containing compound biosynthetic process	biological_process	8	1	1950	17	31258	0.665575
GO:0003725	double-stranded RNA binding	molecular_function	7	1	1950	17	31258	0.665575
GO:0015930	glutamate synthase activity	molecular_function	6	1	1950	17	31258	0.665575
GO:0030048	actin filament-based movement	biological_process	6	1	1950	17	31258	0.665575
GO:0006627	protein processing involved in protein targeting to mitochondrion	biological_process	8	1	1950	17	31258	0.665575
GO:0004673	protein histidine kinase activity	molecular_function	8	1	1950	17	31258	0.665575
GO:0047196	long-chain-alcohol O-fatty-acyltransferase activity	molecular_function	8	1	1950	17	31258	0.665575
GO:0042644	chloroplast nucleoid	cellular_component	13	1	1950	17	31258	0.665575
GO:0010052	guard cell differentiation	biological_process	7	1	1950	17	31258	0.665575
GO:0006574	valine catabolic process	biological_process	9	1	1950	17	31258	0.665575
GO:0006955	immune response	biological_process	4	1	1950	17	31258	0.665575
GO:0010020	chloroplast fission	biological_process	7	2	1950	36	31258	0.666147
GO:0008171	O-methyltransferase activity	molecular_function	7	2	1950	36	31258	0.666147
GO:0008266	poly(U) RNA binding	molecular_function	9	2	1950	36	31258	0.666147
GO:0009910	negative regulation of flower development	biological_process	9	2	1950	36	31258	0.666147
GO:0009699	phenylpropanoid biosynthetic process	biological_process	7	2	1950	36	31258	0.666147
GO:0006465	signal peptide processing	biological_process	8	2	1950	36	31258	0.666147
GO:0009523	photosystem II	cellular_component	10	2	1950	37	31258	0.680855
GO:0030276	clathrin binding	molecular_function	5	2	1950	37	31258	0.680855
GO:0090502	RNA phosphodiester bond hydrolysis, endonucleolytic	biological_process	10	2	1950	37	31258	0.680855
GO:0015995	chlorophyll biosynthetic process	biological_process	9	4	1950	74	31258	0.685717
GO:0009058	biosynthetic process	biological_process	4	4	1950	74	31258	0.685717
GO:0019538	protein metabolic process	biological_process	5	1	1950	18	31258	0.686449
GO:0004017	adenylate kinase activity	molecular_function	9	1	1950	18	31258	0.686449
GO:0019676	ammonia assimilation cycle	biological_process	10	1	1950	18	31258	0.686449
GO:0016851	magnesium chelatase activity	molecular_function	7	1	1950	18	31258	0.686449
GO:0006885	regulation of pH	biological_process	10	1	1950	18	31258	0.686449
GO:0016157	sucrose synthase activity	molecular_function	8	1	1950	18	31258	0.686449
GO:0016556	mRNA modification	biological_process	10	1	1950	18	31258	0.686449
GO:0043621	protein self-association	molecular_function	5	3	1950	56	31258	0.68711
GO:0015297	antiporter activity	molecular_function	7	2	1950	38	31258	0.695028
GO:0006915	apoptotic process	biological_process	7	2	1950	38	31258	0.695028
GO:0043234	protein complex	cellular_component	4	2	1950	38	31258	0.695028
GO:0019901	protein kinase binding	molecular_function	7	2	1950	38	31258	0.695028
GO:0016607	nuclear speck	cellular_component	14	4	1950	75	31258	0.69586
GO:0018105	peptidyl-serine phosphorylation	biological_process	9	6	1950	111	31258	0.698107
GO:0003824	catalytic activity	molecular_function	3	18	1950	318	31258	0.698808
GO:0006633	fatty acid biosynthetic process	biological_process	9	8	1950	147	31258	0.704151
GO:0006537	glutamate biosynthetic process	biological_process	10	1	1950	19	31258	0.706021
GO:0010197	polar nucleus fusion	biological_process	7	1	1950	19	31258	0.706021
GO:0034707	chloride channel complex	cellular_component	8	1	1950	19	31258	0.706021
GO:0008948	oxaloacetate decarboxylase activity	molecular_function	7	1	1950	19	31258	0.706021
GO:0005677	chromatin silencing complex	cellular_component	11	1	1950	19	31258	0.706021
GO:0035064	methylated histone binding	molecular_function	6	1	1950	19	31258	0.706021
GO:0045727	positive regulation of translation	biological_process	9	1	1950	19	31258	0.706021
GO:0042026	protein refolding	biological_process	8	1	1950	19	31258	0.706021
GO:0005744	mitochondrial inner membrane presequence translocase complex	cellular_component	14	1	1950	19	31258	0.706021
GO:0042803	protein homodimerization activity	molecular_function	6	12	1950	217	31258	0.707428
GO:0010051	xylem and phloem pattern formation	biological_process	8	2	1950	39	31258	0.708675
GO:0061077	chaperone-mediated protein folding	biological_process	8	3	1950	58	31258	0.709873
GO:0010072	primary shoot apical meristem specification	biological_process	7	3	1950	58	31258	0.709873
GO:0006508	proteolysis	biological_process	6	25	1950	439	31258	0.710371
GO:0005524	ATP binding	molecular_function	9	157	1950	2618	31258	0.715317
GO:0004842	ubiquitin-protein transferase activity	molecular_function	6	25	1950	441	31258	0.718629
GO:0003964	RNA-directed DNA polymerase activity	molecular_function	8	3	1950	59	31258	0.720767
GO:0016020	membrane	cellular_component	3	89	1950	1506	31258	0.721017
GO:0006278	RNA-dependent DNA biosynthetic process	biological_process	10	2	1950	40	31258	0.721808
GO:0010380	regulation of chlorophyll biosynthetic process	biological_process	10	1	1950	20	31258	0.724371
GO:0006879	cellular iron ion homeostasis	biological_process	11	1	1950	20	31258	0.724371
GO:0042594	response to starvation	biological_process	5	1	1950	20	31258	0.724371
GO:0061512	protein localization to cilium	biological_process	8	1	1950	20	31258	0.724371
GO:0009686	gibberellin biosynthetic process	biological_process	9	1	1950	20	31258	0.724371
GO:0000272	polysaccharide catabolic process	biological_process	7	1	1950	20	31258	0.724371
GO:0010073	meristem maintenance	biological_process	9	1	1950	20	31258	0.724371
GO:0008097	5S rRNA binding	molecular_function	8	1	1950	20	31258	0.724371
GO:0003954	NADH dehydrogenase activity	molecular_function	6	1	1950	20	31258	0.724371
GO:0008285	negative regulation of cell proliferation	biological_process	5	1	1950	20	31258	0.724371
GO:0006120	mitochondrial electron transport, NADH to ubiquinone	biological_process	16	1	1950	20	31258	0.724371
GO:0005643	nuclear pore	cellular_component	12	3	1950	60	31258	0.731339
GO:0009834	plant-type secondary cell wall biogenesis	biological_process	7	4	1950	79	31258	0.734072
GO:0042744	hydrogen peroxide catabolic process	biological_process	6	2	1950	41	31258	0.734437
GO:0090333	regulation of stomatal closure	biological_process	7	1	1950	21	31258	0.741577
GO:0048544	recognition of pollen	biological_process	7	1	1950	21	31258	0.741577
GO:0005929	cilium	cellular_component	6	1	1950	21	31258	0.741577
GO:0002020	protease binding	molecular_function	6	1	1950	21	31258	0.741577
GO:0009522	photosystem I	cellular_component	10	1	1950	21	31258	0.741577
GO:0010088	phloem development	biological_process	7	1	1950	21	31258	0.741577
GO:0010091	trichome branching	biological_process	9	1	1950	21	31258	0.741577
GO:0000122	negative regulation of transcription from RNA polymerase II promoter	biological_process	12	1	1950	21	31258	0.741577
GO:0018298	protein-chromophore linkage	biological_process	8	1	1950	21	31258	0.741577
GO:0008643	carbohydrate transport	biological_process	5	3	1950	61	31258	0.741593
GO:0006897	endocytosis	biological_process	7	5	1950	99	31258	0.747062
GO:0051539	4 iron, 4 sulfur cluster binding	molecular_function	6	5	1950	100	31258	0.754893
GO:0019853	L-ascorbic acid biosynthetic process	biological_process	8	1	1950	22	31258	0.75771
GO:0050821	protein stabilization	biological_process	10	1	1950	22	31258	0.75771
GO:0015179	L-amino acid transmembrane transporter activity	molecular_function	9	1	1950	22	31258	0.75771
GO:0006071	glycerol metabolic process	biological_process	7	1	1950	22	31258	0.75771
GO:0010333	terpene synthase activity	molecular_function	7	1	1950	22	31258	0.75771
GO:0009228	thiamine biosynthetic process	biological_process	9	1	1950	22	31258	0.75771
GO:0010136	ureide catabolic process	biological_process	8	1	1950	22	31258	0.75771
GO:0030490	maturation of SSU-rRNA	biological_process	12	1	1950	22	31258	0.75771
GO:0004707	MAP kinase activity	molecular_function	10	1	1950	22	31258	0.75771
GO:0019887	protein kinase regulator activity	molecular_function	5	1	1950	22	31258	0.75771
GO:0010304	PSII associated light-harvesting complex II catabolic process	biological_process	8	1	1950	22	31258	0.75771
GO:0016538	cyclin-dependent protein serine/threonine kinase regulator activity	molecular_function	6	2	1950	43	31258	0.758231
GO:0004843	thiol-dependent ubiquitin-specific protease activity	molecular_function	9	3	1950	63	31258	0.761164
GO:0005975	carbohydrate metabolic process	biological_process	5	13	1950	245	31258	0.764532
GO:0015079	potassium ion transmembrane transporter activity	molecular_function	10	2	1950	44	31258	0.769421
GO:0006366	transcription from RNA polymerase II promoter	biological_process	11	2	1950	44	31258	0.769421
GO:0017196	N-terminal peptidyl-methionine acetylation	biological_process	10	1	1950	23	31258	0.772835
GO:0000159	protein phosphatase type 2A complex	cellular_component	7	1	1950	23	31258	0.772835
GO:0009086	methionine biosynthetic process	biological_process	9	1	1950	23	31258	0.772835
GO:0048653	anther development	biological_process	7	1	1950	23	31258	0.772835
GO:0009785	blue light signaling pathway	biological_process	8	1	1950	23	31258	0.772835
GO:0018279	protein N-linked glycosylation via asparagine	biological_process	10	1	1950	23	31258	0.772835
GO:0003904	deoxyribodipyrimidine photo-lyase activity	molecular_function	7	1	1950	23	31258	0.772835
GO:0006002	fructose 6-phosphate metabolic process	biological_process	7	1	1950	23	31258	0.772835
GO:0016579	protein deubiquitination	biological_process	10	3	1950	65	31258	0.779515
GO:0006906	vesicle fusion	biological_process	6	3	1950	65	31258	0.779515
GO:0016788	hydrolase activity, acting on ester bonds	molecular_function	5	5	1950	104	31258	0.784401
GO:0006139	nucleobase-containing compound metabolic process	biological_process	6	1	1950	24	31258	0.787017
GO:0006032	chitin catabolic process	biological_process	8	1	1950	24	31258	0.787017
GO:0004066	asparagine synthase (glutamine-hydrolyzing) activity	molecular_function	7	1	1950	24	31258	0.787017
GO:0016836	hydro-lyase activity	molecular_function	6	1	1950	24	31258	0.787017
GO:0004407	histone deacetylase activity	molecular_function	7	1	1950	24	31258	0.787017
GO:0000062	fatty-acyl-CoA binding	molecular_function	6	1	1950	24	31258	0.787017
GO:0006529	asparagine biosynthetic process	biological_process	8	1	1950	24	31258	0.787017
GO:0006145	purine nucleobase catabolic process	biological_process	10	1	1950	24	31258	0.787017
GO:0009734	auxin-activated signaling pathway	biological_process	8	8	1950	160	31258	0.787466
GO:0009639	response to red or far red light	biological_process	7	3	1950	66	31258	0.788246
GO:0008150	biological_process	biological_process	2	257	1950	4307	31258	0.795234
GO:0019252	starch biosynthetic process	biological_process	9	3	1950	67	31258	0.796687
GO:0006400	tRNA modification	biological_process	12	1	1950	25	31258	0.800314
GO:0043622	cortical microtubule organization	biological_process	8	1	1950	25	31258	0.800314
GO:0000719	photoreactive repair	biological_process	11	1	1950	25	31258	0.800314
GO:0006333	chromatin assembly or disassembly	biological_process	7	1	1950	25	31258	0.800314
GO:0016165	linoleate 13S-lipoxygenase activity	molecular_function	7	1	1950	25	31258	0.800314
GO:0006368	transcription elongation from RNA polymerase II promoter	biological_process	10	1	1950	25	31258	0.800314
GO:0015116	sulfate transmembrane transporter activity	molecular_function	9	1	1950	25	31258	0.800314
GO:0005788	endoplasmic reticulum lumen	cellular_component	11	1	1950	25	31258	0.800314
GO:0051321	meiotic cell cycle	biological_process	4	1	1950	25	31258	0.800314
GO:0005764	lysosome	cellular_component	11	2	1950	47	31258	0.800318
GO:0010043	response to zinc ion	biological_process	7	2	1950	47	31258	0.800318
GO:0051087	chaperone binding	molecular_function	5	2	1950	47	31258	0.800318
GO:0009832	plant-type cell wall biogenesis	biological_process	6	3	1950	68	31258	0.804845
GO:0002181	cytoplasmic translation	biological_process	8	4	1950	88	31258	0.8066
GO:0008237	metallopeptidase activity	molecular_function	7	4	1950	88	31258	0.8066
GO:0031624	ubiquitin conjugating enzyme binding	molecular_function	7	2	1950	48	31258	0.809769
GO:0010224	response to UV-B	biological_process	8	3	1950	69	31258	0.812726
GO:0070006	metalloaminopeptidase activity	molecular_function	9	1	1950	26	31258	0.812781
GO:0015450	P-P-bond-hydrolysis-driven protein transmembrane transporter activity	molecular_function	8	1	1950	26	31258	0.812781
GO:0030176	integral component of endoplasmic reticulum membrane	cellular_component	13	1	1950	26	31258	0.812781
GO:0031307	integral component of mitochondrial outer membrane	cellular_component	15	1	1950	26	31258	0.812781
GO:0004462	lactoylglutathione lyase activity	molecular_function	6	1	1950	26	31258	0.812781
GO:0015266	protein channel activity	molecular_function	7	1	1950	26	31258	0.812781
GO:0000209	protein polyubiquitination	biological_process	11	7	1950	147	31258	0.817669
GO:0009295	nucleoid	cellular_component	3	2	1950	49	31258	0.818819
GO:0070062	extracellular exosome	cellular_component	7	2	1950	49	31258	0.818819
GO:0051603	proteolysis involved in cellular protein catabolic process	biological_process	8	6	1950	129	31258	0.822409
GO:0009060	aerobic respiration	biological_process	8	1	1950	27	31258	0.82447
GO:0008601	protein phosphatase type 2A regulator activity	molecular_function	6	1	1950	27	31258	0.82447
GO:0005198	structural molecule activity	molecular_function	3	4	1950	91	31258	0.826878
GO:0009624	response to nematode	biological_process	7	2	1950	50	31258	0.827482
GO:0016758	transferase activity, transferring hexosyl groups	molecular_function	6	2	1950	50	31258	0.827482
GO:0009911	positive regulation of flower development	biological_process	9	2	1950	50	31258	0.827482
GO:0009615	response to virus	biological_process	7	4	1950	92	31258	0.833233
GO:0003697	single-stranded DNA binding	molecular_function	8	3	1950	72	31258	0.834765
GO:0000902	cell morphogenesis	biological_process	7	1	1950	28	31258	0.83543
GO:0006094	gluconeogenesis	biological_process	9	1	1950	28	31258	0.83543
GO:0009451	RNA modification	biological_process	9	2	1950	51	31258	0.835769
GO:0046872	metal ion binding	molecular_function	6	80	1950	1415	31258	0.838151
GO:0006913	nucleocytoplasmic transport	biological_process	8	3	1950	73	31258	0.841597
GO:0009740	gibberellic acid mediated signaling pathway	biological_process	9	2	1950	52	31258	0.843694
GO:0008483	transaminase activity	molecular_function	6	1	1950	29	31258	0.845706
GO:0006406	mRNA export from nucleus	biological_process	7	1	1950	29	31258	0.845706
GO:0016853	isomerase activity	molecular_function	4	1	1950	29	31258	0.845706
GO:0055072	iron ion homeostasis	biological_process	11	1	1950	29	31258	0.845706
GO:0030150	protein import into mitochondrial matrix	biological_process	7	1	1950	29	31258	0.845706
GO:0006352	DNA-templated transcription, initiation	biological_process	9	2	1950	53	31258	0.85127
GO:0031146	SCF-dependent proteasomal ubiquitin-dependent protein catabolic process	biological_process	11	6	1950	135	31258	0.853462
GO:0000027	ribosomal large subunit assembly	biological_process	7	3	1950	75	31258	0.854531
GO:0048038	quinone binding	molecular_function	5	1	1950	30	31258	0.85534
GO:0043171	peptide catabolic process	biological_process	8	1	1950	30	31258	0.85534
GO:0004675	transmembrane receptor protein serine/threonine kinase activity	molecular_function	9	1	1950	30	31258	0.85534
GO:0006487	protein N-linked glycosylation	biological_process	9	1	1950	30	31258	0.85534
GO:0009693	ethylene biosynthetic process	biological_process	7	1	1950	30	31258	0.85534
GO:0009658	chloroplast organization	biological_process	6	7	1950	155	31258	0.856636
GO:0009860	pollen tube growth	biological_process	8	4	1950	96	31258	0.856732
GO:0004525	ribonuclease III activity	molecular_function	10	2	1950	54	31258	0.85851
GO:0051607	defense response to virus	biological_process	5	2	1950	54	31258	0.85851
GO:0006914	autophagy	biological_process	6	1	1950	31	31258	0.864373
GO:0005655	nucleolar ribonuclease P complex	cellular_component	10	1	1950	31	31258	0.864373
GO:0008654	phospholipid biosynthetic process	biological_process	6	1	1950	31	31258	0.864373
GO:0030095	chloroplast photosystem II	cellular_component	14	1	1950	31	31258	0.864373
GO:0005770	late endosome	cellular_component	10	1	1950	31	31258	0.864373
GO:0016226	iron-sulfur cluster assembly	biological_process	5	2	1950	55	31258	0.865426
GO:0015979	photosynthesis	biological_process	5	7	1950	158	31258	0.869385
GO:0009378	four-way junction helicase activity	molecular_function	11	1	1950	32	31258	0.872843
GO:0030145	manganese ion binding	molecular_function	8	1	1950	32	31258	0.872843
GO:0055114	oxidation-reduction process	biological_process	5	62	1950	1134	31258	0.877519
GO:0004197	cysteine-type endopeptidase activity	molecular_function	8	3	1950	79	31258	0.87765
GO:0009965	leaf morphogenesis	biological_process	9	3	1950	79	31258	0.87765
GO:0035556	intracellular signal transduction	biological_process	7	11	1950	237	31258	0.879574
GO:0009073	aromatic amino acid family biosynthetic process	biological_process	8	1	1950	33	31258	0.880783
GO:0042277	peptide binding	molecular_function	5	1	1950	33	31258	0.880783
GO:0000790	nuclear chromatin	cellular_component	13	1	1950	33	31258	0.880783
GO:0042651	thylakoid membrane	cellular_component	9	1	1950	33	31258	0.880783
GO:0009933	meristem structural organization	biological_process	9	1	1950	33	31258	0.880783
GO:0006302	double-strand break repair	biological_process	10	1	1950	33	31258	0.880783
GO:0016787	hydrolase activity	molecular_function	4	27	1950	529	31258	0.883141
GO:0012505	endomembrane system	cellular_component	5	6	1950	142	31258	0.883908
GO:0006730	one-carbon metabolic process	biological_process	5	1	1950	34	31258	0.888229
GO:0005795	Golgi stack	cellular_component	11	1	1950	34	31258	0.888229
GO:0015935	small ribosomal subunit	cellular_component	11	1	1950	34	31258	0.888229
GO:0000785	chromatin	cellular_component	11	1	1950	34	31258	0.888229
GO:0051017	actin filament bundle assembly	biological_process	9	1	1950	34	31258	0.888229
GO:0043140	ATP-dependent 3'-5' DNA helicase activity	molecular_function	12	1	1950	34	31258	0.888229
GO:0042802	identical protein binding	molecular_function	5	7	1950	163	31258	0.888546
GO:0051015	actin filament binding	molecular_function	7	2	1950	59	31258	0.890091
GO:0006520	cellular amino acid metabolic process	biological_process	6	1	1950	35	31258	0.895209
GO:0006108	malate metabolic process	biological_process	9	1	1950	35	31258	0.895209
GO:0051287	NAD binding	molecular_function	6	3	1950	83	31258	0.897444
GO:0005484	SNAP receptor activity	molecular_function	5	3	1950	83	31258	0.897444
GO:0030170	pyridoxal phosphate binding	molecular_function	6	7	1950	166	31258	0.898867
GO:0005515	protein binding	molecular_function	4	165	1950	2890	31258	0.899944
GO:0010206	photosystem II repair	biological_process	7	1	1950	36	31258	0.901754
GO:0008360	regulation of cell shape	biological_process	9	1	1950	36	31258	0.901754
GO:0010118	stomatal movement	biological_process	5	1	1950	36	31258	0.901754
GO:0050660	flavin adenine dinucleotide binding	molecular_function	6	4	1950	107	31258	0.907275
GO:0008233	peptidase activity	molecular_function	5	4	1950	107	31258	0.907275
GO:0006261	DNA-dependent DNA replication	biological_process	10	1	1950	37	31258	0.90789
GO:0000786	nucleosome	cellular_component	12	1	1950	37	31258	0.90789
GO:0000149	SNARE binding	molecular_function	5	3	1950	86	31258	0.910346
GO:0031201	SNARE complex	cellular_component	9	3	1950	86	31258	0.910346
GO:0050661	NADP binding	molecular_function	6	2	1950	63	31258	0.910501
GO:0006486	protein glycosylation	biological_process	8	2	1950	63	31258	0.910501
GO:0004526	ribonuclease P activity	molecular_function	10	1	1950	38	31258	0.913643
GO:0009654	photosystem II oxygen evolving complex	cellular_component	10	1	1950	38	31258	0.913643
GO:0005635	nuclear envelope	cellular_component	11	2	1950	64	31258	0.915018
GO:0016597	amino acid binding	molecular_function	7	2	1950	64	31258	0.915018
GO:0006623	protein targeting to vacuole	biological_process	7	2	1950	65	31258	0.919319
GO:0051726	regulation of cell cycle	biological_process	6	2	1950	65	31258	0.919319
GO:0004721	phosphoprotein phosphatase activity	molecular_function	8	3	1950	89	31258	0.921755
GO:0046686	response to cadmium ion	biological_process	7	24	1950	496	31258	0.922519
GO:0045298	tubulin complex	cellular_component	11	1	1950	40	31258	0.924094
GO:0055085	transmembrane transport	biological_process	5	9	1950	215	31258	0.924985
GO:0009706	chloroplast inner membrane	cellular_component	14	5	1950	136	31258	0.931629
GO:0009735	response to cytokinin	biological_process	6	8	1950	198	31258	0.931719
GO:0019253	reductive pentose-phosphate cycle	biological_process	8	1	1950	42	31258	0.93328
GO:0050897	cobalt ion binding	molecular_function	8	2	1950	69	31258	0.934557
GO:0006006	glucose metabolic process	biological_process	9	1	1950	43	31258	0.937448
GO:0007264	small GTPase mediated signal transduction	biological_process	8	3	1950	94	31258	0.937855
GO:0030529	intracellular ribonucleoprotein complex	cellular_component	7	2	1950	70	31258	0.937917
GO:0030422	production of siRNA involved in RNA interference	biological_process	12	2	1950	70	31258	0.937917
GO:0005802	trans-Golgi network	cellular_component	10	18	1950	395	31258	0.938184
GO:0005789	endoplasmic reticulum membrane	cellular_component	11	22	1950	470	31258	0.938651
GO:0032259	methylation	biological_process	4	10	1950	242	31258	0.939886
GO:0004596	peptide alpha-N-acetyltransferase activity	molecular_function	10	1	1950	44	31258	0.941356
GO:0005528	FK506 binding	molecular_function	6	1	1950	44	31258	0.941356
GO:0004518	nuclease activity	molecular_function	6	1	1950	44	31258	0.941356
GO:0030154	cell differentiation	biological_process	6	7	1950	183	31258	0.943199
GO:0005681	spliceosomal complex	cellular_component	8	3	1950	96	31258	0.94339
GO:0005777	peroxisome	cellular_component	10	11	1950	264	31258	0.943767
GO:0003887	DNA-directed DNA polymerase activity	molecular_function	8	1	1950	45	31258	0.945019
GO:0010319	stromule	cellular_component	12	3	1950	97	31258	0.945983
GO:0000151	ubiquitin ligase complex	cellular_component	7	2	1950	73	31258	0.947039
GO:0019005	SCF ubiquitin ligase complex	cellular_component	9	6	1950	164	31258	0.9471
GO:0009825	multidimensional cell growth	biological_process	6	1	1950	46	31258	0.948454
GO:0022626	cytosolic ribosome	cellular_component	11	3	1950	98	31258	0.948465
GO:0009535	chloroplast thylakoid membrane	cellular_component	13	28	1950	589	31258	0.94877
GO:0006342	chromatin silencing	biological_process	13	1	1950	47	31258	0.951675
GO:0009294	DNA mediated transformation	biological_process	6	1	1950	47	31258	0.951675
GO:0006334	nucleosome assembly	biological_process	12	1	1950	48	31258	0.954694
GO:0005743	mitochondrial inner membrane	cellular_component	13	3	1950	101	31258	0.955288
GO:0042787	protein ubiquitination involved in ubiquitin-dependent protein catabolic process	biological_process	10	8	1950	212	31258	0.957403
GO:0046982	protein heterodimerization activity	molecular_function	6	3	1950	104	31258	0.961258
GO:0005747	mitochondrial respiratory chain complex I	cellular_component	15	2	1950	79	31258	0.961593
GO:0008536	Ran GTPase binding	molecular_function	9	1	1950	51	31258	0.962667
GO:0016032	viral process	biological_process	5	2	1950	80	31258	0.963611
GO:0008270	zinc ion binding	molecular_function	8	67	1950	1309	31258	0.964621
GO:0004029	aldehyde dehydrogenase (NAD) activity	molecular_function	7	1	1950	52	31258	0.965
GO:0016442	RISC complex	cellular_component	9	1	1950	52	31258	0.965
GO:0000028	ribosomal small subunit assembly	biological_process	7	1	1950	52	31258	0.965
GO:0003729	mRNA binding	molecular_function	8	4	1950	130	31258	0.96515
GO:0006396	RNA processing	biological_process	9	3	1950	107	31258	0.966472
GO:0006457	protein folding	biological_process	7	16	1950	381	31258	0.967177
GO:0009553	embryo sac development	biological_process	7	1	1950	53	31258	0.967187
GO:0003713	transcription coactivator activity	molecular_function	6	1	1950	54	31258	0.969237
GO:0009555	pollen development	biological_process	7	5	1950	157	31258	0.970717
GO:0000139	Golgi membrane	cellular_component	11	14	1950	347	31258	0.971957
GO:0005768	endosome	cellular_component	9	16	1950	387	31258	0.972242
GO:0035091	phosphatidylinositol binding	molecular_function	6	2	1950	85	31258	0.972263
GO:0007030	Golgi organization	biological_process	5	1	1950	57	31258	0.974652
GO:0009532	plastid stroma	cellular_component	11	1	1950	57	31258	0.974652
GO:0008283	cell proliferation	biological_process	4	1	1950	58	31258	0.976236
GO:0080008	Cul4-RING E3 ubiquitin ligase complex	cellular_component	9	5	1950	162	31258	0.97628
GO:0003682	chromatin binding	molecular_function	4	5	1950	163	31258	0.977267
GO:0006310	DNA recombination	biological_process	9	1	1950	59	31258	0.977721
GO:0005096	GTPase activator activity	molecular_function	5	2	1950	90	31258	0.978912
GO:0010027	thylakoid membrane organization	biological_process	7	1	1950	60	31258	0.979114
GO:0010008	endosome membrane	cellular_component	11	1	1950	61	31258	0.980419
GO:0009543	chloroplast thylakoid lumen	cellular_component	13	2	1950	92	31258	0.981114
GO:0071011	precatalytic spliceosome	cellular_component	9	1	1950	62	31258	0.981643
GO:0005694	chromosome	cellular_component	9	1	1950	62	31258	0.981643
GO:0019898	extrinsic component of membrane	cellular_component	5	2	1950	93	31258	0.98213
GO:0005525	GTP binding	molecular_function	9	10	1950	283	31258	0.984436
GO:0031625	ubiquitin protein ligase binding	molecular_function	7	4	1950	152	31258	0.987234
GO:0004222	metalloendopeptidase activity	molecular_function	8	1	1950	68	31258	0.987538
GO:0009793	embryo development ending in seed dormancy	biological_process	5	17	1950	437	31258	0.988413
GO:0051301	cell division	biological_process	5	9	1950	271	31258	0.989
GO:0008017	microtubule binding	molecular_function	7	1	1950	70	31258	0.989047
GO:0005200	structural constituent of cytoskeleton	molecular_function	4	2	1950	104	31258	0.990324
GO:0016485	protein processing	biological_process	7	1	1950	72	31258	0.990374
GO:0005874	microtubule	cellular_component	11	3	1950	134	31258	0.991294
GO:0016592	mediator complex	cellular_component	13	1	1950	74	31258	0.99154
GO:0031977	thylakoid lumen	cellular_component	9	1	1950	74	31258	0.99154
GO:0004712	protein serine/threonine/tyrosine kinase activity	molecular_function	8	1	1950	75	31258	0.992069
GO:0009579	thylakoid	cellular_component	7	10	1950	303	31258	0.992423
GO:0004519	endonuclease activity	molecular_function	7	1	1950	76	31258	0.992565
GO:0008380	RNA splicing	biological_process	10	2	1950	109	31258	0.992701
GO:0003924	GTPase activity	molecular_function	9	9	1950	282	31258	0.992736
GO:0016887	ATPase activity	molecular_function	9	10	1950	305	31258	0.992963
GO:0003777	microtubule motor activity	molecular_function	10	3	1950	139	31258	0.993272
GO:0006260	DNA replication	biological_process	9	1	1950	82	31258	0.994954
GO:0042393	histone binding	molecular_function	5	1	1950	82	31258	0.994954
GO:0016491	oxidoreductase activity	molecular_function	4	11	1950	337	31258	0.995133
GO:0010501	RNA secondary structure unwinding	biological_process	9	2	1950	119	31258	0.995867
GO:0005856	cytoskeleton	cellular_component	9	1	1950	86	31258	0.996103
GO:0006397	mRNA processing	biological_process	10	7	1950	252	31258	0.996196
GO:0006511	ubiquitin-dependent protein catabolic process	biological_process	9	6	1950	228	31258	0.996218
GO:0008168	methyltransferase activity	molecular_function	6	2	1950	129	31258	0.997673
GO:0005759	mitochondrial matrix	cellular_component	11	2	1950	129	31258	0.997673
GO:0006364	rRNA processing	biological_process	11	1	1950	97	31258	0.998085
GO:0000287	magnesium ion binding	molecular_function	7	2	1950	137	31258	0.998536
GO:0006417	regulation of translation	biological_process	8	1	1950	103	31258	0.998701
GO:0005622	intracellular	cellular_component	5	14	1950	440	31258	0.998734
GO:0007049	cell cycle	biological_process	5	2	1950	141	31258	0.99884
GO:0003755	peptidyl-prolyl cis-trans isomerase activity	molecular_function	6	1	1950	105	31258	0.998858
GO:0005623	cell	cellular_component	3	1	1950	107	31258	0.998997
GO:0005794	Golgi apparatus	cellular_component	9	58	1950	1336	31258	0.999131
GO:0006886	intracellular protein transport	biological_process	7	8	1950	315	31258	0.999287
GO:0005840	ribosome	cellular_component	9	1	1950	116	31258	0.999439
GO:0009570	chloroplast stroma	cellular_component	12	37	1950	945	31258	0.999441
GO:0006888	ER to Golgi vesicle-mediated transport	biological_process	7	1	1950	117	31258	0.999474
GO:0009534	chloroplast thylakoid	cellular_component	12	7	1950	297	31258	0.99948
GO:0005773	vacuole	cellular_component	9	23	1950	666	31258	0.999569
GO:0009507	chloroplast	cellular_component	10	200	1950	3941	31258	0.999592
GO:0015031	protein transport	biological_process	6	6	1950	279	31258	0.999643
GO:0007067	mitotic nuclear division	biological_process	7	1	1950	124	31258	0.999666
GO:0005774	vacuolar membrane	cellular_component	11	20	1950	620	31258	0.999772
GO:0022625	cytosolic large ribosomal subunit	cellular_component	11	6	1950	289	31258	0.999779
GO:0005654	nucleoplasm	cellular_component	11	1	1950	132	31258	0.999801
GO:0000398	mRNA splicing, via spliceosome	biological_process	11	2	1950	172	31258	0.999813
GO:0006281	DNA repair	biological_process	9	3	1950	206	31258	0.999819
GO:0005783	endoplasmic reticulum	cellular_component	9	28	1950	814	31258	0.999891
GO:0005871	kinesin complex	cellular_component	12	1	1950	146	31258	0.999919
GO:0007018	microtubule-based movement	biological_process	6	1	1950	146	31258	0.999919
GO:0005739	mitochondrion	cellular_component	9	128	1950	2769	31258	0.999945
GO:0008565	protein transporter activity	molecular_function	5	1	1950	158	31258	0.999963
GO:0003676	nucleic acid binding	molecular_function	5	15	1950	556	31258	0.999966
GO:0006412	translation	biological_process	7	13	1950	510	31258	0.999968
GO:0004004	ATP-dependent RNA helicase activity	molecular_function	11	1	1950	174	31258	0.999987
GO:0003735	structural constituent of ribosome	molecular_function	4	18	1950	670	31258	0.999994
GO:0005730	nucleolus	cellular_component	11	8	1950	426	31258	0.999996
GO:0009941	chloroplast envelope	cellular_component	12	24	1950	831	31258	0.999997
GO:0000166	nucleotide binding	molecular_function	5	14	1950	602	31258	0.999998
GO:0005737	cytoplasm	cellular_component	7	221	1950	4750	31258	1
GO:0003723	RNA binding	molecular_function	6	19	1950	972	31258	1
GO:0005829	cytosol	cellular_component	9	103	1950	2929	31258	1

## Sheet: biological_process  significant
GO:0010200	response to chitin	biological_process	6	51	1950	108	31258	2.22045e-16
GO:0050832	defense response to fungus	biological_process	7	50	1950	240	31258	3.67484e-14
GO:0006355	regulation of transcription, DNA-templated	biological_process	11	191	1950	1788	31258	1.22014e-13
GO:0009873	ethylene-activated signaling pathway	biological_process	8	39	1950	191	31258	4.30913e-11
GO:0006351	transcription, DNA-templated	biological_process	10	147	1950	1361	31258	4.49681e-11
GO:0006952	defense response	biological_process	5	122	1950	1114	31258	9.35012e-10
GO:0009723	response to ethylene	biological_process	6	31	1950	168	31258	4.96813e-08
GO:0009738	abscisic acid-activated signaling pathway	biological_process	8	39	1950	244	31258	6.14635e-08
GO:0009611	response to wounding	biological_process	5	39	1950	245	31258	6.87603e-08
GO:0031347	regulation of defense response	biological_process	6	18	1950	67	31258	9.35476e-08
GO:0009751	response to salicylic acid	biological_process	6	26	1950	140	31258	5.09158e-07
GO:0042128	nitrate assimilation	biological_process	6	15	1950	54	31258	6.80487e-07
GO:0009753	response to jasmonic acid	biological_process	6	25	1950	137	31258	1.17513e-06
GO:0009788	negative regulation of abscisic acid-activated signaling pathway	biological_process	10	17	1950	74	31258	2.32225e-06
GO:0009737	response to abscisic acid	biological_process	6	53	1950	439	31258	3.41846e-06
GO:0006468	protein phosphorylation	biological_process	8	125	1950	1338	31258	3.98252e-06
GO:0009741	response to brassinosteroid	biological_process	6	16	1950	73	31258	8.73183e-06
GO:0030308	negative regulation of cell growth	biological_process	7	10	1950	33	31258	2.14158e-05
GO:0010483	pollen tube reception	biological_process	6	10	1950	34	31258	2.86471e-05
GO:0009644	response to high light intensity	biological_process	8	17	1950	89	31258	3.14667e-05
GO:0007623	circadian rhythm	biological_process	4	19	1950	107	31258	3.22898e-05
GO:0009992	cellular water homeostasis	biological_process	7	12	1950	51	31258	5.45014e-05
GO:0009409	response to cold	biological_process	5	44	1950	383	31258	7.3126e-05
GO:0034220	ion transmembrane transport	biological_process	6	12	1950	55	31258	0.000119437
GO:0009414	response to water deprivation	biological_process	5	37	1950	312	31258	0.000139031
GO:0042391	regulation of membrane potential	biological_process	5	16	1950	91	31258	0.000148984
GO:0009416	response to light stimulus	biological_process	6	38	1950	325	31258	0.000152717
GO:0007338	single fertilization	biological_process	6	10	1950	41	31258	0.000164063
GO:0052696	flavonoid glucuronidation	biological_process	12	29	1950	225	31258	0.000171704
GO:0009813	flavonoid biosynthetic process	biological_process	6	31	1950	250	31258	0.000211697
GO:0009635	response to herbicide	biological_process	5	6	1950	16	31258	0.00027175
GO:0042546	cell wall biogenesis	biological_process	5	10	1950	48	31258	0.000642327
GO:0009612	response to mechanical stimulus	biological_process	5	3	1950	4	31258	0.000924429
GO:0009269	response to desiccation	biological_process	6	6	1950	20	31258	0.00105976
GO:0009742	brassinosteroid mediated signaling pathway	biological_process	9	15	1950	100	31258	0.00133325
GO:0080163	regulation of protein serine/threonine phosphatase activity	biological_process	11	7	1950	28	31258	0.00134673
GO:0001944	vasculature development	biological_process	7	7	1950	28	31258	0.00134673
GO:0045893	positive regulation of transcription, DNA-templated	biological_process	12	23	1950	190	31258	0.00179577
GO:0010411	xyloglucan metabolic process	biological_process	9	8	1950	38	31258	0.0020523
GO:0010119	regulation of stomatal movement	biological_process	6	8	1950	38	31258	0.0020523
GO:1902479	positive regulation of defense response to bacterium, incompatible interaction	biological_process	9	3	1950	5	31258	0.00220345
GO:0009791	post-embryonic development	biological_process	6	12	1950	75	31258	0.00224593
GO:0007165	signal transduction	biological_process	6	59	1950	646	31258	0.00226097
GO:0045165	cell fate commitment	biological_process	7	4	1950	10	31258	0.00233812
GO:0009266	response to temperature stimulus	biological_process	5	8	1950	40	31258	0.00288906
GO:0010345	suberin biosynthetic process	biological_process	8	5	1950	17	31258	0.00308877
GO:0009408	response to heat	biological_process	5	29	1950	270	31258	0.00315039
GO:0080167	response to karrikin	biological_process	5	15	1950	109	31258	0.00316613
GO:0006950	response to stress	biological_process	4	10	1950	59	31258	0.00330948
GO:0007166	cell surface receptor signaling pathway	biological_process	7	15	1950	110	31258	0.00345936
GO:0010120	camalexin biosynthetic process	biological_process	9	4	1950	11	31258	0.00349361
GO:0006970	response to osmotic stress	biological_process	5	16	1950	121	31258	0.00353008
GO:0048527	lateral root development	biological_process	8	6	1950	25	31258	0.00370251
GO:0050691	regulation of defense response to virus by host	biological_process	7	2	1950	2	31258	0.0038899
GO:0016339	calcium-dependent cell-cell adhesion via plasma membrane cell adhesion molecules	biological_process	7	2	1950	2	31258	0.0038899
GO:0006873	cellular ion homeostasis	biological_process	7	2	1950	2	31258	0.0038899
GO:1903507	negative regulation of nucleic acid-templated transcription	biological_process	11	5	1950	18	31258	0.0040593
GO:0033481	galacturonate biosynthetic process	biological_process	9	3	1950	6	31258	0.00420235
GO:0009620	response to fungus	biological_process	7	9	1950	53	31258	0.00514372
GO:0006809	nitric oxide biosynthetic process	biological_process	7	5	1950	19	31258	0.00522944
GO:0010214	seed coat development	biological_process	5	5	1950	19	31258	0.00522944
GO:0015706	nitrate transport	biological_process	8	5	1950	20	31258	0.00661933
GO:0045892	negative regulation of transcription, DNA-templated	biological_process	12	15	1950	120	31258	0.00780229
GO:0005983	starch catabolic process	biological_process	8	8	1950	47	31258	0.00803154
GO:0042542	response to hydrogen peroxide	biological_process	7	13	1950	99	31258	0.00854169
GO:0048364	root development	biological_process	8	20	1950	180	31258	0.00887953
GO:0050829	defense response to Gram-negative bacterium	biological_process	8	4	1950	14	31258	0.00911696
GO:0009640	photomorphogenesis	biological_process	7	9	1950	58	31258	0.00936024
GO:0010508	positive regulation of autophagy	biological_process	8	3	1950	8	31258	0.0107048
GO:0009866	induced systemic resistance, ethylene mediated signaling pathway	biological_process	5	2	1950	3	31258	0.0111848
GO:1900056	negative regulation of leaf senescence	biological_process	12	4	1950	15	31258	0.011827
GO:0007169	transmembrane receptor protein tyrosine kinase signaling pathway	biological_process	9	25	1950	247	31258	0.0119438
GO:0010167	response to nitrate	biological_process	6	5	1950	23	31258	0.0122987
GO:0009610	response to symbiotic fungus	biological_process	8	4	1950	16	31258	0.0150036
GO:0009864	induced systemic resistance, jasmonic acid mediated signaling pathway	biological_process	5	4	1950	16	31258	0.0150036
GO:0006874	cellular calcium ion homeostasis	biological_process	10	7	1950	43	31258	0.0162335
GO:0009631	cold acclimation	biological_process	6	8	1950	53	31258	0.0163005
GO:0009407	toxin catabolic process	biological_process	6	5	1950	25	31258	0.0175169
GO:0009863	salicylic acid mediated signaling pathway	biological_process	7	5	1950	25	31258	0.0175169
GO:0071555	cell wall organization	biological_process	5	24	1950	243	31258	0.0177973
GO:0016567	protein ubiquitination	biological_process	10	35	1950	387	31258	0.018058
GO:0031408	oxylipin biosynthetic process	biological_process	10	7	1950	44	31258	0.0182946
GO:0045851	pH reduction	biological_process	11	3	1950	10	31258	0.0208829
GO:1902456	regulation of stomatal opening	biological_process	7	2	1950	4	31258	0.0214452
GO:0071497	cellular response to freezing	biological_process	7	2	1950	4	31258	0.0214452
GO:0000025	maltose catabolic process	biological_process	8	2	1950	4	31258	0.0214452
GO:0052325	cell wall pectin biosynthetic process	biological_process	9	2	1950	4	31258	0.0214452
GO:0009687	abscisic acid metabolic process	biological_process	9	2	1950	4	31258	0.0214452
GO:0033383	geranyl diphosphate metabolic process	biological_process	8	4	1950	18	31258	0.0228441
GO:0009718	anthocyanin-containing compound biosynthetic process	biological_process	7	4	1950	18	31258	0.0228441
GO:0030026	cellular manganese ion homeostasis	biological_process	11	4	1950	18	31258	0.0228441
GO:0016036	cellular response to phosphate starvation	biological_process	9	7	1950	46	31258	0.0229543
GO:0003333	amino acid transmembrane transport	biological_process	7	10	1950	79	31258	0.0247908
GO:0046916	cellular transition metal ion homeostasis	biological_process	10	9	1950	68	31258	0.0249421
GO:0046777	protein autophosphorylation	biological_process	9	21	1950	213	31258	0.0257864
GO:0019953	sexual reproduction	biological_process	4	3	1950	11	31258	0.0274039
GO:2000067	regulation of root morphogenesis	biological_process	10	4	1950	19	31258	0.0275413
GO:0002237	response to molecule of bacterial origin	biological_process	6	4	1950	19	31258	0.0275413
GO:0007188	adenylate cyclase-modulating G-protein coupled receptor signaling pathway	biological_process	10	4	1950	19	31258	0.0275413
GO:0008299	isoprenoid biosynthetic process	biological_process	6	5	1950	28	31258	0.0277819
GO:0006636	unsaturated fatty acid biosynthetic process	biological_process	10	5	1950	28	31258	0.0277819
GO:0009749	response to glucose	biological_process	9	6	1950	38	31258	0.028996
GO:0009733	response to auxin	biological_process	6	21	1950	216	31258	0.0294702
GO:0009617	response to bacterium	biological_process	7	13	1950	117	31258	0.0307275
GO:0007275	multicellular organism development	biological_process	5	24	1950	256	31258	0.0308104
GO:0009768	photosynthesis, light harvesting in photosystem I	biological_process	7	9	1950	71	31258	0.0319764
GO:0000160	phosphorelay signal transduction system	biological_process	8	6	1950	39	31258	0.0325201
GO:0009814	defense response, incompatible interaction	biological_process	6	4	1950	20	31258	0.0327718
GO:0048765	root hair cell differentiation	biological_process	10	4	1950	20	31258	0.0327718
GO:0010023	proanthocyanidin biosynthetic process	biological_process	7	2	1950	5	31258	0.034273
GO:1901430	positive regulation of syringal lignin biosynthetic process	biological_process	11	2	1950	5	31258	0.034273
GO:0000023	maltose metabolic process	biological_process	7	2	1950	5	31258	0.034273
GO:0006536	glutamate metabolic process	biological_process	9	2	1950	5	31258	0.034273
GO:0032502	developmental process	biological_process	3	3	1950	12	31258	0.0348774
GO:1901002	positive regulation of response to salt stress	biological_process	8	3	1950	12	31258	0.0348774
GO:0006880	intracellular sequestering of iron ion	biological_process	12	3	1950	12	31258	0.0348774
GO:0071421	manganese ion transmembrane transport	biological_process	7	3	1950	12	31258	0.0348774
GO:0034605	cellular response to heat	biological_process	6	5	1950	31	31258	0.0412205
GO:0009607	response to biotic stimulus	biological_process	4	3	1950	13	31258	0.0432867
GO:0080186	developmental vegetative growth	biological_process	6	3	1950	13	31258	0.0432867
GO:0009909	regulation of flower development	biological_process	8	9	1950	75	31258	0.0433424
GO:0006979	response to oxidative stress	biological_process	5	22	1950	239	31258	0.0442906
GO:0006949	syncytium formation	biological_process	5	4	1950	22	31258	0.0448544
GO:0010112	regulation of systemic acquired resistance	biological_process	8	2	1950	6	31258	0.0493084
GO:0009871	jasmonic acid and ethylene-dependent systemic resistance, ethylene mediated signaling pathway	biological_process	8	2	1950	6	31258	0.0493084
GO:0034484	raffinose catabolic process	biological_process	8	2	1950	6	31258	0.0493084
GO:0031426	polycistronic mRNA processing	biological_process	11	2	1950	6	31258	0.0493084
GO:0036092	phosphatidylinositol-3-phosphate biosynthetic process	biological_process	9	2	1950	6	31258	0.0493084
				2073

## Sheet: cellular_component  significant
GO:0005886	plasma membrane	cellular_component	5	384	1950	4463	31258	8.13649e-12
GO:0043680	filiform apparatus	cellular_component	8	10	1950	31	31258	1.15108e-05
GO:0005887	integral component of plasma membrane	cellular_component	7	50	1950	428	31258	1.57043e-05
GO:0046658	anchored component of plasma membrane	cellular_component	8	25	1950	171	31258	6.29308e-05
GO:0016021	integral component of membrane	cellular_component	6	327	1950	4308	31258	6.55642e-05
GO:0042807	central vacuole	cellular_component	11	7	1950	19	31258	9.40671e-05
GO:0005576	extracellular region	cellular_component	3	110	1950	1277	31258	0.000376766
GO:0043231	intracellular membrane-bounded organelle	cellular_component	8	42	1950	404	31258	0.000860765
GO:0005618	cell wall	cellular_component	6	50	1950	527	31258	0.00219048
GO:0009705	plant-type vacuole membrane	cellular_component	11	16	1950	125	31258	0.00487275
GO:0090575	RNA polymerase II transcription factor complex	cellular_component	9	3	1950	8	31258	0.0107048
GO:0009506	plasmodesma	cellular_component	5	97	1950	1252	31258	0.0162121
GO:0000124	SAGA complex	cellular_component	10	2	1950	4	31258	0.0214452
GO:0000428	DNA-directed RNA polymerase complex	cellular_component	8	3	1950	11	31258	0.0274039
GO:0016604	nuclear body	cellular_component	13	4	1950	19	31258	0.0275413
GO:0005615	extracellular space	cellular_component	5	12	1950	105	31258	0.030569
GO:0031234	extrinsic component of cytoplasmic side of plasma membrane	cellular_component	7	4	1950	21	31258	0.0385419
GO:0032586	protein storage vacuole membrane	cellular_component	12	2	1950	6	31258	0.0493084
GO:0009569	chloroplast starch grain	cellular_component	12	2	1950	6	31258	0.0493084
				1150

## Sheet: molecular_function significant
GO:0003700	transcription factor activity, sequence-specific DNA binding	molecular_function	4	183	1950	1321	31258	0
GO:0043565	sequence-specific DNA binding	molecular_function	7	62	1950	385	31258	6.44484e-12
GO:0004674	protein serine/threonine kinase activity	molecular_function	8	159	1950	1545	31258	2.66504e-10
GO:0044212	transcription regulatory region DNA binding	molecular_function	8	27	1950	149	31258	5.16218e-07
GO:0080044	quercetin 7-O-glucosyltransferase activity	molecular_function	8	29	1950	208	31258	4.17682e-05
GO:0080043	quercetin 3-O-glucosyltransferase activity	molecular_function	8	29	1950	208	31258	4.17682e-05
GO:0015254	glycerol channel activity	molecular_function	7	12	1950	51	31258	5.45014e-05
GO:0015250	water channel activity	molecular_function	8	12	1950	51	31258	5.45014e-05
GO:0015112	nitrate transmembrane transporter activity	molecular_function	9	6	1950	13	31258	6.85253e-05
GO:0005249	voltage-gated potassium channel activity	molecular_function	11	17	1950	97	31258	9.76917e-05
GO:0016301	kinase activity	molecular_function	6	91	1950	997	31258	0.000181197
GO:0016762	xyloglucan:xyloglucosyl transferase activity	molecular_function	7	8	1950	28	31258	0.000227646
GO:0003677	DNA binding	molecular_function	6	136	1950	1638	31258	0.000387274
GO:0016747	transferase activity, transferring acyl groups other than amino-acyl groups	molecular_function	6	16	1950	100	31258	0.000453459
GO:0008940	nitrate reductase activity	molecular_function	6	5	1950	12	31258	0.000513907
GO:0009703	nitrate reductase (NADH) activity	molecular_function	7	5	1950	12	31258	0.000513907
GO:0050464	nitrate reductase (NADPH) activity	molecular_function	7	5	1950	12	31258	0.000513907
GO:0043546	molybdopterin cofactor binding	molecular_function	6	5	1950	12	31258	0.000513907
GO:0016798	hydrolase activity, acting on glycosyl bonds	molecular_function	5	8	1950	37	31258	0.00171262
GO:0004864	protein phosphatase inhibitor activity	molecular_function	6	7	1950	30	31258	0.00207549
GO:0010427	abscisic acid binding	molecular_function	6	7	1950	30	31258	0.00207549
GO:0016722	oxidoreductase activity, oxidizing metal ions	molecular_function	5	12	1950	75	31258	0.00224593
GO:0004420	hydroxymethylglutaryl-CoA reductase (NADPH) activity	molecular_function	7	4	1950	10	31258	0.00233812
GO:0005509	calcium ion binding	molecular_function	7	31	1950	293	31258	0.00292641
GO:0003674	molecular_function	molecular_function	2	284	1950	3920	31258	0.00342862
GO:0046983	protein dimerization activity	molecular_function	5	16	1950	122	31258	0.00383314
GO:0008509	anion transmembrane transporter activity	molecular_function	7	3	1950	6	31258	0.00420235
GO:0052689	carboxylic ester hydrolase activity	molecular_function	6	20	1950	169	31258	0.00445642
GO:0010334	sesquiterpene synthase activity	molecular_function	8	5	1950	20	31258	0.00661933
GO:0004871	signal transducer activity	molecular_function	4	15	1950	118	31258	0.00669717
GO:0001653	peptide receptor activity	molecular_function	5	4	1950	14	31258	0.00911696
GO:0016298	lipase activity	molecular_function	6	9	1950	58	31258	0.00936024
GO:0005217	intracellular ligand-gated ion channel activity	molecular_function	10	6	1950	31	31258	0.0111836
GO:0004970	ionotropic glutamate receptor activity	molecular_function	7	6	1950	31	31258	0.0111836
GO:0050734	hydroxycinnamoyltransferase activity	molecular_function	7	2	1950	3	31258	0.0111848
GO:0005516	calmodulin binding	molecular_function	5	24	1950	236	31258	0.0128578
GO:0000989	transcription factor activity, transcription factor binding	molecular_function	4	3	1950	9	31258	0.0153195
GO:0004810	tRNA adenylyltransferase activity	molecular_function	8	3	1950	9	31258	0.0153195
GO:0016740	transferase activity	molecular_function	4	21	1950	203	31258	0.0159941
GO:0004872	receptor activity	molecular_function	3	8	1950	53	31258	0.0163005
GO:0030151	molybdenum ion binding	molecular_function	8	5	1950	25	31258	0.0175169
GO:0004672	protein kinase activity	molecular_function	7	38	1950	428	31258	0.0185682
GO:0020037	heme binding	molecular_function	6	17	1950	158	31258	0.0200113
GO:0050378	UDP-glucuronate 4-epimerase activity	molecular_function	7	3	1950	10	31258	0.0208829
GO:0016629	12-oxophytodienoate reductase activity	molecular_function	7	2	1950	4	31258	0.0214452
GO:0047216	inositol 3-alpha-galactosyltransferase activity	molecular_function	8	2	1950	4	31258	0.0214452
GO:0047787	delta4-3-oxosteroid 5beta-reductase activity	molecular_function	8	2	1950	4	31258	0.0214452
GO:0004134	4-alpha-glucanotransferase activity	molecular_function	5	2	1950	4	31258	0.0214452
GO:0046423	allene-oxide cyclase activity	molecular_function	5	2	1950	4	31258	0.0214452
GO:0004180	carboxypeptidase activity	molecular_function	8	2	1950	4	31258	0.0214452
GO:0015293	symporter activity	molecular_function	7	4	1950	18	31258	0.0228441
GO:0031409	pigment binding	molecular_function	4	9	1950	68	31258	0.0249421
GO:0046914	transition metal ion binding	molecular_function	7	9	1950	68	31258	0.0249421
GO:0015035	protein disulfide oxidoreductase activity	molecular_function	7	12	1950	102	31258	0.0250483
GO:0031683	G-protein beta/gamma-subunit complex binding	molecular_function	6	4	1950	19	31258	0.0275413
GO:0000156	phosphorelay response regulator activity	molecular_function	5	4	1950	20	31258	0.0327718
GO:0009979	16:0 monogalactosyldiacylglycerol desaturase activity	molecular_function	7	2	1950	5	31258	0.034273
GO:0004351	glutamate decarboxylase activity	molecular_function	7	2	1950	5	31258	0.034273
GO:0016746	transferase activity, transferring acyl groups	molecular_function	5	7	1950	50	31258	0.0345966
GO:0001664	G-protein coupled receptor binding	molecular_function	6	4	1950	21	31258	0.0385419
GO:0015171	amino acid transmembrane transporter activity	molecular_function	8	10	1950	85	31258	0.0386427
GO:0016168	chlorophyll binding	molecular_function	6	10	1950	86	31258	0.0413828
GO:0019825	oxygen binding	molecular_function	4	7	1950	52	31258	0.0416634
GO:2001070	starch binding	molecular_function	6	3	1950	13	31258	0.0432867
GO:0042578	phosphoric ester hydrolase activity	molecular_function	6	3	1950	13	31258	0.0432867
GO:0047274	galactinol-sucrose galactosyltransferase activity	molecular_function	8	3	1950	13	31258	0.0432867
GO:0005344	oxygen transporter activity	molecular_function	5	2	1950	6	31258	0.0493084
GO:0018685	alkane 1-monooxygenase activity	molecular_function	7	2	1950	6	31258	0.0493084
GO:0004834	tryptophan synthase activity	molecular_function	7	2	1950	6	31258	0.0493084
GO:0052631	sphingolipid delta-8 desaturase activity	molecular_function	6	2	1950	6	31258	0.0493084
GO:0010178	IAA-amino acid conjugate hydrolase activity	molecular_function	6	2	1950	6	31258	0.0493084
GO:0016174	NAD(P)H oxidase activity	molecular_function	7	2	1950	6	31258	0.0493084
				1485
