# Supplementary material for: Transcriptome and de novo analysis of Rosa xanthina f. spontanea in response to cold stress
Source: BMC Plant Biol. 2021 Oct 15;21:472. doi: 10.1186/s12870-021-03246-5 (PMC8518255; doi:10.1186/s12870-021-03246-5)
Supplement: Supplementary file 8 — Additional file 8: Table S8. KEGG enrichment analysis of DEGs at 4°C vs. 23°C in R. xanthina f. spontanea. (XLSX 743 kb) [file 12870_2021_3246_MOESM8_ESM.xlsx]

## Sheet: Sheet1
PathwayEntry	PathwayDefinition	pvalue	Gene_ID	KOEntry	EC	log2FC	regulation	Name	Annotation	T2_1_TPM	T2_2_TPM	T2_3_TPM	T1_1_TPM	T1_2_TPM	T1_3_TPM	T2_mean_TPM	T1_mean_TPM
map00500	Starch and sucrose metabolism	1.35856e-08	TRINITY_DN27007_c0_g1	K05349	EC:3.2.1.21	1.79044	up	RKS1	PREDICTED: putative receptor-like protein kinase At4g00960 [Fragaria vesca subsp. vesca]	27.95	47.78	68.05	11.84	20.21	12.12	47.93	14.72
map00500	Starch and sucrose metabolism	1.35856e-08	TRINITY_DN27007_c0_g5	K05349	EC:3.2.1.21	-1.427	down	RKS1	PREDICTED: G-type lectin S-receptor-like serine/threonine-protein kinase RKS1 [Fragaria vesca subsp. vesca]	0.51	1.77	1.32	3.15	4.31	3.08	1.2	3.51
map00500	Starch and sucrose metabolism	1.35856e-08	TRINITY_DN27007_c0_g7	K05349	EC:3.2.1.21	-3.23758	down	At1g11410	PREDICTED: G-type lectin S-receptor-like serine/threonine-protein kinase RKS1 [Fragaria vesca subsp. vesca]	0.22	0.49	0.3	2.4	4.6	3.47	0.34	3.49
map00500	Starch and sucrose metabolism	1.35856e-08	TRINITY_DN27121_c0_g1	K01051	EC:3.1.1.11	-1.35305	down	-	PREDICTED: uncharacterized protein LOC101301938 [Fragaria vesca subsp. vesca]	49.82	50.87	39.96	128.91	111.11	149.73	46.88	129.92
map00500	Starch and sucrose metabolism	1.35856e-08	TRINITY_DN27198_c0_g3	K01051	EC:3.1.1.11	-2.96742	down	-	PREDICTED: pectinesterase-like [Fragaria vesca subsp. vesca]	0	0.48	0.22	1.94	2.75	1.45	0.23	2.05
map00500	Starch and sucrose metabolism	1.35856e-08	TRINITY_DN27244_c0_g1	K05349	EC:3.2.1.21	-1.20294	down	At1g11410	PREDICTED: G-type lectin S-receptor-like serine/threonine-protein kinase RKS1 [Fragaria vesca subsp. vesca]	2.8	3.38	4.4	11.9	6.55	7.63	3.53	8.69
map00500	Starch and sucrose metabolism	1.35856e-08	TRINITY_DN27251_c1_g6	K01176	EC:3.2.1.1	-2.01862	down	PCMP-H24	PREDICTED: pentatricopeptide repeat-containing protein At4g02750 [Fragaria vesca subsp. vesca]	0.72	0.92	0.95	3.81	3.25	4.48	0.86	3.85
map00500	Starch and sucrose metabolism	1.35856e-08	TRINITY_DN27362_c0_g7	K19891	EC:3.2.1.39	-1.09454	down	At1g11820	PREDICTED: glucan endo-1,3-beta-glucosidase 1 isoform X2 [Fragaria vesca subsp. vesca]	5.43	6.3	3.61	12.47	9.83	13.51	5.11	11.94
map00500	Starch and sucrose metabolism	1.35856e-08	TRINITY_DN27387_c1_g3	K00770	EC:2.4.2.24	-1.27761	down	CSLD2	PREDICTED: cellulose synthase-like protein D3 [Fragaria vesca subsp. vesca]	3.7	5.45	13.77	15.23	27.19	19.93	7.64	20.78
map00500	Starch and sucrose metabolism	1.35856e-08	TRINITY_DN27539_c0_g3	K16055	EC:2.4.1.15 3.1.3.12	1.08389	up	TPS7	PREDICTED: probable alpha,alpha-trehalose-phosphate synthase [UDP-forming] 7 [Fragaria vesca subsp. vesca]	92.68	71.74	61.94	39.77	41.24	37.05	75.45	39.35
map00500	Starch and sucrose metabolism	1.35856e-08	TRINITY_DN27588_c0_g2	K01051	EC:3.1.1.11	-1.49073	down	-	PREDICTED: uncharacterized protein LOC101302363 [Fragaria vesca subsp. vesca]	1.4	0.83	1.12	3.63	3.48	3.15	1.12	3.42
map00500	Starch and sucrose metabolism	1.35856e-08	TRINITY_DN27596_c0_g5	K01176	EC:3.2.1.1	-1.71544	down	At3g51320	PREDICTED: pentatricopeptide repeat-containing protein At3g51320 [Prunus mume]	0.51	0.72	0.2	2.12	1.9	1.1	0.48	1.71
map00500	Starch and sucrose metabolism	1.35856e-08	TRINITY_DN27624_c1_g1	K01176	EC:3.2.1.1	-2.47716	down	PCMP-H33	PREDICTED: pentatricopeptide repeat-containing protein At1g08070 [Fragaria vesca subsp. vesca]	0.59	0.19	0.43	3.73	2.3	1.36	0.4	2.46
map00500	Starch and sucrose metabolism	1.35856e-08	TRINITY_DN27647_c0_g1	K01176	EC:3.2.1.1	-1.57521	down	PCMP-E50	PREDICTED: pentatricopeptide repeat-containing protein At2g37320 [Fragaria vesca subsp. vesca]	2.46	1.03	1.25	7.04	3.83	4.05	1.58	4.97
map00500	Starch and sucrose metabolism	1.35856e-08	TRINITY_DN27656_c0_g1	K01176	EC:3.2.1.1	-1.44116	down	PCMP-H29	PREDICTED: pentatricopeptide repeat-containing protein At2g41080 [Fragaria vesca subsp. vesca]	0.6	0.62	0.79	2.35	2.19	1.45	0.67	2
map00500	Starch and sucrose metabolism	1.35856e-08	TRINITY_DN27656_c0_g3	K01176	EC:3.2.1.1	-1.29617	down	PCMP-H90	PREDICTED: pentatricopeptide repeat-containing protein At5g13270, chloroplastic [Fragaria vesca subsp. vesca]	0.63	0.8	0.6	2.61	2.06	3.26	0.68	2.64
map00500	Starch and sucrose metabolism	1.35856e-08	TRINITY_DN27656_c0_g4	K01176	EC:3.2.1.1	-1.73104	down	PCMP-H90	PREDICTED: pentatricopeptide repeat-containing protein At5g13270, chloroplastic [Fragaria vesca subsp. vesca]	0.41	0.68	0.94	3.03	2.66	1.7	0.68	2.46
map00500	Starch and sucrose metabolism	1.35856e-08	TRINITY_DN27734_c1_g9	K19893	EC:3.2.1.39	1.62083	up	At4g31140	PREDICTED: glucan endo-1,3-beta-glucosidase 8 [Fragaria vesca subsp. vesca]	2.73	2.36	3.81	1.2	0.58	1.35	2.97	1.04
map00500	Starch and sucrose metabolism	1.35856e-08	TRINITY_DN27744_c1_g5	K01177	EC:3.2.1.2	1.54053	up	-	PREDICTED: inactive beta-amylase 4, chloroplastic [Fragaria vesca subsp. vesca]	6.08	6.42	9.11	1.94	2.84	3.72	7.2	2.83
map00500	Starch and sucrose metabolism	1.35856e-08	TRINITY_DN27798_c1_g2	K01176	EC:3.2.1.1	-1.91347	down	PCMP-E43	PREDICTED: putative pentatricopeptide repeat-containing protein At3g47840 [Fragaria vesca subsp. vesca]	0.54	0.49	0.51	2.53	2.47	1.36	0.51	2.12
map00500	Starch and sucrose metabolism	1.35856e-08	TRINITY_DN27824_c1_g5	K00706	EC:2.4.1.34	1.19131	up	CALS2	PREDICTED: callose synthase 2-like isoform X1 [Fragaria vesca subsp. vesca]	33.76	27.96	29.41	13.44	15.29	15.45	30.38	14.73
map00500	Starch and sucrose metabolism	1.35856e-08	TRINITY_DN27824_c1_g8	K00706	EC:2.4.1.34	1.36223	up	CALS5	PREDICTED: callose synthase 5 [Fragaria vesca subsp. vesca]	1.83	2.44	2.55	0.95	0.75	1.2	2.27	0.97
map00500	Starch and sucrose metabolism	1.35856e-08	TRINITY_DN27853_c1_g4	K01188	EC:3.2.1.21	-1.46023	down	AGO16	PREDICTED: protein argonaute 16-like [Fragaria vesca subsp. vesca]	0.58	0.61	0.43	1.43	1.97	1.49	0.54	1.63
map00500	Starch and sucrose metabolism	1.35856e-08	TRINITY_DN27875_c0_g3	K00706	EC:2.4.1.34	-1.07382	down	CALS11	glucan synthase [Rosa rugosa]	3.12	2.51	2.68	5.63	5.55	6.52	2.77	5.9
map00500	Starch and sucrose metabolism	1.35856e-08	TRINITY_DN27938_c0_g1	K00847	EC:2.7.1.4	-2.60577	down	FLN1	PREDICTED: LOW QUALITY PROTEIN: fructokinase-like 1, chloroplastic [Fragaria vesca subsp. vesca]	7.75	7.26	8.78	51.3	55.99	51.37	7.93	52.89
map00500	Starch and sucrose metabolism	1.35856e-08	TRINITY_DN28031_c0_g1	K01176	EC:3.2.1.1	-3.09819	down	PCMP-H21	PREDICTED: pentatricopeptide repeat-containing protein At1g20230 [Fragaria vesca subsp. vesca]	0.4	0.26	0.26	3.31	3.33	1.83	0.31	2.82
map00500	Starch and sucrose metabolism	1.35856e-08	TRINITY_DN28045_c0_g1	K01213	EC:3.2.1.67	2.54361	up	GSVIVT00026920001	PREDICTED: probable polygalacturonase [Fragaria vesca subsp. vesca]	15.26	21.46	9.95	2.89	3.5	1.98	15.56	2.79
map00500	Starch and sucrose metabolism	1.35856e-08	TRINITY_DN28145_c1_g9	K01176	EC:3.2.1.1	1.36733	up	-	PREDICTED: uncharacterized protein LOC101298534 [Fragaria vesca subsp. vesca]	3.95	4.66	3.44	1.49	2.15	1.32	4.02	1.65
map00500	Starch and sucrose metabolism	1.35856e-08	TRINITY_DN28163_c0_g1	K00770	EC:2.4.2.24	1.55328	up	CSLE6	PREDICTED: cellulose synthase-like protein E6 [Fragaria vesca subsp. vesca]	62.41	36.84	66.62	16.29	27.22	20.28	55.29	21.26
map00500	Starch and sucrose metabolism	1.35856e-08	TRINITY_DN28308_c0_g2	K01188	EC:3.2.1.21	-2.08857	down	At3g49720	PREDICTED: uncharacterized protein At3g49720 [Fragaria vesca subsp. vesca]	13.31	11.31	8.54	48.75	47.83	42.92	11.05	46.5
map00500	Starch and sucrose metabolism	1.35856e-08	TRINITY_DN28322_c0_g3	K01176	EC:3.2.1.1	-1.60249	down	EMB2261	PREDICTED: pentatricopeptide repeat-containing protein At3g49170, chloroplastic [Fragaria vesca subsp. vesca]	0.89	1.55	0.52	3.99	2.36	3.38	0.99	3.24
map00500	Starch and sucrose metabolism	1.35856e-08	TRINITY_DN28322_c0_g4	K01176	EC:3.2.1.1	-1.84163	down	EMB2261	PREDICTED: pentatricopeptide repeat-containing protein At3g49170, chloroplastic [Fragaria vesca subsp. vesca]	0.6	1.01	1.1	4.17	2.46	3.97	0.9	3.53
map00500	Starch and sucrose metabolism	1.35856e-08	TRINITY_DN28335_c0_g7	K05350	EC:3.2.1.21	-2.3034	down	XPT	PREDICTED: xylulose 5-phosphate/phosphate translocator, chloroplastic [Fragaria vesca subsp. vesca]	4.84	5.2	3.89	25.6	25.12	24.36	4.64	25.03
map00500	Starch and sucrose metabolism	1.35856e-08	TRINITY_DN28398_c0_g1	K01188	EC:3.2.1.21	1.08765	up	PHYL2.2	PREDICTED: probable VAMP-like protein At1g33475 [Fragaria vesca subsp. vesca]	29.05	25.28	28.77	13.8	11.39	16.1	27.7	13.76
map00500	Starch and sucrose metabolism	1.35856e-08	TRINITY_DN28418_c0_g2	K01176	EC:3.2.1.1	-1.43321	down	EMB175	PREDICTED: pentatricopeptide repeat-containing protein At5g03800, partial [Fragaria vesca subsp. vesca]	4.81	4.64	4.9	15.68	11.89	13.92	4.78	13.83
map00500	Starch and sucrose metabolism	1.35856e-08	TRINITY_DN28452_c0_g8	K01188	EC:3.2.1.21	1.38834	up	AtMg00310	hypothetical protein PRUPE_ppa016553mg [Prunus persica]	1.38	2.06	3.09	0.7	0.71	1.3	2.18	0.9
map00500	Starch and sucrose metabolism	1.35856e-08	TRINITY_DN28565_c1_g4	K01176	EC:3.2.1.1	-1.86909	down	PCMP-H32	PREDICTED: pentatricopeptide repeat-containing protein DOT4, chloroplastic-like [Fragaria vesca subsp. vesca]	0.76	0.81	0.83	3.03	3.79	2.83	0.8	3.22
map00500	Starch and sucrose metabolism	1.35856e-08	TRINITY_DN28633_c0_g1	K00695	EC:2.4.1.13	1.00602	up	-	PREDICTED: TMV resistance protein N-like [Fragaria vesca subsp. vesca]	40.67	34.72	33.36	15.22	15.47	23.12	36.25	17.94
map00500	Starch and sucrose metabolism	1.35856e-08	TRINITY_DN28635_c0_g10	K00770	EC:2.4.2.24	2.38673	up	CSLE6	PREDICTED: cellulose synthase-like protein E1 [Fragaria vesca subsp. vesca]	60.3	55.35	79.03	8.96	19.34	10.47	64.89	12.92
map00500	Starch and sucrose metabolism	1.35856e-08	TRINITY_DN28878_c0_g4	K15920	EC:3.2.1.37	6.16941	up	BXL1	beta xylosidase [Fragaria x ananassa]	54.5	5.84	33.43	0.6	0.52	0.32	31.26	0.48
map00500	Starch and sucrose metabolism	1.35856e-08	TRINITY_DN28901_c0_g9	K05350	EC:3.2.1.21	-1.84279	down	PPT1	PREDICTED: triose phosphate/phosphate translocator, non-green plastid, chloroplastic [Fragaria vesca subsp. vesca]	3.56	3.29	2.52	16.18	8.45	12.02	3.12	12.22
map00500	Starch and sucrose metabolism	1.35856e-08	TRINITY_DN28951_c0_g4	K08679	EC:5.1.3.6	1.01035	up	GAE6	PREDICTED: UDP-glucuronate 4-epimerase 6 [Fragaria vesca subsp. vesca]	147	209.13	125.31	119.51	57.6	82.8	160.48	86.64
map00500	Starch and sucrose metabolism	1.35856e-08	TRINITY_DN28957_c1_g4	K19891	EC:3.2.1.39	-1.56385	down	At1g11820	PREDICTED: carbohydrate-binding X8 domain-containing protein-like [Fragaria vesca subsp. vesca]	0.67	0.66	0.89	1.21	2.54	3.42	0.74	2.39
map00500	Starch and sucrose metabolism	1.35856e-08	TRINITY_DN28996_c0_g1	K00700	EC:2.4.1.18	-1.7454	down	APO2	PREDICTED: APO protein 2, chloroplastic [Fragaria vesca subsp. vesca]	17.63	12.11	16.62	52.37	50.85	54.33	15.45	52.52
map00500	Starch and sucrose metabolism	1.35856e-08	TRINITY_DN28996_c0_g6	K00700	EC:2.4.1.18	-1.70325	down	APO2	PREDICTED: APO protein 2, chloroplastic [Fragaria vesca subsp. vesca]	8.4	6.35	8.11	29.63	24.79	25.21	7.62	26.54
map00500	Starch and sucrose metabolism	1.35856e-08	TRINITY_DN29009_c2_g1	K00705	EC:2.4.1.25	-2.84844	down	DPE2	PREDICTED: 4-alpha-glucanotransferase DPE2 [Fragaria vesca subsp. vesca]	11.25	15.41	12.81	101.87	106.67	95.72	13.16	101.42
map00500	Starch and sucrose metabolism	1.35856e-08	TRINITY_DN29009_c2_g2	K00705	EC:2.4.1.25	-2.57856	down	DPE2	PREDICTED: 4-alpha-glucanotransferase DPE2 [Fragaria vesca subsp. vesca]	12.2	19.45	18.48	112.99	100.73	100.49	16.71	104.74
map00500	Starch and sucrose metabolism	1.35856e-08	TRINITY_DN29012_c1_g10	K01176	EC:3.2.1.1	-2.57643	down	PCMP-E19	PREDICTED: pentatricopeptide repeat-containing protein At2g33680 [Fragaria vesca subsp. vesca]	0.39	0	0.45	2.3	1.13	2.2	0.28	1.88
map00500	Starch and sucrose metabolism	1.35856e-08	TRINITY_DN29012_c1_g6	K01176	EC:3.2.1.1	-1.46105	down	PCMP-E19	PREDICTED: pentatricopeptide repeat-containing protein At2g33680-like [Fragaria vesca subsp. vesca]	1.04	0.91	0.62	3.57	1.77	2.29	0.86	2.54
map00500	Starch and sucrose metabolism	1.35856e-08	TRINITY_DN29012_c1_g7	K08678	EC:4.1.1.35	-3.02072	down	PCMP-H69	PREDICTED: pentatricopeptide repeat-containing protein At2g33680 [Fragaria vesca subsp. vesca]	0.5	0	0.59	2.13	3.64	4.2	0.36	3.32
map00500	Starch and sucrose metabolism	1.35856e-08	TRINITY_DN29083_c0_g1	K01176	EC:3.2.1.1	-1.26205	down	PCMP-H73	PREDICTED: putative pentatricopeptide repeat-containing protein At3g01580, partial [Fragaria vesca subsp. vesca]	1.45	1.19	0.78	2.08	6.54	1.9	1.14	3.51
map00500	Starch and sucrose metabolism	1.35856e-08	TRINITY_DN29088_c0_g1	K01188	EC:3.2.1.21	-1.05943	down	At3g49720	PREDICTED: uncharacterized protein At3g49720-like [Fragaria vesca subsp. vesca]	11.15	10.99	9.99	24.71	26.25	21.91	10.71	24.29
map00500	Starch and sucrose metabolism	1.35856e-08	TRINITY_DN29090_c4_g7	K01087	EC:3.1.3.12	-1.77828	down	TPPD	PREDICTED: probable trehalose-phosphate phosphatase D [Fragaria vesca subsp. vesca]	0.26	1.08	2.45	5.14	3.13	4.53	1.26	4.27
map00500	Starch and sucrose metabolism	1.35856e-08	TRINITY_DN29177_c0_g1	K01176	EC:3.2.1.1	-2.2965	down	CRR21	PREDICTED: pentatricopeptide repeat-containing protein At5g55740, chloroplastic [Fragaria vesca subsp. vesca]	1	1.26	0.58	4.55	5.68	5.11	0.95	5.11
map00500	Starch and sucrose metabolism	1.35856e-08	TRINITY_DN29183_c1_g8	K01176	EC:3.2.1.1	-2.52808	down	PCMP-H51	PREDICTED: pentatricopeptide repeat-containing protein At4g21065-like [Prunus mume]	0.38	0.44	0.14	1.94	2.24	1.86	0.32	2.01
map00500	Starch and sucrose metabolism	1.35856e-08	TRINITY_DN29198_c0_g1	K01176	EC:3.2.1.1	-2.07576	down	PCMP-E76	PREDICTED: pentatricopeptide repeat-containing protein At2g13600 isoform X1 [Fragaria vesca subsp. vesca]	1.14	0.51	0.48	3.5	3.49	3.64	0.71	3.54
map00500	Starch and sucrose metabolism	1.35856e-08	TRINITY_DN29199_c0_g3	K00703	EC:2.4.1.21	2.31532	up	SS2	PREDICTED: granule-bound starch synthase 2, chloroplastic/amyloplastic [Fragaria vesca subsp. vesca]	65.72	133.51	100.82	19.25	26.14	22.92	100.02	22.77
map00500	Starch and sucrose metabolism	1.35856e-08	TRINITY_DN29280_c0_g1	K00695	EC:2.4.1.13	-1.79413	down	-	PREDICTED: TMV resistance protein N-like [Prunus mume]	0.8	2.94	2.71	3.94	12.36	7.61	2.15	7.97
map00500	Starch and sucrose metabolism	1.35856e-08	TRINITY_DN29396_c0_g1	K01213	EC:3.2.1.67	1.82626	up	GEX1	PREDICTED: protein GAMETE EXPRESSED 1-like [Fragaria vesca subsp. vesca]	1.89	3.98	2.05	1.18	2.37	1.9	2.64	1.82
map00500	Starch and sucrose metabolism	1.35856e-08	TRINITY_DN29397_c0_g1	K01176	EC:3.2.1.1	-2.87026	down	PCMP-H12	PREDICTED: pentatricopeptide repeat-containing protein At1g08070-like [Fragaria vesca subsp. vesca]	0.74	0.21	0.52	3.11	3.57	5.13	0.49	3.94
map00500	Starch and sucrose metabolism	1.35856e-08	TRINITY_DN29454_c1_g5	K01835	EC:5.4.2.2	-1.23553	down	PGMP	PREDICTED: phosphoglucomutase, chloroplastic [Fragaria vesca subsp. vesca]	45.42	77.03	48.66	120.33	166.53	139.16	57.04	142.01
map00500	Starch and sucrose metabolism	1.35856e-08	TRINITY_DN29508_c0_g2	K00695	EC:2.4.1.13	2.6515	up	SUS2	PREDICTED: sucrose synthase 2 [Fragaria vesca subsp. vesca]	575.37	279.4	379.98	70.41	62.61	87.6	411.58	73.54
map00500	Starch and sucrose metabolism	1.35856e-08	TRINITY_DN29700_c0_g3	K01051	EC:3.1.1.11	-1.77463	down	RH48	PREDICTED: uncharacterized protein LOC101303349 [Fragaria vesca subsp. vesca]	9.78	8.36	12.62	35.44	38.87	40.97	10.25	38.43
map00500	Starch and sucrose metabolism	1.35856e-08	TRINITY_DN29800_c0_g3	K05349	EC:3.2.1.21	1.04244	up	At1g11305	PREDICTED: G-type lectin S-receptor-like serine/threonine-protein kinase At1g11410 [Fragaria vesca subsp. vesca]	6.8	7.06	7.3	4.86	5.62	2.34	7.05	4.27
map00500	Starch and sucrose metabolism	1.35856e-08	TRINITY_DN29809_c1_g1	K01176	EC:3.2.1.1	-2.28678	down	PCMP-H31	PREDICTED: pentatricopeptide repeat-containing protein At1g08070-like [Fragaria vesca subsp. vesca]	0.38	0.45	0.6	1.48	3.76	2.49	0.48	2.58
map00500	Starch and sucrose metabolism	1.35856e-08	TRINITY_DN29814_c0_g2	K01188	EC:3.2.1.21	-2.19541	down	F26G	PREDICTED: beta-glucosidase 24-like [Fragaria vesca subsp. vesca]	12.68	16.65	9	46.38	74.18	67.72	12.78	62.76
map00500	Starch and sucrose metabolism	1.35856e-08	TRINITY_DN29861_c1_g3	K13648	EC:2.4.1.43	-1.65412	down	GAUT4	PREDICTED: probable galacturonosyltransferase 4 isoform X1 [Fragaria vesca subsp. vesca]	6.16	6.47	8.5	19.92	36.52	19.76	7.04	25.4
map00500	Starch and sucrose metabolism	1.35856e-08	TRINITY_DN29945_c0_g1	K01177	EC:3.2.1.2	2.27739	up	BAM1	PREDICTED: beta-amylase 1, chloroplastic [Fragaria vesca subsp. vesca]	1571.1	1365.59	1318.91	237.52	427.41	296.15	1418.53	320.36
map00500	Starch and sucrose metabolism	1.35856e-08	TRINITY_DN29950_c0_g4	K00700	EC:2.4.1.18	-2.07199	down	SBEI	PREDICTED: 1,4-alpha-glucan-branching enzyme 1, chloroplastic/amyloplastic [Fragaria vesca subsp. vesca]	22.53	32.26	19.82	111.75	116.61	103.4	24.87	110.59
map00500	Starch and sucrose metabolism	1.35856e-08	TRINITY_DN29987_c0_g1	K01176	EC:3.2.1.1	-2.45403	down	PCMP-H74	PREDICTED: pentatricopeptide repeat-containing protein At1g25360 [Pyrus x bretschneideri]	0.83	0.52	0.82	3.3	3.21	4.46	0.72	3.66
map00500	Starch and sucrose metabolism	1.35856e-08	TRINITY_DN30023_c0_g1	K19892	EC:3.2.1.39	-1.62101	down	A6	PREDICTED: probable glucan endo-1,3-beta-glucosidase A6 [Fragaria vesca subsp. vesca]	5.9	4.37	1.58	11.52	11.19	11.06	3.95	11.26
map00500	Starch and sucrose metabolism	1.35856e-08	TRINITY_DN30098_c0_g2	K01176	EC:3.2.1.1	-1.86093	down	PCMP-A3	PREDICTED: pentatricopeptide repeat-containing protein At1g71460, chloroplastic [Fragaria vesca subsp. vesca]	0.83	0.77	0.81	3.37	3.4	2.84	0.8	3.2
map00500	Starch and sucrose metabolism	1.35856e-08	TRINITY_DN30111_c0_g1	K01176	EC:3.2.1.1	-1.73721	down	PCMP-E34	PREDICTED: pentatricopeptide repeat-containing protein At1g28690, mitochondrial [Fragaria vesca subsp. vesca]	0.5	0.56	0.77	1.51	2.4	2.84	0.61	2.25
map00500	Starch and sucrose metabolism	1.35856e-08	TRINITY_DN30111_c0_g3	K01176	EC:3.2.1.1	-3.9146	down	PCMP-H35	PREDICTED: putative pentatricopeptide repeat-containing protein At3g23330 [Fragaria vesca subsp. vesca]	0.17	0.08	0.21	2.38	3.27	2.19	0.15	2.61
map00500	Starch and sucrose metabolism	1.35856e-08	TRINITY_DN30117_c0_g1	K01176	EC:3.2.1.1	-1.07436	down	PCMP-H42	PREDICTED: pentatricopeptide repeat-containing protein At1g11290-like [Fragaria vesca subsp. vesca]	8.93	14.95	11.74	22.66	22.49	20.2	11.87	21.78
map00500	Starch and sucrose metabolism	1.35856e-08	TRINITY_DN30367_c2_g1	K05350	EC:3.2.1.21	-1.3342	down	zntB	PREDICTED: uncharacterized protein LOC101296820 [Fragaria vesca subsp. vesca]	9.46	11.01	15.72	30.59	39.65	31.57	12.06	33.94
map00500	Starch and sucrose metabolism	1.35856e-08	TRINITY_DN30378_c0_g2	K00770	EC:2.4.2.24	-1.04081	down	CSLD3	PREDICTED: cellulose synthase-like protein D3 [Fragaria vesca subsp. vesca]	3.49	8.21	16.18	15.86	26.4	20.38	9.29	20.88
map00500	Starch and sucrose metabolism	1.35856e-08	TRINITY_DN30429_c0_g2	K01176	EC:3.2.1.1	1.4558	up	LECRKS4	PREDICTED: L-type lectin-domain containing receptor kinase S.4-like [Fragaria vesca subsp. vesca]	31.96	31.2	40.16	15.54	15.69	18.65	34.44	16.63
map00500	Starch and sucrose metabolism	1.35856e-08	TRINITY_DN30485_c0_g3	K15920	EC:3.2.1.37	-1.91274	down	Xyl2	PREDICTED: beta-xylosidase/alpha-L-arabinofuranosidase 2-like isoform X1 [Fragaria vesca subsp. vesca]	2.97	0.89	0.38	10.51	3.86	3.19	1.41	5.85
map00500	Starch and sucrose metabolism	1.35856e-08	TRINITY_DN30524_c0_g1	K01051	EC:3.1.1.11	1.19323	up	-	PREDICTED: peptidyl-prolyl cis-trans isomerase CYP95 [Fragaria vesca subsp. vesca]	54.14	42.89	53	21.25	21.64	27.14	50.01	23.34
map00500	Starch and sucrose metabolism	1.35856e-08	TRINITY_DN30532_c0_g6	K13648	EC:2.4.1.43	-4.54647	down	GATL3	PREDICTED: probable galacturonosyltransferase-like 3 [Fragaria vesca subsp. vesca]	1.55	1.4	0.9	42.31	26.33	29.51	1.28	32.72
map00500	Starch and sucrose metabolism	1.35856e-08	TRINITY_DN30546_c0_g1	K00700	EC:2.4.1.18	-2.78029	down	SBE1	PREDICTED: 1,4-alpha-glucan-branching enzyme 1, chloroplastic/amyloplastic-like [Fragaria vesca subsp. vesca]	18.45	20.64	17.87	145.97	162.71	122.55	18.99	143.74
map00500	Starch and sucrose metabolism	1.35856e-08	TRINITY_DN30575_c0_g1	K01188	EC:3.2.1.21	3.41916	up	BGLU12	beta-glucosidase [Rosa hybrid cultivar]	12.84	28.77	67.39	3.65	2.57	5.76	36.33	3.99
map00500	Starch and sucrose metabolism	1.35856e-08	TRINITY_DN30575_c0_g5	K01188	EC:3.2.1.21	-1.44469	down	BGLU40	beta-glucosidase 1 [Fragaria x ananassa]	0.78	1.46	0.29	2.84	3.04	1.55	0.84	2.48
map00500	Starch and sucrose metabolism	1.35856e-08	TRINITY_DN30659_c0_g3	K01177	EC:3.2.1.2	-2.45867	down	BAM2	PREDICTED: beta-amylase 2, chloroplastic [Fragaria vesca subsp. vesca]	9.83	9.85	6.41	61.66	43.92	51.45	8.7	52.34
map00500	Starch and sucrose metabolism	1.35856e-08	TRINITY_DN30791_c0_g1	K00703	EC:2.4.1.21	3.39045	up	WAXY	PREDICTED: granule-bound starch synthase 1, chloroplastic/amyloplastic-like [Fragaria vesca subsp. vesca]	672.62	1130.56	1046.8	109.45	113.88	73.28	949.99	98.87
map00500	Starch and sucrose metabolism	1.35856e-08	TRINITY_DN30819_c0_g5	K01188	EC:3.2.1.21	-1.55642	down	HIUH	PREDICTED: beta-glucosidase 11-like isoform X3 [Pyrus x bretschneideri]	4.75	4.47	2.15	14.9	10.21	9.61	3.79	11.57
map00500	Starch and sucrose metabolism	1.35856e-08	TRINITY_DN30858_c0_g3	K19891	EC:3.2.1.39	1.34195	up	LRR-RLK	PREDICTED: probable leucine-rich repeat receptor-like serine/threonine-protein kinase At3g14840 isoform X1 [Fragaria vesca subsp. vesca]	5.07	3.83	6.62	1.45	2	3.22	5.17	2.22
map00500	Starch and sucrose metabolism	1.35856e-08	TRINITY_DN30875_c1_g3	K00695	EC:2.4.1.13	-1.07911	down	SS	PREDICTED: sucrose synthase [Fragaria vesca subsp. vesca]	8.98	6.85	3.11	16.47	14.68	12.87	6.31	14.67
map00500	Starch and sucrose metabolism	1.35856e-08	TRINITY_DN30911_c1_g1	K01176	EC:3.2.1.1	-2.57445	down	PCMP-E88	PREDICTED: pentatricopeptide repeat-containing protein At2g33680-like [Fragaria vesca subsp. vesca]	0.52	0.64	0.28	3.51	4.28	1.55	0.48	3.11
map00500	Starch and sucrose metabolism	1.35856e-08	TRINITY_DN30911_c1_g9	K01176	EC:3.2.1.1	-1.85717	down	PCMP-H24	PREDICTED: pentatricopeptide repeat-containing protein At2g33680-like [Fragaria vesca subsp. vesca]	0.68	0.93	0.55	3.24	3.28	2	0.72	2.84
map00500	Starch and sucrose metabolism	1.35856e-08	TRINITY_DN30922_c0_g1	K13648	EC:2.4.1.43	1.15615	up	GAUT6	PREDICTED: probable galacturonosyltransferase 6 isoform X2 [Fragaria vesca subsp. vesca]	10.02	10.56	9.28	5.16	5.74	4.36	9.95	5.09
map00500	Starch and sucrose metabolism	1.35856e-08	TRINITY_DN30958_c0_g3	K01188	EC:3.2.1.21	1.60193	up	SFR2	PREDICTED: beta-glucosidase-like SFR2, chloroplastic [Fragaria vesca subsp. vesca]	64.12	65.87	119.08	26.44	35.57	29.08	83.02	30.36
map00500	Starch and sucrose metabolism	1.35856e-08	TRINITY_DN31013_c1_g7	K16055	EC:2.4.1.15 3.1.3.12	-1.79672	down	TPS5	PREDICTED: alpha,alpha-trehalose-phosphate synthase [UDP-forming] 5 [Fragaria vesca subsp. vesca]	5.93	12.36	7.77	37.6	35.3	25.61	8.69	32.84
map00500	Starch and sucrose metabolism	1.35856e-08	TRINITY_DN15100_c0_g1	K01213	EC:3.2.1.67	3.45054	up	At1g48100	PREDICTED: polygalacturonase At1g48100 [Fragaria vesca subsp. vesca]	1.61	17.81	1.61	1.33	0.21	0.48	7.01	0.67
map00500	Starch and sucrose metabolism	1.35856e-08	TRINITY_DN16939_c0_g1	K01188	EC:3.2.1.21	-2.41717	down	-	PREDICTED: vicianin hydrolase-like [Fragaria vesca subsp. vesca]	1.07	1.89	0.05	10.79	3	3.58	1	5.79
map00500	Starch and sucrose metabolism	1.35856e-08	TRINITY_DN17367_c0_g2	K01176	EC:3.2.1.1	-3.41048	down	PCMP-E74	PREDICTED: pentatricopeptide repeat-containing protein At2g04860 [Fragaria vesca subsp. vesca]	0.14	0.4	0.12	1.24	3.3	3.3	0.22	2.61
map00500	Starch and sucrose metabolism	1.35856e-08	TRINITY_DN17574_c0_g1	K01051	EC:3.1.1.11	-3.36938	down	PME7	PREDICTED: pectinesterase-like [Fragaria vesca subsp. vesca]	1.26	0.59	0.66	5.41	12.75	10.49	0.84	9.55
map00500	Starch and sucrose metabolism	1.35856e-08	TRINITY_DN18394_c0_g1	K15920	EC:3.2.1.37	-1.69468	down	BXL2	PREDICTED: probable beta-D-xylosidase 2 [Fragaria vesca subsp. vesca]	0.46	0.85	0.55	3.63	1.36	1.57	0.62	2.19
map00500	Starch and sucrose metabolism	1.35856e-08	TRINITY_DN18474_c0_g2	K19891	EC:3.2.1.39	-1.61304	down	At1g66250	PREDICTED: glucan endo-1,3-beta-glucosidase 2 [Fragaria vesca subsp. vesca]	0.33	0.36	0.84	2.08	1.99	1.11	0.51	1.73
map00500	Starch and sucrose metabolism	1.35856e-08	TRINITY_DN18700_c0_g2	K00770	EC:2.4.2.24	-2.50452	down	CSLH2	PREDICTED: cellulose synthase-like protein H1 isoform X1 [Fragaria vesca subsp. vesca]	0.7	0.16	0.14	1.56	2.48	2.2	0.33	2.08
map00500	Starch and sucrose metabolism	1.35856e-08	TRINITY_DN18943_c0_g4	K01188	EC:3.2.1.21	1.45458	up	AtMg00310	PREDICTED: uncharacterized protein LOC105352685 [Fragaria vesca subsp. vesca]	1.39	2.25	0.63	0.36	0.66	0.67	1.42	0.56
map00500	Starch and sucrose metabolism	1.35856e-08	TRINITY_DN19234_c0_g2	K01213	EC:3.2.1.67	3.96097	up	GEX1	PREDICTED: protein GAMETE EXPRESSED 1 [Fragaria vesca subsp. vesca]	4.84	0.29	1.9	0.14	0.28	0.08	2.34	0.17
map00500	Starch and sucrose metabolism	1.35856e-08	TRINITY_DN19492_c0_g1	K00847	EC:2.7.1.4	-1.29236	down	At1g66430	hypothetical protein PRUPE_ppa007069mg [Prunus persica]	12.27	14.89	14.68	37.75	36.46	37.73	13.95	37.31
map00500	Starch and sucrose metabolism	1.35856e-08	TRINITY_DN19525_c0_g1	K01184	EC:3.2.1.15	-2.16581	down	RL6	PREDICTED: protein RADIALIS-like 5 [Fragaria vesca subsp. vesca]	0.27	1.05	1.4	4.29	5.21	3.78	0.91	4.43
map00500	Starch and sucrose metabolism	1.35856e-08	TRINITY_DN19971_c0_g1	K01051	EC:3.1.1.11	-2.10572	down	-	PREDICTED: pectinesterase [Fragaria vesca subsp. vesca]	2.44	2.11	0.78	10.88	3.66	10.49	1.78	8.34
map00500	Starch and sucrose metabolism	1.35856e-08	TRINITY_DN20100_c0_g1	K01184	EC:3.2.1.15	-1.32578	down	RL6	PREDICTED: protein RADIALIS-like 3 [Fragaria vesca subsp. vesca]	2.19	2.54	2.79	5.88	7.47	6.96	2.51	6.77
map00500	Starch and sucrose metabolism	1.35856e-08	TRINITY_DN20426_c0_g4	K01176	EC:3.2.1.1	-2.92719	down	PCMP-E3	PREDICTED: putative pentatricopeptide repeat-containing protein At1g03510 [Fragaria vesca subsp. vesca]	0.37	1.46	0.33	5.6	6.89	5.15	0.72	5.88
map00500	Starch and sucrose metabolism	1.35856e-08	TRINITY_DN20495_c0_g1	K00694	EC:2.4.1.12	-3.86605	down	KINB2	PREDICTED: SNF1-related protein kinase regulatory subunit beta-2-like [Fragaria vesca subsp. vesca]	0.59	1.01	0.3	10.96	10.13	9.68	0.63	10.26
map00500	Starch and sucrose metabolism	1.35856e-08	TRINITY_DN20544_c0_g2	K01176	EC:3.2.1.1	-3.68712	down	PCMP-H26	PREDICTED: pentatricopeptide repeat-containing protein At2g02980 [Fragaria vesca subsp. vesca]	0.15	0.28	0.34	3.27	4.35	3.46	0.26	3.69
map00500	Starch and sucrose metabolism	1.35856e-08	TRINITY_DN20996_c0_g1	K15920	EC:3.2.1.37	-1.73398	down	BXL5	PREDICTED: probable beta-D-xylosidase 5 [Fragaria vesca subsp. vesca]	0.87	3.07	0.31	5.25	5.41	4.69	1.42	5.12
map00500	Starch and sucrose metabolism	1.35856e-08	TRINITY_DN21014_c0_g1	K01176	EC:3.2.1.1	-2.12984	down	PCMP-E44	PREDICTED: pentatricopeptide repeat-containing protein At2g36730 [Fragaria vesca subsp. vesca]	0.33	0.74	0.23	2.4	1.81	1.95	0.43	2.05
map00500	Starch and sucrose metabolism	1.35856e-08	TRINITY_DN21052_c0_g4	K01176	EC:3.2.1.1	-1.85755	down	PCMP-H22	PREDICTED: putative pentatricopeptide repeat-containing protein At1g68930 [Fragaria vesca subsp. vesca]	0.7	0.49	0.25	2.14	1.77	1.81	0.48	1.91
map00500	Starch and sucrose metabolism	1.35856e-08	TRINITY_DN21162_c0_g1	K01184	EC:3.2.1.15	-2.43376	down	DIVARICATA	putative MYB transcription factor [Rosa hybrid cultivar]	1.98	1.63	1.19	10.73	7.05	10.54	1.6	9.44
map00500	Starch and sucrose metabolism	1.35856e-08	TRINITY_DN21629_c0_g1	K01176	EC:3.2.1.1	-1.80254	down	PCMP-E54	PREDICTED: pentatricopeptide repeat-containing protein At1g26900, mitochondrial [Fragaria vesca subsp. vesca]	0.19	0.74	0.87	2.58	2.67	1.66	0.6	2.3
map00500	Starch and sucrose metabolism	1.35856e-08	TRINITY_DN21755_c0_g5	K01176	EC:3.2.1.1	-2.40718	down	PCMP-H24	PREDICTED: pentatricopeptide repeat-containing protein At1g14470 [Fragaria vesca subsp. vesca]	0.51	0.42	0.3	3.15	0.84	3.03	0.41	2.34
map00500	Starch and sucrose metabolism	1.35856e-08	TRINITY_DN21783_c0_g1	K01176	EC:3.2.1.1	-2.72811	down	PCMP-H3	PREDICTED: pentatricopeptide repeat-containing protein At4g14820-like [Fragaria vesca subsp. vesca]	0.64	0.8	0.75	5.11	5.66	5.26	0.73	5.34
map00500	Starch and sucrose metabolism	1.35856e-08	TRINITY_DN21928_c0_g1	K01176	EC:3.2.1.1	-2.48126	down	PCMP-H34	PREDICTED: pentatricopeptide repeat-containing protein At3g26782, mitochondrial [Fragaria vesca subsp. vesca]	0.22	0.21	0.51	1.63	2.81	1.52	0.31	1.99
map00500	Starch and sucrose metabolism	1.35856e-08	TRINITY_DN22233_c0_g1	K01176	EC:3.2.1.1	-1.45179	down	EMB2744	PREDICTED: pentatricopeptide repeat-containing protein At5g39680 [Fragaria vesca subsp. vesca]	0.3	0.58	0.84	1.56	2.17	1.44	0.57	1.72
map00500	Starch and sucrose metabolism	1.35856e-08	TRINITY_DN22367_c1_g5	K01188	EC:3.2.1.21	1.97115	up	-	PREDICTED: uncharacterized protein LOC108867152 [Pyrus x bretschneideri]	3.12	2.45	3.12	0.92	0.47	1.06	2.9	0.82
map00500	Starch and sucrose metabolism	1.35856e-08	TRINITY_DN22499_c0_g1	K01051	EC:3.1.1.11	1.12947	up	-	PREDICTED: 21 kDa protein-like [Fragaria vesca subsp. vesca]	8.82	11.69	9.29	4.02	4.54	6.69	9.93	5.08
map00500	Starch and sucrose metabolism	1.35856e-08	TRINITY_DN22801_c0_g4	K01176	EC:3.2.1.1	-2.38255	down	PCMP-E61	PREDICTED: putative pentatricopeptide repeat-containing protein At3g23330 [Malus domestica]	0.13	0.54	0.37	2.38	1.11	2.42	0.35	1.97
map00500	Starch and sucrose metabolism	1.35856e-08	TRINITY_DN22816_c0_g1	K13648	EC:2.4.1.43	-1.3984	down	GATL1	PREDICTED: probable galacturonosyltransferase-like 1 [Fragaria vesca subsp. vesca]	5.34	11.57	6.84	19.19	16.49	32.75	7.92	22.81
map00500	Starch and sucrose metabolism	1.35856e-08	TRINITY_DN23016_c0_g1	K13648	EC:2.4.1.43	-2.12673	down	GATL10	PREDICTED: probable galacturonosyltransferase-like 10 [Fragaria vesca subsp. vesca]	9.32	6.64	4.69	16.66	45.47	37.26	6.88	33.13
map00500	Starch and sucrose metabolism	1.35856e-08	TRINITY_DN23040_c0_g3	K01176	EC:3.2.1.1	-1.68858	down	LECRK72	PREDICTED: probable L-type lectin-domain containing receptor kinase VII.2 [Fragaria vesca subsp. vesca]	0.62	5.82	1.47	5.73	8.89	12.93	2.64	9.18
map00500	Starch and sucrose metabolism	1.35856e-08	TRINITY_DN23056_c0_g1	K01188	EC:3.2.1.21	1.23349	up	GLIP5	PREDICTED: GDSL esterase/lipase 4-like [Fragaria vesca subsp. vesca]	4.26	9.37	8.65	5.61	3.3	4.13	7.43	4.35
map00500	Starch and sucrose metabolism	1.35856e-08	TRINITY_DN23059_c0_g1	K01176	EC:3.2.1.1	-1.72798	down	PCMP-H87	PREDICTED: pentatricopeptide repeat-containing protein At3g24000, mitochondrial [Malus domestica]	0.66	0.44	0.84	2.55	2.39	2.15	0.65	2.36
map00500	Starch and sucrose metabolism	1.35856e-08	TRINITY_DN23124_c0_g1	K19893	EC:3.2.1.39	1.79071	up	At1g64760	PREDICTED: glucan endo-1,3-beta-glucosidase 8-like [Fragaria vesca subsp. vesca]	55.29	59.76	35.6	11.69	24.65	10.9	50.22	15.75
map00500	Starch and sucrose metabolism	1.35856e-08	TRINITY_DN23491_c1_g1	K01179	EC:3.2.1.4	-2.83114	down	At1g19940	PREDICTED: endoglucanase 10-like [Fragaria vesca subsp. vesca]	3.91	4.52	1.91	34.77	19.39	26.13	3.45	26.76
map00500	Starch and sucrose metabolism	1.35856e-08	TRINITY_DN23596_c0_g1	K01176	EC:3.2.1.1	-2.73784	down	PCMP-E80	PREDICTED: pentatricopeptide repeat-containing protein At3g28660-like [Fragaria vesca subsp. vesca]	0.45	0.17	0.15	2.18	1.18	2.3	0.26	1.89
map00500	Starch and sucrose metabolism	1.35856e-08	TRINITY_DN23657_c0_g2	K01176	EC:3.2.1.1	-2.48281	down	At3g51320	hypothetical protein PRUPE_ppa004024mg [Prunus persica]	0.21	0.77	0.25	2.45	2.92	2.12	0.41	2.5
map00500	Starch and sucrose metabolism	1.35856e-08	TRINITY_DN23743_c0_g1	K01051	EC:3.1.1.11	-5.19556	down	PME53	PREDICTED: probable pectinesterase 53 [Fragaria vesca subsp. vesca]	0.22	0.22	0.16	12.26	3.87	8.29	0.2	8.14
map00500	Starch and sucrose metabolism	1.35856e-08	TRINITY_DN23762_c0_g1	K01187	EC:3.2.1.20	1.42448	up	XYL1	PREDICTED: alpha-xylosidase 1 [Fragaria vesca subsp. vesca]	59.24	48.19	38.8	36.07	7.47	15.94	48.74	19.83
map00500	Starch and sucrose metabolism	1.35856e-08	TRINITY_DN23833_c0_g1	K01176	EC:3.2.1.1	-1.85235	down	PCMP-H80	PREDICTED: pentatricopeptide repeat-containing protein At3g56550 [Fragaria vesca subsp. vesca]	0.63	0.62	0.39	2.24	1.97	2.26	0.55	2.16
map00500	Starch and sucrose metabolism	1.35856e-08	TRINITY_DN23833_c0_g2	K01176	EC:3.2.1.1	-1.74566	down	PCMP-H80	PREDICTED: pentatricopeptide repeat-containing protein At3g56550 [Fragaria vesca subsp. vesca]	0.8	1.13	1.26	4.16	2.78	4.66	1.06	3.87
map00500	Starch and sucrose metabolism	1.35856e-08	TRINITY_DN24310_c0_g1	K05350	EC:3.2.1.21	-5.1889	down	GPT1	PREDICTED: glucose-6-phosphate/phosphate translocator 1, chloroplastic [Fragaria vesca subsp. vesca]	0.6	0.53	0.77	25.59	38.77	13.76	0.63	26.04
map00500	Starch and sucrose metabolism	1.35856e-08	TRINITY_DN24317_c0_g1	K01810	EC:5.3.1.9	-2.73377	down	OSB3	PREDICTED: protein OSB3, chloroplastic/mitochondrial-like isoform X1 [Fragaria vesca subsp. vesca]	0.85	0.83	1.47	7.04	7.14	6.77	1.05	6.98
map00500	Starch and sucrose metabolism	1.35856e-08	TRINITY_DN24367_c0_g1	K01176	EC:3.2.1.1	-1.35703	down	PCMP-H12	PREDICTED: pentatricopeptide repeat-containing protein At1g08070-like [Fragaria vesca subsp. vesca]	1.98	2.04	1.77	5.32	5.78	5.17	1.93	5.42
map00500	Starch and sucrose metabolism	1.35856e-08	TRINITY_DN24655_c1_g1	K01176	EC:3.2.1.1	-1.71575	down	PCMP-E42	PREDICTED: pentatricopeptide repeat-containing protein At1g50270 [Fragaria vesca subsp. vesca]	0.4	1.12	0.43	2.25	1.25	3.48	0.65	2.33
map00500	Starch and sucrose metabolism	1.35856e-08	TRINITY_DN24856_c0_g1	K13648	EC:2.4.1.43	1.16691	up	GAUT10	PREDICTED: probable galacturonosyltransferase 10 [Fragaria vesca subsp. vesca]	14.71	12.2	13.27	6.46	6.16	7.04	13.39	6.55
map00500	Starch and sucrose metabolism	1.35856e-08	TRINITY_DN24877_c0_g1	K01176	EC:3.2.1.1	-2.06854	down	PCMP-H24	PREDICTED: pentatricopeptide repeat-containing protein At5g04780-like [Juglans regia]	0.68	0.33	0.39	2	2.67	1.8	0.47	2.16
map00500	Starch and sucrose metabolism	1.35856e-08	TRINITY_DN24877_c0_g4	K01176	EC:3.2.1.1	-2.07538	down	PCMP-E19	PREDICTED: pentatricopeptide repeat-containing protein At5g04780-like [Prunus mume]	0.65	0.14	0.25	2.08	1.88	0.86	0.35	1.61
map00500	Starch and sucrose metabolism	1.35856e-08	TRINITY_DN24877_c0_g6	K01176	EC:3.2.1.1	-1.7359	down	DOT4	PREDICTED: pentatricopeptide repeat-containing protein DOT4, chloroplastic isoform X1 [Fragaria vesca subsp. vesca]	0.4	0.45	0.66	1.51	1.87	2.19	0.5	1.86
map00500	Starch and sucrose metabolism	1.35856e-08	TRINITY_DN24877_c0_g7	K01176	EC:3.2.1.1	-3.77757	down	DOT4	PREDICTED: pentatricopeptide repeat-containing protein DOT4, chloroplastic isoform X1 [Fragaria vesca subsp. vesca]	0	0.46	0.14	3.53	1.88	3.75	0.2	3.05
map00500	Starch and sucrose metabolism	1.35856e-08	TRINITY_DN24892_c0_g1	K01087	EC:3.1.3.12	1.93766	up	TPPJ	PREDICTED: probable trehalose-phosphate phosphatase J [Fragaria vesca subsp. vesca]	24.9	17.6	14.46	2.95	9.95	3.93	18.99	5.61
map00500	Starch and sucrose metabolism	1.35856e-08	TRINITY_DN24937_c0_g1	K13648	EC:2.4.1.43	-1.27602	down	GAUT9	PREDICTED: probable galacturonosyltransferase 9 [Fragaria vesca subsp. vesca]	1.69	3.65	2.42	8.25	6.32	5.88	2.59	6.82
map00500	Starch and sucrose metabolism	1.35856e-08	TRINITY_DN25004_c0_g7	K01176	EC:3.2.1.1	-2.51521	down	PCMP-E99	PREDICTED: pentatricopeptide repeat-containing protein At2g13600-like [Malus domestica]	0.43	0.46	0.41	2.17	3.92	2.15	0.43	2.75
map00500	Starch and sucrose metabolism	1.35856e-08	TRINITY_DN25007_c0_g3	K00975	EC:2.7.7.27	-3.32283	down	AGPS1	PREDICTED: LOW QUALITY PROTEIN: glucose-1-phosphate adenylyltransferase large subunit 1-like [Fragaria vesca subsp. vesca]	3.97	5.3	5.1	41.91	80.91	33.1	4.79	51.97
map00500	Starch and sucrose metabolism	1.35856e-08	TRINITY_DN25117_c0_g1	K01051	EC:3.1.1.11	-1.37213	down	PME31	PREDICTED: pectinesterase 31 [Fragaria vesca subsp. vesca]	13.28	11.12	10.75	28.54	38.59	32.53	11.72	33.22
map00500	Starch and sucrose metabolism	1.35856e-08	TRINITY_DN25205_c0_g1	K01188	EC:3.2.1.21	-2.27528	down	BGLU41	PREDICTED: putative beta-glucosidase 41 [Fragaria vesca subsp. vesca]	1.53	3.31	3.23	10.43	13.09	10.48	2.69	11.33
map00500	Starch and sucrose metabolism	1.35856e-08	TRINITY_DN25272_c0_g2	K01176	EC:3.2.1.1	-3.1983	down	PCMP-H73	PREDICTED: pentatricopeptide repeat-containing protein At1g15510, chloroplastic [Fragaria vesca subsp. vesca]	0.47	0.49	0.93	6.6	6.32	6.27	0.63	6.4
map00500	Starch and sucrose metabolism	1.35856e-08	TRINITY_DN25424_c0_g1	K01176	EC:3.2.1.1	-1.79032	down	PCMP-E46	PREDICTED: putative pentatricopeptide repeat-containing protein At3g25970 [Fragaria vesca subsp. vesca]	0.4	0.74	0.64	1.94	2.7	2.12	0.59	2.25
map00500	Starch and sucrose metabolism	1.35856e-08	TRINITY_DN25466_c0_g5	K00699	EC:2.4.1.17	-2.55446	down	UGT76F1	PREDICTED: UDP-glycosyltransferase 76F1-like [Fragaria vesca subsp. vesca]	0.39	0.27	0.1	2.35	1.12	1.4	0.25	1.62
map00500	Starch and sucrose metabolism	1.35856e-08	TRINITY_DN25566_c0_g1	K19891	EC:3.2.1.39	-1.14737	down	VIT_06s0061g00120	PREDICTED: glucan endo-1,3-beta-glucosidase-like [Fragaria vesca subsp. vesca]	7.24	3.75	6.28	23.8	5.71	12.08	5.76	13.86
map00500	Starch and sucrose metabolism	1.35856e-08	TRINITY_DN25834_c0_g1	K00012	EC:1.1.1.22	-1.28029	down	UGD2	PREDICTED: UDP-glucose 6-dehydrogenase 2 [Fragaria vesca subsp. vesca]	22.71	20.22	14.94	59.69	47	47.23	19.29	51.31
map00500	Starch and sucrose metabolism	1.35856e-08	TRINITY_DN25834_c0_g2	K00012	EC:1.1.1.22	-1.46712	down	UGD1	PREDICTED: UDP-glucose 6-dehydrogenase 1-like [Fragaria vesca subsp. vesca]	4.72	5.1	2.97	15.16	11.26	12.25	4.26	12.89
map00500	Starch and sucrose metabolism	1.35856e-08	TRINITY_DN25834_c0_g3	K00012	EC:1.1.1.22	-2.19215	down	UGD5	PREDICTED: UDP-glucose 6-dehydrogenase 5 [Fragaria vesca subsp. vesca]	2.9	3.87	2.1	12.31	17.36	14.23	2.96	14.63
map00500	Starch and sucrose metabolism	1.35856e-08	TRINITY_DN26075_c0_g1	K00770	EC:2.4.2.24	1.41264	up	ORP1C	PREDICTED: oxysterol-binding protein-related protein 1C-like [Fragaria vesca subsp. vesca]	34.4	38.95	30.85	12.94	15.95	16.37	34.73	15.09
map00500	Starch and sucrose metabolism	1.35856e-08	TRINITY_DN26142_c0_g2	K00703	EC:2.4.1.21	1.24938	up	-	PREDICTED: starch synthase 1, chloroplastic/amyloplastic [Fragaria vesca subsp. vesca]	295.73	364.71	394.96	158.28	211.1	136.31	351.8	168.56
map00500	Starch and sucrose metabolism	1.35856e-08	TRINITY_DN26147_c0_g2	K01176	EC:3.2.1.1	-2.1879	down	PCMP-H12	PREDICTED: pentatricopeptide repeat-containing protein At1g08070-like [Fragaria vesca subsp. vesca]	1.08	1.17	1.34	6.43	6.41	5.12	1.2	5.99
map00500	Starch and sucrose metabolism	1.35856e-08	TRINITY_DN26177_c1_g1	K01176	EC:3.2.1.1	-2.16489	down	PCMP-E7	PREDICTED: putative pentatricopeptide repeat-containing protein At3g11460 [Fragaria vesca subsp. vesca]	0.52	0.45	0.4	2.79	1.72	2.18	0.46	2.23
map00500	Starch and sucrose metabolism	1.35856e-08	TRINITY_DN26183_c0_g2	K00695	EC:2.4.1.13	1.009	up	-	PREDICTED: TMV resistance protein N-like [Fragaria vesca subsp. vesca]	8.95	13.39	7.88	3.53	6.45	6.24	10.07	5.41
map00500	Starch and sucrose metabolism	1.35856e-08	TRINITY_DN26183_c0_g8	K00695	EC:2.4.1.13	-1.64747	down	At4g11170	PREDICTED: TMV resistance protein N-like [Fragaria vesca subsp. vesca]	3.21	3.16	9.49	8.39	29.14	12.26	5.29	16.6
map00500	Starch and sucrose metabolism	1.35856e-08	TRINITY_DN26273_c0_g1	K00770	EC:2.4.2.24	-1.75788	down	ORP2A	PREDICTED: oxysterol-binding protein-related protein 2A isoform X1 [Fragaria vesca subsp. vesca]	3.68	3.03	2.41	11.21	12.29	10.68	3.04	11.39
map00500	Starch and sucrose metabolism	1.35856e-08	TRINITY_DN26342_c0_g1	K00847	EC:2.7.1.4	-2.17025	down	FLN2	PREDICTED: fructokinase-like 2, chloroplastic [Fragaria vesca subsp. vesca]	4.01	3.41	2.71	16.11	20.23	13.75	3.38	16.7
map00500	Starch and sucrose metabolism	1.35856e-08	TRINITY_DN26375_c1_g5	K01176	EC:3.2.1.1	-1.88554	down	PCMP-H51	PREDICTED: pentatricopeptide repeat-containing protein At5g66520 [Fragaria vesca subsp. vesca]	0.56	0.31	0.35	0.96	1.87	2.13	0.41	1.65
map00500	Starch and sucrose metabolism	1.35856e-08	TRINITY_DN26486_c0_g4	K01176	EC:3.2.1.1	-3.49882	down	PCMP-E87	PREDICTED: putative pentatricopeptide repeat-containing protein At3g01580 [Malus domestica]	0.53	0.13	0.12	4.01	3.71	1.94	0.26	3.22
map00500	Starch and sucrose metabolism	1.35856e-08	TRINITY_DN26486_c0_g8	K01176	EC:3.2.1.1	-1.01828	down	DYW9	PREDICTED: pentatricopeptide repeat-containing protein At4g30700 [Fragaria vesca subsp. vesca]	0.85	0.83	0.97	1.83	2.08	1.96	0.88	1.96
map00500	Starch and sucrose metabolism	1.35856e-08	TRINITY_DN26561_c0_g4	K01184	EC:3.2.1.15	-2.38434	down	GSVIVT00026920001	PREDICTED: probable polygalacturonase isoform X1 [Fragaria vesca subsp. vesca]	1.71	4.68	2.31	22.61	11.97	14.62	2.9	16.4
map00500	Starch and sucrose metabolism	1.35856e-08	TRINITY_DN26658_c0_g4	K01051	EC:3.1.1.11	-1.00892	down	PME45	PREDICTED: putative pectinesterase/pectinesterase inhibitor 45 [Fragaria vesca subsp. vesca]	0.73	0.45	0.72	1.6	1.16	1.45	0.63	1.4
map00500	Starch and sucrose metabolism	1.35856e-08	TRINITY_DN26704_c0_g1	K19891	EC:3.2.1.39	-1.78606	down	At2g27500	PREDICTED: glucan endo-1,3-beta-glucosidase 14 [Fragaria vesca subsp. vesca]	14.49	11.39	15.87	48.55	47.64	61.99	13.92	52.73
map00500	Starch and sucrose metabolism	1.35856e-08	TRINITY_DN26706_c0_g1	K01176	EC:3.2.1.1	-2.10122	down	PCMP-E49	PREDICTED: pentatricopeptide repeat-containing protein At2g37310 [Fragaria vesca subsp. vesca]	0.74	0.77	0.56	3.15	3.67	2.94	0.69	3.25
map00500	Starch and sucrose metabolism	1.35856e-08	TRINITY_DN26716_c0_g1	K01213	EC:3.2.1.67	-1.64771	down	At1g80170	PREDICTED: probable polygalacturonase At1g80170 [Fragaria vesca subsp. vesca]	1.41	0.94	0.45	3.53	2.5	3.53	0.93	3.19
map00500	Starch and sucrose metabolism	1.35856e-08	TRINITY_DN26722_c0_g2	K01176	EC:3.2.1.1	-1.91685	down	PCMP-E64	PREDICTED: putative pentatricopeptide repeat-containing protein At1g56570 [Fragaria vesca subsp. vesca]	0.49	0.51	0.41	1.91	2.69	1.27	0.47	1.96
map00500	Starch and sucrose metabolism	1.35856e-08	TRINITY_DN26728_c2_g4	K01176	EC:3.2.1.1	-1.09446	down	PCMP-H91	PREDICTED: pentatricopeptide repeat-containing protein At5g15340, mitochondrial [Fragaria vesca subsp. vesca]	1.09	0.82	0.7	2.66	1.98	1.46	0.87	2.03
map00500	Starch and sucrose metabolism	1.35856e-08	TRINITY_DN26738_c0_g1	K00847	EC:2.7.1.4	-1.56911	down	-	PREDICTED: uncharacterized protein C167.05 [Fragaria vesca subsp. vesca]	11.5	12.87	10.73	33.57	31.01	45.42	11.7	36.67
map00500	Starch and sucrose metabolism	1.35856e-08	TRINITY_DN26902_c0_g1	K01176	EC:3.2.1.1	-1.2968	down	PCMP-H42	PREDICTED: pentatricopeptide repeat-containing protein At3g24000, mitochondrial [Fragaria vesca subsp. vesca]	0.44	0.66	0.72	1.58	2.04	1.31	0.61	1.64
map00500	Starch and sucrose metabolism	1.35856e-08	TRINITY_DN26922_c0_g1	K01176	EC:3.2.1.1	-2.4269	down	PCMP-H37	PREDICTED: pentatricopeptide repeat-containing protein At2g01510, mitochondrial [Fragaria vesca subsp. vesca]	0.28	0.84	0.76	3.29	2.67	4.56	0.63	3.51
map00500	Starch and sucrose metabolism	1.35856e-08	TRINITY_DN26922_c0_g2	K01176	EC:3.2.1.1	-1.67268	down	PCMP-H40	PREDICTED: pentatricopeptide repeat-containing protein At1g11290 [Fragaria vesca subsp. vesca]	1.14	0.81	1.37	4.76	3.51	3.39	1.11	3.89
map00500	Starch and sucrose metabolism	1.35856e-08	TRINITY_DN31131_c0_g1	K01176	EC:3.2.1.1	-1.78719	down	PCMP-H12	PREDICTED: pentatricopeptide repeat-containing protein At2g01510, mitochondrial-like [Fragaria vesca subsp. vesca]	0.52	0.43	0.78	1.84	2.92	1.86	0.58	2.21
map00500	Starch and sucrose metabolism	1.35856e-08	TRINITY_DN31131_c0_g6	K01176	EC:3.2.1.1	-2.25609	down	PCMP-E82	PREDICTED: pentatricopeptide repeat-containing protein At2g01510, mitochondrial-like [Fragaria vesca subsp. vesca]	0.53	0.34	0.72	2.51	2.85	3.04	0.53	2.8
map00500	Starch and sucrose metabolism	1.35856e-08	TRINITY_DN31189_c0_g5	K01188	EC:3.2.1.21	1.20049	up	At1g65750	PREDICTED: uncharacterized protein LOC103936764 [Pyrus x bretschneideri]	1.42	1.56	2.69	0.28	1.08	1.37	1.89	0.91
map00500	Starch and sucrose metabolism	1.35856e-08	TRINITY_DN31261_c0_g1	K01176	EC:3.2.1.1	1.49678	up	PCMP-H52	PREDICTED: pentatricopeptide repeat-containing protein At1g08070-like [Fragaria vesca subsp. vesca]	18.36	13.18	16.47	5.35	6.04	6.32	16	5.9
map00500	Starch and sucrose metabolism	1.35856e-08	TRINITY_DN31289_c0_g4	K13648	EC:2.4.1.43	-1.81644	down	GAUT4	PREDICTED: probable galacturonosyltransferase 4 isoform X1 [Fragaria vesca subsp. vesca]	8.39	9.45	10.58	23.79	57.32	27.29	9.47	36.13
map00500	Starch and sucrose metabolism	1.35856e-08	TRINITY_DN31293_c0_g2	K01176	EC:3.2.1.1	-1.92813	down	PCMP-H51	PREDICTED: LOW QUALITY PROTEIN: pentatricopeptide repeat-containing protein At1g59720, mitochondrial [Fragaria vesca subsp. vesca]	1.82	2.02	0.94	7.92	16.27	7.06	1.59	10.42
map00500	Starch and sucrose metabolism	1.35856e-08	TRINITY_DN31323_c0_g1	K01176	EC:3.2.1.1	3.91951	up	LECRK81	PREDICTED: probable L-type lectin-domain containing receptor kinase S.7 [Fragaria vesca subsp. vesca]	166.71	309.08	516.45	24.6	23.18	24.09	330.75	23.96
map00500	Starch and sucrose metabolism	1.35856e-08	TRINITY_DN31338_c0_g6	K01176	EC:3.2.1.1	-2.32481	down	PCMP-H74	PREDICTED: pentatricopeptide repeat-containing protein At1g25360 [Fragaria vesca subsp. vesca]	0.89	1.03	0.15	3.81	4.2	2.84	0.69	3.62
map00500	Starch and sucrose metabolism	1.35856e-08	TRINITY_DN31343_c0_g1	K00770	EC:2.4.2.24	2.01873	up	CSLE1	PREDICTED: cellulose synthase-like protein E1 [Fragaria vesca subsp. vesca]	42.64	39.25	53.82	7.22	20.33	8.69	45.24	12.08
map00500	Starch and sucrose metabolism	1.35856e-08	TRINITY_DN31417_c0_g1	K00703	EC:2.4.1.21	-1.51985	down	WAXY	PREDICTED: granule-bound starch synthase 1, chloroplastic/amyloplastic [Fragaria vesca subsp. vesca]	54.29	72.54	100.75	237.59	223.55	184.53	75.86	215.22
map00500	Starch and sucrose metabolism	1.35856e-08	TRINITY_DN31433_c0_g1	K01177	EC:3.2.1.2	-2.85258	down	BAM3	PREDICTED: beta-amylase 3, chloroplastic [Fragaria vesca subsp. vesca]	223.04	118.72	66.38	898.58	1434.3	918.2	136.05	1083.69
map00500	Starch and sucrose metabolism	1.35856e-08	TRINITY_DN31445_c0_g1	K00700	EC:2.4.1.18	-4.0121	down	ISA1	PREDICTED: isoamylase 1, chloroplastic [Fragaria vesca subsp. vesca]	3.68	5.92	3.36	74.09	79.97	58.19	4.32	70.75
map00500	Starch and sucrose metabolism	1.35856e-08	TRINITY_DN31480_c0_g1	K00700	EC:2.4.1.18	-2.16749	down	SBE3	PREDICTED: 1,4-alpha-glucan-branching enzyme 3, chloroplastic/amyloplastic isoform X1 [Fragaria vesca subsp. vesca]	2.06	2.03	1.96	8.87	12.24	8.76	2.02	9.96
map00500	Starch and sucrose metabolism	1.35856e-08	TRINITY_DN31508_c2_g2	K13648	EC:2.4.1.43	-1.18674	down	GAUT7	hypothetical protein PRUPE_ppa002860mg [Prunus persica]	2.5	6.65	5.68	12.05	8.72	11.38	4.94	10.72
map00500	Starch and sucrose metabolism	1.35856e-08	TRINITY_DN31551_c1_g3	K01179	EC:3.2.1.4	2.11181	up	CEL1	PREDICTED: endoglucanase 8 [Fragaria vesca subsp. vesca]	1.69	2.3	0.16	0.51	0.45	0.06	1.38	0.34
map00500	Starch and sucrose metabolism	1.35856e-08	TRINITY_DN31560_c0_g1	K01176	EC:3.2.1.1	-1.15139	down	LECRKS5	PREDICTED: probable L-type lectin-domain containing receptor kinase S.5 [Fragaria vesca subsp. vesca]	2.75	3.67	4.89	6.71	11.16	9.39	3.77	9.09
map00500	Starch and sucrose metabolism	1.35856e-08	TRINITY_DN31589_c1_g2	K01051	EC:3.1.1.11	-1.04092	down	PME54	PREDICTED: pectinesterase [Fragaria vesca subsp. vesca]	53.82	101.28	36.52	203.41	72.93	147.46	63.87	141.27
map00500	Starch and sucrose metabolism	1.35856e-08	TRINITY_DN31619_c0_g1	K01176	EC:3.2.1.1	-1.9492	down	PCMP-H44	PREDICTED: pentatricopeptide repeat-containing protein At2g03880, mitochondrial [Fragaria vesca subsp. vesca]	0.34	0.78	0.57	2.92	1.94	2.3	0.56	2.39
map00500	Starch and sucrose metabolism	1.35856e-08	TRINITY_DN31789_c0_g1	K00696	EC:2.4.1.14	1.01764	up	SPS1	PREDICTED: probable sucrose-phosphate synthase 1 [Fragaria vesca subsp. vesca]	174.28	109.71	143.5	80.49	86.57	79.51	142.5	82.19
map00500	Starch and sucrose metabolism	1.35856e-08	TRINITY_DN31837_c0_g2	K16055	EC:2.4.1.15 3.1.3.12	1.06716	up	TPS10	PREDICTED: probable alpha,alpha-trehalose-phosphate synthase [UDP-forming] 10 [Fragaria vesca subsp. vesca]	53.79	39.48	50.82	26.08	23.8	26.77	48.03	25.55
map00500	Starch and sucrose metabolism	1.35856e-08	TRINITY_DN31860_c0_g3	K01176	EC:3.2.1.1	-1.39971	down	PCMP-H40	PREDICTED: putative pentatricopeptide repeat-containing protein At5g52630 [Fragaria vesca subsp. vesca]	0.48	0.69	0.45	0.97	2.19	1.59	0.54	1.58
map00500	Starch and sucrose metabolism	1.35856e-08	TRINITY_DN31926_c0_g3	K08679	EC:5.1.3.6	1.35799	up	GAE6	PREDICTED: UDP-glucuronate 4-epimerase 6 [Fragaria vesca subsp. vesca]	305.16	439.62	254.76	191.15	80.87	137.89	333.18	136.64
map00500	Starch and sucrose metabolism	1.35856e-08	TRINITY_DN32015_c1_g3	K00700	EC:2.4.1.18	-2.73107	down	APO1	PREDICTED: APO protein 1, chloroplastic [Fragaria vesca subsp. vesca]	7.83	7.85	9.97	54.43	77.27	57.87	8.55	63.19
map00500	Starch and sucrose metabolism	1.35856e-08	TRINITY_DN32038_c0_g10	K01176	EC:3.2.1.1	-1.38909	down	PCMP-E4	PREDICTED: pentatricopeptide repeat-containing protein At1g03540 [Fragaria vesca subsp. vesca]	1.65	0.74	1.58	4.46	5.13	4.08	1.32	4.56
map00500	Starch and sucrose metabolism	1.35856e-08	TRINITY_DN32098_c0_g3	K16055	EC:2.4.1.15 3.1.3.12	-3.15706	down	TPS1	PREDICTED: alpha,alpha-trehalose-phosphate synthase [UDP-forming] 1-like [Fragaria vesca subsp. vesca]	0.22	0.61	0.58	4.76	2.84	2.6	0.47	3.4
map00500	Starch and sucrose metabolism	1.35856e-08	TRINITY_DN32117_c0_g1	K19891	EC:3.2.1.39	1.41685	up	At4g34480	PREDICTED: glucan endo-1,3-beta-D-glucosidase [Fragaria vesca subsp. vesca]	16.88	62.11	42.11	18.08	12.42	18.03	40.37	16.18
map00500	Starch and sucrose metabolism	1.35856e-08	TRINITY_DN32148_c0_g1	K05349	EC:3.2.1.21	-1.06703	down	At4g27290	PREDICTED: G-type lectin S-receptor-like serine/threonine-protein kinase At4g27290 isoform X1 [Fragaria vesca subsp. vesca]	3.16	2.99	1.13	8	4.24	4.38	2.43	5.54
map00500	Starch and sucrose metabolism	1.35856e-08	TRINITY_DN32262_c0_g1	K01184	EC:3.2.1.15	1.89374	up	GSVIVT00026920001	PREDICTED: probable polygalacturonase [Fragaria vesca subsp. vesca]	94.8	96.86	57.43	34.3	20.22	29.03	83.03	27.85
map00500	Starch and sucrose metabolism	1.35856e-08	TRINITY_DN32312_c0_g4	K00844	EC:2.7.1.1	-1.15561	down	HXK1	PREDICTED: hexokinase-1-like [Fragaria vesca subsp. vesca]	1.53	2.07	1.85	4.84	3.98	4.46	1.82	4.43
map00500	Starch and sucrose metabolism	1.35856e-08	TRINITY_DN32675_c1_g3	K19891	EC:3.2.1.39	1.0747	up	LRR-RLK	PREDICTED: probable leucine-rich repeat receptor-like serine/threonine-protein kinase At3g14840 isoform X1 [Fragaria vesca subsp. vesca]	54.44	36.3	37.29	14.22	10.11	10.83	42.68	11.72
map00500	Starch and sucrose metabolism	1.35856e-08	TRINITY_DN32775_c1_g1	K00770	EC:2.4.2.24	-4.00553	down	CESA2	PREDICTED: cellulose synthase A catalytic subunit 5 [UDP-forming]-like isoform X1 [Fragaria vesca subsp. vesca]	1.01	1.27	1.38	29.92	15.91	18.37	1.22	21.4
map00500	Starch and sucrose metabolism	1.35856e-08	TRINITY_DN32775_c1_g3	K00770	EC:2.4.2.24	-3.69141	down	CESA6	PREDICTED: cellulose synthase A catalytic subunit 5 [UDP-forming]-like isoform X1 [Fragaria vesca subsp. vesca]	0.97	1.3	2.17	29.11	17.22	16.4	1.48	20.91
map00500	Starch and sucrose metabolism	1.35856e-08	TRINITY_DN32826_c0_g2	K19891	EC:3.2.1.39	2.8173	up	LRR-RLK	PREDICTED: probable leucine-rich repeat receptor-like serine/threonine-protein kinase At3g14840 [Fragaria vesca subsp. vesca]	152.86	113.01	102.95	19.91	18.92	23.5	122.94	20.78
map00500	Starch and sucrose metabolism	1.35856e-08	TRINITY_DN32830_c0_g2	K01194	EC:3.2.1.28	1.04761	up	Os10g0521000	PREDICTED: probable trehalase [Fragaria vesca subsp. vesca]	5.19	6.47	5.49	3.85	1.62	3.24	5.72	2.9
map00500	Starch and sucrose metabolism	1.35856e-08	TRINITY_DN32833_c1_g12	K01176	EC:3.2.1.1	-1.81296	down	PCMP-H42	PREDICTED: putative pentatricopeptide repeat-containing protein At5g52630 [Fragaria vesca subsp. vesca]	0.62	0.61	0.22	2.06	2.02	1.45	0.48	1.84
map00500	Starch and sucrose metabolism	1.35856e-08	TRINITY_DN32916_c0_g1	K05350	EC:3.2.1.21	1.90321	up	BGLU44	PREDICTED: beta-glucosidase 44-like [Fragaria vesca subsp. vesca]	260.48	178.49	91.47	80.44	32.66	52.47	176.81	55.19
map00500	Starch and sucrose metabolism	1.35856e-08	TRINITY_DN32949_c1_g1	K00770	EC:2.4.2.24	2.10545	up	CSLE2	PREDICTED: cellulose synthase-like protein E1 [Fragaria vesca subsp. vesca]	46.77	46.07	69.54	11.83	26.74	9.06	54.13	15.88
map00500	Starch and sucrose metabolism	1.35856e-08	TRINITY_DN32951_c0_g2	K00706	EC:2.4.1.34	1.13322	up	CALS1	PREDICTED: callose synthase 2-like isoform X1 [Fragaria vesca subsp. vesca]	35.58	27.88	26.32	13.63	14.2	15.07	29.93	14.3
map00500	Starch and sucrose metabolism	1.35856e-08	TRINITY_DN32961_c0_g2	K05349	EC:3.2.1.21	-1.13926	down	RKS1	PREDICTED: G-type lectin S-receptor-like serine/threonine-protein kinase RKS1 [Fragaria vesca subsp. vesca]	1.63	1.64	1.82	3.56	4.08	4.49	1.7	4.04
map00500	Starch and sucrose metabolism	1.35856e-08	TRINITY_DN32961_c0_g7	K05349	EC:3.2.1.21	-1.01588	down	RKS1	PREDICTED: G-type lectin S-receptor-like serine/threonine-protein kinase RKS1 [Fragaria vesca subsp. vesca]	8.63	10.31	7.46	21.05	21.76	15.45	8.8	19.42
map00500	Starch and sucrose metabolism	1.35856e-08	TRINITY_DN33035_c0_g1	K00695	EC:2.4.1.13	1.21273	up	-	PREDICTED: TMV resistance protein N-like [Fragaria vesca subsp. vesca]	3.25	6.08	6.51	1.47	2.73	3.25	5.28	2.48
map00500	Starch and sucrose metabolism	1.35856e-08	TRINITY_DN9327_c0_g1	K01194	EC:3.2.1.28	-3.41254	down	-	hypothetical protein PRUPE_ppa013961mg [Prunus persica]	1.07	0.7	0.31	4.95	7.32	10.67	0.69	7.65
map00062	Fatty acid elongation	0.00258563	TRINITY_DN27277_c0_g1	K01074	EC:3.1.2.22	-1.41024	down	PCMP-H14	PREDICTED: putative pentatricopeptide repeat-containing protein At5g40405 [Fragaria vesca subsp. vesca]	0.88	0.55	0.44	1.81	2.11	1.5	0.62	1.81
map00062	Fatty acid elongation	0.00258563	TRINITY_DN27624_c1_g9	K01074	EC:3.1.2.22	-1.64038	down	PCMP-E78	PREDICTED: pentatricopeptide repeat-containing protein At3g29230 [Malus domestica]	0.69	0.63	1.16	3.66	2.17	2.63	0.83	2.82
map00062	Fatty acid elongation	0.00258563	TRINITY_DN27788_c1_g5	K01074	EC:3.1.2.22	-1.28676	down	PCMP-E70	PREDICTED: pentatricopeptide repeat-containing protein At1g09190 [Fragaria vesca subsp. vesca]	0.78	0.7	1.1	1.73	3.43	1.79	0.86	2.32
map00062	Fatty acid elongation	0.00258563	TRINITY_DN28322_c0_g2	K01074	EC:3.1.2.22	-1.3243	down	PCMP-H38	PREDICTED: pentatricopeptide repeat-containing protein At5g48910-like [Prunus mume]	0.76	1.1	0.78	3.03	2.01	2.17	0.88	2.4
map00062	Fatty acid elongation	0.00258563	TRINITY_DN28774_c0_g1	K01074	EC:3.1.2.22	-1.7253	down	PCMP-E27	PREDICTED: pentatricopeptide repeat-containing protein At3g29230 [Fragaria vesca subsp. vesca]	6.17	4.08	2.77	15.86	16.19	15.33	4.34	15.79
map00062	Fatty acid elongation	0.00258563	TRINITY_DN28893_c0_g2	K15397	EC:2.3.1.199	1.24713	up	KCS1	PREDICTED: 3-ketoacyl-CoA synthase 1-like [Fragaria vesca subsp. vesca]	77.41	128.39	77.73	56.09	24.72	43.23	94.51	41.35
map00062	Fatty acid elongation	0.00258563	TRINITY_DN28893_c0_g8	K15397	EC:2.3.1.199	1.07908	up	KCS1	PREDICTED: 3-ketoacyl-CoA synthase 1-like [Fragaria vesca subsp. vesca]	85.64	108.21	91.49	61.85	39.38	46.14	95.11	49.12
map00062	Fatty acid elongation	0.00258563	TRINITY_DN29001_c2_g5	K01074	EC:3.1.2.22	-1.69806	down	PCMP-E41	hypothetical protein PRUPE_ppa003045mg [Prunus persica]	0.22	0.22	0.31	0.71	1.31	0.69	0.25	0.9
map00062	Fatty acid elongation	0.00258563	TRINITY_DN30288_c0_g3	K01074	EC:3.1.2.22	-1.96614	down	PCMP-E13	PREDICTED: pentatricopeptide repeat-containing protein At3g29230-like [Fragaria vesca subsp. vesca]	1	0.41	0.46	3.05	3.05	1.97	0.62	2.69
map00062	Fatty acid elongation	0.00258563	TRINITY_DN30880_c0_g3	K15397	EC:2.3.1.199	-1.34526	down	BOU	PREDICTED: mitochondrial carnitine/acylcarnitine carrier-like protein [Fragaria vesca subsp. vesca]	26.53	49.15	47.02	111.35	113.33	103.25	40.9	109.31
map00062	Fatty acid elongation	0.00258563	TRINITY_DN31089_c0_g3	K01074	EC:3.1.2.22	-1.66505	down	PCMP-H33	PREDICTED: uncharacterized protein LOC101300709 [Fragaria vesca subsp. vesca]	0.94	1.1	0.22	1.79	3.32	2.61	0.75	2.57
map00062	Fatty acid elongation	0.00258563	TRINITY_DN31089_c0_g4	K01074	EC:3.1.2.22	-1.94672	down	PCMP-H33	PREDICTED: pentatricopeptide repeat-containing protein At2g29760, chloroplastic [Fragaria vesca subsp. vesca]	2.92	3.22	3.14	13.34	13.5	12.11	3.09	12.98
map00062	Fatty acid elongation	0.00258563	TRINITY_DN15028_c0_g2	K01074	EC:3.1.2.22	-2.548	down	PCMP-H38	PREDICTED: pentatricopeptide repeat-containing protein At5g48910-like [Fragaria vesca subsp. vesca]	0.5	0.65	0.22	2.36	3.09	3.37	0.46	2.94
map00062	Fatty acid elongation	0.00258563	TRINITY_DN1637_c0_g1	K10249	EC:2.3.1.199	-2.1105	down	DDB_G0272012	PREDICTED: putative elongation of fatty acids protein DDB_G0272012 [Fragaria vesca subsp. vesca]	1.22	1.06	0.88	6.07	1.53	7.29	1.05	4.96
map00062	Fatty acid elongation	0.00258563	TRINITY_DN18242_c0_g1	K01074	EC:3.1.2.22	-3.00923	down	PCMP-H28	PREDICTED: pentatricopeptide repeat-containing protein At4g21065 [Fragaria vesca subsp. vesca]	0.05	0.15	0.32	0.97	2.01	1.87	0.17	1.62
map00062	Fatty acid elongation	0.00258563	TRINITY_DN21678_c0_g2	K01074	EC:3.1.2.22	-1.93382	down	PCMP-H81	PREDICTED: pentatricopeptide repeat-containing protein At1g20230-like [Fragaria vesca subsp. vesca]	0.93	0.46	0.65	2.23	3.68	2.71	0.68	2.87
map00062	Fatty acid elongation	0.00258563	TRINITY_DN22131_c0_g1	K15397	EC:2.3.1.199	1.69213	up	BAC1	PREDICTED: mitochondrial arginine transporter BAC1 [Fragaria vesca subsp. vesca]	20.92	23.7	18.84	6.61	6.59	8.31	21.15	7.17
map00062	Fatty acid elongation	0.00258563	TRINITY_DN22310_c0_g1	K01074	EC:3.1.2.22	-2.19974	down	PCMP-E102	PREDICTED: pentatricopeptide repeat-containing protein At5g42450, mitochondrial-like [Fragaria vesca subsp. vesca]	0.46	0.33	0.51	2.42	2.82	1.34	0.43	2.19
map00062	Fatty acid elongation	0.00258563	TRINITY_DN23431_c0_g2	K01074	EC:3.1.2.22	-2.45138	down	PCMP-E9	PREDICTED: pentatricopeptide repeat-containing protein At2g44880 [Fragaria vesca subsp. vesca]	0.47	0.55	0.41	2.01	2.79	3.81	0.48	2.87
map00062	Fatty acid elongation	0.00258563	TRINITY_DN24026_c0_g1	K01074	EC:3.1.2.22	1.11631	up	PCMP-H38	PREDICTED: LOW QUALITY PROTEIN: pentatricopeptide repeat-containing protein At5g48910 [Fragaria vesca subsp. vesca]	10.85	9.01	8.11	4.35	4.62	5.22	9.32	4.73
map00062	Fatty acid elongation	0.00258563	TRINITY_DN24080_c0_g1	K10703	EC:4.2.1.134	-1.36064	down	PAS2A	PREDICTED: very-long-chain (3R)-3-hydroxyacyl-CoA dehydratase PASTICCINO 2A [Fragaria vesca subsp. vesca]	9.68	9.37	6.55	29.51	17.58	25.54	8.53	24.21
map00062	Fatty acid elongation	0.00258563	TRINITY_DN24130_c0_g2	K01074	EC:3.1.2.22	-1.83161	down	ELI1	PREDICTED: pentatricopeptide repeat-containing protein ELI1, chloroplastic [Fragaria vesca subsp. vesca]	1.19	1.83	1.21	5.65	5.55	5.24	1.41	5.48
map00062	Fatty acid elongation	0.00258563	TRINITY_DN24270_c0_g1	K10251	EC:1.1.1.62 1.1.1.330	-1.46926	down	-	PREDICTED: 3-ketodihydrosphingosine reductase [Fragaria vesca subsp. vesca]	12.25	5.46	6.87	25.04	28.7	21.44	8.19	25.06
map00062	Fatty acid elongation	0.00258563	TRINITY_DN25766_c0_g2	K15397	EC:2.3.1.199	-1.12633	down	CUT1	PREDICTED: 3-ketoacyl-CoA synthase 6 [Fragaria vesca subsp. vesca]	19.99	41.26	20.08	85.62	35.18	72.23	27.11	64.34
map00062	Fatty acid elongation	0.00258563	TRINITY_DN26375_c1_g4	K01074	EC:3.1.2.22	-3.07456	down	PCMP-H38	PREDICTED: pentatricopeptide repeat-containing protein At5g66520 [Fragaria vesca subsp. vesca]	0.34	0.17	0.59	3.07	4.07	3.25	0.37	3.46
map00062	Fatty acid elongation	0.00258563	TRINITY_DN31192_c0_g4	K01074	EC:3.1.2.22	-1.8129	down	PCMP-H92	PREDICTED: pentatricopeptide repeat-containing protein At3g12770-like [Fragaria vesca subsp. vesca]	1.1	0.32	1.15	3.06	3.78	1.84	0.86	2.89
map00062	Fatty acid elongation	0.00258563	TRINITY_DN31338_c0_g2	K01074	EC:3.1.2.22	-1.52202	down	PCMP-H38	PREDICTED: pentatricopeptide repeat-containing protein At5g66520-like [Fragaria vesca subsp. vesca]	1.17	2.05	1.56	5.69	3.69	5.64	1.59	5.01
map00062	Fatty acid elongation	0.00258563	TRINITY_DN32433_c0_g1	K01074	EC:3.1.2.22	-1.88473	down	PCMP-E48	PREDICTED: pentatricopeptide repeat-containing protein At2g21090 [Fragaria vesca subsp. vesca]	2.36	2.17	2.83	11.15	9.51	9.27	2.45	9.98
map00906	Carotenoid biosynthesis	0.00382661	TRINITY_DN27147_c0_g1	K09839	EC:1.23.5.1	-1.73385	down	VDE1	PREDICTED: violaxanthin de-epoxidase, chloroplastic [Fragaria vesca subsp. vesca]	32.2	28.62	29.1	105.75	122.66	103.46	29.97	110.62
map00906	Carotenoid biosynthesis	0.00382661	TRINITY_DN27232_c1_g3	K17912	EC:1.13.11.68	-3.04475	down	CCD7	PREDICTED: carotenoid cleavage dioxygenase 7, chloroplastic [Fragaria vesca subsp. vesca]	0.05	0.36	0.14	0.49	3.12	1.46	0.18	1.69
map00906	Carotenoid biosynthesis	0.00382661	TRINITY_DN27305_c0_g5	K09843	EC:1.14.13.93	1.2338	up	CYP707A7	PREDICTED: abscisic acid 8'-hydroxylase 4-like [Fragaria vesca subsp. vesca]	5.03	5.86	5.59	2.31	3.14	1.34	5.49	2.26
map00906	Carotenoid biosynthesis	0.00382661	TRINITY_DN27502_c0_g1	K15747	EC:1.14.-.-	-1.63538	down	CYP97A3	PREDICTED: protein LUTEIN DEFICIENT 5, chloroplastic [Fragaria vesca subsp. vesca]	21.89	29.84	25.38	71.09	114.43	66.56	25.7	84.03
map00906	Carotenoid biosynthesis	0.00382661	TRINITY_DN27810_c0_g1	K14595	EC:2.4.1.263	2.62673	up	AOG	PREDICTED: abscisate beta-glucosyltransferase-like [Fragaria vesca subsp. vesca]	150.45	197.98	365.74	51.53	27.94	46.36	238.06	41.94
map00906	Carotenoid biosynthesis	0.00382661	TRINITY_DN28260_c1_g3	K02293	EC:1.3.5.5	-1.26863	down	PDS	phytoene desaturase protein [Fragaria x ananassa]	18.95	19.98	22.4	45.73	65.77	45.93	20.44	52.48
map00906	Carotenoid biosynthesis	0.00382661	TRINITY_DN28584_c1_g2	K00514	EC:1.3.5.6	-1.59755	down	At5g45910	PREDICTED: GDSL esterase/lipase At5g45910 [Prunus mume]	6.34	10.79	3.33	27.84	14.28	25.39	6.82	22.5
map00906	Carotenoid biosynthesis	0.00382661	TRINITY_DN29038_c0_g2	K15747	EC:1.14.-.-	1.03622	up	PP2B1	PREDICTED: putative F-box protein PP2-B12 isoform X2 [Fragaria vesca subsp. vesca]	25.24	14.14	16.83	12.26	8.59	6.73	18.74	9.19
map00906	Carotenoid biosynthesis	0.00382661	TRINITY_DN29458_c0_g1	K15746	EC:1.14.13.129	2.68332	up	CA2	PREDICTED: beta-carotene hydroxylase 2, chloroplastic-like [Fragaria vesca subsp. vesca]	331.7	303.77	217.29	43.36	64.79	37.43	284.25	48.53
map00906	Carotenoid biosynthesis	0.00382661	TRINITY_DN29476_c1_g4	K14595	EC:2.4.1.263	-2.15074	down	GT7	PREDICTED: UDP-glucose flavonoid 3-O-glucosyltransferase 7-like [Fragaria vesca subsp. vesca]	1.24	0.79	0.79	4.32	6.6	2.81	0.94	4.58
map00906	Carotenoid biosynthesis	0.00382661	TRINITY_DN30089_c0_g3	K09843	EC:1.14.13.93	-4.32303	down	CYP707A1	PREDICTED: abscisic acid 8'-hydroxylase 1-like [Fragaria vesca subsp. vesca]	4.09	3.9	8.57	101.45	147.73	117.26	5.52	122.15
map00906	Carotenoid biosynthesis	0.00382661	TRINITY_DN30242_c1_g2	K09843	EC:1.14.13.93	-1.76256	down	-	PREDICTED: beta-amyrin 28-oxidase-like [Fragaria vesca subsp. vesca]	19.81	27.51	11.67	53.01	86.13	74.57	19.66	71.24
map00906	Carotenoid biosynthesis	0.00382661	TRINITY_DN30344_c1_g6	K14595	EC:2.4.1.263	-1.51585	down	UGT73C3	PREDICTED: scopoletin glucosyltransferase-like [Fragaria vesca subsp. vesca]	8.9	5.31	6.19	21.38	17.62	25.25	6.8	21.42
map00906	Carotenoid biosynthesis	0.00382661	TRINITY_DN30502_c1_g3	K02291	EC:2.5.1.32	1.99655	up	PSY1	PREDICTED: phytoene synthase 2, chloroplastic-like [Fragaria vesca subsp. vesca]	7.87	5.93	8.4	5.04	3.19	5.09	7.4	4.44
map00906	Carotenoid biosynthesis	0.00382661	TRINITY_DN20037_c0_g1	K14595	EC:2.4.1.263	2.64233	up	UGT89B2	PREDICTED: UDP-glycosyltransferase 89B1 [Fragaria vesca subsp. vesca]	3.06	3.93	2.3	0.25	0.49	0.88	3.1	0.54
map00906	Carotenoid biosynthesis	0.00382661	TRINITY_DN20655_c0_g1	K09840	EC:1.13.11.51	1.56842	up	NCED3	PREDICTED: 9-cis-epoxycarotenoid dioxygenase NCED3, chloroplastic-like [Fragaria vesca subsp. vesca]	107.59	127.61	49.71	15.17	56.09	34.65	94.97	35.3
map00906	Carotenoid biosynthesis	0.00382661	TRINITY_DN21251_c0_g1	K09843	EC:1.14.13.93	-1.08726	down	-	PREDICTED: beta-amyrin 28-oxidase [Eucalyptus grandis]	10.07	12.32	27.5	44.06	32.69	36.81	16.63	37.85
map00906	Carotenoid biosynthesis	0.00382661	TRINITY_DN23160_c0_g1	K09837	EC:1.14.99.45	-1.77444	down	CYP97C1	PREDICTED: carotene epsilon-monooxygenase, chloroplastic isoform X1 [Fragaria vesca subsp. vesca]	6.16	10.17	5.62	23.81	33.05	25.38	7.32	27.41
map00906	Carotenoid biosynthesis	0.00382661	TRINITY_DN24288_c0_g1	K09838	EC:1.14.13.90	-1.938	down	pqsH	PREDICTED: zeaxanthin epoxidase, chloroplastic-like isoform X1 [Fragaria vesca subsp. vesca]	7.95	8.72	6.33	33.82	35.62	29.36	7.67	32.93
map00906	Carotenoid biosynthesis	0.00382661	TRINITY_DN24417_c0_g1	K09843	EC:1.14.13.93	3.08194	up	CYP707A4	PREDICTED: abscisic acid 8'-hydroxylase 4 [Fragaria vesca subsp. vesca]	11.06	11.33	16.45	1.69	1.76	1.56	12.95	1.67
map00906	Carotenoid biosynthesis	0.00382661	TRINITY_DN25071_c0_g2	K17911	EC:5.2.1.14	-1.13137	down	D27	PREDICTED: beta-carotene isomerase D27, chloroplastic isoform X2 [Fragaria vesca subsp. vesca]	13.8	19.27	21.06	41.04	40.94	40.37	18.04	40.78
map00906	Carotenoid biosynthesis	0.00382661	TRINITY_DN26729_c1_g6	K09843	EC:1.14.13.93	3.52367	up	CYP707A2	PREDICTED: abscisic acid 8'-hydroxylase 2 [Fragaria vesca subsp. vesca]	11.06	23.55	11.85	2.18	0.87	1.3	15.49	1.45
map00906	Carotenoid biosynthesis	0.00382661	TRINITY_DN31369_c0_g5	K09838	EC:1.14.13.90	2.35952	up	-	zeaxanthin epoxidase [Fragaria x ananassa]	68.83	116.14	103.74	19.83	25.4	16.06	96.24	20.43
map00906	Carotenoid biosynthesis	0.00382661	TRINITY_DN31489_c1_g1	K09838	EC:1.14.13.90	2.16731	up	-	zeaxanthin epoxidase [Fragaria x ananassa]	309.67	542.63	488.27	120.78	140.13	103.44	446.86	121.45
map00906	Carotenoid biosynthesis	0.00382661	TRINITY_DN31700_c2_g9	K09841	EC:1.1.1.288	-1.38768	down	-	PREDICTED: secoisolariciresinol dehydrogenase isoform X2 [Fragaria vesca subsp. vesca]	3.47	4.67	4.07	12.82	10.74	11.35	4.07	11.64
map00906	Carotenoid biosynthesis	0.00382661	TRINITY_DN31811_c1_g9	K09837	EC:1.14.99.45	-1.47664	down	CYP97C1	PREDICTED: carotene epsilon-monooxygenase, chloroplastic isoform X2 [Fragaria vesca subsp. vesca]	10.54	17.64	8.77	29.22	43.7	36.31	12.32	36.41
map00906	Carotenoid biosynthesis	0.00382661	TRINITY_DN31863_c0_g3	K17913	EC:1.13.11.69 1.13.11.70	-1.1948	down	UAF30	PREDICTED: protein TRI1 [Fragaria vesca subsp. vesca]	7.24	6.16	4.21	16.29	9.44	16.93	5.87	14.22
map00906	Carotenoid biosynthesis	0.00382661	TRINITY_DN31864_c0_g4	K00514	EC:1.3.5.6	-1.47513	down	ZDS1	zeta-carotene desaturase protein [Fragaria x ananassa]	15.68	19.9	18.16	54.1	61.2	48.43	17.91	54.58
map00906	Carotenoid biosynthesis	0.00382661	TRINITY_DN31892_c0_g12	K09840	EC:1.13.11.51	-1.09175	down	CCD4	carotenoid cleavage dioxygenase 4 [Rosa rugosa]	24.39	48.95	86.71	128.86	89.62	154.18	53.35	124.22
map00906	Carotenoid biosynthesis	0.00382661	TRINITY_DN32676_c1_g1	K09838	EC:1.14.13.90	2.7243	up	mhbM	PREDICTED: zeaxanthin epoxidase, chloroplastic-like [Fragaria vesca subsp. vesca]	46.7	51.99	46.54	7.19	9.45	10.68	48.41	9.11
map00906	Carotenoid biosynthesis	0.00382661	TRINITY_DN32968_c0_g2	K14595	EC:2.4.1.263	1.42704	up	UGT73C2	PREDICTED: scopoletin glucosyltransferase-like [Fragaria vesca subsp. vesca]	22.95	20.76	27.64	9.22	10.21	9.38	23.78	9.6
map00906	Carotenoid biosynthesis	0.00382661	TRINITY_DN9232_c0_g1	K17912	EC:1.13.11.68	-2.24413	down	CCD7	PREDICTED: carotenoid cleavage dioxygenase 7, chloroplastic [Fragaria vesca subsp. vesca]	0.62	0.71	0.18	2.28	2.66	2.74	0.5	2.56
map00940	Phenylpropanoid biosynthesis	0.00443481	TRINITY_DN26993_c0_g3	K09753	EC:1.2.1.44	1.89541	up	CCR1	PREDICTED: cinnamoyl-CoA reductase 2-like [Fragaria vesca subsp. vesca]	3.36	2.15	3.52	1.09	0.84	0.71	3.01	0.88
map00940	Phenylpropanoid biosynthesis	0.00443481	TRINITY_DN27007_c0_g1	K05349	EC:3.2.1.21	1.79044	up	RKS1	PREDICTED: putative receptor-like protein kinase At4g00960 [Fragaria vesca subsp. vesca]	27.95	47.78	68.05	11.84	20.21	12.12	47.93	14.72
map00940	Phenylpropanoid biosynthesis	0.00443481	TRINITY_DN27007_c0_g5	K05349	EC:3.2.1.21	-1.427	down	RKS1	PREDICTED: G-type lectin S-receptor-like serine/threonine-protein kinase RKS1 [Fragaria vesca subsp. vesca]	0.51	1.77	1.32	3.15	4.31	3.08	1.2	3.51
map00940	Phenylpropanoid biosynthesis	0.00443481	TRINITY_DN27007_c0_g7	K05349	EC:3.2.1.21	-3.23758	down	At1g11410	PREDICTED: G-type lectin S-receptor-like serine/threonine-protein kinase RKS1 [Fragaria vesca subsp. vesca]	0.22	0.49	0.3	2.4	4.6	3.47	0.34	3.49
map00940	Phenylpropanoid biosynthesis	0.00443481	TRINITY_DN27244_c0_g1	K05349	EC:3.2.1.21	-1.20294	down	At1g11410	PREDICTED: G-type lectin S-receptor-like serine/threonine-protein kinase RKS1 [Fragaria vesca subsp. vesca]	2.8	3.38	4.4	11.9	6.55	7.63	3.53	8.69
map00940	Phenylpropanoid biosynthesis	0.00443481	TRINITY_DN27259_c1_g8	K09755	EC:1.14.-.-	-2.02714	down	CYP84A4	PREDICTED: flavonoid 3'-monooxygenase-like [Fragaria vesca subsp. vesca]	0.18	0.67	0.16	1.8	1.18	1.49	0.34	1.49
map00940	Phenylpropanoid biosynthesis	0.00443481	TRINITY_DN27278_c0_g6	K13065	EC:2.3.1.133	-1.27799	down	HST	PREDICTED: shikimate O-hydroxycinnamoyltransferase-like [Fragaria vesca subsp. vesca]	3.57	12.08	6.31	20.2	16.52	25	7.32	20.57
map00940	Phenylpropanoid biosynthesis	0.00443481	TRINITY_DN27333_c1_g7	K00430	EC:1.11.1.7	-1.11457	down	RHO1	PREDICTED: rac-like GTP-binding protein 5 [Prunus mume]	11.52	9.6	4.05	21.79	16.54	21.21	8.39	19.85
map00940	Phenylpropanoid biosynthesis	0.00443481	TRINITY_DN27682_c0_g1	K10775	EC:4.3.1.24	-1.72462	down	PAL1	PREDICTED: phenylalanine ammonia-lyase 1 [Fragaria vesca subsp. vesca]	25.17	35.2	16.92	110.29	102.22	66.56	25.76	93.02
map00940	Phenylpropanoid biosynthesis	0.00443481	TRINITY_DN27780_c1_g1	K00430	EC:1.11.1.7	-1.44433	down	PNC1	PREDICTED: cationic peroxidase 1-like [Fragaria vesca subsp. vesca]	3.84	5.91	5.22	11.88	25.25	15.71	4.99	17.61
map00940	Phenylpropanoid biosynthesis	0.00443481	TRINITY_DN27853_c1_g4	K01188	EC:3.2.1.21	-1.46023	down	AGO16	PREDICTED: protein argonaute 16-like [Fragaria vesca subsp. vesca]	0.58	0.61	0.43	1.43	1.97	1.49	0.54	1.63
map00940	Phenylpropanoid biosynthesis	0.00443481	TRINITY_DN27855_c0_g2	K00430	EC:1.11.1.7	-1.35342	down	PER16	PREDICTED: peroxidase 16-like [Fragaria vesca subsp. vesca]	0.67	1.04	0.44	2.3	1.4	2.24	0.72	1.98
map00940	Phenylpropanoid biosynthesis	0.00443481	TRINITY_DN28292_c0_g3	K09756	EC:3.4.16.- 2.3.1.91	-1.71587	down	SCPL20	PREDICTED: serine carboxypeptidase-like 20 [Fragaria vesca subsp. vesca]	7.39	13.12	6.31	44.04	26.18	25.46	8.94	31.89
map00940	Phenylpropanoid biosynthesis	0.00443481	TRINITY_DN28308_c0_g2	K01188	EC:3.2.1.21	-2.08857	down	At3g49720	PREDICTED: uncharacterized protein At3g49720 [Fragaria vesca subsp. vesca]	13.31	11.31	8.54	48.75	47.83	42.92	11.05	46.5
map00940	Phenylpropanoid biosynthesis	0.00443481	TRINITY_DN28335_c0_g7	K05350	EC:3.2.1.21	-2.3034	down	XPT	PREDICTED: xylulose 5-phosphate/phosphate translocator, chloroplastic [Fragaria vesca subsp. vesca]	4.84	5.2	3.89	25.6	25.12	24.36	4.64	25.03
map00940	Phenylpropanoid biosynthesis	0.00443481	TRINITY_DN28398_c0_g1	K01188	EC:3.2.1.21	1.08765	up	PHYL2.2	PREDICTED: probable VAMP-like protein At1g33475 [Fragaria vesca subsp. vesca]	29.05	25.28	28.77	13.8	11.39	16.1	27.7	13.76
map00940	Phenylpropanoid biosynthesis	0.00443481	TRINITY_DN28452_c0_g8	K01188	EC:3.2.1.21	1.38834	up	AtMg00310	hypothetical protein PRUPE_ppa016553mg [Prunus persica]	1.38	2.06	3.09	0.7	0.71	1.3	2.18	0.9
map00940	Phenylpropanoid biosynthesis	0.00443481	TRINITY_DN28603_c0_g2	K01904	EC:6.2.1.12	1.8174	up	4CL2	PREDICTED: 4-coumarate--CoA ligase 2-like [Fragaria vesca subsp. vesca]	33.72	53.09	24.66	9.98	14.17	10.21	37.16	11.45
map00940	Phenylpropanoid biosynthesis	0.00443481	TRINITY_DN28901_c0_g9	K05350	EC:3.2.1.21	-1.84279	down	PPT1	PREDICTED: triose phosphate/phosphate translocator, non-green plastid, chloroplastic [Fragaria vesca subsp. vesca]	3.56	3.29	2.52	16.18	8.45	12.02	3.12	12.22
map00940	Phenylpropanoid biosynthesis	0.00443481	TRINITY_DN29088_c0_g1	K01188	EC:3.2.1.21	-1.05943	down	At3g49720	PREDICTED: uncharacterized protein At3g49720-like [Fragaria vesca subsp. vesca]	11.15	10.99	9.99	24.71	26.25	21.91	10.71	24.29
map00940	Phenylpropanoid biosynthesis	0.00443481	TRINITY_DN29507_c1_g1	K09753	EC:1.2.1.44	1.42711	up	RCA1	PREDICTED: ribulose bisphosphate carboxylase/oxygenase activase, chloroplastic isoform X1 [Fragaria vesca subsp. vesca]	5505.94	8608.18	10591.9	3084.34	3772.91	3166.68	8235.34	3341.31
map00940	Phenylpropanoid biosynthesis	0.00443481	TRINITY_DN29740_c0_g8	K00430	EC:1.11.1.7	2.05041	up	-	PREDICTED: biogenesis of lysosome-related organelles complex 1 subunit 1 [Malus domestica]	4.65	3.9	6.63	0.94	1.64	1.43	5.06	1.34
map00940	Phenylpropanoid biosynthesis	0.00443481	TRINITY_DN29751_c0_g6	K13066	EC:2.1.1.68	1.0179	up	COMT1	RecName: Full=Caffeic acid 3-O-methyltransferase; Short=CAOMT; Short=COMT; AltName: Full=S-adenosysl-L-methionine:caffeic acid 3-O-methyltransferase	19.34	36.58	28.02	15.53	14.68	14.44	27.98	14.88
map00940	Phenylpropanoid biosynthesis	0.00443481	TRINITY_DN29800_c0_g3	K05349	EC:3.2.1.21	1.04244	up	At1g11305	PREDICTED: G-type lectin S-receptor-like serine/threonine-protein kinase At1g11410 [Fragaria vesca subsp. vesca]	6.8	7.06	7.3	4.86	5.62	2.34	7.05	4.27
map00940	Phenylpropanoid biosynthesis	0.00443481	TRINITY_DN29814_c0_g2	K01188	EC:3.2.1.21	-2.19541	down	F26G	PREDICTED: beta-glucosidase 24-like [Fragaria vesca subsp. vesca]	12.68	16.65	9	46.38	74.18	67.72	12.78	62.76
map00940	Phenylpropanoid biosynthesis	0.00443481	TRINITY_DN30174_c2_g1	K12356	EC:2.4.1.111	1.07848	up	GT5	PREDICTED: anthocyanidin 3-O-glucosyltransferase 5-like [Fragaria vesca subsp. vesca]	97.72	71.08	67	41.92	37.11	47.81	78.6	42.28
map00940	Phenylpropanoid biosynthesis	0.00443481	TRINITY_DN30367_c2_g1	K05350	EC:3.2.1.21	-1.3342	down	zntB	PREDICTED: uncharacterized protein LOC101296820 [Fragaria vesca subsp. vesca]	9.46	11.01	15.72	30.59	39.65	31.57	12.06	33.94
map00940	Phenylpropanoid biosynthesis	0.00443481	TRINITY_DN3053_c0_g1	K09753	EC:1.2.1.44	-4.00178	down	CCR1	hypothetical protein PRUPE_ppa008797mg [Prunus persica]	0.13	0.74	0.22	6.73	6.95	5.26	0.36	6.31
map00940	Phenylpropanoid biosynthesis	0.00443481	TRINITY_DN30575_c0_g1	K01188	EC:3.2.1.21	3.41916	up	BGLU12	beta-glucosidase [Rosa hybrid cultivar]	12.84	28.77	67.39	3.65	2.57	5.76	36.33	3.99
map00940	Phenylpropanoid biosynthesis	0.00443481	TRINITY_DN30575_c0_g5	K01188	EC:3.2.1.21	-1.44469	down	BGLU40	beta-glucosidase 1 [Fragaria x ananassa]	0.78	1.46	0.29	2.84	3.04	1.55	0.84	2.48
map00940	Phenylpropanoid biosynthesis	0.00443481	TRINITY_DN30606_c0_g2	K00083	EC:1.1.1.195	2.39841	up	At4g13010	PREDICTED: putative quinone-oxidoreductase homolog, chloroplastic [Fragaria vesca subsp. vesca]	28.21	13.05	18.33	4.17	4.58	4.33	19.86	4.36
map00940	Phenylpropanoid biosynthesis	0.00443481	TRINITY_DN30606_c0_g4	K00083	EC:1.1.1.195	1.23434	up	At4g13010	PREDICTED: putative quinone-oxidoreductase homolog, chloroplastic [Fragaria vesca subsp. vesca]	72.5	65.57	65.64	33.97	37.89	33.74	67.9	35.2
map00940	Phenylpropanoid biosynthesis	0.00443481	TRINITY_DN30606_c0_g6	K00083	EC:1.1.1.195	-2.99173	down	At4g13010	PREDICTED: putative quinone-oxidoreductase homolog, chloroplastic [Fragaria vesca subsp. vesca]	4.6	4.63	3.17	32.77	30.45	27.13	4.13	30.12
map00940	Phenylpropanoid biosynthesis	0.00443481	TRINITY_DN30643_c1_g1	K01904	EC:6.2.1.12	-1.26932	down	4CLL6	PREDICTED: 4-coumarate--CoA ligase-like 6 [Fragaria vesca subsp. vesca]	0.72	2.81	1.22	4.64	4.04	3.73	1.58	4.14
map00940	Phenylpropanoid biosynthesis	0.00443481	TRINITY_DN30819_c0_g5	K01188	EC:3.2.1.21	-1.55642	down	HIUH	PREDICTED: beta-glucosidase 11-like isoform X3 [Pyrus x bretschneideri]	4.75	4.47	2.15	14.9	10.21	9.61	3.79	11.57
map00940	Phenylpropanoid biosynthesis	0.00443481	TRINITY_DN30958_c0_g3	K01188	EC:3.2.1.21	1.60193	up	SFR2	PREDICTED: beta-glucosidase-like SFR2, chloroplastic [Fragaria vesca subsp. vesca]	64.12	65.87	119.08	26.44	35.57	29.08	83.02	30.36
map00940	Phenylpropanoid biosynthesis	0.00443481	TRINITY_DN31056_c2_g5	K09756	EC:3.4.16.- 2.3.1.91	-6.21274	down	SCPL18	PREDICTED: serine carboxypeptidase-like 18 [Fragaria vesca subsp. vesca]	0.21	0.26	0.18	15.04	23.55	15.37	0.22	17.99
map00940	Phenylpropanoid biosynthesis	0.00443481	TRINITY_DN31056_c2_g6	K09756	EC:3.4.16.- 2.3.1.91	-3.89338	down	SCPL18	PREDICTED: serine carboxypeptidase-like 13 [Fragaria vesca subsp. vesca]	0.48	0.85	0.56	9.1	13.07	8.98	0.63	10.38
map00940	Phenylpropanoid biosynthesis	0.00443481	TRINITY_DN31056_c2_g7	K09756	EC:3.4.16.- 2.3.1.91	-3.338	down	SCPL18	PREDICTED: serine carboxypeptidase-like 13 [Fragaria vesca subsp. vesca]	0.26	0.13	0.11	1.34	3.25	1.17	0.17	1.92
map00940	Phenylpropanoid biosynthesis	0.00443481	TRINITY_DN31056_c2_g8	K09756	EC:3.4.16.- 2.3.1.91	-5.59157	down	SCPL18	PREDICTED: serine carboxypeptidase-like 13 [Fragaria vesca subsp. vesca]	0.29	0.17	0.15	8.75	13.98	10.12	0.2	10.95
map00940	Phenylpropanoid biosynthesis	0.00443481	TRINITY_DN11326_c0_g1	K13065	EC:2.3.1.133	-1.59764	down	BEAT	PREDICTED: vinorine synthase-like [Fragaria vesca subsp. vesca]	0.27	1.04	1.16	3.41	1.62	2.98	0.82	2.67
map00940	Phenylpropanoid biosynthesis	0.00443481	TRINITY_DN15509_c0_g1	K12356	EC:2.4.1.111	3.71546	up	GT5	PREDICTED: anthocyanidin 3-O-glucosyltransferase 5-like [Fragaria vesca subsp. vesca]	1.42	2.65	3.74	0.23	0.26	0.15	2.6	0.21
map00940	Phenylpropanoid biosynthesis	0.00443481	TRINITY_DN16939_c0_g1	K01188	EC:3.2.1.21	-2.41717	down	-	PREDICTED: vicianin hydrolase-like [Fragaria vesca subsp. vesca]	1.07	1.89	0.05	10.79	3	3.58	1	5.79
map00940	Phenylpropanoid biosynthesis	0.00443481	TRINITY_DN16985_c0_g1	K00430	EC:1.11.1.7	-1.92688	down	ARAC7	PREDICTED: rac-like GTP-binding protein ARAC7 isoform X1 [Fragaria vesca subsp. vesca]	0.28	0.72	0.1	2.02	1.2	1.3	0.37	1.51
map00940	Phenylpropanoid biosynthesis	0.00443481	TRINITY_DN18943_c0_g4	K01188	EC:3.2.1.21	1.45458	up	AtMg00310	PREDICTED: uncharacterized protein LOC105352685 [Fragaria vesca subsp. vesca]	1.39	2.25	0.63	0.36	0.66	0.67	1.42	0.56
map00940	Phenylpropanoid biosynthesis	0.00443481	TRINITY_DN20158_c0_g1	K09753	EC:1.2.1.44	-1.60977	down	SNL6	PREDICTED: dihydroflavonol-4-reductase-like [Fragaria vesca subsp. vesca]	0.55	0.9	0.96	2.95	2.44	2.64	0.8	2.68
map00940	Phenylpropanoid biosynthesis	0.00443481	TRINITY_DN20399_c0_g1	K09756	EC:3.4.16.- 2.3.1.91	-6.27537	down	SCPL18	PREDICTED: serine carboxypeptidase-like 18 [Fragaria vesca subsp. vesca]	0.16	0.12	0.08	9.98	9.77	11.42	0.12	10.39
map00940	Phenylpropanoid biosynthesis	0.00443481	TRINITY_DN21914_c0_g1	K13065	EC:2.3.1.133	-3.08607	down	ACT	PREDICTED: vinorine synthase-like [Fragaria vesca subsp. vesca]	0.68	0.93	0.16	3.49	7.23	5.74	0.59	5.49
map00940	Phenylpropanoid biosynthesis	0.00443481	TRINITY_DN22367_c1_g5	K01188	EC:3.2.1.21	1.97115	up	-	PREDICTED: uncharacterized protein LOC108867152 [Pyrus x bretschneideri]	3.12	2.45	3.12	0.92	0.47	1.06	2.9	0.82
map00940	Phenylpropanoid biosynthesis	0.00443481	TRINITY_DN22810_c0_g1	K00430	EC:1.11.1.7	-2.14384	down	PER73	PREDICTED: peroxidase 73 [Fragaria vesca subsp. vesca]	2.82	8.92	5.59	37.74	17.9	26.93	5.78	27.52
map00940	Phenylpropanoid biosynthesis	0.00443481	TRINITY_DN22950_c0_g1	K01904	EC:6.2.1.12	-1.37414	down	AAE1	PREDICTED: probable acyl-activating enzyme 1, peroxisomal isoform X1 [Fragaria vesca subsp. vesca]	1.8	2.41	3.2	6.05	9.04	5.87	2.47	6.99
map00940	Phenylpropanoid biosynthesis	0.00443481	TRINITY_DN23056_c0_g1	K01188	EC:3.2.1.21	1.23349	up	GLIP5	PREDICTED: GDSL esterase/lipase 4-like [Fragaria vesca subsp. vesca]	4.26	9.37	8.65	5.61	3.3	4.13	7.43	4.35
map00940	Phenylpropanoid biosynthesis	0.00443481	TRINITY_DN23083_c0_g3	K00430	EC:1.11.1.7	-2.41972	down	PER64	PREDICTED: peroxidase 64 [Fragaria vesca subsp. vesca]	0.05	0.54	0.35	2.39	1.63	1.51	0.31	1.84
map00940	Phenylpropanoid biosynthesis	0.00443481	TRINITY_DN23311_c0_g2	K09753	EC:1.2.1.44	2.03286	up	CCR1	PREDICTED: cinnamoyl-CoA reductase 1-like [Fragaria vesca subsp. vesca]	114.06	142.68	133.78	41.11	30.35	32.35	130.17	34.6
map00940	Phenylpropanoid biosynthesis	0.00443481	TRINITY_DN23375_c0_g1	K00430	EC:1.11.1.7	3.30884	up	HIPP27	PREDICTED: heavy metal-associated isoprenylated plant protein 27-like [Malus domestica]	19.97	17.07	11.73	0.57	2.6	1.11	16.26	1.43
map00940	Phenylpropanoid biosynthesis	0.00443481	TRINITY_DN23800_c0_g1	K13065	EC:2.3.1.133	-2.61762	down	At3g50280	PREDICTED: uncharacterized acetyltransferase At3g50280-like [Fragaria vesca subsp. vesca]	0.37	1.04	0.9	4.58	5	5.94	0.77	5.17
map00940	Phenylpropanoid biosynthesis	0.00443481	TRINITY_DN24167_c0_g1	K00083	EC:1.1.1.195	-1.58442	down	EO	PREDICTED: 2-methylene-furan-3-one reductase [Fragaria vesca subsp. vesca]	105.96	153.48	152	406.41	434.67	448.08	137.15	429.72
map00940	Phenylpropanoid biosynthesis	0.00443481	TRINITY_DN24310_c0_g1	K05350	EC:3.2.1.21	-5.1889	down	GPT1	PREDICTED: glucose-6-phosphate/phosphate translocator 1, chloroplastic [Fragaria vesca subsp. vesca]	0.6	0.53	0.77	25.59	38.77	13.76	0.63	26.04
map00940	Phenylpropanoid biosynthesis	0.00443481	TRINITY_DN24679_c0_g2	K00588	EC:2.1.1.104	-1.76553	down	ROMT-15	PREDICTED: tricin synthase 1-like [Fragaria vesca subsp. vesca]	1.54	0.71	0.81	3.89	3.9	2.76	1.02	3.52
map00940	Phenylpropanoid biosynthesis	0.00443481	TRINITY_DN24908_c0_g1	K00430	EC:1.11.1.7	1.57917	up	HIPP26	PREDICTED: heavy metal-associated isoprenylated plant protein 26 [Fragaria vesca subsp. vesca]	757.59	545.02	495.27	197.18	195.63	268.55	599.29	220.45
map00940	Phenylpropanoid biosynthesis	0.00443481	TRINITY_DN25065_c0_g2	K13065	EC:2.3.1.133	-1.29495	down	DCR	PREDICTED: BAHD acyltransferase DCR [Fragaria vesca subsp. vesca]	6.41	29.84	9.19	35.87	45.32	39.66	15.15	40.28
map00940	Phenylpropanoid biosynthesis	0.00443481	TRINITY_DN25205_c0_g1	K01188	EC:3.2.1.21	-2.27528	down	BGLU41	PREDICTED: putative beta-glucosidase 41 [Fragaria vesca subsp. vesca]	1.53	3.31	3.23	10.43	13.09	10.48	2.69	11.33
map00940	Phenylpropanoid biosynthesis	0.00443481	TRINITY_DN25225_c0_g1	K00430	EC:1.11.1.7	1.89349	up	PER42	PREDICTED: peroxidase 42 [Fragaria vesca subsp. vesca]	14.77	12.59	7.4	3.1	3.65	3.48	11.59	3.41
map00940	Phenylpropanoid biosynthesis	0.00443481	TRINITY_DN25823_c0_g1	K09753	EC:1.2.1.44	-1.61631	down	CCR1	PREDICTED: cinnamoyl-CoA reductase 1-like [Fragaria vesca subsp. vesca]	1.2	1.22	0.94	1.38	14.43	3.99	1.12	6.6
map00940	Phenylpropanoid biosynthesis	0.00443481	TRINITY_DN26369_c0_g12	K09753	EC:1.2.1.44	-1.01601	down	CCR1	phenylacetaldehyde reductase [Rosa x damascena]	27.54	31.49	29.95	71.31	75.37	63.72	29.66	70.13
map00940	Phenylpropanoid biosynthesis	0.00443481	TRINITY_DN26369_c0_g2	K09753	EC:1.2.1.44	-1.36057	down	TKPR1	PREDICTED: cinnamoyl-CoA reductase 1-like [Fragaria vesca subsp. vesca]	9.83	17.7	22.88	35.41	67.94	31.64	16.8	45
map00940	Phenylpropanoid biosynthesis	0.00443481	TRINITY_DN26776_c0_g1	K00083	EC:1.1.1.195	1.58828	up	CAD14	PREDICTED: probable cinnamyl alcohol dehydrogenase 1 [Fragaria vesca subsp. vesca]	155.27	131.13	141.02	47.15	55.01	53.96	142.47	52.04
map00940	Phenylpropanoid biosynthesis	0.00443481	TRINITY_DN26897_c0_g1	K09756	EC:3.4.16.- 2.3.1.91	-1.11654	down	SCPL18	PREDICTED: serine carboxypeptidase-like 17 [Fragaria vesca subsp. vesca]	2.57	2.65	1.33	6.15	4.16	4.61	2.18	4.97
map00940	Phenylpropanoid biosynthesis	0.00443481	TRINITY_DN26897_c0_g2	K09756	EC:3.4.16.- 2.3.1.91	-3.8814	down	SCPL18	PREDICTED: serine carboxypeptidase-like 18 [Fragaria vesca subsp. vesca]	0.74	1.06	0.75	16.27	17.64	19.49	0.85	17.8
map00940	Phenylpropanoid biosynthesis	0.00443481	TRINITY_DN31126_c0_g7	K09756	EC:3.4.16.- 2.3.1.91	-3.91517	down	SCPL12	PREDICTED: serine carboxypeptidase-like 18 [Fragaria vesca subsp. vesca]	1.23	0.8	0.18	9.9	14.57	10.47	0.74	11.65
map00940	Phenylpropanoid biosynthesis	0.00443481	TRINITY_DN31189_c0_g5	K01188	EC:3.2.1.21	1.20049	up	At1g65750	PREDICTED: uncharacterized protein LOC103936764 [Pyrus x bretschneideri]	1.42	1.56	2.69	0.28	1.08	1.37	1.89	0.91
map00940	Phenylpropanoid biosynthesis	0.00443481	TRINITY_DN31314_c0_g1	K09756	EC:3.4.16.- 2.3.1.91	-3.93222	down	SCPL18	PREDICTED: serine carboxypeptidase-like 18 [Fragaria vesca subsp. vesca]	0.66	0.54	0.67	7.65	10	9.29	0.62	8.98
map00940	Phenylpropanoid biosynthesis	0.00443481	TRINITY_DN31314_c0_g5	K09756	EC:3.4.16.- 2.3.1.91	-5.96058	down	SCPL18	PREDICTED: serine carboxypeptidase-like 7 [Fragaria vesca subsp. vesca]	0.19	0.15	0	5.64	7.83	10.01	0.11	7.83
map00940	Phenylpropanoid biosynthesis	0.00443481	TRINITY_DN31314_c0_g7	K09756	EC:3.4.16.- 2.3.1.91	-5.95101	down	SCPL18	PREDICTED: serine carboxypeptidase-like 18 [Fragaria vesca subsp. vesca]	0.05	0.22	0.04	7.73	7.44	6.37	0.1	7.18
map00940	Phenylpropanoid biosynthesis	0.00443481	TRINITY_DN31349_c0_g2	K09753	EC:1.2.1.44	-2.0919	down	CCR1	PREDICTED: cinnamoyl-CoA reductase 1-like [Fragaria vesca subsp. vesca]	17.77	18.26	12.07	58.58	49.39	68.86	16.03	58.94
map00940	Phenylpropanoid biosynthesis	0.00443481	TRINITY_DN31364_c0_g2	K00083	EC:1.1.1.195	1.51185	up	EO	quinone oxidoreductase [Fragaria x ananassa]	3.11	5.09	1.2	1.96	0.63	0.91	3.13	1.17
map00940	Phenylpropanoid biosynthesis	0.00443481	TRINITY_DN31369_c0_g4	K09753	EC:1.2.1.44	1.48553	up	CCR2	PREDICTED: cinnamoyl-CoA reductase 2-like [Fragaria vesca subsp. vesca]	0.94	3.11	2.47	0.93	0.63	1.05	2.17	0.87
map00940	Phenylpropanoid biosynthesis	0.00443481	TRINITY_DN31724_c0_g2	K09755	EC:1.14.-.-	-1.13208	down	-	PREDICTED: uncharacterized protein LOC101311338 [Fragaria vesca subsp. vesca]	8.26	10.49	14.03	29.57	33.38	32.09	10.93	31.68
map00940	Phenylpropanoid biosynthesis	0.00443481	TRINITY_DN32148_c0_g1	K05349	EC:3.2.1.21	-1.06703	down	At4g27290	PREDICTED: G-type lectin S-receptor-like serine/threonine-protein kinase At4g27290 isoform X1 [Fragaria vesca subsp. vesca]	3.16	2.99	1.13	8	4.24	4.38	2.43	5.54
map00940	Phenylpropanoid biosynthesis	0.00443481	TRINITY_DN32838_c1_g2	K12356	EC:2.4.1.111	1.50954	up	-	PREDICTED: anthocyanidin 3-O-glucosyltransferase 5-like [Fragaria vesca subsp. vesca]	32.71	18.57	18.1	5.71	11.03	8.99	23.13	8.58
map00940	Phenylpropanoid biosynthesis	0.00443481	TRINITY_DN32916_c0_g1	K05350	EC:3.2.1.21	1.90321	up	BGLU44	PREDICTED: beta-glucosidase 44-like [Fragaria vesca subsp. vesca]	260.48	178.49	91.47	80.44	32.66	52.47	176.81	55.19
map00940	Phenylpropanoid biosynthesis	0.00443481	TRINITY_DN32961_c0_g2	K05349	EC:3.2.1.21	-1.13926	down	RKS1	PREDICTED: G-type lectin S-receptor-like serine/threonine-protein kinase RKS1 [Fragaria vesca subsp. vesca]	1.63	1.64	1.82	3.56	4.08	4.49	1.7	4.04
map00940	Phenylpropanoid biosynthesis	0.00443481	TRINITY_DN32961_c0_g7	K05349	EC:3.2.1.21	-1.01588	down	RKS1	PREDICTED: G-type lectin S-receptor-like serine/threonine-protein kinase RKS1 [Fragaria vesca subsp. vesca]	8.63	10.31	7.46	21.05	21.76	15.45	8.8	19.42
map00940	Phenylpropanoid biosynthesis	0.00443481	TRINITY_DN9863_c0_g2	K13065	EC:2.3.1.133	-2.44467	down	ACT	PREDICTED: vinorine synthase-like [Fragaria vesca subsp. vesca]	0.84	0.83	1.29	2.84	8.52	6	0.99	5.79
map00196	Photosynthesis - antenna proteins	0.00544289	TRINITY_DN27571_c1_g2	K08915	-	-3.76048	down	LHCB4.3	PREDICTED: chlorophyll a-b binding protein CP29.3, chloroplastic isoform X2 [Fragaria vesca subsp. vesca]	23.31	73.74	22.23	662.81	565.43	515.22	39.76	581.15
map00196	Photosynthesis - antenna proteins	0.00544289	TRINITY_DN29413_c0_g4	K08914	-	3.01643	up	LHCB3	PREDICTED: chlorophyll a-b binding protein 13, chloroplastic [Fragaria vesca subsp. vesca]	361.58	714.61	722.16	102.54	67.26	74.08	599.45	81.29
map00196	Photosynthesis - antenna proteins	0.00544289	TRINITY_DN29413_c0_g5	K08912	-	2.15014	up	CAB2	hypothetical protein GLYMA_02G080800 [Glycine max]	2.91	2.58	1.92	0.41	0.11	1.22	2.47	0.58
map00196	Photosynthesis - antenna proteins	0.00544289	TRINITY_DN29413_c0_g8	K08912	-	4.02352	up	CAB40	PREDICTED: chlorophyll a-b binding protein of LHCII type 1-like [Fragaria vesca subsp. vesca]	50.27	231.73	22.49	7.96	3.7	4.69	101.5	5.45
map00196	Photosynthesis - antenna proteins	0.00544289	TRINITY_DN29415_c1_g1	K08913	-	2.58059	up	OsI_012078	hypothetical protein PRUPE_ppa010078mg [Prunus persica]	28.58	14.52	22.62	3.67	2.87	3.71	21.91	3.42
map00196	Photosynthesis - antenna proteins	0.00544289	TRINITY_DN29415_c1_g2	K08912	-	2.34555	up	CAB3	LHCII type I chlorophyll a/b-binding protein [Phaseolus vulgaris]	3016.5	3063.81	2196.78	380.8	197.01	330.34	2759.03	302.72
map00196	Photosynthesis - antenna proteins	0.00544289	TRINITY_DN29415_c1_g3	K08912	-	1.95884	up	CAB40	PREDICTED: chlorophyll a-b binding protein of LHCII type 1 [Fragaria vesca subsp. vesca]	3524.52	4906.44	4095.98	1830.54	511.34	861.77	4175.65	1067.88
map00196	Photosynthesis - antenna proteins	0.00544289	TRINITY_DN29415_c1_g7	K08912	-	5.24073	up	AB80	PREDICTED: chlorophyll a-b binding protein of LHCII type 1-like [Fragaria vesca subsp. vesca]	865.46	1097.83	619.66	34.26	20.49	17.73	860.98	24.16
map00196	Photosynthesis - antenna proteins	0.00544289	TRINITY_DN30560_c0_g3	K08913	-	4.13919	up	CAB-151	PREDICTED: chlorophyll a-b binding protein 151, chloroplastic-like [Pyrus x bretschneideri]	28.85	69.92	19.07	2.77	2.86	1.98	39.28	2.54
map00196	Photosynthesis - antenna proteins	0.00544289	TRINITY_DN22292_c0_g1	K08908	-	1.17403	up	LHCA2	PREDICTED: chlorophyll a-b binding protein, chloroplastic [Fragaria vesca subsp. vesca]	1948.35	2596.02	2513.01	1332.21	963.72	1121	2352.46	1138.98
map00196	Photosynthesis - antenna proteins	0.00544289	TRINITY_DN22953_c0_g1	K08911	-	-1.15702	down	LHCA5	PREDICTED: chlorophyll a-b binding protein P4, chloroplastic [Fragaria vesca subsp. vesca]	18.77	23.42	23.75	59.14	49.4	51.56	21.98	53.37
map00196	Photosynthesis - antenna proteins	0.00544289	TRINITY_DN26327_c0_g1	K08912	-	2.34062	up	CAB16	hypothetical protein PRUPE_ppa010066mg [Prunus persica]	18.98	73.54	8.12	12.64	1.74	6.79	33.55	7.06
map00196	Photosynthesis - antenna proteins	0.00544289	TRINITY_DN31160_c1_g4	K14172	-	-1.1304	down	CAB4	PREDICTED: chlorophyll a-b binding protein of LHCII type 1 isoform X1 [Fragaria vesca subsp. vesca]	22.93	25.08	37.66	63.4	75.94	57.3	28.56	65.55
map00196	Photosynthesis - antenna proteins	0.00544289	TRINITY_DN31437_c0_g10	K08912	-	6.39204	up	CAB40	PREDICTED: chlorophyll a-b binding protein of LHCII type 1-like [Fragaria vesca subsp. vesca]	2831.62	3589.89	1839.07	45.23	11.95	36.38	2753.53	31.19
map00196	Photosynthesis - antenna proteins	0.00544289	TRINITY_DN31437_c0_g6	K08912	-	4.16229	up	CAB40	PREDICTED: chlorophyll a-b binding protein of LHCII type 1-like [Fragaria vesca subsp. vesca]	65.38	63.17	52.15	4.62	1.58	4.29	60.23	3.5
map00196	Photosynthesis - antenna proteins	0.00544289	TRINITY_DN31437_c0_g9	K08912	-	1.65501	up	AB80	PREDICTED: chlorophyll a-b binding protein of LHCII type 1-like [Fragaria vesca subsp. vesca]	1933.2	2949.3	2264.73	1440.89	396.27	553.62	2382.41	796.93
map00196	Photosynthesis - antenna proteins	0.00544289	TRINITY_DN32565_c0_g1	K08913	-	4.13962	up	CAB-151	PREDICTED: chlorophyll a-b binding protein 151, chloroplastic [Fragaria vesca subsp. vesca]	5832.59	7746.53	6154.9	547.01	267.26	391.48	6578.01	401.92
map00196	Photosynthesis - antenna proteins	0.00544289	TRINITY_DN32565_c0_g2	K08912	-	4.05572	up	CAB40	PREDICTED: chlorophyll a-b binding protein of LHCII type 1-like [Fragaria vesca subsp. vesca]	2301.22	3005.28	1747.06	170.72	72.94	135.9	2351.19	126.52
map00196	Photosynthesis - antenna proteins	0.00544289	TRINITY_DN32565_c0_g5	K08912	-	1.31057	up	AB80	PREDICTED: uncharacterized protein LOC101293074 [Fragaria vesca subsp. vesca]	207.03	315.13	270.63	183.68	55.44	106.33	264.26	115.15
map00196	Photosynthesis - antenna proteins	0.00544289	TRINITY_DN32565_c0_g6	K08912	-	5.166	up	AB80	PREDICTED: chlorophyll a-b binding protein of LHCII type 1-like [Fragaria vesca subsp. vesca]	389.23	722.19	433.25	16.24	15.56	14.04	514.89	15.28
map00196	Photosynthesis - antenna proteins	0.00544289	TRINITY_DN33114_c1_g3	K08912	-	3.62578	up	AB80	PREDICTED: chlorophyll a-b binding protein of LHCII type 1-like [Fragaria vesca subsp. vesca]	22.75	23.75	21.51	2.81	1.55	1.37	22.67	1.91
map03410	Base excision repair	0.00608843	TRINITY_DN27592_c0_g1	K03575	EC:3.2.2.-	-1.47942	down	HIDM	PREDICTED: 2-hydroxyisoflavanone dehydratase-like [Fragaria vesca subsp. vesca]	3.44	7.39	3.66	15.35	8.97	17.38	4.83	13.9
map03410	Base excision repair	0.00608843	TRINITY_DN27592_c0_g2	K03575	EC:3.2.2.-	-1.05217	down	CXE1	PREDICTED: 2-hydroxyisoflavanone dehydratase-like [Fragaria vesca subsp. vesca]	5.86	6.86	5.09	13.68	10.98	14.96	5.94	13.21
map03410	Base excision repair	0.00608843	TRINITY_DN27592_c0_g4	K03575	EC:3.2.2.-	-3.11066	down	HIDM	PREDICTED: 2-hydroxyisoflavanone dehydratase-like [Fragaria vesca subsp. vesca]	2.01	1.08	0.38	12.16	8.9	11.53	1.16	10.86
map03410	Base excision repair	0.00608843	TRINITY_DN27794_c0_g1	K10563	EC:3.2.2.23 4.2.99.18	-1.42787	down	FPG1	PREDICTED: formamidopyrimidine-DNA glycosylase isoform X1 [Fragaria vesca subsp. vesca]	9.93	13.16	9.07	31.39	29.71	29.76	10.72	30.29
map03410	Base excision repair	0.00608843	TRINITY_DN27794_c0_g2	K10563	EC:3.2.2.23 4.2.99.18	-1.11608	down	FPG1	PREDICTED: formamidopyrimidine-DNA glycosylase isoform X1 [Fragaria vesca subsp. vesca]	6.19	6.26	6.9	17.04	17.3	12.78	6.45	15.71
map03410	Base excision repair	0.00608843	TRINITY_DN28354_c0_g1	K10773	EC:4.2.99.18	1.79793	up	ZFP7	PREDICTED: zinc finger protein 7-like [Prunus mume]	13.3	13.31	14.89	3.27	5.57	4.51	13.83	4.45
map03410	Base excision repair	0.00608843	TRINITY_DN28646_c1_g12	K01247	EC:3.2.2.21	1.11075	up	-	PREDICTED: probable DNA-3-methyladenine glycosylase 2 [Fragaria vesca subsp. vesca]	21.98	15.11	15.44	7.07	5.75	13.76	17.51	8.86
map03410	Base excision repair	0.00608843	TRINITY_DN29484_c0_g2	K01142	EC:3.1.11.2	-2.02531	down	APE1L	PREDICTED: DNA-(apurinic or apyrimidinic site) lyase [Fragaria vesca subsp. vesca]	0.86	0.96	0.59	4.72	2.96	2.86	0.8	3.51
map03410	Base excision repair	0.00608843	TRINITY_DN30609_c0_g2	K02327	EC:2.7.7.7	1.02237	up	REV3	PREDICTED: DNA polymerase zeta catalytic subunit isoform X3 [Fragaria vesca subsp. vesca]	6.27	4.09	5.86	3.01	2.99	2.78	5.41	2.93
map03410	Base excision repair	0.00608843	TRINITY_DN30679_c0_g4	K02335	EC:2.7.7.7	-1.67724	down	POLIA	PREDICTED: DNA polymerase I A, chloroplastic/mitochondrial [Fragaria vesca subsp. vesca]	6.78	5.83	7.51	22.95	28.54	19.32	6.71	23.6
map03410	Base excision repair	0.00608843	TRINITY_DN31088_c0_g1	K02324	EC:2.7.7.7	-1.35995	down	POL2A	PREDICTED: DNA polymerase epsilon catalytic subunit A-like isoform X1 [Fragaria vesca subsp. vesca]	0.41	1.06	0.37	1.39	2.1	1.68	0.61	1.72
map03410	Base excision repair	0.00608843	TRINITY_DN31088_c0_g12	K02324	EC:2.7.7.7	-1.93416	down	POL2A	PREDICTED: DNA polymerase epsilon catalytic subunit A-like isoform X1 [Fragaria vesca subsp. vesca]	0.32	0.63	0.32	1.56	2.59	1.22	0.42	1.79
map03410	Base excision repair	0.00608843	TRINITY_DN31088_c0_g6	K02324	EC:2.7.7.7	-1.45192	down	POL2A	PREDICTED: DNA polymerase epsilon catalytic subunit A-like isoform X1 [Fragaria vesca subsp. vesca]	0.65	0.99	0.51	1.87	2.95	1.61	0.72	2.14
map03410	Base excision repair	0.00608843	TRINITY_DN31110_c0_g2	K10802	-	1.36074	up	HMGB14	PREDICTED: high mobility group B protein 14 [Fragaria vesca subsp. vesca]	106.07	82.14	74.66	32.49	32.14	38.85	87.62	34.49
map03410	Base excision repair	0.00608843	TRINITY_DN18150_c0_g1	K03652	EC:3.2.2.21	-2.13765	down	MAG	PREDICTED: DNA-3-methyladenine glycosylase isoform X1 [Fragaria vesca subsp. vesca]	0.12	0.61	0.65	3.19	0.61	2.79	0.46	2.2
map03410	Base excision repair	0.00608843	TRINITY_DN22523_c0_g1	K10773	EC:4.2.99.18	-1.96535	down	EMB2001	PREDICTED: GTP-binding protein At2g22870 [Fragaria vesca subsp. vesca]	2.14	2.41	1.7	8.7	9.91	7.99	2.08	8.87
map03410	Base excision repair	0.00608843	TRINITY_DN23002_c0_g1	K03504	-	-1.05633	down	-	PREDICTED: uncharacterized protein LOC105350465 [Fragaria vesca subsp. vesca]	1.65	1.36	2.6	3.58	5.85	3.43	1.87	4.29
map03410	Base excision repair	0.00608843	TRINITY_DN23166_c0_g1	K04802	-	-1.79455	down	-	PREDICTED: proliferating cell nuclear antigen-like [Fragaria vesca subsp. vesca]	1.86	2.67	2.58	10.44	8.71	7.57	2.37	8.91
map03410	Base excision repair	0.00608843	TRINITY_DN23460_c0_g1	K10773	EC:4.2.99.18	-1.63741	down	EMB2001	PREDICTED: GTP-binding protein At2g22870-like [Malus domestica]	12.84	13.31	20.22	53.7	53.75	50.04	15.46	52.5
map03410	Base excision repair	0.00608843	TRINITY_DN23607_c0_g1	K03648	EC:3.2.2.27	-1.55238	down	-	PREDICTED: uncharacterized protein LOC101294136 isoform X1 [Fragaria vesca subsp. vesca]	14.23	12.89	11.13	35.28	36.73	32.31	12.75	34.77
map03410	Base excision repair	0.00608843	TRINITY_DN25387_c0_g2	K03648	EC:3.2.2.27	1.02606	up	UNG	PREDICTED: uracil-DNA glycosylase [Fragaria vesca subsp. vesca]	23.24	22.25	30.82	13.6	12.04	15.5	25.44	13.71
map03410	Base excision repair	0.00608843	TRINITY_DN25672_c0_g1	K01246	EC:3.2.2.20	-1.06681	down	tag	PREDICTED: uncharacterized protein LOC101310385 [Fragaria vesca subsp. vesca]	3.16	3.34	3.02	9.62	4.34	7.81	3.17	7.26
map03410	Base excision repair	0.00608843	TRINITY_DN25672_c0_g2	K01246	EC:3.2.2.20	1.6431	up	guaA	PREDICTED: uncharacterized protein LOC101298985 [Fragaria vesca subsp. vesca]	1.54	1.83	1.3	0.63	0.18	0.77	1.56	0.53
map03410	Base excision repair	0.00608843	TRINITY_DN26139_c0_g1	K01142	EC:3.1.11.2	-1.70672	down	ARP	PREDICTED: apurinic endonuclease-redox protein [Fragaria vesca subsp. vesca]	4.94	4.28	3.99	14.78	17.67	15.56	4.4	16
map03410	Base excision repair	0.00608843	TRINITY_DN26332_c0_g2	K03512	EC:2.7.7.7 4.2.99.-	-1.28379	down	POLL	PREDICTED: DNA polymerase lambda-like [Fragaria vesca subsp. vesca]	1.89	1.74	1.76	4.34	6.36	3.8	1.8	4.83
map03410	Base excision repair	0.00608843	TRINITY_DN31813_c1_g7	K10802	-	-2.97579	down	HMGB2	PREDICTED: high mobility group B protein 1-like isoform X2 [Cucumis melo]	0.36	0.35	0.63	3.43	3.76	4.49	0.45	3.89
map03410	Base excision repair	0.00608843	TRINITY_DN32121_c0_g5	K10798	EC:2.4.2.30	-2.15229	down	-	PREDICTED: uncharacterized protein LOC105353255 [Fragaria vesca subsp. vesca]	0.7	1.48	1.53	5.49	6.24	6.28	1.24	6
map03410	Base excision repair	0.00608843	TRINITY_DN32284_c0_g1	K10773	EC:4.2.99.18	-1.18796	down	At3g47830	PREDICTED: putative DNA glycosylase At3g47830 [Fragaria vesca subsp. vesca]	2.06	1.68	2.28	6.45	4.03	4.31	2.01	4.93
map03410	Base excision repair	0.00608843	TRINITY_DN32340_c2_g11	K10747	EC:6.5.1.1 6.5.1.6 6.5.1.7	-1.17777	down	ycf2-A	Ycf2 (chloroplast) [Rosa odorata var. gigantea]	21.83	20.34	27.28	48.31	88.48	33.36	23.15	56.72
map03410	Base excision repair	0.00608843	TRINITY_DN32439_c2_g4	K10803	-	-1.27703	down	XRCC1	PREDICTED: DNA-repair protein XRCC1 [Fragaria vesca subsp. vesca]	1.94	1.57	1.31	4.32	4.64	4.17	1.61	4.38
map03008	Ribosome biogenesis in eukaryotes	0.0144677	TRINITY_DN27101_c1_g4	K07936	-	-1.65657	down	RAN1A	PREDICTED: GTP-binding nuclear protein Ran-3-like [Fragaria vesca subsp. vesca]	25.65	21.8	24.1	86.42	89	82.57	23.85	86
map03008	Ribosome biogenesis in eukaryotes	0.0144677	TRINITY_DN27101_c1_g5	K07936	-	-1.55765	down	RAN1	hypothetical protein PRUPE_ppa010188mg [Prunus persica]	160.34	141.86	147.6	476.81	484.34	423.87	149.93	461.67
map03008	Ribosome biogenesis in eukaryotes	0.0144677	TRINITY_DN27101_c1_g6	K07936	-	-1.42347	down	RAN1	PREDICTED: GTP-binding nuclear protein Ran1-like [Malus domestica]	3.66	3.84	0.81	5.81	8.5	9.85	2.77	8.05
map03008	Ribosome biogenesis in eukaryotes	0.0144677	TRINITY_DN27177_c0_g1	K07936	-	-3.36632	down	-	PREDICTED: putative nuclease HARBI1 [Fragaria vesca subsp. vesca]	18.1	38.85	12.74	154.34	396.54	233.36	23.23	261.41
map03008	Ribosome biogenesis in eukaryotes	0.0144677	TRINITY_DN27182_c0_g1	K14568	EC:2.1.1.260	-1.49942	down	Emg1	PREDICTED: ribosomal RNA small subunit methyltransferase nep-1 [Fragaria vesca subsp. vesca]	21.24	13.66	19.14	45.75	52.76	50.64	18.01	49.72
map03008	Ribosome biogenesis in eukaryotes	0.0144677	TRINITY_DN27234_c1_g1	K14538	-	-2.59193	down	DGP2	PREDICTED: mitochondrial ribosome-associated GTPase 1 [Fragaria vesca subsp. vesca]	0.89	2.07	1.68	10.58	10.82	8.55	1.55	9.98
map03008	Ribosome biogenesis in eukaryotes	0.0144677	TRINITY_DN27300_c1_g1	K14544	-	1.31412	up	PI4KG7	PREDICTED: phosphatidylinositol 4-kinase gamma 7-like [Fragaria vesca subsp. vesca]	12.59	8.4	12.13	7.23	6.9	8.82	11.04	7.65
map03008	Ribosome biogenesis in eukaryotes	0.0144677	TRINITY_DN27521_c1_g2	K14558	-	-1.01511	down	TPR1	PREDICTED: protein TOPLESS isoform X3 [Juglans regia]	1.35	0.99	2.25	3.67	2.92	3.57	1.53	3.39
map03008	Ribosome biogenesis in eukaryotes	0.0144677	TRINITY_DN27651_c2_g13	K14558	-	-1.59274	down	TPR1	PREDICTED: topless-related protein 1-like [Fragaria vesca subsp. vesca]	1.29	1.36	1.29	2.75	6.4	3.95	1.31	4.37
map03008	Ribosome biogenesis in eukaryotes	0.0144677	TRINITY_DN27785_c0_g1	K14537	-	1.03954	up	NUG2	PREDICTED: nucleolar GTP-binding protein 2 [Fragaria vesca subsp. vesca]	60.28	39.07	61.84	30.64	29.81	25.72	53.73	28.72
map03008	Ribosome biogenesis in eukaryotes	0.0144677	TRINITY_DN27852_c3_g2	K14559	-	-1.46439	down	Mphosph10	PREDICTED: U3 small nucleolar ribonucleoprotein protein MPP10 isoform X1 [Fragaria vesca subsp. vesca]	3.66	5.55	3.4	10.99	9.95	11.88	4.2	10.94
map03008	Ribosome biogenesis in eukaryotes	0.0144677	TRINITY_DN27967_c1_g5	K14571	-	1.65544	up	At2g18193	PREDICTED: putative cell division cycle ATPase [Fragaria vesca subsp. vesca]	0.53	4.21	2.38	1.1	0.47	0.83	2.37	0.8
map03008	Ribosome biogenesis in eukaryotes	0.0144677	TRINITY_DN27967_c1_g8	K14571	-	-1.08128	down	At5g17760	PREDICTED: probable mitochondrial chaperone BCS1-B [Fragaria vesca subsp. vesca]	2.03	1.31	0.74	3.19	3.83	2.37	1.36	3.13
map03008	Ribosome biogenesis in eukaryotes	0.0144677	TRINITY_DN28088_c0_g1	K14536	EC:3.6.5.-	-1.1776	down	typA	PREDICTED: translation factor GUF1 homolog, organellar chromatophore [Fragaria vesca subsp. vesca]	5.38	4.06	4.59	10.59	13.44	12.09	4.68	12.04
map03008	Ribosome biogenesis in eukaryotes	0.0144677	TRINITY_DN28292_c0_g1	K14550	-	-1.3962	down	At3g06530	PREDICTED: uncharacterized protein At3g06530 isoform X2 [Fragaria vesca subsp. vesca]	2.08	2.09	2	5.71	7.08	5.17	2.06	5.99
map03008	Ribosome biogenesis in eukaryotes	0.0144677	TRINITY_DN28292_c0_g6	K14550	-	1.17326	up	CDC6B	PREDICTED: cell division control protein 6 homolog [Fragaria vesca subsp. vesca]	11.64	6.39	6.51	5.03	2.25	5.45	8.18	4.24
map03008	Ribosome biogenesis in eukaryotes	0.0144677	TRINITY_DN28486_c0_g5	K14556	-	-2.72543	down	DIP2	hypothetical protein PRUPE_ppa000936mg [Prunus persica]	0.52	0.74	0.56	5.26	4.96	2.65	0.61	4.29
map03008	Ribosome biogenesis in eukaryotes	0.0144677	TRINITY_DN28486_c0_g7	K14556	-	2.44845	up	DIP2	PREDICTED: WD repeat-containing protein 3 [Prunus mume]	4.61	1.91	3.84	0.56	0.45	1.08	3.45	0.7
map03008	Ribosome biogenesis in eukaryotes	0.0144677	TRINITY_DN28486_c0_g9	K14556	-	-1.55821	down	Wdr3	PREDICTED: WD repeat-containing protein 3 [Fragaria vesca subsp. vesca]	1.63	1.41	1.52	5	5.96	3.84	1.52	4.93
map03008	Ribosome biogenesis in eukaryotes	0.0144677	TRINITY_DN28524_c1_g7	K14558	-	-1.70238	down	PWP2	PREDICTED: periodic tryptophan protein 2 homolog [Fragaria vesca subsp. vesca]	1.55	1.26	1.27	4.57	5.3	4.13	1.36	4.67
map03008	Ribosome biogenesis in eukaryotes	0.0144677	TRINITY_DN28720_c0_g1	K14546	-	-1.56566	down	-	PREDICTED: WD repeat-containing protein 43 [Fragaria vesca subsp. vesca]	5.6	2.66	6.11	15.87	8.75	11.31	4.79	11.98
map03008	Ribosome biogenesis in eukaryotes	0.0144677	TRINITY_DN28784_c0_g1	K14521	EC:2.3.1.-	-1.27753	down	At1g10490	PREDICTED: UPF0202 protein At1g10490 [Fragaria vesca subsp. vesca]	1.98	1.53	1.84	4.58	6.08	3.61	1.78	4.76
map03008	Ribosome biogenesis in eukaryotes	0.0144677	TRINITY_DN28860_c2_g2	K14538	-	-1.30697	down	SIN2	PREDICTED: mitochondrial ribosome-associated GTPase 1 [Fragaria vesca subsp. vesca]	1.95	1.26	1.35	5.57	9.82	5.34	1.52	6.91
map03008	Ribosome biogenesis in eukaryotes	0.0144677	TRINITY_DN28904_c0_g2	K12619	EC:3.1.13.-	1.23053	up	XRN3	PREDICTED: 5'-3' exoribonuclease 3 isoform X1 [Fragaria vesca subsp. vesca]	60.88	49.03	61.39	27.19	26.95	26.17	57.1	26.77
map03008	Ribosome biogenesis in eukaryotes	0.0144677	TRINITY_DN28987_c1_g9	K14549	-	-1.04814	down	SWA1	PREDICTED: U3 small nucleolar RNA-associated protein 15 homolog [Fragaria vesca subsp. vesca]	2.91	2.47	4.26	7.58	7.16	7.18	3.21	7.31
map03008	Ribosome biogenesis in eukaryotes	0.0144677	TRINITY_DN29216_c0_g9	K14565	-	-1.31265	down	KIN14O	PREDICTED: kinesin-4 isoform X1 [Fragaria vesca subsp. vesca]	0.43	1.65	1.67	1.78	3.35	4.57	1.25	3.23
map03008	Ribosome biogenesis in eukaryotes	0.0144677	TRINITY_DN29430_c1_g1	K12619	EC:3.1.13.-	1.53389	up	FRL4A	PREDICTED: FRIGIDA-like protein 4a [Fragaria vesca subsp. vesca]	429.41	289.69	266.23	110.22	117.54	148.17	328.44	125.31
map03008	Ribosome biogenesis in eukaryotes	0.0144677	TRINITY_DN29483_c1_g5	K14544	-	1.2935	up	PI4KG7	PREDICTED: phosphatidylinositol 4-kinase gamma 7-like [Fragaria vesca subsp. vesca]	58.74	46.7	41.97	20.06	26.23	20.07	49.14	22.12
map03008	Ribosome biogenesis in eukaryotes	0.0144677	TRINITY_DN29550_c1_g4	K14544	-	-1.56035	down	Nol6	PREDICTED: nucleolar protein 6 [Fragaria vesca subsp. vesca]	2.04	2.59	2.41	6.98	9.53	6.31	2.35	7.61
map03008	Ribosome biogenesis in eukaryotes	0.0144677	TRINITY_DN29639_c0_g2	K14558	-	1.27054	up	TPR2	PREDICTED: topless-related protein 1-like isoform X3 [Fragaria vesca subsp. vesca]	37.3	44.07	48.51	19.09	19.35	20.73	43.29	19.72
map03008	Ribosome biogenesis in eukaryotes	0.0144677	TRINITY_DN29683_c1_g2	K14758	EC:2.7.11.1	2.30217	up	CKL3	PREDICTED: casein kinase I-like [Fragaria vesca subsp. vesca]	142.67	92.38	113.19	23.72	24.88	29.29	116.08	25.96
map03008	Ribosome biogenesis in eukaryotes	0.0144677	TRINITY_DN30043_c1_g6	K12619	EC:3.1.13.-	1.27269	up	XRN3	PREDICTED: 5'-3' exoribonuclease 3 isoform X1 [Fragaria vesca subsp. vesca]	66.78	55.2	76.35	30.03	29	28.41	66.11	29.15
map03008	Ribosome biogenesis in eukaryotes	0.0144677	TRINITY_DN30232_c0_g1	K07178	EC:2.7.11.1	1.10419	up	-	PREDICTED: serine/threonine-protein kinase RIO1-like isoform X1 [Fragaria vesca subsp. vesca]	28.17	20.7	25.27	11.72	13.56	12.82	24.71	12.7
map03008	Ribosome biogenesis in eukaryotes	0.0144677	TRINITY_DN30381_c2_g5	K14564	-	-1.23486	down	nop56	PREDICTED: nucleolar protein 56-like [Fragaria vesca subsp. vesca]	11.93	12.66	10.54	31.12	33.89	25.54	11.71	30.18
map03008	Ribosome biogenesis in eukaryotes	0.0144677	TRINITY_DN30627_c1_g4	K11131	EC:5.4.99.-	-1.1161	down	CBF5	PREDICTED: LOW QUALITY PROTEIN: H/ACA ribonucleoprotein complex subunit 4 [Fragaria vesca subsp. vesca]	8.21	8.38	8.59	20.7	19.83	19.16	8.39	19.9
map03008	Ribosome biogenesis in eukaryotes	0.0144677	TRINITY_DN30851_c0_g1	K14570	EC:3.1.-.-	-1.08022	down	SDN3	PREDICTED: small RNA degrading nuclease 1 [Fragaria vesca subsp. vesca]	5.78	6.74	8.22	13.11	15.08	7.83	6.91	12.01
map03008	Ribosome biogenesis in eukaryotes	0.0144677	TRINITY_DN30869_c0_g4	K14558	-	2.60872	up	TPR1	PREDICTED: protein TOPLESS isoform X1 [Fragaria vesca subsp. vesca]	162.9	131.81	153.16	24.65	30.31	25.94	149.29	26.97
map03008	Ribosome biogenesis in eukaryotes	0.0144677	TRINITY_DN30918_c0_g4	K14575	-	-1.8245	down	CIP111	PREDICTED: calmodulin-interacting protein 111 [Fragaria vesca subsp. vesca]	0.76	0.55	0.43	2.45	5.49	1.57	0.58	3.17
map03008	Ribosome biogenesis in eukaryotes	0.0144677	TRINITY_DN30938_c1_g4	K14571	-	-1.08593	down	-	PREDICTED: U6 snRNA phosphodiesterase [Fragaria vesca subsp. vesca]	2.34	2.34	2.45	5.82	5.31	5.3	2.38	5.48
map03008	Ribosome biogenesis in eukaryotes	0.0144677	TRINITY_DN30984_c1_g2	K14565	-	1.27059	up	CYCA2-2	PREDICTED: cyclin-A2-2 [Fragaria vesca subsp. vesca]	3.54	8.01	6.42	1.69	4.07	3.8	5.99	3.19
map03008	Ribosome biogenesis in eukaryotes	0.0144677	TRINITY_DN31005_c1_g4	K14559	-	-1.21112	down	-	PREDICTED: U3 small nucleolar ribonucleoprotein protein MPP10 isoform X1 [Fragaria vesca subsp. vesca]	7.26	4.71	5.45	9.79	19.84	13.64	5.81	14.42
map03008	Ribosome biogenesis in eukaryotes	0.0144677	TRINITY_DN31033_c0_g2	K14545	-	2.55517	up	RRP7A	PREDICTED: ribosomal RNA-processing protein 7 homolog [Fragaria vesca subsp. vesca]	67.26	69.01	60.05	11.01	14.08	10.67	65.44	11.92
map03008	Ribosome biogenesis in eukaryotes	0.0144677	TRINITY_DN16563_c0_g1	K11130	-	-1.58805	down	At2g20490	PREDICTED: H/ACA ribonucleoprotein complex subunit 3-like protein [Fragaria vesca subsp. vesca]	11.09	10.39	13.61	35.45	35.21	40.79	11.7	37.15
map03008	Ribosome biogenesis in eukaryotes	0.0144677	TRINITY_DN17101_c0_g1	K14575	-	-3.73605	down	AATP1	PREDICTED: probable mitochondrial chaperone BCS1-B [Fragaria vesca subsp. vesca]	0.4	0.28	0.25	6.39	2.76	4.43	0.31	4.53
map03008	Ribosome biogenesis in eukaryotes	0.0144677	TRINITY_DN18163_c0_g1	K03685	EC:3.1.26.3	1.56583	up	Os06g0358800	PREDICTED: ribonuclease 3-like protein 3 [Fragaria vesca subsp. vesca]	2.41	2.81	7.26	1.61	1.39	1.58	4.16	1.53
map03008	Ribosome biogenesis in eukaryotes	0.0144677	TRINITY_DN18625_c0_g1	K14521	EC:2.3.1.-	-1.44495	down	tas	PREDICTED: aldo-keto reductase [Fragaria vesca subsp. vesca]	21.04	28.28	23.39	65.68	81.06	70.21	24.24	72.32
map03008	Ribosome biogenesis in eukaryotes	0.0144677	TRINITY_DN20259_c0_g1	K14560	-	-1.55699	down	Imp3	PREDICTED: U3 small nucleolar ribonucleoprotein protein IMP3 [Fragaria vesca subsp. vesca]	15.13	15.11	12.98	49.43	42.44	44.88	14.41	45.58
map03008	Ribosome biogenesis in eukaryotes	0.0144677	TRINITY_DN22067_c0_g1	K14555	-	-2.04695	down	Tbl3	PREDICTED: transducin beta-like protein 3 [Fragaria vesca subsp. vesca]	1.33	1.54	1.09	5.77	7.18	5.07	1.32	6.01
map03008	Ribosome biogenesis in eukaryotes	0.0144677	TRINITY_DN23269_c0_g3	K11129	-	-1.36842	down	At5g08180	PREDICTED: H/ACA ribonucleoprotein complex subunit 2-like protein [Fragaria vesca subsp. vesca]	9.92	9.37	10.22	30.04	24.06	27.88	9.84	27.33
map03008	Ribosome biogenesis in eukaryotes	0.0144677	TRINITY_DN24274_c0_g1	K11108	-	-1.03127	down	At5g22100	PREDICTED: probable RNA 3'-terminal phosphate cyclase-like protein [Fragaria vesca subsp. vesca]	3.4	2.55	3.57	6.33	8.68	6.38	3.17	7.13
map03008	Ribosome biogenesis in eukaryotes	0.0144677	TRINITY_DN24279_c0_g1	K01164	EC:3.1.26.5	-2.88174	down	-	PREDICTED: ribonucleases P/MRP protein subunit POP1 [Fragaria vesca subsp. vesca]	0.53	0.28	0.21	2.28	3.02	2.94	0.34	2.75
map03008	Ribosome biogenesis in eukaryotes	0.0144677	TRINITY_DN24279_c0_g2	K01164	EC:3.1.26.5	-2.63212	down	-	PREDICTED: ribonucleases P/MRP protein subunit POP1 [Fragaria vesca subsp. vesca]	0.57	0.79	0.47	3.73	5.29	3.4	0.61	4.14
map03008	Ribosome biogenesis in eukaryotes	0.0144677	TRINITY_DN25370_c0_g6	K14558	-	2.26346	up	TPL	PREDICTED: protein TOPLESS isoform X1 [Fragaria vesca subsp. vesca]	159.48	128.08	139.39	35.37	36.77	30.47	142.32	34.2
map03008	Ribosome biogenesis in eukaryotes	0.0144677	TRINITY_DN25575_c0_g1	K14544	-	-1.49188	down	PI4KG3	PREDICTED: phosphatidylinositol 4-kinase gamma 3 [Fragaria vesca subsp. vesca]	0.45	0.34	0.11	0.85	0.96	0.97	0.3	0.93
map03008	Ribosome biogenesis in eukaryotes	0.0144677	TRINITY_DN25626_c2_g3	K12619	EC:3.1.13.-	1.2037	up	XRN4	PREDICTED: 5'-3' exoribonuclease 4 [Fragaria vesca subsp. vesca]	64.94	40.8	54.69	22.73	29.32	25.62	53.48	25.89
map03008	Ribosome biogenesis in eukaryotes	0.0144677	TRINITY_DN25955_c0_g2	K03685	EC:3.1.26.3	-1.00412	down	At3g03300	PREDICTED: endoribonuclease Dicer homolog 2 [Fragaria vesca subsp. vesca]	1.47	2.75	1.39	3.48	4.96	3.86	1.87	4.1
map03008	Ribosome biogenesis in eukaryotes	0.0144677	TRINITY_DN26136_c1_g2	K03115	-	1.33668	up	CKB1	PREDICTED: casein kinase II subunit beta isoform X2 [Fragaria vesca subsp. vesca]	108.31	96.66	91.04	38.31	48.13	39.82	98.67	42.09
map03008	Ribosome biogenesis in eukaryotes	0.0144677	TRINITY_DN26232_c0_g2	K14548	-	3.96973	up	-	PREDICTED: uncharacterized protein LOC101290919 [Fragaria vesca subsp. vesca]	124.77	67.98	7.43	4.61	3.78	5.69	66.73	4.69
map03008	Ribosome biogenesis in eukaryotes	0.0144677	TRINITY_DN26431_c0_g6	K14538	-	-1.08933	down	NSN1	PREDICTED: guanine nucleotide-binding protein-like NSN1 [Fragaria vesca subsp. vesca]	8.11	9.21	9.49	21.51	26.36	14.59	8.94	20.82
map03008	Ribosome biogenesis in eukaryotes	0.0144677	TRINITY_DN26736_c0_g3	K14565	-	-1.53503	down	Os04g0666900	PREDICTED: kinesin-like calmodulin-binding protein [Fragaria vesca subsp. vesca]	2.38	1.61	1.27	5.33	6.84	4.66	1.75	5.61
map03008	Ribosome biogenesis in eukaryotes	0.0144677	TRINITY_DN26766_c0_g2	K14571	-	-1.64383	down	CDC48C	PREDICTED: LOW QUALITY PROTEIN: cell division control protein 48 homolog C [Fragaria vesca subsp. vesca]	1.45	1.42	1.42	5.03	5.56	4.16	1.43	4.92
map03008	Ribosome biogenesis in eukaryotes	0.0144677	TRINITY_DN31115_c0_g1	K03097	EC:2.7.11.1	1.84585	up	HD6	PREDICTED: casein kinase II subunit alpha [Fragaria vesca subsp. vesca]	132.11	94.79	110.02	34.69	34.23	33.35	112.31	34.09
map03008	Ribosome biogenesis in eukaryotes	0.0144677	TRINITY_DN31151_c1_g1	K14571	-	-2.57778	down	HSR4	PREDICTED: probable mitochondrial chaperone bcs1 [Fragaria vesca subsp. vesca]	1.74	6.48	2.8	16.27	25.91	20.58	3.67	20.92
map03008	Ribosome biogenesis in eukaryotes	0.0144677	TRINITY_DN31517_c0_g3	K11883	-	-4.42879	down	-	PREDICTED: RNA-binding protein NOB1 [Fragaria vesca subsp. vesca]	0.4	0	0	3.87	4.34	1.54	0.13	3.25
map03008	Ribosome biogenesis in eukaryotes	0.0144677	TRINITY_DN31795_c0_g4	K14566	-	-1.39056	down	FCF1	PREDICTED: rRNA-processing protein FCF1 homolog [Fragaria vesca subsp. vesca]	5.89	5.72	7.27	16.01	19.49	14.25	6.29	16.58
map03008	Ribosome biogenesis in eukaryotes	0.0144677	TRINITY_DN31874_c0_g1	K14544	-	2.28567	up	PI4KG7	PREDICTED: phosphatidylinositol 4-kinase gamma 7-like [Fragaria vesca subsp. vesca]	44.07	32.57	39.18	9.01	8.19	8.94	38.61	8.71
map03008	Ribosome biogenesis in eukaryotes	0.0144677	TRINITY_DN32187_c3_g3	K06943	-	-2.43054	down	-	PREDICTED: nucleolar GTP-binding protein 1 [Fragaria vesca subsp. vesca]	5.5	5.66	3.57	23.01	35.02	26.03	4.91	28.02
map03008	Ribosome biogenesis in eukaryotes	0.0144677	TRINITY_DN32208_c0_g3	K14558	-	-1.7575	down	TPR1	PREDICTED: topless-related protein 1-like [Fragaria vesca subsp. vesca]	2.1	1.59	0.94	3.45	8.64	5.11	1.54	5.73
map03008	Ribosome biogenesis in eukaryotes	0.0144677	TRINITY_DN32310_c1_g3	K12619	EC:3.1.13.-	1.13015	up	-	retrotransposon protein, putative, Ty1-copia subclass [Oryza sativa Japonica Group]	7.85	7.5	6.64	1.39	4.11	5.44	7.33	3.65
map03008	Ribosome biogenesis in eukaryotes	0.0144677	TRINITY_DN32365_c0_g1	K14548	-	-2.60546	down	TAR3	PREDICTED: tryptophan aminotransferase-related protein 4 [Fragaria vesca subsp. vesca]	4.39	14.49	3.65	40.86	54.7	42.9	7.51	46.15
map03008	Ribosome biogenesis in eukaryotes	0.0144677	TRINITY_DN32434_c1_g7	K14538	-	-1.53133	down	DGP3	PREDICTED: mitochondrial ribosome-associated GTPase 1 [Fragaria vesca subsp. vesca]	20.16	24.44	24.97	73.55	81.44	64.54	23.19	73.18
map03008	Ribosome biogenesis in eukaryotes	0.0144677	TRINITY_DN32726_c0_g1	K14536	EC:3.6.5.-	1.12275	up	EFL1	PREDICTED: elongation factor Tu GTP-binding domain-containing protein 1 [Fragaria vesca subsp. vesca]	19.53	12.75	19.5	8.26	8.52	8.37	17.26	8.38
map03008	Ribosome biogenesis in eukaryotes	0.0144677	TRINITY_DN32740_c1_g1	K14567	-	-2.36071	down	-	PREDICTED: uncharacterized protein LOC101306678 [Fragaria vesca subsp. vesca]	0.35	0.09	0.43	1.28	2.21	1.51	0.29	1.67
map03008	Ribosome biogenesis in eukaryotes	0.0144677	TRINITY_DN32815_c0_g2	K18532	EC:2.7.4.3	-1.72891	down	phaJ	PREDICTED: (R)-specific enoyl-CoA hydratase [Prunus mume]	1.45	1.01	0.71	3.8	4.08	3.93	1.06	3.94
map03008	Ribosome biogenesis in eukaryotes	0.0144677	TRINITY_DN32823_c0_g1	K14558	-	1.52939	up	TPR2	PREDICTED: topless-related protein 1-like isoform X5 [Fragaria vesca subsp. vesca]	49.65	58.29	70.24	23.62	26.37	22.8	59.39	24.26
map04712	Circadian rhythm - plant	0.0160431	TRINITY_DN27153_c0_g1	K10143	EC:2.3.2.27	-2.10937	down	HERC2	PREDICTED: ultraviolet-B receptor UVR8 [Fragaria vesca subsp. vesca]	6.51	8.12	9.47	28.28	57.91	40.24	8.03	42.14
map04712	Circadian rhythm - plant	0.0160431	TRINITY_DN27172_c1_g3	K10143	EC:2.3.2.27	-2.19462	down	LUH	PREDICTED: transcriptional corepressor LEUNIG-like [Fragaria vesca subsp. vesca]	5.5	4.52	4.14	29.04	28.37	27.07	4.72	28.16
map04712	Circadian rhythm - plant	0.0160431	TRINITY_DN27370_c1_g8	K12116	-	-3.19388	down	ADO3	PREDICTED: adagio protein 3 [Fragaria vesca subsp. vesca]	1.42	1.28	0.04	9.31	8.93	9.33	0.91	9.19
map04712	Circadian rhythm - plant	0.0160431	TRINITY_DN27414_c1_g8	K16222	-	1.81129	up	CDF2	PREDICTED: cyclic dof factor 2 [Fragaria vesca subsp. vesca]	339.23	118.8	84.02	50.33	65.89	53.71	180.68	56.64
map04712	Circadian rhythm - plant	0.0160431	TRINITY_DN27419_c1_g6	K16222	-	-1.82481	down	DOF3.7	PREDICTED: dof zinc finger protein DOF3.7 [Fragaria vesca subsp. vesca]	0.76	0.31	1.01	1.79	4.04	2.36	0.69	2.73
map04712	Circadian rhythm - plant	0.0160431	TRINITY_DN27559_c0_g6	K12135	-	-3.27387	down	COL9	PREDICTED: zinc finger protein CONSTANS-LIKE 9 [Fragaria vesca subsp. vesca]	18.79	7.9	6.1	123.49	121.35	105.99	10.93	116.94
map04712	Circadian rhythm - plant	0.0160431	TRINITY_DN27691_c2_g3	K16222	-	2.86199	up	DOF5.4	PREDICTED: dof zinc finger protein DOF5.4 [Fragaria vesca subsp. vesca]	88.99	73.92	47.78	12.48	10.21	8.9	70.23	10.53
map04712	Circadian rhythm - plant	0.0160431	TRINITY_DN27691_c2_g5	K16222	-	1.50113	up	DOF3.7	PREDICTED: dof zinc finger protein DOF4.6-like [Fragaria vesca subsp. vesca]	18.08	12.5	13.22	4.63	6.13	6.2	14.6	5.65
map04712	Circadian rhythm - plant	0.0160431	TRINITY_DN27691_c2_g6	K16222	-	1.74507	up	DOF5.6	PREDICTED: dof zinc finger protein DOF5.6 [Fragaria vesca subsp. vesca]	2.9	4.59	2.61	1.52	0.85	0.86	3.37	1.08
map04712	Circadian rhythm - plant	0.0160431	TRINITY_DN28432_c0_g1	K12135	-	1.44194	up	COL4	PREDICTED: zinc finger protein CONSTANS-LIKE 4 [Fragaria vesca subsp. vesca]	241.59	199.73	233.09	83.28	89.22	99.64	224.8	90.71
map04712	Circadian rhythm - plant	0.0160431	TRINITY_DN28432_c0_g4	K12135	-	2.77118	up	COL5	PREDICTED: zinc finger protein CONSTANS-LIKE 5 [Fragaria vesca subsp. vesca]	422.73	295.5	283.42	50.9	61.26	58.49	333.88	56.88
map04712	Circadian rhythm - plant	0.0160431	TRINITY_DN28685_c0_g4	K16240	-	-1.07503	down	SPA1	PREDICTED: protein SUPPRESSOR OF PHYA-105 1 [Fragaria vesca subsp. vesca]	19.65	20.65	23.17	47.87	47.7	52.98	21.16	49.52
map04712	Circadian rhythm - plant	0.0160431	TRINITY_DN28814_c0_g2	K12133	-	5.30507	up	LHY	PREDICTED: protein LHY-like [Fragaria vesca subsp. vesca]	644.53	912.85	945.72	22.32	26.89	20.6	834.37	23.27
map04712	Circadian rhythm - plant	0.0160431	TRINITY_DN28816_c1_g3	K12126	-	1.77702	up	BHLH72	PREDICTED: transcription factor PIF7 isoform X1 [Fragaria vesca subsp. vesca]	7.58	18.47	9.79	3.59	4.33	3.29	11.95	3.74
map04712	Circadian rhythm - plant	0.0160431	TRINITY_DN28960_c0_g1	K10143	EC:2.3.2.27	1.91097	up	COP1	photoregulatory zinc-finger protein COP1 [Rosa hybrid cultivar]	40.96	55.91	67.8	13.6	23.28	14.15	54.89	17.01
map04712	Circadian rhythm - plant	0.0160431	TRINITY_DN29305_c2_g10	K16222	-	1.33613	up	DOF5.7	PREDICTED: dof zinc finger protein DOF5.7-like [Fragaria vesca subsp. vesca]	3.39	1.74	2.85	1.29	1.01	1.15	2.66	1.15
map04712	Circadian rhythm - plant	0.0160431	TRINITY_DN29326_c0_g2	K16166	-	-1.27719	down	WER	PREDICTED: transcription factor WER-like [Fragaria vesca subsp. vesca]	2.22	3.6	0.86	3.61	2.63	6.7	2.23	4.31
map04712	Circadian rhythm - plant	0.0160431	TRINITY_DN29358_c0_g1	K12126	-	1.91382	up	PIF3	PREDICTED: transcription factor PIF3 isoform X1 [Fragaria vesca subsp. vesca]	25.5	45.42	44.98	12.08	11.39	9.25	38.63	10.91
map04712	Circadian rhythm - plant	0.0160431	TRINITY_DN29819_c0_g8	K16221	-	2.33992	up	TCP9	putative TCP9 protein [Rosa chinensis]	43.74	27.98	43.37	10.26	4.87	9.7	38.36	8.28
map04712	Circadian rhythm - plant	0.0160431	TRINITY_DN30127_c0_g1	K12129	-	-1.33777	down	APRR7	PREDICTED: two-component response regulator-like APRR7 [Fragaria vesca subsp. vesca]	12.02	15.07	27.57	50.97	52.8	40.34	18.22	48.04
map04712	Circadian rhythm - plant	0.0160431	TRINITY_DN30522_c1_g2	K12116	-	1.63951	up	At1g51550	PREDICTED: F-box/kelch-repeat protein At1g51550 [Fragaria vesca subsp. vesca]	8.51	16.11	13.4	3.72	4.36	5.41	12.67	4.5
map04712	Circadian rhythm - plant	0.0160431	TRINITY_DN30537_c1_g1	K12124	-	1.94006	up	GI	PREDICTED: protein GIGANTEA [Fragaria vesca subsp. vesca]	111.45	174.57	208.75	47.25	65.08	40.59	164.92	50.97
map04712	Circadian rhythm - plant	0.0160431	TRINITY_DN30768_c1_g1	K16166	-	-1.74649	down	MYB3	transcription factor MYB28-like [Fragaria vesca]	7.92	12.01	1.29	22.46	19.13	36.06	7.07	25.88
map04712	Circadian rhythm - plant	0.0160431	TRINITY_DN30947_c0_g1	K12133	-	2.12754	up	RVE5	PREDICTED: protein REVEILLE 3-like [Fragaria vesca subsp. vesca]	93	81.66	64.23	15.56	21.55	21.9	79.63	19.67
map04712	Circadian rhythm - plant	0.0160431	TRINITY_DN12095_c0_g1	K16222	-	-2.95141	down	DOF1.5	PREDICTED: dof zinc finger protein DOF1.5 [Fragaria vesca subsp. vesca]	0.13	1.01	0	2.94	2.81	3.63	0.38	3.13
map04712	Circadian rhythm - plant	0.0160431	TRINITY_DN18719_c0_g1	K12126	-	-4.24245	down	BEE3	PREDICTED: transcription factor BEE 3 [Fragaria vesca subsp. vesca]	0.22	0.54	0.14	3.5	10.99	4.35	0.3	6.28
map04712	Circadian rhythm - plant	0.0160431	TRINITY_DN20977_c0_g1	K16166	-	-2.54191	down	MYB23	PREDICTED: trichome differentiation protein GL1-like [Fragaria vesca subsp. vesca]	0.41	0.86	0.36	4.4	1.96	3.84	0.54	3.4
map04712	Circadian rhythm - plant	0.0160431	TRINITY_DN23480_c0_g2	K16222	-	1.24383	up	DOF3.6	PREDICTED: dof zinc finger protein DOF2.4 isoform X1 [Fragaria vesca subsp. vesca]	8.94	6.53	10.23	3.54	3.66	4.71	8.57	3.97
map04712	Circadian rhythm - plant	0.0160431	TRINITY_DN23907_c0_g1	K16166	-	-3.25786	down	WER	PREDICTED: transcription repressor MYB6-like [Fragaria vesca subsp. vesca]	0.07	0.87	0.12	3.04	4.39	3.52	0.35	3.65
map04712	Circadian rhythm - plant	0.0160431	TRINITY_DN25446_c1_g7	K12126	-	-2.78071	down	BHLH41	PREDICTED: putative transcription factor bHLH041 [Fragaria vesca subsp. vesca]	0.88	1.3	0.71	4.44	10.44	7	0.96	7.29
map04712	Circadian rhythm - plant	0.0160431	TRINITY_DN25639_c0_g1	K12135	-	2.78101	up	COL2	PREDICTED: zinc finger protein CONSTANS-LIKE 2 [Fragaria vesca subsp. vesca]	1866.61	941.27	918.44	173.5	245.27	174.66	1242.11	197.81
map04712	Circadian rhythm - plant	0.0160431	TRINITY_DN25876_c0_g13	K16222	-	2.52144	up	DOF5.3	PREDICTED: dof zinc finger protein DOF5.3-like [Fragaria vesca subsp. vesca]	7.48	9.33	12.8	2.27	2.08	1.27	9.87	1.87
map04712	Circadian rhythm - plant	0.0160431	TRINITY_DN25876_c0_g8	K16222	-	3.40125	up	DOF1.2	PREDICTED: dof zinc finger protein DOF1.2 [Fragaria vesca subsp. vesca]	5.83	7.91	4.91	0.25	1.25	0.48	6.22	0.66
map04712	Circadian rhythm - plant	0.0160431	TRINITY_DN25876_c0_g9	K16222	-	1.24556	up	DOF4.6	PREDICTED: dof zinc finger protein DOF4.6-like [Fragaria vesca subsp. vesca]	22.23	15.18	12.05	6.77	9.66	4.58	16.49	7
map04712	Circadian rhythm - plant	0.0160431	TRINITY_DN26051_c0_g1	K12135	-	2.70637	up	COL16	PREDICTED: zinc finger protein CONSTANS-LIKE 6-like [Fragaria vesca subsp. vesca]	323.57	301.16	343.27	60.44	38.68	64.46	322.67	54.53
map04712	Circadian rhythm - plant	0.0160431	TRINITY_DN26092_c0_g1	K12130	-	1.1159	up	CIA2	PREDICTED: zinc finger protein CONSTANS-LIKE 8 [Fragaria vesca subsp. vesca]	23.33	25.77	15.87	12.94	7.84	11.9	21.66	10.89
map04712	Circadian rhythm - plant	0.0160431	TRINITY_DN26136_c1_g2	K03115	-	1.33668	up	CKB1	PREDICTED: casein kinase II subunit beta isoform X2 [Fragaria vesca subsp. vesca]	108.31	96.66	91.04	38.31	48.13	39.82	98.67	42.09
map04712	Circadian rhythm - plant	0.0160431	TRINITY_DN26428_c0_g1	K12121	-	1.28442	up	PHYE	PREDICTED: phytochrome E isoform X2 [Prunus mume]	12.7	20.26	17.16	7.59	9.39	5.57	16.71	7.52
map04712	Circadian rhythm - plant	0.0160431	TRINITY_DN31115_c0_g1	K03097	EC:2.7.11.1	1.84585	up	HD6	PREDICTED: casein kinase II subunit alpha [Fragaria vesca subsp. vesca]	132.11	94.79	110.02	34.69	34.23	33.35	112.31	34.09
map04712	Circadian rhythm - plant	0.0160431	TRINITY_DN31336_c0_g1	K12133	-	1.92641	up	RVE1	PREDICTED: LOW QUALITY PROTEIN: protein REVEILLE 1 [Prunus mume]	738.51	599.55	384.87	143.64	249.83	144.76	574.31	179.41
map04712	Circadian rhythm - plant	0.0160431	TRINITY_DN31393_c0_g1	K12130	-	4.55639	up	APRR5	PREDICTED: two-component response regulator-like PRR95 isoform X1 [Fragaria vesca subsp. vesca]	217.67	107.34	58.73	5.22	10.1	5.15	127.91	6.82
map04712	Circadian rhythm - plant	0.0160431	TRINITY_DN31401_c0_g3	K12120	-	1.14207	up	PHYA	PREDICTED: phytochrome A [Fragaria vesca subsp. vesca]	14.12	5.7	9.19	4.24	4.43	4.02	9.67	4.23
map04712	Circadian rhythm - plant	0.0160431	TRINITY_DN31791_c0_g1	K12125	-	-1.48419	down	HD3B	PREDICTED: protein EARLY FLOWERING 3 [Fragaria vesca subsp. vesca]	2.75	2.04	7.56	13.21	22.59	14.24	4.12	16.68
map04712	Circadian rhythm - plant	0.0160431	TRINITY_DN31837_c0_g5	K16166	-	-2.18562	down	C1	PREDICTED: transcription factor WER-like isoform X1 [Fragaria vesca subsp. vesca]	0.68	1.07	0.78	4.81	4.15	5.77	0.84	4.91
map04712	Circadian rhythm - plant	0.0160431	TRINITY_DN32540_c0_g9	K16166	-	1.45607	up	C1	PREDICTED: transcription factor MYB82-like [Fragaria vesca subsp. vesca]	2.03	2.66	1.21	1.35	0.58	0.35	1.97	0.76
map04712	Circadian rhythm - plant	0.0160431	TRINITY_DN32630_c1_g1	K00660	EC:2.3.1.74	-5.79262	down	PKS1	chalcone synthase [Rosa rugosa]	3.97	4.46	2.41	312.86	230.68	155.75	3.61	233.1
map04712	Circadian rhythm - plant	0.0160431	TRINITY_DN32807_c1_g1	K12133	-	4.93162	up	LHY	Protein LHY [Morus notabilis]	520.71	794.45	806.07	21.66	25.01	17.4	707.08	21.36
map04712	Circadian rhythm - plant	0.0160431	TRINITY_DN32843_c0_g1	K12134	-	4.14019	up	RVE4	PREDICTED: protein REVEILLE 8 [Fragaria vesca subsp. vesca]	341.72	318.31	343.09	15.66	26.55	14.46	334.37	18.89
map04626	Plant-pathogen interaction	0.0177469	TRINITY_DN26964_c1_g4	K13416	EC:2.7.10.1 2.7.11.1	-1.23839	down	At5g63710	PREDICTED: probable LRR receptor-like serine/threonine-protein kinase At5g63710 [Fragaria vesca subsp. vesca]	10.18	6.44	7.21	20.58	19.99	20.63	7.94	20.4
map04626	Plant-pathogen interaction	0.0177469	TRINITY_DN26964_c1_g6	K13416	EC:2.7.10.1 2.7.11.1	-1.60712	down	At5g63710	PREDICTED: probable LRR receptor-like serine/threonine-protein kinase At5g63710 [Fragaria vesca subsp. vesca]	7.38	5.19	5.57	15.7	25.86	18.04	6.05	19.87
map04626	Plant-pathogen interaction	0.0177469	TRINITY_DN26964_c1_g9	K13416	EC:2.7.10.1 2.7.11.1	-1.2565	down	At5g63710	PREDICTED: probable LRR receptor-like serine/threonine-protein kinase At5g63710 [Fragaria vesca subsp. vesca]	18.3	14.14	12.41	37.63	32.4	41.84	14.95	37.29
map04626	Plant-pathogen interaction	0.0177469	TRINITY_DN27073_c1_g3	K13428	EC:2.7.11.1	-2.43799	down	At3g47570	PREDICTED: probable LRR receptor-like serine/threonine-protein kinase At3g47570 isoform X1 [Fragaria vesca subsp. vesca]	1.23	0.88	0.29	4.82	3.73	5.57	0.8	4.71
map04626	Plant-pathogen interaction	0.0177469	TRINITY_DN27111_c1_g1	K05391	-	3.83261	up	CNGC1	PREDICTED: cyclic nucleotide-gated ion channel 1-like [Fragaria vesca subsp. vesca]	37.09	40.52	46.72	2.54	4.59	3.31	41.44	3.48
map04626	Plant-pathogen interaction	0.0177469	TRINITY_DN27129_c0_g1	K13428	EC:2.7.11.1	-1.64233	down	At3g47570	PREDICTED: probable LRR receptor-like serine/threonine-protein kinase At3g47570 [Fragaria vesca subsp. vesca]	2.92	5.21	4.49	10.01	18.98	14.3	4.21	14.43
map04626	Plant-pathogen interaction	0.0177469	TRINITY_DN27162_c0_g2	K13459	-	-2.95131	down	PERK1	PREDICTED: proline-rich receptor-like protein kinase PERK1 [Fragaria vesca subsp. vesca]	2.42	2.6	2.52	19.09	25.15	19.87	2.51	21.37
map04626	Plant-pathogen interaction	0.0177469	TRINITY_DN27170_c0_g2	K05391	-	1.69335	up	CNGC1	PREDICTED: cyclic nucleotide-gated ion channel 1-like [Prunus mume]	0.57	9.64	3.61	1.62	1.49	1.53	4.61	1.55
map04626	Plant-pathogen interaction	0.0177469	TRINITY_DN27198_c0_g4	K13425	-	1.13403	up	WRKY21	PREDICTED: probable WRKY transcription factor 21 isoform X2 [Fragaria vesca subsp. vesca]	38.32	30	26.34	15.44	15.8	17.03	31.55	16.09
map04626	Plant-pathogen interaction	0.0177469	TRINITY_DN27199_c0_g1	K13430	EC:2.7.11.1	1.42674	up	TMK1	PREDICTED: probable receptor protein kinase TMK1 [Fragaria vesca subsp. vesca]	30.53	44.28	25.54	13.44	14.65	12.88	33.45	13.66
map04626	Plant-pathogen interaction	0.0177469	TRINITY_DN27320_c1_g3	K05391	-	3.28754	up	CNGC13	PREDICTED: cyclic nucleotide-gated ion channel 1-like [Fragaria vesca subsp. vesca]	0.85	7.17	1.94	0.39	0.52	0.26	3.32	0.39
map04626	Plant-pathogen interaction	0.0177469	TRINITY_DN27334_c0_g5	K13412	EC:2.7.11.1	-1.54303	down	CPK19	PREDICTED: calcium-dependent protein kinase 2-like [Fragaria vesca subsp. vesca]	2.02	4.72	5.3	8.27	17.16	12.85	4.01	12.76
map04626	Plant-pathogen interaction	0.0177469	TRINITY_DN27375_c1_g1	K13448	-	-1.93783	down	CML18	PREDICTED: probable calcium-binding protein CML18 [Fragaria vesca subsp. vesca]	0.9	0.51	1.15	4.27	3.81	2.61	0.85	3.56
map04626	Plant-pathogen interaction	0.0177469	TRINITY_DN27391_c0_g1	K13430	EC:2.7.11.1	-1.70814	down	INRPK1	PREDICTED: receptor-like protein kinase [Fragaria vesca subsp. vesca]	0.21	3.15	0.31	1.41	6.39	3.68	1.22	3.83
map04626	Plant-pathogen interaction	0.0177469	TRINITY_DN27400_c0_g2	K09422	-	1.30655	up	MYB30	PREDICTED: myb-related protein 306 [Fragaria vesca subsp. vesca]	5.52	3.94	8.16	3.58	1.5	2.87	5.87	2.65
map04626	Plant-pathogen interaction	0.0177469	TRINITY_DN27400_c0_g5	K09422	-	-1.92288	down	MYB306	PREDICTED: myb-related protein 306 [Fragaria vesca subsp. vesca]	8.43	3.85	6.53	23.57	22.29	35.29	6.27	27.05
map04626	Plant-pathogen interaction	0.0177469	TRINITY_DN27419_c1_g1	K13412	EC:2.7.11.1	2.47451	up	AUR1	hypothetical protein PRUPE_ppa009425mg [Prunus persica]	9.34	8.95	8.01	1.44	2	1.71	8.77	1.72
map04626	Plant-pathogen interaction	0.0177469	TRINITY_DN27456_c1_g5	K09487	-	-1.24826	down	HSP90-5	PREDICTED: heat shock protein 83 [Fragaria vesca subsp. vesca]	57.38	59.66	64.98	160.55	169.59	141.9	60.67	157.35
map04626	Plant-pathogen interaction	0.0177469	TRINITY_DN27469_c1_g2	K05391	-	-1.45192	down	CNGC1	PREDICTED: cyclic nucleotide-gated ion channel 1-like [Prunus mume]	1.75	2.32	1.13	4.35	5.54	5.71	1.73	5.2
map04626	Plant-pathogen interaction	0.0177469	TRINITY_DN27469_c1_g5	K13448	-	1.70054	up	-	PREDICTED: probable calcium-binding protein CML36 [Fragaria vesca subsp. vesca]	9.18	2.34	5.66	1.17	1.54	2.77	5.73	1.83
map04626	Plant-pathogen interaction	0.0177469	TRINITY_DN27528_c0_g1	K13436	EC:2.7.11.1	-3.18963	down	CCR4	PREDICTED: serine/threonine-protein kinase-like protein CCR4 [Fragaria vesca subsp. vesca]	14.21	17.59	4.46	65.02	151.22	126.83	12.09	114.36
map04626	Plant-pathogen interaction	0.0177469	TRINITY_DN27555_c0_g10	K02183	-	-3.30034	down	At5g27670	PREDICTED: histone H2A.1 [Fragaria vesca subsp. vesca]	1.85	1.68	1.96	13.15	19.89	25.02	1.83	19.35
map04626	Plant-pathogen interaction	0.0177469	TRINITY_DN27719_c1_g3	K13425	-	-1.13106	down	WRKY17	PREDICTED: probable WRKY transcription factor 17 [Fragaria vesca subsp. vesca]	26.66	56.82	43.78	73.03	122.25	103.35	42.42	99.54
map04626	Plant-pathogen interaction	0.0177469	TRINITY_DN27724_c0_g2	K13429	-	1.93867	up	LYK5	PREDICTED: lysM domain receptor-like kinase 3 [Fragaria vesca subsp. vesca]	7.55	5.76	6.7	1.58	1.13	2.98	6.67	1.9
map04626	Plant-pathogen interaction	0.0177469	TRINITY_DN27795_c0_g5	K13414	EC:2.7.11.25	2.71203	up	BLUS1	PREDICTED: serine/threonine-protein kinase BLUS1 [Fragaria vesca subsp. vesca]	5.39	4.84	5.44	0.79	1.02	0.82	5.22	0.88
map04626	Plant-pathogen interaction	0.0177469	TRINITY_DN27827_c0_g3	K13436	EC:2.7.11.1	1.84204	up	CBSCBSPB1	PREDICTED: CBS domain-containing protein CBSCBSPB1-like isoform X1 [Fragaria vesca subsp. vesca]	77.45	64.6	98.79	24.56	27.2	22.25	80.28	24.67
map04626	Plant-pathogen interaction	0.0177469	TRINITY_DN27859_c0_g2	K05391	-	1.15857	up	CNGC17	PREDICTED: probable cyclic nucleotide-gated ion channel 17 [Fragaria vesca subsp. vesca]	74.19	91.39	83.36	37.79	48	37.57	82.98	41.12
map04626	Plant-pathogen interaction	0.0177469	TRINITY_DN27859_c0_g4	K05391	-	1.24555	up	-	PREDICTED: probable cyclic nucleotide-gated ion channel 17 [Fragaria vesca subsp. vesca]	82.2	100.71	76.77	36.78	42.67	35.65	86.56	38.37
map04626	Plant-pathogen interaction	0.0177469	TRINITY_DN27887_c0_g3	K13420	EC:2.7.11.1	-2.73634	down	-	PREDICTED: receptor kinase-like protein Xa21 [Pyrus x bretschneideri]	0	0.36	0.53	2.37	1.13	3.08	0.3	2.19
map04626	Plant-pathogen interaction	0.0177469	TRINITY_DN28007_c1_g4	K13413	EC:2.7.12.2	-3.98671	down	MKK4	PREDICTED: mitogen-activated protein kinase kinase 5-like [Fragaria vesca subsp. vesca]	0.15	0.67	0.76	3.59	13.72	10.46	0.53	9.26
map04626	Plant-pathogen interaction	0.0177469	TRINITY_DN28068_c0_g3	K13466	-	-1.34083	down	-	PREDICTED: receptor-like protein 12 [Fragaria vesca subsp. vesca]	1.07	3.52	3.43	3.16	11.58	7.58	2.67	7.44
map04626	Plant-pathogen interaction	0.0177469	TRINITY_DN28070_c0_g7	K13412	EC:2.7.11.1	-1.50263	down	CPK21	PREDICTED: calcium-dependent protein kinase 2-like [Fragaria vesca subsp. vesca]	3.96	5.33	5.23	12.17	16.51	16.17	4.84	14.95
map04626	Plant-pathogen interaction	0.0177469	TRINITY_DN28132_c0_g1	K05391	-	1.23427	up	SKOR	PREDICTED: potassium channel SKOR isoform X2 [Fragaria vesca subsp. vesca]	2.58	2.05	2.1	1.45	0.96	0.7	2.24	1.04
map04626	Plant-pathogen interaction	0.0177469	TRINITY_DN28145_c1_g2	K13425	-	-1.15212	down	WRKY65	PREDICTED: probable WRKY transcription factor 65 isoform X1 [Fragaria vesca subsp. vesca]	5.51	1.73	4.19	9.53	6.68	11.72	3.81	9.31
map04626	Plant-pathogen interaction	0.0177469	TRINITY_DN28145_c1_g3	K13425	-	-1.60326	down	WRKY22	PREDICTED: WRKY transcription factor 22 [Fragaria vesca subsp. vesca]	13.99	8.51	5.66	18.99	37.46	26.74	9.39	27.73
map04626	Plant-pathogen interaction	0.0177469	TRINITY_DN28146_c0_g8	K13425	-	-2.41103	down	WRKY27	PREDICTED: probable WRKY transcription factor 27 [Fragaria vesca subsp. vesca]	0.62	0.06	0.16	1.38	2.16	1.42	0.28	1.65
map04626	Plant-pathogen interaction	0.0177469	TRINITY_DN28182_c0_g3	K13430	EC:2.7.11.1	-1.56063	down	PUB50	PREDICTED: putative U-box domain-containing protein 50 isoform X1 [Fragaria vesca subsp. vesca]	5.42	4.35	2.81	13.71	18.18	14.13	4.19	15.34
map04626	Plant-pathogen interaction	0.0177469	TRINITY_DN28220_c2_g4	K13430	EC:2.7.11.1	-1.47761	down	WAK2	PREDICTED: uncharacterized protein LOC101296545 [Fragaria vesca subsp. vesca]	1.37	10.46	2.9	15.57	19.94	9.24	4.91	14.92
map04626	Plant-pathogen interaction	0.0177469	TRINITY_DN28243_c0_g1	K05391	-	-1.33956	down	CNGC14	PREDICTED: probable cyclic nucleotide-gated ion channel 14 [Fragaria vesca subsp. vesca]	1.15	2.75	0.75	3.87	2.46	1.78	1.55	2.7
map04626	Plant-pathogen interaction	0.0177469	TRINITY_DN28292_c0_g5	K13430	EC:2.7.11.1	-1.54065	down	At5g59700	PREDICTED: probable receptor-like protein kinase At2g39360 [Fragaria vesca subsp. vesca]	9.14	5.74	9.85	10.77	11.79	10.14	8.24	10.9
map04626	Plant-pathogen interaction	0.0177469	TRINITY_DN28293_c1_g6	K13459	-	2.0088	up	At4g27190	PREDICTED: probable disease resistance protein At1g61180 isoform X1 [Fragaria vesca subsp. vesca]	4.89	9.35	11.8	3.28	1.9	2.86	8.68	2.68
map04626	Plant-pathogen interaction	0.0177469	TRINITY_DN28304_c1_g1	K18835	-	-1.1614	down	WRKY57	PREDICTED: probable WRKY transcription factor 57 isoform X1 [Fragaria vesca subsp. vesca]	4.68	3.7	4.77	10.35	9.35	13.22	4.38	10.97
map04626	Plant-pathogen interaction	0.0177469	TRINITY_DN28321_c0_g1	K13434	-	-4.96226	down	ERF109	PREDICTED: ethylene-responsive transcription factor ERF109-like [Fragaria vesca subsp. vesca]	4.58	6.28	1.52	82.25	177.5	152.33	4.13	137.36
map04626	Plant-pathogen interaction	0.0177469	TRINITY_DN28322_c0_g1	K13448	-	-3.04181	down	CML27	PREDICTED: probable calcium-binding protein CML27 [Malus domestica]	15.23	36.7	31.88	164.36	289.4	299.17	27.94	250.98
map04626	Plant-pathogen interaction	0.0177469	TRINITY_DN28327_c3_g2	K13412	EC:2.7.11.1	1.07886	up	CPK8	PREDICTED: calcium-dependent protein kinase 8-like isoform X2 [Fragaria vesca subsp. vesca]	52.92	34.6	33.92	21.34	19.05	21.14	40.48	20.51
map04626	Plant-pathogen interaction	0.0177469	TRINITY_DN28418_c0_g3	K13430	EC:2.7.11.1	-3.1695	down	PIX13	PREDICTED: probable serine/threonine-protein kinase NAK [Fragaria vesca subsp. vesca]	0.58	0.53	0.64	5.81	5.21	6.26	0.58	5.76
map04626	Plant-pathogen interaction	0.0177469	TRINITY_DN28419_c0_g1	K16224	-	-1.63597	down	At3g42630	PREDICTED: pentatricopeptide repeat-containing protein At3g42630 [Fragaria vesca subsp. vesca]	1.68	2.31	1.4	5.5	6.94	6.96	1.8	6.47
map04626	Plant-pathogen interaction	0.0177469	TRINITY_DN28419_c0_g9	K16224	-	-1.75153	down	PUB52	PREDICTED: U-box domain-containing protein 52-like [Fragaria vesca subsp. vesca]	0.47	0.53	0.26	0.73	2.27	1.68	0.42	1.56
map04626	Plant-pathogen interaction	0.0177469	TRINITY_DN28513_c1_g11	K13430	EC:2.7.11.1	1.54427	up	SRF3	PREDICTED: protein STRUBBELIG-RECEPTOR FAMILY 3 [Fragaria vesca subsp. vesca]	1.45	2.91	3.64	0.95	1.04	1.01	2.67	1
map04626	Plant-pathogen interaction	0.0177469	TRINITY_DN28533_c1_g1	K05391	-	-1.79558	down	CNGC10	PREDICTED: cyclic nucleotide-gated ion channel 1-like [Fragaria vesca subsp. vesca]	2.57	4.26	5.38	7.77	17.22	8.51	4.07	11.17
map04626	Plant-pathogen interaction	0.0177469	TRINITY_DN28618_c1_g1	K13434	-	-1.92387	down	DREB1A	PREDICTED: dehydration-responsive element-binding protein 1E [Fragaria vesca subsp. vesca]	46.23	8.91	1.2	47.63	109.63	80	18.78	79.09
map04626	Plant-pathogen interaction	0.0177469	TRINITY_DN28618_c1_g2	K13434	-	-2.63818	down	DREB1F	dehydration-responsive element-binding protein 1A [Rosa hybrid cultivar]	25.24	6.34	1.15	42.16	115.05	67.99	10.91	75.07
map04626	Plant-pathogen interaction	0.0177469	TRINITY_DN28638_c1_g2	K13448	-	-2.04254	down	CML27	PREDICTED: calcium-binding protein CML24-like [Fragaria vesca subsp. vesca]	71.8	89.37	38.2	186.22	397.46	315.58	66.46	299.75
map04626	Plant-pathogen interaction	0.0177469	TRINITY_DN28664_c0_g1	K13420	EC:2.7.11.1	-1.74095	down	At3g47570	PREDICTED: probable LRR receptor-like serine/threonine-protein kinase At3g47570 isoform X2 [Fragaria vesca subsp. vesca]	0.38	1.6	0.66	1.03	5.66	2.81	0.88	3.17
map04626	Plant-pathogen interaction	0.0177469	TRINITY_DN28701_c1_g4	K13430	EC:2.7.11.1	-1.84518	down	PBL7	PREDICTED: serine/threonine-protein kinase CDL1-like [Fragaria vesca subsp. vesca]	1.45	0.97	1.5	6.57	4.51	4.36	1.31	5.15
map04626	Plant-pathogen interaction	0.0177469	TRINITY_DN28836_c0_g8	K13429	-	-2.3813	down	LYK3	PREDICTED: chitin elicitor receptor kinase 1-like [Fragaria vesca subsp. vesca]	0.33	0.24	0.86	1.74	4.24	2.34	0.48	2.77
map04626	Plant-pathogen interaction	0.0177469	TRINITY_DN28883_c0_g1	K16225	-	1.16243	up	SNC1	PREDICTED: TMV resistance protein N-like [Fragaria vesca subsp. vesca]	22.17	20.27	15.07	6.2	18.14	7.96	19.17	10.77
map04626	Plant-pathogen interaction	0.0177469	TRINITY_DN28889_c0_g3	K13430	EC:2.7.11.1	1.10936	up	SELMODRAFT_444075	PREDICTED: inactive protein kinase SELMODRAFT_444075 [Fragaria vesca subsp. vesca]	16.66	18.89	17.21	9.38	7.63	8.17	17.59	8.39
map04626	Plant-pathogen interaction	0.0177469	TRINITY_DN28958_c0_g6	K13459	-	1.16556	up	WAKL2	PREDICTED: wall-associated receptor kinase-like 1 [Fragaria vesca subsp. vesca]	2.28	1.87	1.94	0.9	0.89	1.18	2.03	0.99
map04626	Plant-pathogen interaction	0.0177469	TRINITY_DN28981_c1_g5	K05391	-	3.4847	up	CNGC1	PREDICTED: cyclic nucleotide-gated ion channel 1-like [Fragaria vesca subsp. vesca]	42	48.22	52.04	3.76	6.58	3.84	47.42	4.73
map04626	Plant-pathogen interaction	0.0177469	TRINITY_DN29030_c1_g12	K13430	EC:2.7.11.1	-2.30057	down	WAK5	PREDICTED: proline-rich receptor-like protein kinase PERK3 [Fragaria vesca subsp. vesca]	0.4	0.91	0.37	3.68	2.36	2.9	0.56	2.98
map04626	Plant-pathogen interaction	0.0177469	TRINITY_DN29191_c0_g3	K13448	-	-3.79201	down	CML37	PREDICTED: putative calcium-binding protein CML19 [Fragaria vesca subsp. vesca]	10.12	5.58	6.03	61.06	182.24	85.23	7.24	109.51
map04626	Plant-pathogen interaction	0.0177469	TRINITY_DN29211_c1_g4	K13429	-	1.315	up	LYK3	PREDICTED: lysM domain receptor-like kinase 3 [Fragaria vesca subsp. vesca]	8.85	6.13	6.46	2.62	2.48	4.17	7.15	3.09
map04626	Plant-pathogen interaction	0.0177469	TRINITY_DN29228_c1_g1	K13457	-	1.39138	up	RGA3	PREDICTED: putative disease resistance protein RGA4 isoform X1 [Fragaria vesca subsp. vesca]	79.66	109.28	87.65	30.25	38.66	34.01	92.2	34.31
map04626	Plant-pathogen interaction	0.0177469	TRINITY_DN29253_c0_g6	K13430	EC:2.7.11.1	-1.61974	down	PIX13	PREDICTED: probable serine/threonine-protein kinase NAK [Fragaria vesca subsp. vesca]	5.23	8.45	6.87	19.58	28.18	21.33	6.85	23.03
map04626	Plant-pathogen interaction	0.0177469	TRINITY_DN29269_c0_g2	K05391	-	-4.5361	down	CNGC1	PREDICTED: cyclic nucleotide-gated ion channel 1-like isoform X1 [Fragaria vesca subsp. vesca]	0.85	3.06	2.78	28.7	65.77	35.96	2.23	43.48
map04626	Plant-pathogen interaction	0.0177469	TRINITY_DN29269_c0_g4	K05391	-	-3.20398	down	CNGC9	PREDICTED: cyclic nucleotide-gated ion channel 1-like [Fragaria vesca subsp. vesca]	10.1	2.14	1.2	21.45	26.09	17.44	4.48	21.66
map04626	Plant-pathogen interaction	0.0177469	TRINITY_DN29269_c0_g5	K05391	-	-3.01841	down	-	PREDICTED: cyclic nucleotide-gated ion channel 1-like [Fragaria vesca subsp. vesca]	1.74	1.71	0	10.18	8.79	10.4	1.15	9.79
map04626	Plant-pathogen interaction	0.0177469	TRINITY_DN29278_c0_g1	K13473	-	-1.13119	down	LYM1	PREDICTED: lysM domain-containing GPI-anchored protein 1 [Fragaria vesca subsp. vesca]	2.2	2.37	1.2	6.49	2.53	4.43	1.92	4.48
map04626	Plant-pathogen interaction	0.0177469	TRINITY_DN29339_c0_g4	K18873	-	1.38987	up	PBL5	PREDICTED: LOW QUALITY PROTEIN: probable serine/threonine-protein kinase RLCKVII [Prunus mume]	58.19	39.99	28.98	16.42	19.59	17.46	42.39	17.82
map04626	Plant-pathogen interaction	0.0177469	TRINITY_DN29398_c0_g1	K13428	EC:2.7.11.1	1.20498	up	At3g47570	PREDICTED: probable LRR receptor-like serine/threonine-protein kinase At3g47570 [Fragaria vesca subsp. vesca]	16.76	23.47	34.31	9.83	17.84	10.69	24.85	12.79
map04626	Plant-pathogen interaction	0.0177469	TRINITY_DN29436_c0_g1	K13430	EC:2.7.11.1	1.24134	up	PBL28	PREDICTED: serine/threonine-protein kinase PBS1 [Prunus mume]	1.34	3.24	1.17	0.75	0.84	1.03	1.92	0.87
map04626	Plant-pathogen interaction	0.0177469	TRINITY_DN29491_c0_g2	K13430	EC:2.7.11.1	-3.13096	down	SRF8	PREDICTED: protein STRUBBELIG-RECEPTOR FAMILY 8 [Fragaria vesca subsp. vesca]	0.21	0.81	0.5	6.19	4.16	4.16	0.51	4.84
map04626	Plant-pathogen interaction	0.0177469	TRINITY_DN29510_c0_g2	K13448	-	-1.08238	down	CML35	PREDICTED: probable calcium-binding protein CML36 [Fragaria vesca subsp. vesca]	111.15	81.72	93.59	197.47	200.7	189.78	95.49	195.98
map04626	Plant-pathogen interaction	0.0177469	TRINITY_DN29525_c0_g2	K13459	-	1.27171	up	-	PREDICTED: uncharacterized protein LOC103327487 [Prunus mume]	6.67	8.08	3.69	2.28	3.41	2.67	6.15	2.79
map04626	Plant-pathogen interaction	0.0177469	TRINITY_DN29557_c1_g3	K13466	-	-2.92571	down	-	PREDICTED: LRR receptor-like serine/threonine-protein kinase GSO1 [Malus domestica]	0.1	0.52	0.55	2.11	4.62	3.08	0.39	3.27
map04626	Plant-pathogen interaction	0.0177469	TRINITY_DN29613_c0_g4	K13459	-	1.46996	up	At4g27190	PREDICTED: disease resistance protein At4g27190-like [Pyrus x bretschneideri]	2.16	3.28	2.39	0.95	0.71	1.36	2.61	1.01
map04626	Plant-pathogen interaction	0.0177469	TRINITY_DN29634_c1_g1	K02183	-	-3.27267	down	dfr1	PREDICTED: UPF0483 protein AGAP003155 [Fragaria vesca subsp. vesca]	1.93	4.24	2.95	20.95	49.03	37.2	3.04	35.73
map04626	Plant-pathogen interaction	0.0177469	TRINITY_DN29655_c0_g1	K13425	-	-1.08095	down	WRKY11	PREDICTED: probable WRKY transcription factor 11 [Fragaria vesca subsp. vesca]	41.18	34.3	29.55	54.65	91.79	96.48	35.01	80.97
map04626	Plant-pathogen interaction	0.0177469	TRINITY_DN29671_c0_g5	K13424	-	-1.28139	down	WRKY48	PREDICTED: probable WRKY transcription factor 48 [Fragaria vesca subsp. vesca]	19.09	20.79	24.58	31.48	70.36	60.83	21.49	54.22
map04626	Plant-pathogen interaction	0.0177469	TRINITY_DN29723_c0_g1	K13429	-	1.14395	up	PUB52	PREDICTED: U-box domain-containing protein 35-like [Fragaria vesca subsp. vesca]	41.59	43.02	64.7	34.41	46.74	47.92	49.77	43.02
map04626	Plant-pathogen interaction	0.0177469	TRINITY_DN29964_c2_g3	K13457	-	1.09238	up	-	PREDICTED: uncharacterized protein LOC101293559 [Fragaria vesca subsp. vesca]	18.17	9.12	7.48	6.61	5.41	5.84	11.59	5.95
map04626	Plant-pathogen interaction	0.0177469	TRINITY_DN29993_c0_g2	K18835	-	-2.69721	down	WRKY55	PREDICTED: WRKY transcription factor 55 [Fragaria vesca subsp. vesca]	0.08	0.57	0.29	2.3	1.94	2.45	0.31	2.23
map04626	Plant-pathogen interaction	0.0177469	TRINITY_DN29994_c1_g2	K02183	-	-2.34848	down	CML45	PREDICTED: probable calcium-binding protein CML45 [Fragaria vesca subsp. vesca]	4.08	7.55	7.13	21.19	40.25	42.02	6.25	34.49
map04626	Plant-pathogen interaction	0.0177469	TRINITY_DN30130_c0_g3	K18834	-	-2.07184	down	WRKY23	PREDICTED: probable WRKY transcription factor 23 [Fragaria vesca subsp. vesca]	2.9	3.62	3.56	16.02	18.65	15.96	3.36	16.88
map04626	Plant-pathogen interaction	0.0177469	TRINITY_DN30165_c0_g2	K05391	-	-2.05421	down	CNGC1	PREDICTED: cyclic nucleotide-gated ion channel 1-like [Fragaria vesca subsp. vesca]	2.6	3.04	3.09	16.13	10.87	13.3	2.91	13.43
map04626	Plant-pathogen interaction	0.0177469	TRINITY_DN30179_c0_g2	K13412	EC:2.7.11.1	2.28486	up	CPK26	PREDICTED: calcium-dependent protein kinase 26-like [Fragaria vesca subsp. vesca]	52.13	41.3	45.23	11.2	11.7	14.7	46.22	12.53
map04626	Plant-pathogen interaction	0.0177469	TRINITY_DN30237_c0_g5	K13412	EC:2.7.11.1	2.31085	up	CPK17	PREDICTED: calcium-dependent protein kinase 26-like [Fragaria vesca subsp. vesca]	78.35	55.57	68.23	12.74	15.15	17.56	67.38	15.15
map04626	Plant-pathogen interaction	0.0177469	TRINITY_DN30251_c0_g2	K09487	-	-1.33063	down	HSP90-5	PREDICTED: heat shock protein 83 [Fragaria vesca subsp. vesca]	37.19	46.82	46.67	114.6	133.74	93.41	43.56	113.92
map04626	Plant-pathogen interaction	0.0177469	TRINITY_DN30253_c0_g1	K13420	EC:2.7.11.1	1.41197	up	NET4B	PREDICTED: protein NETWORKED 4A-like isoform X1 [Fragaria vesca subsp. vesca]	14.22	11.63	10.9	6.88	5.24	4.59	12.25	5.57
map04626	Plant-pathogen interaction	0.0177469	TRINITY_DN30280_c0_g1	K13466	-	2.6648	up	-	hypothetical protein PRUPE_ppa000999mg [Prunus persica]	3.6	2.92	3.19	0.36	0.28	0.99	3.24	0.54
map04626	Plant-pathogen interaction	0.0177469	TRINITY_DN30280_c0_g10	K13466	-	2.05474	up	-	PREDICTED: probable LRR receptor-like serine/threonine-protein kinase At1g34110 [Fragaria vesca subsp. vesca]	3.49	1.54	3.09	0.32	0.58	1.24	2.71	0.71
map04626	Plant-pathogen interaction	0.0177469	TRINITY_DN30341_c0_g3	K13416	EC:2.7.10.1 2.7.11.1	-1.15802	down	At5g18500	PREDICTED: probable receptor-like protein kinase At5g18500 [Fragaria vesca subsp. vesca]	1.54	2.75	0.95	4.31	3.36	3.61	1.75	3.76
map04626	Plant-pathogen interaction	0.0177469	TRINITY_DN30344_c1_g1	K13430	EC:2.7.11.1	1.33523	up	SRF5	PREDICTED: protein STRUBBELIG-RECEPTOR FAMILY 5 [Fragaria vesca subsp. vesca]	49.37	32.58	34.41	16.26	16.86	16.58	38.79	16.57
map04626	Plant-pathogen interaction	0.0177469	TRINITY_DN30435_c0_g1	K16224	-	-2.16835	down	WAK2	PREDICTED: wall-associated receptor kinase 2-like [Fragaria vesca subsp. vesca]	0.7	2.36	1.52	7.3	8.24	9.73	1.53	8.42
map04626	Plant-pathogen interaction	0.0177469	TRINITY_DN30435_c0_g2	K13429	-	-2.15367	down	WAK2	PREDICTED: wall-associated receptor kinase 2-like [Fragaria vesca subsp. vesca]	1.01	1.25	1.6	7.52	3.77	7.9	1.29	6.4
map04626	Plant-pathogen interaction	0.0177469	TRINITY_DN30490_c0_g1	K05391	-	-1.56808	down	CNGC1	PREDICTED: cyclic nucleotide-gated ion channel 1-like [Fragaria vesca subsp. vesca]	46.47	111.81	41.13	156.02	223.24	260.27	66.47	213.18
map04626	Plant-pathogen interaction	0.0177469	TRINITY_DN30505_c0_g4	K09422	-	-1.90717	down	MYB4	PREDICTED: myb-related protein Myb4-like [Fragaria vesca subsp. vesca]	2.25	5.15	2.82	11.28	12.29	16.91	3.41	13.49
map04626	Plant-pathogen interaction	0.0177469	TRINITY_DN30578_c0_g5	K13448	-	-1.21972	down	CML2	PREDICTED: calmodulin-like protein 3 [Fragaria vesca subsp. vesca]	43.98	64.29	73.23	115.21	165.28	179.68	60.5	153.39
map04626	Plant-pathogen interaction	0.0177469	TRINITY_DN30584_c1_g3	K13457	-	1.20111	up	-	PREDICTED: putative disease resistance protein RGA1 [Fragaria vesca subsp. vesca]	16.71	12.63	9.71	5.53	6.22	7.01	13.02	6.25
map04626	Plant-pathogen interaction	0.0177469	TRINITY_DN30610_c1_g6	K18875	-	1.07504	up	SAG101	PREDICTED: senescence-associated carboxylesterase 101-like [Fragaria vesca subsp. vesca]	6.84	36.48	24.3	10.74	11.15	12.8	22.54	11.56
map04626	Plant-pathogen interaction	0.0177469	TRINITY_DN30648_c0_g2	K12795	-	2.19219	up	HOP2	PREDICTED: hsp70-Hsp90 organizing protein 3 [Fragaria vesca subsp. vesca]	44.58	112.61	146.22	20.91	24.26	26.17	101.14	23.78
map04626	Plant-pathogen interaction	0.0177469	TRINITY_DN30652_c0_g7	K13412	EC:2.7.11.1	1.26533	up	CPK7	PREDICTED: calcium-dependent protein kinase 8-like isoform X2 [Fragaria vesca subsp. vesca]	37.76	23.26	21.93	12.57	12.76	12.26	27.65	12.53
map04626	Plant-pathogen interaction	0.0177469	TRINITY_DN30681_c1_g4	K13434	-	-2.43494	down	ERF061	PREDICTED: ethylene-responsive transcription factor ERF061 [Fragaria vesca subsp. vesca]	6.64	2.23	1.53	18.35	20.07	23.86	3.47	20.76
map04626	Plant-pathogen interaction	0.0177469	TRINITY_DN30711_c0_g1	K13434	-	1.60023	up	CRF3	PREDICTED: uncharacterized protein LOC101302355 isoform X2 [Fragaria vesca subsp. vesca]	40.5	50.96	67.76	19.57	21.71	17.81	53.07	19.7
map04626	Plant-pathogen interaction	0.0177469	TRINITY_DN30813_c0_g1	K05391	-	-2.15256	down	mkkA	PREDICTED: mitogen-activated protein kinase kinase kinase 2-like [Fragaria vesca subsp. vesca]	1.14	2.21	5.11	5.26	25.35	11.78	2.82	14.13
map04626	Plant-pathogen interaction	0.0177469	TRINITY_DN30864_c0_g12	K13448	-	-1.35683	down	CML11	PREDICTED: calmodulin-like protein 8 isoform X1 [Fragaria vesca subsp. vesca]	0.87	3.8	2	3.98	6.37	6.39	2.22	5.58
map04626	Plant-pathogen interaction	0.0177469	TRINITY_DN30902_c1_g3	K13430	EC:2.7.11.1	-1.73794	down	At1g01540	PREDICTED: probable serine/threonine-protein kinase At1g01540 [Fragaria vesca subsp. vesca]	8.86	10.67	4.45	40.67	24.63	21.89	7.99	29.06
map04626	Plant-pathogen interaction	0.0177469	TRINITY_DN30915_c0_g4	K13448	-	-1.90329	down	CML3	PREDICTED: uncharacterized CRM domain-containing protein At3g25440, chloroplastic [Fragaria vesca subsp. vesca]	1.21	0.99	0.35	2.42	2.48	5.35	0.85	3.42
map04626	Plant-pathogen interaction	0.0177469	TRINITY_DN30944_c0_g1	K18834	-	-1.47603	down	WRKY42	PREDICTED: probable WRKY transcription factor 31 [Fragaria vesca subsp. vesca]	0.52	0.76	0.38	1.77	2.14	1.11	0.55	1.67
map04626	Plant-pathogen interaction	0.0177469	TRINITY_DN31083_c0_g4	K18875	-	2.11766	up	SAG101	PREDICTED: senescence-associated carboxylesterase 101-like isoform X1 [Fragaria vesca subsp. vesca]	1.49	10.83	3.37	1.54	1.25	1.11	5.23	1.3
map04626	Plant-pathogen interaction	0.0177469	TRINITY_DN31085_c0_g1	K13447	EC:1.6.3.- 1.11.1.-	1.22663	up	RBOHC	PREDICTED: respiratory burst oxidase homolog protein C [Fragaria vesca subsp. vesca]	3.01	2.87	4.43	1.7	1.27	1.75	3.44	1.57
map04626	Plant-pathogen interaction	0.0177469	TRINITY_DN12148_c0_g1	K13434	-	-1.95171	down	SHN2	PREDICTED: ethylene-responsive transcription factor SHINE 2-like [Fragaria vesca subsp. vesca]	1.64	0.86	0.16	4.68	2.58	3.88	0.89	3.71
map04626	Plant-pathogen interaction	0.0177469	TRINITY_DN15724_c0_g1	K13434	-	-3.87642	down	ERF012	PREDICTED: ethylene-responsive transcription factor ERF014 [Fragaria vesca subsp. vesca]	0	0.24	0.9	10.54	4.82	3.19	0.38	6.18
map04626	Plant-pathogen interaction	0.0177469	TRINITY_DN16041_c0_g1	K13429	-	1.26747	up	At5g65240	receptor kinase TMK1-like protein, putative [Medicago truncatula]	3.07	3.83	4.39	2.05	1.15	1.76	3.76	1.65
map04626	Plant-pathogen interaction	0.0177469	TRINITY_DN16477_c0_g1	K13448	-	-3.31134	down	CML19	PREDICTED: putative calcium-binding protein CML19 [Fragaria vesca subsp. vesca]	3.93	6.34	12.13	51.55	102.68	85.61	7.47	79.95
map04626	Plant-pathogen interaction	0.0177469	TRINITY_DN16920_c0_g1	K05391	-	-3.69398	down	MEKK1	PREDICTED: mitogen-activated protein kinase kinase kinase NPK1 [Fragaria vesca subsp. vesca]	0.48	4.39	0.88	14.74	27.5	38.39	1.92	26.88
map04626	Plant-pathogen interaction	0.0177469	TRINITY_DN17436_c0_g1	K13448	-	-1.36706	down	BETVIII	PREDICTED: calcium-binding protein CML42-like [Fragaria vesca subsp. vesca]	1.07	2.88	2.47	4.9	5.92	7.11	2.14	5.98
map04626	Plant-pathogen interaction	0.0177469	TRINITY_DN17757_c0_g1	K13434	-	1.36396	up	RAP2-1	PREDICTED: ethylene-responsive transcription factor RAP2-1-like [Fragaria vesca subsp. vesca]	177.17	116.12	158.68	56.81	74.43	63.36	150.66	64.87
map04626	Plant-pathogen interaction	0.0177469	TRINITY_DN17907_c0_g1	K02183	-	-3.32811	down	CML8	PREDICTED: calmodulin-like protein 8 [Fragaria vesca subsp. vesca]	0.71	0.81	0.1	5.62	5.61	6.09	0.54	5.77
map04626	Plant-pathogen interaction	0.0177469	TRINITY_DN17940_c0_g1	K13426	-	-4.59683	down	WRKY29	PREDICTED: probable WRKY transcription factor 29 isoform X2 [Fragaria vesca subsp. vesca]	0.62	0.61	0.64	10.02	23.82	16.14	0.62	16.66
map04626	Plant-pathogen interaction	0.0177469	TRINITY_DN18056_c0_g1	K13457	-	-2.8111	down	PCMP-E65	hypothetical protein PRUPE_ppa017731mg, partial [Prunus persica]	0.38	0.5	0.07	3.14	1.86	2.26	0.32	2.42
map04626	Plant-pathogen interaction	0.0177469	TRINITY_DN18659_c0_g2	K13416	EC:2.7.10.1 2.7.11.1	-2.00373	down	CRK3	PREDICTED: cysteine-rich receptor-like protein kinase 3 isoform X1 [Fragaria vesca subsp. vesca]	0.65	1.14	1.02	3.08	5.72	3.55	0.94	4.12
map04626	Plant-pathogen interaction	0.0177469	TRINITY_DN19782_c0_g1	K18835	-	1.94567	up	WRKY57	PREDICTED: probable WRKY transcription factor 58 [Fragaria vesca subsp. vesca]	7.08	16.15	7.72	2.55	2.66	4.18	10.32	3.13
map04626	Plant-pathogen interaction	0.0177469	TRINITY_DN20208_c0_g1	K13412	EC:2.7.11.1	1.55521	up	At1g80550	PREDICTED: pentatricopeptide repeat-containing protein At1g80550, mitochondrial [Fragaria vesca subsp. vesca]	2.89	4.26	4.42	1.05	1.22	2.03	3.86	1.43
map04626	Plant-pathogen interaction	0.0177469	TRINITY_DN20281_c0_g2	K13434	-	-2.59966	down	ERF017	PREDICTED: ethylene-responsive transcription factor ERF017 [Pyrus x bretschneideri]	56.64	41.02	11.26	123.29	295.75	240.08	36.31	219.71
map04626	Plant-pathogen interaction	0.0177469	TRINITY_DN20633_c0_g1	K13457	-	-1.9813	down	-	PREDICTED: disease resistance RPP13-like protein 4 [Prunus mume]	0.89	1.65	1.31	5.33	4.71	6.62	1.28	5.55
map04626	Plant-pathogen interaction	0.0177469	TRINITY_DN21535_c0_g2	K13434	-	-3.86565	down	DREB1D	dehydration-responsive element-binding protein 1B [Rosa hybrid cultivar]	9.46	6.25	10.62	79.6	234.49	106.43	8.78	140.17
map04626	Plant-pathogen interaction	0.0177469	TRINITY_DN21728_c0_g1	K13436	EC:2.7.11.1	-1.31115	down	At1g80640	PREDICTED: probable receptor-like protein kinase At1g80640 isoform X1 [Fragaria vesca subsp. vesca]	6.8	5.21	4.64	17.68	15.72	14.89	5.55	16.1
map04626	Plant-pathogen interaction	0.0177469	TRINITY_DN21901_c0_g1	K13448	-	-3.49174	down	CML25	PREDICTED: probable calcium-binding protein CML23 [Fragaria vesca subsp. vesca]	0.35	0.48	0.66	8.54	5.36	4.46	0.5	6.12
map04626	Plant-pathogen interaction	0.0177469	TRINITY_DN21973_c0_g1	K13430	EC:2.7.11.1	-2.52342	down	At1g01540	PREDICTED: probable serine/threonine-protein kinase At1g01540 [Fragaria vesca subsp. vesca]	0.95	0.57	0.3	5.61	3.42	2.4	0.61	3.81
map04626	Plant-pathogen interaction	0.0177469	TRINITY_DN21992_c0_g1	K13436	EC:2.7.11.1	1.06636	up	At1g28390	PREDICTED: serine/threonine-protein kinase-like protein At1g28390 [Fragaria vesca subsp. vesca]	2.08	2.03	3.52	1.56	0.72	1.67	2.54	1.32
map04626	Plant-pathogen interaction	0.0177469	TRINITY_DN21_c0_g1	K02183	-	2.19073	up	CML45	PREDICTED: probable calcium-binding protein CML47 [Fragaria vesca subsp. vesca]	1.53	9.32	1.78	1.35	0.45	1.08	4.21	0.96
map04626	Plant-pathogen interaction	0.0177469	TRINITY_DN22005_c0_g1	K13430	EC:2.7.11.1	1.52144	up	PERK2	PREDICTED: serine/threonine-protein kinase-like protein ACR4 [Fragaria vesca subsp. vesca]	1.61	0.79	2.87	0.65	0.47	0.86	1.76	0.66
map04626	Plant-pathogen interaction	0.0177469	TRINITY_DN22013_c0_g1	K13416	EC:2.7.10.1 2.7.11.1	2.86441	up	At4g23740	PREDICTED: probable inactive receptor kinase At4g23740 [Fragaria vesca subsp. vesca]	22.9	30.2	28.01	3.94	5.03	3.23	27.04	4.07
map04626	Plant-pathogen interaction	0.0177469	TRINITY_DN22036_c0_g1	K13448	-	-1.80312	down	CML44	PREDICTED: probable calcium-binding protein CML44 isoform X1 [Fragaria vesca subsp. vesca]	1	2.31	0.63	5.12	4.92	4.65	1.31	4.9
map04626	Plant-pathogen interaction	0.0177469	TRINITY_DN22063_c0_g1	K13434	-	-3.81485	down	ERF026	PREDICTED: ethylene-responsive transcription factor ERF027-like [Fragaria vesca subsp. vesca]	0.82	0.7	1.84	6.66	34.31	11.23	1.12	17.4
map04626	Plant-pathogen interaction	0.0177469	TRINITY_DN22093_c0_g1	K13430	EC:2.7.11.1	-1.30933	down	MDIS1	PREDICTED: probable LRR receptor-like serine/threonine-protein kinase At5g45840 isoform X1 [Fragaria vesca subsp. vesca]	1.04	1.61	0.44	3.52	2.68	2.1	1.03	2.77
map04626	Plant-pathogen interaction	0.0177469	TRINITY_DN22695_c0_g1	K16225	-	-2.55211	down	WRKY46	PREDICTED: probable WRKY transcription factor 46 [Fragaria vesca subsp. vesca]	4.19	14.1	12.36	49.89	83.54	62.69	10.22	65.37
map04626	Plant-pathogen interaction	0.0177469	TRINITY_DN22975_c0_g1	K13432	-	-1.48927	down	ERF1A	PREDICTED: ethylene-responsive transcription factor 2 [Fragaria vesca subsp. vesca]	110.49	208.43	43.12	202.88	523.16	359.2	120.68	361.75
map04626	Plant-pathogen interaction	0.0177469	TRINITY_DN23014_c0_g1	K13416	EC:2.7.10.1 2.7.11.1	-1.63467	down	At5g58300	PREDICTED: probable inactive receptor kinase At5g58300 [Fragaria vesca subsp. vesca]	1.35	1.01	0.48	4.47	1.63	3.55	0.95	3.22
map04626	Plant-pathogen interaction	0.0177469	TRINITY_DN23030_c0_g1	K13414	EC:2.7.11.25	-2.19524	down	NPK1	PREDICTED: mitogen-activated protein kinase kinase kinase NPK1 [Fragaria vesca subsp. vesca]	0.28	0.51	0.29	2.07	1.64	1.72	0.36	1.81
map04626	Plant-pathogen interaction	0.0177469	TRINITY_DN23049_c0_g1	K13448	-	-2.9533	down	CML3	PREDICTED: calmodulin-like protein 3 [Prunus mume]	4.77	3.45	4.54	30.47	39.89	37.77	4.25	36.04
map04626	Plant-pathogen interaction	0.0177469	TRINITY_DN23255_c0_g1	K13420	EC:2.7.11.1	-1.57226	down	At5g10020	PREDICTED: probable inactive receptor kinase At5g10020 [Fragaria vesca subsp. vesca]	0.68	0.65	0.49	2.77	1.17	1.98	0.61	1.97
map04626	Plant-pathogen interaction	0.0177469	TRINITY_DN23326_c0_g1	K13424	-	-2.35852	down	WRKY42	PREDICTED: probable WRKY transcription factor 47 isoform X2 [Fragaria vesca subsp. vesca]	3.87	1.21	2.84	8.79	17.86	12.74	2.64	13.13
map04626	Plant-pathogen interaction	0.0177469	TRINITY_DN23396_c0_g3	K13430	EC:2.7.11.1	-1.95492	down	ALE2	PREDICTED: receptor-like serine/threonine-protein kinase ALE2 [Fragaria vesca subsp. vesca]	0.53	0.98	0.44	4.02	1.59	2.58	0.65	2.73
map04626	Plant-pathogen interaction	0.0177469	TRINITY_DN23482_c0_g1	K13425	-	-2.01215	down	WRKY7	PREDICTED: probable WRKY transcription factor 7 [Fragaria vesca subsp. vesca]	4.83	1.73	1.98	11.05	15.49	11.39	2.85	12.64
map04626	Plant-pathogen interaction	0.0177469	TRINITY_DN23703_c0_g1	K13432	-	2.19344	up	ABR1	PREDICTED: ethylene-responsive transcription factor ABR1-like isoform X2 [Fragaria vesca subsp. vesca]	5.01	18.99	17.98	2.7	2.69	4.19	13.99	3.19
map04626	Plant-pathogen interaction	0.0177469	TRINITY_DN23826_c0_g2	K13436	EC:2.7.11.1	-1.40335	down	SRF3	PREDICTED: protein STRUBBELIG-RECEPTOR FAMILY 3-like isoform X1 [Fragaria vesca subsp. vesca]	2.55	1.63	1.39	6.25	4.43	6.02	1.86	5.57
map04626	Plant-pathogen interaction	0.0177469	TRINITY_DN24134_c2_g2	K13428	EC:2.7.11.1	2.1808	up	At3g47110	PREDICTED: LRR receptor-like serine/threonine-protein kinase EFR [Fragaria vesca subsp. vesca]	1.76	5.06	3.76	0.62	1.03	0.88	3.53	0.84
map04626	Plant-pathogen interaction	0.0177469	TRINITY_DN24175_c0_g1	K13436	EC:2.7.11.1	-2.03534	down	PUB50	PREDICTED: putative U-box domain-containing protein 50 [Fragaria vesca subsp. vesca]	4.06	3.52	7.04	24.41	25.43	20.57	4.87	23.47
map04626	Plant-pathogen interaction	0.0177469	TRINITY_DN24283_c0_g1	K13414	EC:2.7.11.25	-1.71101	down	ANP2	PREDICTED: mitogen-activated protein kinase kinase kinase 2-like isoform X2 [Fragaria vesca subsp. vesca]	0.59	2.04	0.67	2.32	4.11	5.44	1.1	3.96
map04626	Plant-pathogen interaction	0.0177469	TRINITY_DN24305_c0_g1	K13434	-	-4.3218	down	ERF020	PREDICTED: ethylene-responsive transcription factor ERF020 [Fragaria vesca subsp. vesca]	1.71	3.49	2.49	33.16	56.74	78.24	2.56	56.05
map04626	Plant-pathogen interaction	0.0177469	TRINITY_DN24344_c1_g1	K13430	EC:2.7.11.1	-1.2571	down	CRLK1	PREDICTED: probable leucine-rich repeat receptor-like serine/threonine-protein kinase At5g15730 [Fragaria vesca subsp. vesca]	2.2	5.06	1.1	4.7	4.31	3.59	2.79	4.2
map04626	Plant-pathogen interaction	0.0177469	TRINITY_DN24499_c0_g1	K16225	-	-3.83392	down	WRKY53	PREDICTED: probable WRKY transcription factor 41 [Fragaria vesca subsp. vesca]	0.8	0.92	0.8	5.98	18.46	17.74	0.84	14.06
map04626	Plant-pathogen interaction	0.0177469	TRINITY_DN24561_c0_g1	K13449	-	-2.36833	down	PRB1	PREDICTED: pathogenesis-related protein 1-like [Malus domestica]	3.74	4.51	1.85	20.72	12.25	15.89	3.37	16.29
map04626	Plant-pathogen interaction	0.0177469	TRINITY_DN24561_c0_g2	K13449	-	-2.89749	down	-	PREDICTED: pathogenesis-related protein 1A-like [Fragaria vesca subsp. vesca]	13.1	2.15	9.25	104.17	29.94	62.84	8.17	65.65
map04626	Plant-pathogen interaction	0.0177469	TRINITY_DN24603_c0_g1	K13414	EC:2.7.11.25	-1.08075	down	WNK4	PREDICTED: probable serine/threonine-protein kinase WNK4 isoform X1 [Fragaria vesca subsp. vesca]	0.57	1.96	3.24	4.95	4.21	4.22	1.92	4.46
map04626	Plant-pathogen interaction	0.0177469	TRINITY_DN24840_c0_g1	K13457	-	1.20363	up	RGA2	PREDICTED: disease resistance protein RGA2-like [Malus domestica]	5.92	5.89	9.13	3.32	3.71	2.76	6.98	3.26
map04626	Plant-pathogen interaction	0.0177469	TRINITY_DN24972_c0_g1	K13430	EC:2.7.11.1	-2.37116	down	RIPK	PREDICTED: serine/threonine-protein kinase At5g01020-like [Fragaria vesca subsp. vesca]	1	3.01	5.24	15.95	17.95	19.4	3.08	17.77
map04626	Plant-pathogen interaction	0.0177469	TRINITY_DN25038_c0_g1	K13448	-	-1.24518	down	-	PREDICTED: calmodulin-like protein 1 [Fragaria vesca subsp. vesca]	49.8	55.03	52.09	94.3	162.43	145.32	52.31	134.02
map04626	Plant-pathogen interaction	0.0177469	TRINITY_DN25091_c0_g2	K13459	-	-2.10106	down	At2g16250	PREDICTED: probable LRR receptor-like serine/threonine-protein kinase At2g16250 [Fragaria vesca subsp. vesca]	0.9	1.06	0.77	3.8	5.3	3.81	0.91	4.3
map04626	Plant-pathogen interaction	0.0177469	TRINITY_DN25213_c0_g1	K13427	EC:1.14.13.39	-3.3278	down	BPG2	PREDICTED: putative nitric oxide synthase [Fragaria vesca subsp. vesca]	0.22	0.54	0.44	4.29	4.66	4.35	0.4	4.43
map04626	Plant-pathogen interaction	0.0177469	TRINITY_DN25305_c0_g1	K13430	EC:2.7.11.1	-2.05765	down	At3g03770	PREDICTED: probable inactive leucine-rich repeat receptor-like protein kinase At3g03770 [Fragaria vesca subsp. vesca]	5.39	4.13	5.13	28.4	26.1	24.02	4.88	26.17
map04626	Plant-pathogen interaction	0.0177469	TRINITY_DN25643_c0_g1	K16224	-	-1.82003	down	At1g67720	PREDICTED: probable LRR receptor-like serine/threonine-protein kinase At1g67720 [Fragaria vesca subsp. vesca]	1.39	1.15	0.92	4.48	4.61	5.19	1.15	4.76
map04626	Plant-pathogen interaction	0.0177469	TRINITY_DN25648_c1_g1	K13412	EC:2.7.11.1	1.52403	up	trc	PREDICTED: serine/threonine-protein kinase tricorner [Fragaria vesca subsp. vesca]	36.84	49.95	37.27	16.87	15.73	14.58	41.35	15.73
map04626	Plant-pathogen interaction	0.0177469	TRINITY_DN25704_c0_g2	K13457	-	-1.64872	down	TRX2	PREDICTED: thioredoxin H2-like [Fragaria vesca subsp. vesca]	59.82	63.25	70.32	248.39	175.02	229.37	64.46	217.59
map04626	Plant-pathogen interaction	0.0177469	TRINITY_DN25709_c0_g1	K18834	-	-2.33672	down	WRKY18	PREDICTED: probable WRKY transcription factor 40 isoform X2 [Fragaria vesca subsp. vesca]	35.76	75.26	82.99	191.38	544.3	336.21	64.67	357.3
map04626	Plant-pathogen interaction	0.0177469	TRINITY_DN25726_c0_g2	K13457	-	1.23006	up	At1g79600	PREDICTED: uncharacterized aarF domain-containing protein kinase At1g79600, chloroplastic [Fragaria vesca subsp. vesca]	48.97	39.78	65.82	21.89	32.21	18.31	51.52	24.14
map04626	Plant-pathogen interaction	0.0177469	TRINITY_DN25841_c1_g1	K16224	-	-1.21546	down	At5g48740	PREDICTED: probable LRR receptor-like serine/threonine-protein kinase At5g48740 [Fragaria vesca subsp. vesca]	1.32	1.67	0.4	3.3	2.71	2.52	1.13	2.84
map04626	Plant-pathogen interaction	0.0177469	TRINITY_DN25983_c1_g1	K13430	EC:2.7.11.1	1.02006	up	CRCK3	PREDICTED: calmodulin-binding receptor-like cytoplasmic kinase 3 [Fragaria vesca subsp. vesca]	75.09	70.36	75.09	47.15	54.97	50.57	73.51	50.9
map04626	Plant-pathogen interaction	0.0177469	TRINITY_DN26001_c0_g1	K13457	-	1.88442	up	At1g58390	PREDICTED: putative disease resistance protein At1g50180 [Fragaria vesca subsp. vesca]	1.1	3.64	4.88	0.5	1.45	2.06	3.21	1.34
map04626	Plant-pathogen interaction	0.0177469	TRINITY_DN26001_c0_g2	K13457	-	1.18693	up	RXW24L	PREDICTED: putative disease resistance protein At1g50180 [Fragaria vesca subsp. vesca]	4.89	9.57	13.29	3.8	5.05	4.04	9.25	4.3
map04626	Plant-pathogen interaction	0.0177469	TRINITY_DN26036_c0_g1	K02183	-	-1.81574	down	PBP1	PREDICTED: calcium-binding protein PBP1 [Fragaria vesca subsp. vesca]	23.17	7.73	11.14	42.89	53.09	67.83	14.01	54.6
map04626	Plant-pathogen interaction	0.0177469	TRINITY_DN26186_c0_g2	K18875	-	-1.20901	down	FH4	PREDICTED: formin-like protein 8 [Fragaria vesca subsp. vesca]	0.31	0.87	1.95	2.89	2.24	2.79	1.04	2.64
map04626	Plant-pathogen interaction	0.0177469	TRINITY_DN26350_c0_g9	K18835	-	-1.12747	down	WRKY2	PREDICTED: probable WRKY transcription factor 2 [Fragaria vesca subsp. vesca]	3.01	3.15	2.58	7.89	7	6.03	2.91	6.97
map04626	Plant-pathogen interaction	0.0177469	TRINITY_DN26388_c0_g5	K13430	EC:2.7.11.1	-1.16625	down	CST	PREDICTED: probable serine/threonine-protein kinase Cx32, chloroplastic [Fragaria vesca subsp. vesca]	0.52	1.03	0.92	2.44	3.29	4.34	0.82	3.36
map04626	Plant-pathogen interaction	0.0177469	TRINITY_DN26416_c0_g2	K04079	-	2.91302	up	HSP90-2	PREDICTED: heat shock protein 90-2 [Fragaria vesca subsp. vesca]	406.93	939.8	1031.76	109.41	136.04	90.96	792.83	112.14
map04626	Plant-pathogen interaction	0.0177469	TRINITY_DN26513_c0_g9	K16224	-	-1.25178	down	MIMI_R826	PREDICTED: probable LIM domain-containing serine/threonine-protein kinase DDB_G0287001 [Fragaria vesca subsp. vesca]	5.53	4.36	6.97	8.06	9.34	8.18	5.62	8.53
map04626	Plant-pathogen interaction	0.0177469	TRINITY_DN26536_c0_g1	K18834	-	-2.17828	down	WRKY61	PREDICTED: probable WRKY transcription factor 61 [Fragaria vesca subsp. vesca]	1.65	0.75	2.15	5.2	10.99	6.63	1.52	7.61
map04626	Plant-pathogen interaction	0.0177469	TRINITY_DN26624_c1_g3	K18873	-	2.35954	up	LRR-RLK	PREDICTED: probable leucine-rich repeat receptor-like serine/threonine-protein kinase At3g14840 [Fragaria vesca subsp. vesca]	202.65	166.47	136.7	29.18	35.91	36.33	168.61	33.81
map04626	Plant-pathogen interaction	0.0177469	TRINITY_DN26648_c0_g6	K13430	EC:2.7.11.1	-1.44878	down	-	PREDICTED: putative serine/threonine-protein kinase [Fragaria vesca subsp. vesca]	0.75	0.76	1.36	2.93	2.83	2.56	0.96	2.77
map04626	Plant-pathogen interaction	0.0177469	TRINITY_DN26651_c0_g2	K13425	-	1.49764	up	-	PREDICTED: WRKY transcription factor 22 [Fragaria vesca subsp. vesca]	5.53	2.25	5.51	1.41	0.9	2.13	4.43	1.48
map04626	Plant-pathogen interaction	0.0177469	TRINITY_DN26817_c0_g1	K13459	-	1.58679	up	-	PREDICTED: disease resistance protein RPS2-like [Pyrus x bretschneideri]	1.92	2.51	2.57	0.51	1.23	0.84	2.33	0.86
map04626	Plant-pathogen interaction	0.0177469	TRINITY_DN26836_c0_g4	K01373	EC:3.4.22.41	1.34634	up	RD19A	PREDICTED: probable cysteine proteinase A494 [Fragaria vesca subsp. vesca]	548.51	488.85	542.55	235.08	197.69	246.65	526.64	226.47
map04626	Plant-pathogen interaction	0.0177469	TRINITY_DN31121_c2_g2	K13447	EC:1.6.3.- 1.11.1.-	-1.07545	down	FRO8	PREDICTED: ferric reduction oxidase 8, mitochondrial [Fragaria vesca subsp. vesca]	8.42	8.66	8.72	19.1	21.63	19.55	8.6	20.09
map04626	Plant-pathogen interaction	0.0177469	TRINITY_DN31132_c1_g1	K05391	-	-1.48761	down	CNGC13	PREDICTED: cyclic nucleotide-gated ion channel 1-like, partial [Prunus mume]	2.97	3.78	1.84	5.94	10.1	13.24	2.86	9.76
map04626	Plant-pathogen interaction	0.0177469	TRINITY_DN31135_c0_g8	K13414	EC:2.7.11.25	1.57081	up	RLM3	hypothetical protein MANES_02G202000 [Manihot esculenta]	11.31	10.23	9.09	4.09	3.86	2.67	10.21	3.54
map04626	Plant-pathogen interaction	0.0177469	TRINITY_DN31154_c0_g2	K13430	EC:2.7.11.1	-1.90606	down	CST	PREDICTED: probable serine/threonine-protein kinase Cx32, chloroplastic [Fragaria vesca subsp. vesca]	0.5	2.43	0.77	7.76	5.82	3.43	1.23	5.67
map04626	Plant-pathogen interaction	0.0177469	TRINITY_DN31187_c0_g2	K05391	-	-1.36863	down	CNGC13	PREDICTED: cyclic nucleotide-gated ion channel 1-like [Fragaria vesca subsp. vesca]	5.03	4.11	6.07	15.07	13.41	18.04	5.07	15.51
map04626	Plant-pathogen interaction	0.0177469	TRINITY_DN31209_c0_g3	K13424	-	-1.04799	down	WRKY51	PREDICTED: probable WRKY transcription factor 51 [Fragaria vesca subsp. vesca]	10.53	28.73	16.44	26.01	30.15	58.76	18.57	38.31
map04626	Plant-pathogen interaction	0.0177469	TRINITY_DN31300_c1_g4	K13430	EC:2.7.11.1	-2.15573	down	CCR3	PREDICTED: putative serine/threonine-protein kinase-like protein CCR3 [Fragaria vesca subsp. vesca]	1.04	1.83	0.99	3.92	7.1	7.88	1.29	6.3
map04626	Plant-pathogen interaction	0.0177469	TRINITY_DN31318_c0_g1	K13434	-	-1.75705	down	ERF118	PREDICTED: ethylene-responsive transcription factor ERF118-like [Fragaria vesca subsp. vesca]	0.96	0.54	0.45	2.76	2.12	2.17	0.65	2.35
map04626	Plant-pathogen interaction	0.0177469	TRINITY_DN31340_c0_g1	K14512	EC:2.7.11.24	-1.12755	down	AFC1	PREDICTED: serine/threonine-protein kinase AFC1 [Fragaria vesca subsp. vesca]	42.21	28.89	51.13	79.18	120.96	85.7	40.74	95.28
map04626	Plant-pathogen interaction	0.0177469	TRINITY_DN31390_c0_g1	K13429	-	-3.10618	down	At3g03770	PREDICTED: probable inactive leucine-rich repeat receptor-like protein kinase At3g03770 [Fragaria vesca subsp. vesca]	0.58	0.61	0.29	6.28	4.08	3.55	0.49	4.64
map04626	Plant-pathogen interaction	0.0177469	TRINITY_DN31411_c1_g2	K13434	-	-3.19984	down	DREB3	PREDICTED: ethylene-responsive transcription factor TINY [Fragaria vesca subsp. vesca]	0.27	0.54	0	2.97	2.42	2.53	0.27	2.64
map04626	Plant-pathogen interaction	0.0177469	TRINITY_DN31411_c1_g5	K13434	-	-1.87995	down	DREB3	PREDICTED: ethylene-responsive transcription factor TINY [Fragaria vesca subsp. vesca]	7.84	5.07	6.92	17.98	35.05	27.21	6.61	26.75
map04626	Plant-pathogen interaction	0.0177469	TRINITY_DN31449_c0_g3	K13459	-	1.07468	up	At1g15890	PREDICTED: putative disease resistance RPP13-like protein 1 [Fragaria vesca subsp. vesca]	5.46	6.4	8.74	3.73	3.72	3.69	6.87	3.71
map04626	Plant-pathogen interaction	0.0177469	TRINITY_DN31467_c0_g2	K04079	-	2.57481	up	HSP83A	PREDICTED: heat shock protein 83 [Fragaria vesca subsp. vesca]	2.46	12.97	23.02	1.51	3.27	3.46	12.82	2.75
map04626	Plant-pathogen interaction	0.0177469	TRINITY_DN31467_c0_g7	K04079	-	2.85738	up	HSP90-2	PREDICTED: heat shock protein 90-2 [Fragaria vesca subsp. vesca]	333.67	757.57	783.05	94.65	104.64	82.22	624.76	93.84
map04626	Plant-pathogen interaction	0.0177469	TRINITY_DN31481_c0_g5	K18875	-	-1.19272	down	FH6	PREDICTED: formin-like protein 6 [Fragaria vesca subsp. vesca]	2.71	2.97	2.88	8.15	6.5	6.81	2.85	7.15
map04626	Plant-pathogen interaction	0.0177469	TRINITY_DN31537_c0_g1	K05391	-	-1.63518	down	SKOR	PREDICTED: potassium channel SKOR-like [Fragaria vesca subsp. vesca]	11.95	15.35	9.65	37.9	40.86	35.8	12.32	38.19
map04626	Plant-pathogen interaction	0.0177469	TRINITY_DN31538_c0_g3	K13430	EC:2.7.11.1	1.21889	up	PBL10	PREDICTED: protein kinase APK1B, chloroplastic-like [Fragaria vesca subsp. vesca]	6.2	4.83	4.67	1.84	3.54	1.85	5.23	2.41
map04626	Plant-pathogen interaction	0.0177469	TRINITY_DN31543_c2_g1	K13412	EC:2.7.11.1	-1.51396	down	At3g52260	PREDICTED: RNA pseudouridine synthase 5 [Fragaria vesca subsp. vesca]	239.28	342.07	406.91	1040.78	1337.56	785.7	329.42	1054.68
map04626	Plant-pathogen interaction	0.0177469	TRINITY_DN31588_c1_g10	K05391	-	-2.09375	down	CNGC1	PREDICTED: cyclic nucleotide-gated ion channel 1-like [Fragaria vesca subsp. vesca]	1.28	1.54	1.07	6.41	5.44	6.15	1.3	6
map04626	Plant-pathogen interaction	0.0177469	TRINITY_DN31588_c1_g2	K05391	-	1.59283	up	CNGC1	PREDICTED: cyclic nucleotide-gated ion channel 1-like isoform X1 [Fragaria vesca subsp. vesca]	4.26	10.36	15.99	3.26	3.61	3.88	10.2	3.58
map04626	Plant-pathogen interaction	0.0177469	TRINITY_DN31588_c1_g9	K05391	-	-2.12231	down	CNGC8	PREDICTED: cyclic nucleotide-gated ion channel 1-like [Fragaria vesca subsp. vesca]	3.31	5.29	3.27	20.77	16.33	17.27	3.96	18.12
map04626	Plant-pathogen interaction	0.0177469	TRINITY_DN31595_c0_g1	K05391	-	1.49807	up	WAK3	PREDICTED: cyclic nucleotide-gated ion channel 1-like [Fragaria vesca subsp. vesca]	3.51	4.35	6.02	1.27	1.14	7.16	4.63	3.19
map04626	Plant-pathogen interaction	0.0177469	TRINITY_DN31595_c0_g2	K16224	-	-1.73249	down	WAK3	PREDICTED: wall-associated receptor kinase 3-like [Fragaria vesca subsp. vesca]	2.67	4.7	1.86	9.47	12.35	10.21	3.08	10.68
map04626	Plant-pathogen interaction	0.0177469	TRINITY_DN31595_c0_g8	K16224	-	-1.62006	down	WAK2	PREDICTED: wall-associated receptor kinase 3-like [Fragaria vesca subsp. vesca]	10.06	27.67	27.26	30.59	106.31	61.17	21.66	66.02
map04626	Plant-pathogen interaction	0.0177469	TRINITY_DN31595_c0_g9	K13430	EC:2.7.11.1	-1.83299	down	WAK5	PREDICTED: wall-associated receptor kinase 2-like [Fragaria vesca subsp. vesca]	0.6	1.36	0.36	4.88	1.53	2.56	0.77	2.99
map04626	Plant-pathogen interaction	0.0177469	TRINITY_DN31641_c0_g1	K13457	-	1.08285	up	sll0005	PREDICTED: uncharacterized aarF domain-containing protein kinase At1g71810, chloroplastic [Fragaria vesca subsp. vesca]	109.44	164.46	168.51	67.8	79.73	70.19	147.47	72.57
map04626	Plant-pathogen interaction	0.0177469	TRINITY_DN31685_c1_g9	K13459	-	2.01349	up	At4g27190	PREDICTED: probable disease resistance protein At4g27220 [Fragaria vesca subsp. vesca]	9.69	11.26	15.68	1.39	3.95	4.38	12.21	3.24
map04626	Plant-pathogen interaction	0.0177469	TRINITY_DN31718_c0_g6	K13412	EC:2.7.11.1	1.5835	up	CPK17	PREDICTED: calcium-dependent protein kinase 34 [Fragaria vesca subsp. vesca]	2.7	2.02	1.86	0.79	0.72	0.89	2.19	0.8
map04626	Plant-pathogen interaction	0.0177469	TRINITY_DN31743_c1_g4	K13416	EC:2.7.10.1 2.7.11.1	-2.31153	down	At5g45780	PREDICTED: somatic embryogenesis receptor kinase 2 [Fragaria vesca subsp. vesca]	0.92	0.84	0.65	5.85	3.32	3.92	0.8	4.36
map04626	Plant-pathogen interaction	0.0177469	TRINITY_DN31779_c0_g1	K13447	EC:1.6.3.- 1.11.1.-	-2.06038	down	RBOHD	respiratory burst oxidase-like protein D [Fragaria x ananassa]	2.69	15.8	7.17	26.57	71.25	45.04	8.55	47.62
map04626	Plant-pathogen interaction	0.0177469	TRINITY_DN31833_c1_g1	K18834	-	-2.20079	down	WRKY70	PREDICTED: TMV resistance protein N-like isoform X1 [Fragaria vesca subsp. vesca]	14.7	24.33	35.93	79.88	118	111.74	24.99	103.21
map04626	Plant-pathogen interaction	0.0177469	TRINITY_DN31842_c2_g6	K13459	-	1.22883	up	-	PREDICTED: uncharacterized protein LOC108174260 [Malus domestica]	1.66	2.41	1.42	0.56	0.97	1.03	1.83	0.85
map04626	Plant-pathogen interaction	0.0177469	TRINITY_DN31887_c0_g6	K13420	EC:2.7.11.1	1.78913	up	ERECTA	PREDICTED: LRR receptor-like serine/threonine-protein kinase ERECTA [Fragaria vesca subsp. vesca]	2.86	3.53	1.17	1.01	0.62	0.66	2.52	0.76
map04626	Plant-pathogen interaction	0.0177469	TRINITY_DN31934_c0_g3	K13420	EC:2.7.11.1	1.3483	up	-	PREDICTED: putative receptor-like protein kinase At3g47110 [Malus domestica]	14.66	18.16	25.12	4.73	6.29	7.6	19.31	6.21
map04626	Plant-pathogen interaction	0.0177469	TRINITY_DN31957_c0_g5	K13412	EC:2.7.11.1	-1.40196	down	CPK1	PREDICTED: calcium-dependent protein kinase 26 [Fragaria vesca subsp. vesca]	0.95	0.93	1.47	2.05	3.79	3.98	1.12	3.27
map04626	Plant-pathogen interaction	0.0177469	TRINITY_DN31995_c1_g1	K13430	EC:2.7.11.1	1.04517	up	At1g06840	PREDICTED: probable LRR receptor-like serine/threonine-protein kinase At1g06840 isoform X1 [Fragaria vesca subsp. vesca]	39.96	22.21	23.64	16.25	13.15	15.55	28.6	14.98
map04626	Plant-pathogen interaction	0.0177469	TRINITY_DN32017_c0_g2	K16224	-	-2.81057	down	At1g51860	PREDICTED: probable LRR receptor-like serine/threonine-protein kinase At1g51880 [Fragaria vesca subsp. vesca]	0.15	0.7	0.92	2.77	4.5	5.46	0.59	4.24
map04626	Plant-pathogen interaction	0.0177469	TRINITY_DN32017_c0_g3	K16224	-	-2.16961	down	At2g19210	PREDICTED: LOW QUALITY PROTEIN: putative leucine-rich repeat receptor-like protein kinase At2g19210 [Fragaria vesca subsp. vesca]	0.32	2.83	2.23	7.57	8.49	8.81	1.79	8.29
map04626	Plant-pathogen interaction	0.0177469	TRINITY_DN32017_c0_g7	K16224	-	-2.33053	down	At2g19210	hypothetical protein PRUPE_ppa023954mg [Prunus persica]	0.59	0.43	0.77	2.5	4.75	2.68	0.6	3.31
map04626	Plant-pathogen interaction	0.0177469	TRINITY_DN32023_c2_g4	K13414	EC:2.7.11.25	-1.85169	down	TIR	PREDICTED: mitogen-activated protein kinase kinase kinase 1-like [Fragaria vesca subsp. vesca]	1.13	1.44	0.89	5.49	4.83	2.98	1.15	4.43
map04626	Plant-pathogen interaction	0.0177469	TRINITY_DN32088_c1_g3	K13430	EC:2.7.11.1	-1.29325	down	At1g80640	PREDICTED: probable receptor-like protein kinase At1g80640 [Fragaria vesca subsp. vesca]	5.03	6.18	6.93	17.39	15.02	16.27	6.05	16.23
map04626	Plant-pathogen interaction	0.0177469	TRINITY_DN32136_c0_g10	K13414	EC:2.7.11.25	1.37208	up	-	PREDICTED: uncharacterized protein LOC101315437 [Fragaria vesca subsp. vesca]	11.57	12.15	11.43	6.55	5.43	1.44	11.72	4.47
map04626	Plant-pathogen interaction	0.0177469	TRINITY_DN32149_c0_g1	K16225	-	-2.42092	down	WRKY41	PREDICTED: probable WRKY transcription factor 53 [Fragaria vesca subsp. vesca]	10.39	64.51	9.47	103.8	236.52	188.52	28.12	176.28
map04626	Plant-pathogen interaction	0.0177469	TRINITY_DN32211_c0_g3	K13457	-	1.45912	up	RGA2	PREDICTED: putative disease resistance protein At3g14460 [Fragaria vesca subsp. vesca]	7.77	15.37	21.88	3.82	6.24	7.17	15.01	5.74
map04626	Plant-pathogen interaction	0.0177469	TRINITY_DN32231_c0_g1	K13466	-	-2.4665	down	-	PREDICTED: probable leucine-rich repeat receptor-like protein kinase At1g35710 [Fragaria vesca subsp. vesca]	15.1	39.44	27.85	108.57	226.49	116.33	27.46	150.46
map04626	Plant-pathogen interaction	0.0177469	TRINITY_DN32274_c2_g1	K05391	-	1.29048	up	CNGC1	PREDICTED: cyclic nucleotide-gated ion channel 1-like [Fragaria vesca subsp. vesca]	11.22	8.99	11.95	3.13	9.97	6.09	10.72	6.4
map04626	Plant-pathogen interaction	0.0177469	TRINITY_DN32274_c2_g7	K13430	EC:2.7.11.1	1.83862	up	ZED1	PREDICTED: non-functional pseudokinase ZED1-like [Prunus mume]	0.26	1.44	2.47	0.6	0.24	0.38	1.39	0.41
map04626	Plant-pathogen interaction	0.0177469	TRINITY_DN32302_c2_g3	K13459	-	1.44452	up	RFL1	PREDICTED: disease resistance protein At4g27190-like [Malus domestica]	4.1	8.2	9.13	5.59	2.16	3.22	7.14	3.66
map04626	Plant-pathogen interaction	0.0177469	TRINITY_DN32302_c2_g4	K13459	-	1.66464	up	At1g15890	PREDICTED: disease resistance protein At4g27190-like isoform X1 [Pyrus x bretschneideri]	13.69	16.5	15.46	3.48	7.68	6.56	15.22	5.91
map04626	Plant-pathogen interaction	0.0177469	TRINITY_DN32302_c2_g6	K13459	-	2.30096	up	-	PREDICTED: probable disease resistance protein At4g27220 [Malus domestica]	1.12	3.18	5.57	0.65	0.69	1.01	3.29	0.78
map04626	Plant-pathogen interaction	0.0177469	TRINITY_DN32322_c0_g1	K13459	-	1.27513	up	RCD1	PREDICTED: probable inactive poly [ADP-ribose] polymerase SRO3 [Fragaria vesca subsp. vesca]	111.19	89.88	130.13	46.53	48.47	51.69	110.4	48.9
map04626	Plant-pathogen interaction	0.0177469	TRINITY_DN32360_c0_g1	K13424	-	-2.07693	down	WRKY24	PREDICTED: probable WRKY transcription factor 33 [Fragaria vesca subsp. vesca]	39.01	90.51	29.99	132.21	331.21	274.17	53.17	245.86
map04626	Plant-pathogen interaction	0.0177469	TRINITY_DN32417_c0_g2	K16225	-	1.65156	up	-	PREDICTED: TMV resistance protein N-like isoform X1 [Fragaria vesca subsp. vesca]	3.61	5.39	9.51	1.79	3.25	1.31	6.17	2.12
map04626	Plant-pathogen interaction	0.0177469	TRINITY_DN32481_c1_g2	K18875	-	-1.78706	down	FH1	PREDICTED: formin-like protein 1 [Fragaria vesca subsp. vesca]	2.81	3.48	2.46	17.75	6.88	8.33	2.92	10.99
map04626	Plant-pathogen interaction	0.0177469	TRINITY_DN32505_c0_g3	K04079	-	2.4169	up	HSP90-1	PREDICTED: heat shock protein 83 [Fragaria vesca subsp. vesca]	2.64	16.13	42.61	3.28	3.58	5.74	20.46	4.2
map04626	Plant-pathogen interaction	0.0177469	TRINITY_DN32525_c2_g3	K05391	-	-2.77161	down	CNGC9	PREDICTED: cyclic nucleotide-gated ion channel 1-like [Fragaria vesca subsp. vesca]	2.18	7.94	4.94	18.19	43.14	31.35	5.02	30.89
map04626	Plant-pathogen interaction	0.0177469	TRINITY_DN32525_c2_g4	K05391	-	-3.21612	down	CNGC1	PREDICTED: cyclic nucleotide-gated ion channel 1-like [Fragaria vesca subsp. vesca]	1.3	1.32	0.27	12.06	8.4	10.37	0.96	10.28
map04626	Plant-pathogen interaction	0.0177469	TRINITY_DN32528_c0_g1	K05391	-	1.63162	up	-	PREDICTED: cyclic nucleotide-gated ion channel 1-like [Fragaria vesca subsp. vesca]	2.09	2.46	1.73	0.79	0.78	0.55	2.09	0.71
map04626	Plant-pathogen interaction	0.0177469	TRINITY_DN32538_c1_g1	K16225	-	1.07273	up	WRKY46	PREDICTED: TMV resistance protein N-like [Fragaria vesca subsp. vesca]	37.59	51.82	95.71	88.82	107.85	64.78	61.71	87.15
map04626	Plant-pathogen interaction	0.0177469	TRINITY_DN32564_c0_g3	K16224	-	-2.97937	down	At1g51860	PREDICTED: receptor-like protein kinase At3g21340 [Fragaria vesca subsp. vesca]	0.59	0.6	0.18	4.65	2.65	3.74	0.46	3.68
map04626	Plant-pathogen interaction	0.0177469	TRINITY_DN32575_c0_g6	K05391	-	-1.17766	down	CNGC10	PREDICTED: cyclic nucleotide-gated ion channel 1-like [Fragaria vesca subsp. vesca]	2.29	1.99	6.33	7.81	12.79	8.74	3.54	9.78
map04626	Plant-pathogen interaction	0.0177469	TRINITY_DN32652_c0_g3	K02183	-	-1.453	down	CML29	PREDICTED: probable calcium-binding protein CML29 [Fragaria vesca subsp. vesca]	60.49	77.44	46.32	161.21	176.4	204.94	61.42	180.85
map04626	Plant-pathogen interaction	0.0177469	TRINITY_DN32715_c0_g2	K13447	EC:1.6.3.- 1.11.1.-	-1.44456	down	FRO6	PREDICTED: ferric reduction oxidase 7, chloroplastic [Fragaria vesca subsp. vesca]	21.96	46.52	64.81	124.67	164.49	134.72	44.43	141.29
map04626	Plant-pathogen interaction	0.0177469	TRINITY_DN32715_c0_g3	K13447	EC:1.6.3.- 1.11.1.-	-3.32754	down	FRO7	PREDICTED: ferric reduction oxidase 7, chloroplastic-like [Fragaria vesca subsp. vesca]	0.38	0.45	0.58	4.11	5.46	6.08	0.47	5.22
map04626	Plant-pathogen interaction	0.0177469	TRINITY_DN32731_c0_g4	K13459	-	1.0968	up	At4g27190	PREDICTED: disease resistance protein At4g27190-like [Pyrus x bretschneideri]	12.66	9.29	7.11	3.12	5.49	5.93	9.69	4.85
map04626	Plant-pathogen interaction	0.0177469	TRINITY_DN32793_c0_g1	K13430	EC:2.7.11.1	-1.70771	down	THE1	PREDICTED: receptor-like protein kinase THESEUS 1 [Fragaria vesca subsp. vesca]	5.19	4.94	5.61	25.32	15.52	16.99	5.25	19.28
map04626	Plant-pathogen interaction	0.0177469	TRINITY_DN32809_c0_g4	K13412	EC:2.7.11.1	-1.07727	down	CRK5	PREDICTED: CDPK-related kinase 5 [Prunus mume]	13.48	8.57	4.22	16.58	14.98	28.54	8.76	20.03
map04626	Plant-pathogen interaction	0.0177469	TRINITY_DN32814_c0_g2	K13430	EC:2.7.11.1	1.10667	up	PBL10	PREDICTED: protein kinase APK1B, chloroplastic-like [Fragaria vesca subsp. vesca]	3.74	8.72	7.58	2.5	4.05	2.46	6.68	3
map04626	Plant-pathogen interaction	0.0177469	TRINITY_DN32834_c0_g2	K13459	-	1.23633	up	At4g27190	PREDICTED: probable disease resistance protein At4g27220 isoform X1 [Pyrus x bretschneideri]	16.79	11.83	9.8	7.24	8.12	5.65	12.81	7
map04626	Plant-pathogen interaction	0.0177469	TRINITY_DN32883_c1_g1	K13429	-	-1.79671	down	WAK1	PREDICTED: wall-associated receptor kinase 3-like, partial [Fragaria vesca subsp. vesca]	0.15	2.5	3.67	5.6	11.98	5.8	2.11	7.79
map04626	Plant-pathogen interaction	0.0177469	TRINITY_DN32930_c1_g5	K13416	EC:2.7.10.1 2.7.11.1	-2.265	down	WAKL1	PREDICTED: wall-associated receptor kinase 2-like [Fragaria vesca subsp. vesca]	1.22	5.25	4.08	11.78	24.23	19.69	3.52	18.57
map04626	Plant-pathogen interaction	0.0177469	TRINITY_DN32937_c0_g3	K01373	EC:3.4.22.41	-1.12545	down	-	PREDICTED: cysteine proteinase 15A-like [Fragaria vesca subsp. vesca]	206.44	208.62	230.11	508.46	535.34	469.86	215.06	504.55
map04626	Plant-pathogen interaction	0.0177469	TRINITY_DN32969_c0_g3	K13466	-	1.61884	up	-	PREDICTED: probable leucine-rich repeat receptor-like protein kinase At1g35710 [Fragaria vesca subsp. vesca]	3.49	22.05	9.66	4.89	3.06	4.45	11.73	4.13
map04626	Plant-pathogen interaction	0.0177469	TRINITY_DN33007_c0_g1	K13457	-	1.38671	up	RPP13L4	PREDICTED: disease resistance RPP13-like protein 4 [Prunus mume]	47.37	58.08	83.98	25.51	19.28	33.01	63.14	25.93
map04626	Plant-pathogen interaction	0.0177469	TRINITY_DN33060_c1_g2	K13459	-	-1.64196	down	At5g66910	PREDICTED: probable disease resistance protein At5g66900 [Fragaria vesca subsp. vesca]	5.49	10.7	10.72	17.93	45.05	25.74	8.97	29.57
map04626	Plant-pathogen interaction	0.0177469	TRINITY_DN33061_c2_g6	K13430	EC:2.7.11.1	1.02174	up	PIX7	PREDICTED: probable receptor-like protein kinase At5g15080 [Fragaria vesca subsp. vesca]	33.57	28.11	36.82	17.24	19.36	15.69	32.83	17.43
map04626	Plant-pathogen interaction	0.0177469	TRINITY_DN33075_c1_g1	K13466	-	-2.18767	down	-	PREDICTED: LRR receptor-like serine/threonine-protein kinase FLS2 [Fragaria vesca subsp. vesca]	0.34	3.44	1.79	7.3	9.41	7.61	1.86	8.11
map04626	Plant-pathogen interaction	0.0177469	TRINITY_DN33094_c0_g3	K13428	EC:2.7.11.1	1.45714	up	-	PREDICTED: putative receptor-like protein kinase At3g47110 [Fragaria vesca subsp. vesca]	3.7	6.03	7.47	1.84	2.63	2.23	5.73	2.23
map04626	Plant-pathogen interaction	0.0177469	TRINITY_DN33109_c1_g1	K13420	EC:2.7.11.1	1.61113	up	FLS2	PREDICTED: LRR receptor-like serine/threonine-protein kinase FLS2 [Fragaria vesca subsp. vesca]	0.62	4.83	4.61	0.48	0.82	0.68	3.35	0.66
map04626	Plant-pathogen interaction	0.0177469	TRINITY_DN33118_c1_g1	K13430	EC:2.7.11.1	2.38958	up	LRR-RLK	PREDICTED: probable leucine-rich repeat receptor-like serine/threonine-protein kinase At3g14840 [Fragaria vesca subsp. vesca]	114.87	106.06	84.76	16.35	23.31	20.13	101.9	19.93
map04626	Plant-pathogen interaction	0.0177469	TRINITY_DN33150_c1_g2	K13414	EC:2.7.11.25	1.07258	up	-	TIR-NBS-LRR resistance protein muRdr1D [Rosa multiflora]	14.79	16.92	20.38	9.44	8.36	6.91	17.36	8.24
map04626	Plant-pathogen interaction	0.0177469	TRINITY_DN33157_c4_g1	K13457	-	1.16521	up	At1g58400	PREDICTED: putative disease resistance protein At1g50180 [Fragaria vesca subsp. vesca]	34.04	48.94	55.62	20.16	28.45	16.68	46.2	21.76
map04626	Plant-pathogen interaction	0.0177469	TRINITY_DN33181_c1_g5	K13457	-	1.2736	up	RGA4	PREDICTED: putative disease resistance protein RGA3 isoform X1 [Fragaria vesca subsp. vesca]	38.99	62.56	74.11	20.87	32.04	35.29	58.55	29.4
map04626	Plant-pathogen interaction	0.0177469	TRINITY_DN33341_c0_g1	K02183	-	2.01396	up	-	hypothetical protein PRUPE_ppa020799mg [Prunus persica]	3.63	5.56	2.34	1.15	0.19	1.52	3.84	0.95
map04626	Plant-pathogen interaction	0.0177469	TRINITY_DN4875_c0_g2	K13424	-	-1.92989	down	WRKY75	PREDICTED: probable WRKY transcription factor 75 [Fragaria vesca subsp. vesca]	1.9	0.93	0.99	3.94	5.67	5.8	1.27	5.14
map04626	Plant-pathogen interaction	0.0177469	TRINITY_DN6999_c0_g1	K02183	-	-3.59288	down	dfr1	PREDICTED: dihydrofolate reductase-like [Fragaria vesca subsp. vesca]	1.21	0.67	0.23	10.25	10.49	6.88	0.7	9.21
map04626	Plant-pathogen interaction	0.0177469	TRINITY_DN7633_c0_g1	K13432	-	-4.09164	down	ERF2	PREDICTED: ethylene-responsive transcription factor 2-like [Fragaria vesca subsp. vesca]	0.77	1.3	2.99	19.21	51.82	22.84	1.69	31.29
map04626	Plant-pathogen interaction	0.0177469	TRINITY_DN7633_c0_g2	K13432	-	-3.4626	down	ERF2	PREDICTED: ethylene-responsive transcription factor 2-like [Fragaria vesca subsp. vesca]	1.3	5.38	4.42	23.47	62.36	43.98	3.7	43.27
map00053	Ascorbate and aldarate metabolism	0.025578	TRINITY_DN27296_c0_g1	K00434	EC:1.11.1.11	-1.0027	down	HTR4	hypothetical protein CARUB_v10002094mg, partial [Capsella rubella]	145.19	78.77	78.14	226.63	181.73	239.92	100.7	216.09
map00053	Ascorbate and aldarate metabolism	0.025578	TRINITY_DN27485_c1_g7	K00423	EC:1.10.3.3	-1.51348	down	SKU5	PREDICTED: monocopper oxidase-like protein SKU5 [Fragaria vesca subsp. vesca]	0.93	0.66	0.59	2.56	1.95	2.3	0.73	2.27
map00053	Ascorbate and aldarate metabolism	0.025578	TRINITY_DN27670_c2_g7	K19642	EC:1.1.1.365	-1.71914	down	GALUR	aldo-keto reductase [Fragaria x ananassa]	0.59	0.53	0.09	1.11	0.61	2.64	0.4	1.45
map00053	Ascorbate and aldarate metabolism	0.025578	TRINITY_DN27963_c1_g1	K00469	EC:1.13.99.1	1.7307	up	RHB1A	PREDICTED: E3 ubiquitin-protein ligase At3g02290 [Fragaria vesca subsp. vesca]	94.68	59.33	30.25	12.97	26.67	18.78	61.42	19.47
map00053	Ascorbate and aldarate metabolism	0.025578	TRINITY_DN28519_c0_g1	K00423	EC:1.10.3.3	3.63232	up	TT10	putative laccase [Rosa hybrid cultivar]	18.34	7.6	29.78	6.2	2.56	2.72	18.57	3.83
map00053	Ascorbate and aldarate metabolism	0.025578	TRINITY_DN28591_c0_g1	K00423	EC:1.10.3.3	-6.22027	down	LAC9	PREDICTED: putative laccase-9 [Fragaria vesca subsp. vesca]	0.24	0.36	0.2	26.32	22.13	20.15	0.27	22.87
map00053	Ascorbate and aldarate metabolism	0.025578	TRINITY_DN28836_c0_g4	K00225	EC:1.3.2.3	-1.14285	down	GLDH	mitochondrial L-galactono-1,4-lactone dehydrogenase [Rosa roxburghii]	10.61	9.43	9.37	23.06	22.73	25.47	9.8	23.75
map00053	Ascorbate and aldarate metabolism	0.025578	TRINITY_DN29212_c0_g1	K00225	EC:1.3.2.3	-1.16515	down	-	PREDICTED: uncharacterized protein LOC105352625 [Fragaria vesca subsp. vesca]	1.48	2.72	2.87	5.9	7.54	6.74	2.36	6.73
map00053	Ascorbate and aldarate metabolism	0.025578	TRINITY_DN29365_c0_g3	K12447	EC:2.7.7.64	3.09029	up	-	PREDICTED: uncharacterized protein LOC103957781 [Pyrus x bretschneideri]	1.44	2.82	7.47	0.28	0.5	0.73	3.91	0.5
map00053	Ascorbate and aldarate metabolism	0.025578	TRINITY_DN29371_c0_g1	K10047	EC:3.1.3.25 3.1.3.93	-1.27593	down	VTC4	PREDICTED: inositol monophosphatase 3 [Fragaria vesca subsp. vesca]	9.49	15.09	13.29	43.32	26.32	30.84	12.62	33.49
map00053	Ascorbate and aldarate metabolism	0.025578	TRINITY_DN29713_c0_g2	K10046	EC:5.1.3.18 5.1.3.-	1.36103	up	OsI_032456	GDP-D-mannose-3',5'-epimerase [Rosa roxburghii]	511.77	370.31	354.6	206.21	156.02	166.09	412.23	176.11
map00053	Ascorbate and aldarate metabolism	0.025578	TRINITY_DN21722_c0_g1	K00423	EC:1.10.3.3	-3.20302	down	SKS1	PREDICTED: monocopper oxidase-like protein SKS1 [Fragaria vesca subsp. vesca]	0.27	0.53	0.97	4.11	9.29	4.68	0.59	6.03
map00053	Ascorbate and aldarate metabolism	0.025578	TRINITY_DN21808_c0_g1	K17744	EC:1.1.1.316	-1.03781	down	LGALDH	PREDICTED: L-galactose dehydrogenase [Fragaria vesca subsp. vesca]	6.05	4.69	3.99	10.94	11.27	10.84	4.91	11.02
map00053	Ascorbate and aldarate metabolism	0.025578	TRINITY_DN21868_c0_g1	K16190	EC:2.7.1.43	-1.26989	down	GLCAK1	PREDICTED: glucuronokinase 1 [Fragaria vesca subsp. vesca]	3.42	3.12	3.65	10.8	6.79	9.13	3.4	8.91
map00053	Ascorbate and aldarate metabolism	0.025578	TRINITY_DN22316_c0_g1	K00423	EC:1.10.3.3	-3.8053	down	-	PREDICTED: L-ascorbate oxidase [Fragaria vesca subsp. vesca]	1.22	2.65	6.26	44.13	53.58	57.82	3.38	51.84
map00053	Ascorbate and aldarate metabolism	0.025578	TRINITY_DN22762_c0_g1	K16190	EC:2.7.1.43	-1.74401	down	BHLH93	PREDICTED: transcription factor bHLH93-like [Fragaria vesca subsp. vesca]	2.16	1.09	0.83	5.24	5.24	4.49	1.36	4.99
map00053	Ascorbate and aldarate metabolism	0.025578	TRINITY_DN23785_c0_g1	K00423	EC:1.10.3.3	-2.71572	down	Bp10	PREDICTED: L-ascorbate oxidase homolog [Fragaria vesca subsp. vesca]	0.21	0.6	0.16	2.08	3.35	1.58	0.32	2.34
map00053	Ascorbate and aldarate metabolism	0.025578	TRINITY_DN24675_c0_g1	K00128	EC:1.2.1.3	1.15915	up	GRXC3	PREDICTED: uncharacterized protein LOC101311508 [Fragaria vesca subsp. vesca]	25.3	17.08	28.76	12.02	8.08	15.15	23.71	11.75
map00053	Ascorbate and aldarate metabolism	0.025578	TRINITY_DN24767_c0_g1	K00434	EC:1.11.1.11	1.09855	up	APX3	PREDICTED: L-ascorbate peroxidase 3, peroxisomal [Fragaria vesca subsp. vesca]	682.01	463.24	687.15	315.48	292.11	308.45	610.8	305.35
map00053	Ascorbate and aldarate metabolism	0.025578	TRINITY_DN24864_c0_g1	K00128	EC:1.2.1.3	-1.24396	down	Os12g0580900	PREDICTED: probable protein phosphatase 2C 78 isoform X1 [Fragaria vesca subsp. vesca]	13.87	15.88	9.32	26.25	36.26	29.03	13.02	30.51
map00053	Ascorbate and aldarate metabolism	0.025578	TRINITY_DN25466_c0_g5	K00699	EC:2.4.1.17	-2.55446	down	UGT76F1	PREDICTED: UDP-glycosyltransferase 76F1-like [Fragaria vesca subsp. vesca]	0.39	0.27	0.1	2.35	1.12	1.4	0.25	1.62
map00053	Ascorbate and aldarate metabolism	0.025578	TRINITY_DN25834_c0_g1	K00012	EC:1.1.1.22	-1.28029	down	UGD2	PREDICTED: UDP-glucose 6-dehydrogenase 2 [Fragaria vesca subsp. vesca]	22.71	20.22	14.94	59.69	47	47.23	19.29	51.31
map00053	Ascorbate and aldarate metabolism	0.025578	TRINITY_DN25834_c0_g2	K00012	EC:1.1.1.22	-1.46712	down	UGD1	PREDICTED: UDP-glucose 6-dehydrogenase 1-like [Fragaria vesca subsp. vesca]	4.72	5.1	2.97	15.16	11.26	12.25	4.26	12.89
map00053	Ascorbate and aldarate metabolism	0.025578	TRINITY_DN25834_c0_g3	K00012	EC:1.1.1.22	-2.19215	down	UGD5	PREDICTED: UDP-glucose 6-dehydrogenase 5 [Fragaria vesca subsp. vesca]	2.9	3.87	2.1	12.31	17.36	14.23	2.96	14.63
map00053	Ascorbate and aldarate metabolism	0.025578	TRINITY_DN26207_c0_g7	K00469	EC:1.13.99.1	6.07538	up	MIOX1	PREDICTED: inositol oxygenase 1-like [Fragaria vesca subsp. vesca]	90.03	32.1	67.79	1.04	1.15	1.39	63.31	1.19
map00053	Ascorbate and aldarate metabolism	0.025578	TRINITY_DN26278_c0_g1	K00434	EC:1.11.1.11	-2.2897	down	HTR2	hypothetical protein POPTR_0001s05450g [Populus trichocarpa]	1.67	1.74	1.55	9.91	7.69	8.41	1.65	8.67
map00053	Ascorbate and aldarate metabolism	0.025578	TRINITY_DN26278_c0_g2	K00434	EC:1.11.1.11	-2.49912	down	HTR2	Histone superfamily protein [Theobroma cacao]	18.08	9.47	7.74	66	58.61	95.74	11.76	73.45
map00053	Ascorbate and aldarate metabolism	0.025578	TRINITY_DN26295_c0_g1	K00469	EC:1.13.99.1	6.79313	up	MIOX1	PREDICTED: inositol oxygenase 1-like [Fragaria vesca subsp. vesca]	320.59	163.51	679.3	4.79	3.22	3.37	387.8	3.79
map00053	Ascorbate and aldarate metabolism	0.025578	TRINITY_DN31184_c0_g3	K12447	EC:2.7.7.64	2.88183	up	-	PREDICTED: uncharacterized mitochondrial protein AtMg00810-like [Malus domestica]	5830.03	4464.24	2386.04	480.45	540.93	679.59	4226.77	566.99
map00053	Ascorbate and aldarate metabolism	0.025578	TRINITY_DN31365_c0_g6	K00128	EC:1.2.1.3	1.57764	up	ALDH2B7	PREDICTED: aldehyde dehydrogenase family 2 member B7, mitochondrial-like [Fragaria vesca subsp. vesca]	36.95	19.78	41.07	11.33	11.05	13.68	32.6	12.02
map00053	Ascorbate and aldarate metabolism	0.025578	TRINITY_DN31798_c0_g1	K12447	EC:2.7.7.64	-2.37041	down	-	gag-pol polyprotein [Rosa rugosa]	5.03	7.6	2.16	5.58	7.34	6.02	4.93	6.31
map00053	Ascorbate and aldarate metabolism	0.025578	TRINITY_DN31879_c0_g3	K00423	EC:1.10.3.3	-3.66666	down	SKU5	PREDICTED: monocopper oxidase-like protein SKU5 [Fragaria vesca subsp. vesca]	1.71	1.92	0.91	31.1	15.08	16.56	1.51	20.91
map00053	Ascorbate and aldarate metabolism	0.025578	TRINITY_DN31979_c0_g4	K00423	EC:1.10.3.3	3.78028	up	LAC9	putative laccase [Rosa hybrid cultivar]	7.63	7.98	41.96	1.68	1.05	2.29	19.19	1.67
map00053	Ascorbate and aldarate metabolism	0.025578	TRINITY_DN31994_c0_g1	K00423	EC:1.10.3.3	-2.46724	down	LAC9	PREDICTED: putative laccase-9 [Fragaria vesca subsp. vesca]	19.45	25.56	9.49	159.05	84.79	97.86	18.17	113.9
map00053	Ascorbate and aldarate metabolism	0.025578	TRINITY_DN32004_c1_g10	K12447	EC:2.7.7.64	-3.50517	down	-	PREDICTED: uncharacterized protein LOC105353428 [Fragaria vesca subsp. vesca]	0	0.06	0.34	2.25	0.97	2.21	0.13	1.81
map00053	Ascorbate and aldarate metabolism	0.025578	TRINITY_DN32019_c0_g3	K00423	EC:1.10.3.3	-1.21565	down	Bp10	PREDICTED: L-ascorbate oxidase homolog [Fragaria vesca subsp. vesca]	10.89	13.58	5.78	37.79	17.19	21.66	10.08	25.55
map00053	Ascorbate and aldarate metabolism	0.025578	TRINITY_DN32060_c0_g2	K00423	EC:1.10.3.3	-1.99115	down	Bp10	PREDICTED: L-ascorbate oxidase homolog [Fragaria vesca subsp. vesca]	0.52	0.26	0.02	0.97	1.6	0.94	0.27	1.17
map00053	Ascorbate and aldarate metabolism	0.025578	TRINITY_DN32060_c0_g6	K00423	EC:1.10.3.3	-2.79184	down	-	PREDICTED: L-ascorbate oxidase homolog [Fragaria vesca subsp. vesca]	1.82	1.58	3.25	13.95	27.12	9.56	2.22	16.88
map00053	Ascorbate and aldarate metabolism	0.025578	TRINITY_DN32060_c0_g7	K00423	EC:1.10.3.3	-2.66093	down	Bp10	PREDICTED: L-ascorbate oxidase homolog [Fragaria vesca subsp. vesca]	0.48	0.65	1.75	8.1	6.74	5.17	0.96	6.67
map00053	Ascorbate and aldarate metabolism	0.025578	TRINITY_DN32144_c1_g3	K00128	EC:1.2.1.3	-2.64584	down	Os12g0580900	PREDICTED: probable protein phosphatase 2C 63 [Fragaria vesca subsp. vesca]	9.01	15.93	14.2	51.34	116.7	76.27	13.05	81.44
map00053	Ascorbate and aldarate metabolism	0.025578	TRINITY_DN32231_c0_g2	K12447	EC:2.7.7.64	-1.89298	down	-	gag-pol polyprotein [Rosa rugosa]	0.56	1.84	0.72	1.84	7.53	3.32	1.04	4.23
map00053	Ascorbate and aldarate metabolism	0.025578	TRINITY_DN32396_c0_g2	K00423	EC:1.10.3.3	-1.06131	down	AAO	ascorbate oxidase, partial [Rosa roxburghii]	15.59	22.4	17.47	52.16	30.46	43.83	18.49	42.15
map00053	Ascorbate and aldarate metabolism	0.025578	TRINITY_DN32636_c1_g1	K00423	EC:1.10.3.3	-1.79577	down	LAC14	PREDICTED: laccase-14-like, partial [Fragaria vesca subsp. vesca]	4.19	6.33	1.4	16.37	14.12	10.94	3.97	13.81
map00053	Ascorbate and aldarate metabolism	0.025578	TRINITY_DN32636_c2_g1	K00423	EC:1.10.3.3	-5.69895	down	LAC14	PREDICTED: putative laccase-9 [Fragaria vesca subsp. vesca]	0.22	0.36	0.28	18.94	15.43	13.76	0.29	16.04
map00053	Ascorbate and aldarate metabolism	0.025578	TRINITY_DN32636_c2_g2	K00423	EC:1.10.3.3	-6.01579	down	LAC9	PREDICTED: laccase-14-like [Fragaria vesca subsp. vesca]	0.19	0.57	0.35	31.29	20.95	25.84	0.37	26.03
map00053	Ascorbate and aldarate metabolism	0.025578	TRINITY_DN32636_c2_g3	K00423	EC:1.10.3.3	-5.31652	down	LAC9	PREDICTED: laccase-14-like [Fragaria vesca subsp. vesca]	0.81	2.09	0.32	58.04	54.33	57.34	1.07	56.57
map00053	Ascorbate and aldarate metabolism	0.025578	TRINITY_DN32654_c2_g1	K12447	EC:2.7.7.64	1.64911	up	GIP	T4.5 [Malus x robusta]	2.82	1.26	10.05	1.39	2.62	2.86	4.71	2.29
map00053	Ascorbate and aldarate metabolism	0.025578	TRINITY_DN32683_c0_g1	K00423	EC:1.10.3.3	-1.86048	down	LAC21	PREDICTED: laccase-14-like isoform X3 [Fragaria vesca subsp. vesca]	6.53	12.13	14.2	54.03	43.9	48.32	10.95	48.75
map00053	Ascorbate and aldarate metabolism	0.025578	TRINITY_DN33185_c6_g3	K00434	EC:1.11.1.11	1.69443	up	APX2	PREDICTED: L-ascorbate peroxidase 2, cytosolic-like [Fragaria vesca subsp. vesca]	2.8	4.23	3.84	0.81	1.74	1.13	3.62	1.23
map00561	Glycerolipid metabolism	0.025967	TRINITY_DN26966_c0_g1	K00011	EC:1.1.1.21	-1.35053	down	COR2	PREDICTED: non-functional NADPH-dependent codeinone reductase 2-like [Fragaria vesca subsp. vesca]	16.8	19.53	32.33	62.12	65.66	65.84	22.89	64.54
map00561	Glycerolipid metabolism	0.025967	TRINITY_DN27159_c1_g1	K00679	EC:2.3.1.158	2.164	up	GLIP1	PREDICTED: GDSL esterase/lipase 1-like [Fragaria vesca subsp. vesca]	7.04	15.87	9.64	3.35	4.62	3.55	10.85	3.84
map00561	Glycerolipid metabolism	0.025967	TRINITY_DN27162_c0_g5	K06118	EC:3.13.1.1	-1.05168	down	SQD1	PREDICTED: UDP-sulfoquinovose synthase, chloroplastic [Fragaria vesca subsp. vesca]	39.21	38.78	69.86	141.17	97.03	87.65	49.28	108.62
map00561	Glycerolipid metabolism	0.025967	TRINITY_DN27434_c0_g1	K00011	EC:1.1.1.21	-1.70784	down	AKR4C9	PREDICTED: aldo-keto reductase family 4 member C9-like [Prunus mume]	2.59	4.22	4.51	15.46	10.74	16.49	3.77	14.23
map00561	Glycerolipid metabolism	0.025967	TRINITY_DN27476_c0_g5	K00901	EC:2.7.1.107	-1.71345	down	PCMP-E15	PREDICTED: pentatricopeptide repeat-containing protein At2g35030, mitochondrial [Fragaria vesca subsp. vesca]	0.34	0.66	1.03	0.7	3.74	2.91	0.68	2.45
map00561	Glycerolipid metabolism	0.025967	TRINITY_DN27583_c0_g2	K00655	EC:2.3.1.51	-1.25114	down	MORF8	PREDICTED: uncharacterized protein At3g15000, mitochondrial-like [Fragaria vesca subsp. vesca]	21.02	17.51	24.44	52.89	49.65	61.63	20.99	54.72
map00561	Glycerolipid metabolism	0.025967	TRINITY_DN27670_c2_g1	K00863	EC:2.7.1.28 2.7.1.29 4.6.1.15	1.04072	up	DHBK	PREDICTED: LOW QUALITY PROTEIN: putative 3,4-dihydroxy-2-butanone kinase [Fragaria vesca subsp. vesca]	41.64	33.59	46.3	18.4	30.48	17.15	40.51	22.01
map00561	Glycerolipid metabolism	0.025967	TRINITY_DN27717_c2_g4	K00901	EC:2.7.1.107	-3.35208	down	DGK2	PREDICTED: diacylglycerol kinase 2 [Fragaria vesca subsp. vesca]	1.07	1.91	5.44	16.56	57.14	24.09	2.81	32.6
map00561	Glycerolipid metabolism	0.025967	TRINITY_DN27754_c0_g1	K13506	EC:2.3.1.15	-1.59296	down	At1g04910	PREDICTED: uncharacterized protein At1g04910 [Fragaria vesca subsp. vesca]	7.2	3.16	3.79	17.1	17.43	13.23	4.72	15.92
map00561	Glycerolipid metabolism	0.025967	TRINITY_DN27827_c0_g4	K00679	EC:2.3.1.158	-2.89835	down	At5g33370	PREDICTED: GDSL esterase/lipase At5g33370-like [Fragaria vesca subsp. vesca]	0.37	0.06	0.37	3.81	1.03	1.75	0.27	2.2
map00561	Glycerolipid metabolism	0.025967	TRINITY_DN27973_c1_g7	K01054	EC:3.1.1.23	1.52454	up	NAC025	PREDICTED: NAC transcription factor 25 [Fragaria vesca subsp. vesca]	24.33	10.73	24.7	7.52	9.23	6.02	19.92	7.59
map00561	Glycerolipid metabolism	0.025967	TRINITY_DN27998_c1_g2	K01054	EC:3.1.1.23	1.36267	up	-	PREDICTED: monoglyceride lipase [Fragaria vesca subsp. vesca]	188.88	153.52	231.1	50.82	111.12	76.04	191.17	79.33
map00561	Glycerolipid metabolism	0.025967	TRINITY_DN27999_c0_g2	K09480	EC:2.4.1.241	2.37305	up	DGD1	PREDICTED: digalactosyldiacylglycerol synthase 1, chloroplastic [Fragaria vesca subsp. vesca]	245.95	303.57	259.7	49.43	68.91	47.85	269.74	55.4
map00561	Glycerolipid metabolism	0.025967	TRINITY_DN28301_c2_g1	K13506	EC:2.3.1.15	-1.42219	down	At1g04910	PREDICTED: uncharacterized protein At1g04910 [Fragaria vesca subsp. vesca]	2.22	2.61	5.05	9.21	9.56	10.33	3.29	9.7
map00561	Glycerolipid metabolism	0.025967	TRINITY_DN28508_c0_g4	K00679	EC:2.3.1.158	1.79825	up	PDAT1	PREDICTED: phospholipid:diacylglycerol acyltransferase 1 [Fragaria vesca subsp. vesca]	58.36	67.07	68.79	19.2	21.64	20.46	64.74	20.43
map00561	Glycerolipid metabolism	0.025967	TRINITY_DN29205_c1_g2	K01054	EC:3.1.1.23	-2.15081	down	NAC104	PREDICTED: NAC transcription factor ONAC010-like [Fragaria vesca subsp. vesca]	2.83	1.7	0.41	6.7	12.84	11.37	1.65	10.3
map00561	Glycerolipid metabolism	0.025967	TRINITY_DN29248_c1_g2	K01054	EC:3.1.1.23	-1.55809	down	NAC035	PREDICTED: NAC domain-containing protein 48 [Fragaria vesca subsp. vesca]	4.48	2.71	4.93	15.73	11.65	11.73	4.04	13.04
map00561	Glycerolipid metabolism	0.025967	TRINITY_DN29411_c0_g3	K00863	EC:2.7.1.28 2.7.1.29 4.6.1.15	1.18158	up	DHBK	PREDICTED: LOW QUALITY PROTEIN: putative 3,4-dihydroxy-2-butanone kinase [Fragaria vesca subsp. vesca]	53.28	35.1	48.18	17.1	24.47	29.83	45.52	23.8
map00561	Glycerolipid metabolism	0.025967	TRINITY_DN29731_c0_g5	K14457	EC:2.3.1.22	-1.1898	down	DGAT2	PREDICTED: diacylglycerol O-acyltransferase 2 [Fragaria vesca subsp. vesca]	4.72	6.11	5.79	14.03	13.75	10.95	5.54	12.91
map00561	Glycerolipid metabolism	0.025967	TRINITY_DN29872_c0_g3	K13513	EC:2.3.1.- 2.3.1.51	-1.04724	down	LPAT5	PREDICTED: probable 1-acyl-sn-glycerol-3-phosphate acyltransferase 5 [Fragaria vesca subsp. vesca]	3.01	4.61	4.62	10.09	8.97	8.54	4.08	9.2
map00561	Glycerolipid metabolism	0.025967	TRINITY_DN29887_c0_g2	K06119	EC:2.4.1.-	-1.86389	down	SQD2	PREDICTED: phosphatidylinositol N-acetylglucosaminyltransferase GPI3 subunit [Fragaria vesca subsp. vesca]	9.27	11.44	23.25	90.05	39.97	41.75	14.65	57.26
map00561	Glycerolipid metabolism	0.025967	TRINITY_DN30127_c0_g5	K00655	EC:2.3.1.51	-1.74989	down	DAG	PREDICTED: DAG protein, chloroplastic [Fragaria vesca subsp. vesca]	53.88	55.22	56.64	208.32	217.95	186.53	55.25	204.27
map00561	Glycerolipid metabolism	0.025967	TRINITY_DN30230_c0_g4	K00655	EC:2.3.1.51	-1.80167	down	MORF5	PREDICTED: multiple organellar RNA editing factor 2, chloroplastic-like [Pyrus x bretschneideri]	22.37	24.39	33.49	111.53	81.6	110.28	26.75	101.14
map00561	Glycerolipid metabolism	0.025967	TRINITY_DN30230_c0_g9	K00655	EC:2.3.1.51	-1.27769	down	MORF3	PREDICTED: uncharacterized protein At3g15000, mitochondrial [Fragaria vesca subsp. vesca]	7.93	10.34	4.68	21.96	15.26	24.92	7.65	20.71
map00561	Glycerolipid metabolism	0.025967	TRINITY_DN30288_c0_g4	K00679	EC:2.3.1.158	-3.82935	down	GLIP1	PREDICTED: GDSL esterase/lipase 1-like [Malus domestica]	0.1	0.19	0.31	5.07	2.99	1.5	0.2	3.19
map00561	Glycerolipid metabolism	0.025967	TRINITY_DN30334_c0_g1	K14457	EC:2.3.1.22	-1.3273	down	-	PREDICTED: uncharacterized protein LOC101298166 [Fragaria vesca subsp. vesca]	101.76	150.41	124.85	305.04	258.5	467.14	125.67	343.56
map00561	Glycerolipid metabolism	0.025967	TRINITY_DN30390_c0_g7	K06119	EC:2.4.1.-	-1.82784	down	-	PREDICTED: phosphatidylinositol N-acetylglucosaminyltransferase GPI3 subunit [Fragaria vesca subsp. vesca]	6.59	5.03	10.22	30.26	23.25	29.21	7.28	27.57
map00561	Glycerolipid metabolism	0.025967	TRINITY_DN3049_c0_g1	K00679	EC:2.3.1.158	-2.34719	down	At2g42990	PREDICTED: GDSL esterase/lipase At2g42990-like [Fragaria vesca subsp. vesca]	0.38	0.05	0.21	2.25	0.24	1.04	0.21	1.18
map00561	Glycerolipid metabolism	0.025967	TRINITY_DN30808_c0_g3	K01054	EC:3.1.1.23	1.7408	up	-	PREDICTED: monoglyceride lipase [Fragaria vesca subsp. vesca]	86.74	91.98	105.59	26.96	32.46	29.12	94.77	29.51
map00561	Glycerolipid metabolism	0.025967	TRINITY_DN12247_c0_g2	K13508	EC:2.3.1.15	4.23998	up	GPAT2	PREDICTED: probable glycerol-3-phosphate acyltransferase 3 [Fragaria vesca subsp. vesca]	4.98	8.79	8	0.45	0.4	0.37	7.26	0.41
map00561	Glycerolipid metabolism	0.025967	TRINITY_DN15702_c0_g1	K01054	EC:3.1.1.23	-2.71754	down	JUB1	PREDICTED: transcription factor JUNGBRUNNEN 1-like [Fragaria vesca subsp. vesca]	0.16	1.09	0.63	3.4	5.92	4.18	0.63	4.5
map00561	Glycerolipid metabolism	0.025967	TRINITY_DN16841_c0_g1	K00679	EC:2.3.1.158	2.75916	up	LTL1	PREDICTED: GDSL esterase/lipase At5g18430-like [Fragaria vesca subsp. vesca]	3.69	3.24	0.8	0.3	0.68	0.27	2.58	0.42
map00561	Glycerolipid metabolism	0.025967	TRINITY_DN19302_c0_g1	K01054	EC:3.1.1.23	1.75574	up	NAC029	PREDICTED: NAC transcription factor 29-like [Fragaria vesca subsp. vesca]	136.22	51.34	27.51	16.34	21.44	32.75	71.69	23.51
map00561	Glycerolipid metabolism	0.025967	TRINITY_DN20326_c0_g1	K01054	EC:3.1.1.23	1.97212	up	CSE	PREDICTED: caffeoylshikimate esterase isoform X2 [Prunus mume]	12.97	5.86	4.06	2.12	2.31	2.02	7.63	2.15
map00561	Glycerolipid metabolism	0.025967	TRINITY_DN20663_c0_g1	K01054	EC:3.1.1.23	-2.09276	down	NAC035	PREDICTED: NAC transcription factor 29 [Fragaria vesca subsp. vesca]	3.09	11.75	13.41	39.74	51.66	39.7	9.42	43.7
map00561	Glycerolipid metabolism	0.025967	TRINITY_DN21316_c0_g2	K01054	EC:3.1.1.23	-2.80618	down	JUB1	PREDICTED: transcription factor JUNGBRUNNEN 1 [Fragaria vesca subsp. vesca]	0.69	0.85	2.91	8.64	15.44	10.13	1.48	11.4
map00561	Glycerolipid metabolism	0.025967	TRINITY_DN22425_c0_g2	K07407	EC:3.2.1.22	-1.6007	down	-	PREDICTED: uncharacterized protein LOC101292117 [Fragaria vesca subsp. vesca]	3.41	3.24	2.04	11.1	7.92	9.74	2.9	9.59
map00561	Glycerolipid metabolism	0.025967	TRINITY_DN22494_c0_g1	K00679	EC:2.3.1.158	-1.38171	down	At1g29670	PREDICTED: GDSL esterase/lipase At1g29670-like [Fragaria vesca subsp. vesca]	2.01	1.68	2.11	6.31	4.97	5.24	1.93	5.51
map00561	Glycerolipid metabolism	0.025967	TRINITY_DN23265_c0_g1	K00679	EC:2.3.1.158	-3.38784	down	At1g29670	PREDICTED: GDSL esterase/lipase At1g29660-like [Fragaria vesca subsp. vesca]	0.27	0.17	0.2	2.55	2.96	1.92	0.21	2.48
map00561	Glycerolipid metabolism	0.025967	TRINITY_DN23851_c0_g3	K00901	EC:2.7.1.107	-1.18846	down	DGK5	PREDICTED: diacylglycerol kinase 5 isoform X1 [Fragaria vesca subsp. vesca]	4.24	5.49	4.55	13.49	19.8	14.05	4.76	15.78
map00561	Glycerolipid metabolism	0.025967	TRINITY_DN23868_c0_g3	K00679	EC:2.3.1.158	-3.80909	down	EXL3	PREDICTED: GDSL esterase/lipase EXL3-like [Fragaria vesca subsp. vesca]	1.98	4.11	2.35	42.09	26.85	46.5	2.81	38.48
map00561	Glycerolipid metabolism	0.025967	TRINITY_DN24100_c0_g1	K13506	EC:2.3.1.15	-1.06497	down	At1g04910	PREDICTED: uncharacterized protein At1g04910 [Fragaria vesca subsp. vesca]	4.59	8.56	5.22	15.31	15.6	11.7	6.12	14.2
map00561	Glycerolipid metabolism	0.025967	TRINITY_DN24675_c0_g1	K00128	EC:1.2.1.3	1.15915	up	GRXC3	PREDICTED: uncharacterized protein LOC101311508 [Fragaria vesca subsp. vesca]	25.3	17.08	28.76	12.02	8.08	15.15	23.71	11.75
map00561	Glycerolipid metabolism	0.025967	TRINITY_DN24864_c0_g1	K00128	EC:1.2.1.3	-1.24396	down	Os12g0580900	PREDICTED: probable protein phosphatase 2C 78 isoform X1 [Fragaria vesca subsp. vesca]	13.87	15.88	9.32	26.25	36.26	29.03	13.02	30.51
map00561	Glycerolipid metabolism	0.025967	TRINITY_DN25868_c0_g1	K13506	EC:2.3.1.15	-1.63267	down	At1g04910	PREDICTED: uncharacterized protein At1g04910-like [Fragaria vesca subsp. vesca]	5.73	8.1	0.86	21.58	13.82	14.01	4.9	16.47
map00561	Glycerolipid metabolism	0.025967	TRINITY_DN25868_c0_g3	K13506	EC:2.3.1.15	-1.50371	down	At1g04910	PREDICTED: uncharacterized protein At1g04910-like [Fragaria vesca subsp. vesca]	3.72	4.36	0.55	11.11	7.73	8.07	2.88	8.97
map00561	Glycerolipid metabolism	0.025967	TRINITY_DN26287_c1_g2	K00679	EC:2.3.1.158	-1.89947	down	APG	PREDICTED: GDSL esterase/lipase APG [Fragaria vesca subsp. vesca]	83.82	125	26.28	506.86	177.17	325.81	78.37	336.61
map00561	Glycerolipid metabolism	0.025967	TRINITY_DN31177_c0_g2	K09480	EC:2.4.1.241	2.16323	up	DGD1	PREDICTED: digalactosyldiacylglycerol synthase 1, chloroplastic [Fragaria vesca subsp. vesca]	204.11	250.88	227.9	57.02	67.3	38.96	227.63	54.43
map00561	Glycerolipid metabolism	0.025967	TRINITY_DN31365_c0_g6	K00128	EC:1.2.1.3	1.57764	up	ALDH2B7	PREDICTED: aldehyde dehydrogenase family 2 member B7, mitochondrial-like [Fragaria vesca subsp. vesca]	36.95	19.78	41.07	11.33	11.05	13.68	32.6	12.02
map00561	Glycerolipid metabolism	0.025967	TRINITY_DN31451_c0_g4	K00011	EC:1.1.1.21	4.1273	up	COR2	PREDICTED: non-functional NADPH-dependent codeinone reductase 2-like [Fragaria vesca subsp. vesca]	60.41	44.95	196.93	7.95	7.33	3.4	100.76	6.23
map00561	Glycerolipid metabolism	0.025967	TRINITY_DN31462_c1_g2	K13508	EC:2.3.1.15	1.5293	up	GPAT1	PREDICTED: glycerol-3-phosphate acyltransferase 1 [Fragaria vesca subsp. vesca]	5.8	4.58	2.4	2.46	1.21	1.14	4.26	1.6
map00561	Glycerolipid metabolism	0.025967	TRINITY_DN32054_c0_g4	K00901	EC:2.7.1.107	1.14245	up	RGA3	PREDICTED: uncharacterized protein LOC103428056 isoform X1 [Malus domestica]	8.54	6.66	9.33	4.58	3.69	3.87	8.18	4.05
map00561	Glycerolipid metabolism	0.025967	TRINITY_DN32061_c0_g3	K00679	EC:2.3.1.158	1.3231	up	At3g28510	PREDICTED: AAA-ATPase At3g28580-like [Malus domestica]	11.47	14.6	17.38	6.16	5.29	7.29	14.48	6.25
map00561	Glycerolipid metabolism	0.025967	TRINITY_DN32144_c1_g3	K00128	EC:1.2.1.3	-2.64584	down	Os12g0580900	PREDICTED: probable protein phosphatase 2C 63 [Fragaria vesca subsp. vesca]	9.01	15.93	14.2	51.34	116.7	76.27	13.05	81.44
map00561	Glycerolipid metabolism	0.025967	TRINITY_DN32355_c0_g2	K07407	EC:3.2.1.22	1.07762	up	AGAL3	PREDICTED: alpha-galactosidase 3 [Fragaria vesca subsp. vesca]	97.2	63.45	86.91	41.88	38.22	48.05	82.52	42.72
map00561	Glycerolipid metabolism	0.025967	TRINITY_DN32562_c2_g1	K00011	EC:1.1.1.21	1.37265	up	COR2	PREDICTED: non-functional NADPH-dependent codeinone reductase 2-like isoform X2 [Fragaria vesca subsp. vesca]	108.06	103.43	144.6	41.14	60.43	48.92	118.7	50.16
map00561	Glycerolipid metabolism	0.025967	TRINITY_DN32945_c0_g2	K07407	EC:3.2.1.22	1.02547	up	AGAL3	PREDICTED: alpha-galactosidase 3 [Fragaria vesca subsp. vesca]	90.65	68.08	92.73	45.53	42.53	44.59	83.82	44.22
map00910	Nitrogen metabolism	0.0275005	TRINITY_DN27323_c2_g11	K01455	EC:3.5.1.49	-2.23585	down	PCMP-E41	PREDICTED: putative pentatricopeptide repeat-containing protein At5g59200, chloroplastic [Fragaria vesca subsp. vesca]	0.12	0.59	0.53	2.39	2.08	1.99	0.41	2.15
map00910	Nitrogen metabolism	0.0275005	TRINITY_DN27706_c0_g11	K01455	EC:3.5.1.49	1.40561	up	CBSCBS2	PREDICTED: SNF1-related protein kinase regulatory subunit gamma-1-like isoform X1 [Fragaria vesca subsp. vesca]	14.78	19.81	10.92	6.2	5.45	7.3	15.17	6.32
map00910	Nitrogen metabolism	0.0275005	TRINITY_DN28253_c0_g2	K10534	EC:1.7.1.1 1.7.1.2 1.7.1.3	-2.55408	down	SLD1	PREDICTED: delta(8)-fatty-acid desaturase 1-like [Fragaria vesca subsp. vesca]	4.84	9.45	3.84	27.24	47.42	41.64	6.04	38.77
map00910	Nitrogen metabolism	0.0275005	TRINITY_DN28253_c0_g3	K10534	EC:1.7.1.1 1.7.1.2 1.7.1.3	-2.71603	down	SLD2	PREDICTED: delta(8)-fatty-acid desaturase 1-like [Fragaria vesca subsp. vesca]	38.59	38.9	11.97	162.12	284.85	198.85	29.82	215.27
map00910	Nitrogen metabolism	0.0275005	TRINITY_DN28507_c0_g1	K01915	EC:6.3.1.2	-1.33749	down	-	PREDICTED: glutamine synthetase leaf isozyme, chloroplastic [Fragaria vesca subsp. vesca]	316.46	425.51	370.13	965.89	1179	1046.63	370.7	1063.84
map00910	Nitrogen metabolism	0.0275005	TRINITY_DN29061_c0_g2	K01673	EC:4.2.1.1	1.19	up	-	PREDICTED: beta carbonic anhydrase 5, chloroplastic-like isoform X1 [Fragaria vesca subsp. vesca]	29.58	17.98	28.72	9.77	17.57	10.58	25.43	12.64
map00910	Nitrogen metabolism	0.0275005	TRINITY_DN29061_c0_g3	K01673	EC:4.2.1.1	1.29007	up	BCA5	PREDICTED: beta carbonic anhydrase 5, chloroplastic-like isoform X1 [Fragaria vesca subsp. vesca]	24.78	17.92	18.92	7.84	10.92	8.91	20.54	9.22
map00910	Nitrogen metabolism	0.0275005	TRINITY_DN29280_c1_g3	K01674	EC:4.2.1.1	2.31929	up	ACA1	PREDICTED: alpha carbonic anhydrase 1, chloroplastic [Fragaria vesca subsp. vesca]	88.78	75.41	205.27	25.36	18.04	29.92	123.15	24.44
map00910	Nitrogen metabolism	0.0275005	TRINITY_DN29315_c2_g5	K00264	EC:1.4.1.13 1.4.1.14	3.06514	up	GLT1	PREDICTED: glutamate synthase 1 [NADH], chloroplastic isoform X1 [Fragaria vesca subsp. vesca]	65.56	54.2	61.89	7.95	10.31	8.14	60.55	8.8
map00910	Nitrogen metabolism	0.0275005	TRINITY_DN20439_c0_g1	K01455	EC:3.5.1.49	-2.09276	down	PCMP-H82	PREDICTED: pentatricopeptide repeat-containing protein At3g62890 [Fragaria vesca subsp. vesca]	0.49	0.58	0.45	2.42	2.22	2.49	0.51	2.38
map00910	Nitrogen metabolism	0.0275005	TRINITY_DN20535_c0_g3	K10534	EC:1.7.1.1 1.7.1.2 1.7.1.3	-1.97175	down	CB5-A	PREDICTED: cytochrome b5 isoform A [Fragaria vesca subsp. vesca]	8.19	5.49	9.94	30.56	35.76	34.11	7.87	33.48
map00910	Nitrogen metabolism	0.0275005	TRINITY_DN20540_c0_g1	K10534	EC:1.7.1.1 1.7.1.2 1.7.1.3	-4.16757	down	NIA	PREDICTED: nitrate reductase [NADH]-like [Fragaria vesca subsp. vesca]	0	0.47	1.24	11.4	10.13	12.65	0.57	11.39
map00910	Nitrogen metabolism	0.0275005	TRINITY_DN21216_c0_g1	K02575	-	1.01144	up	-	PREDICTED: LOW QUALITY PROTEIN: uncharacterized protein LOC105351501 [Fragaria vesca subsp. vesca]	8.79	8.95	15.19	5.82	6.33	5.96	10.98	6.04
map00910	Nitrogen metabolism	0.0275005	TRINITY_DN21721_c0_g1	K10534	EC:1.7.1.1 1.7.1.2 1.7.1.3	-1.4636	down	NIA	PREDICTED: nitrate reductase [NADH]-like [Fragaria vesca subsp. vesca]	16.7	15.15	27.89	49.78	58.51	55.56	19.91	54.62
map00910	Nitrogen metabolism	0.0275005	TRINITY_DN23621_c0_g1	K10534	EC:1.7.1.1 1.7.1.2 1.7.1.3	-2.5096	down	CB5LP	PREDICTED: cytochrome B5-like protein [Fragaria vesca subsp. vesca]	0.6	0.4	0.98	5.09	2.91	4.09	0.66	4.03
map00910	Nitrogen metabolism	0.0275005	TRINITY_DN23710_c0_g3	K02575	-	-5.3693	down	NRT2.5	PREDICTED: high affinity nitrate transporter 2.5-like [Fragaria vesca subsp. vesca]	1.76	1.62	1	61.41	60.96	75.95	1.46	66.11
map00910	Nitrogen metabolism	0.0275005	TRINITY_DN24484_c0_g1	K01674	EC:4.2.1.1	-2.35381	down	ACA7	monodehydroascorbate reductase [Prunus avium]	1.12	10.14	4.94	15.68	41.9	30.53	5.4	29.37
map00910	Nitrogen metabolism	0.0275005	TRINITY_DN25899_c0_g1	K00366	EC:1.7.7.1	-2.86318	down	NIR1	PREDICTED: ferredoxin--nitrite reductase, chloroplastic [Fragaria vesca subsp. vesca]	10.47	7.95	5.73	57.41	56.19	80.14	8.05	64.58
map00910	Nitrogen metabolism	0.0275005	TRINITY_DN26629_c0_g2	K01673	EC:4.2.1.1	-1.04826	down	BCA5	PREDICTED: beta carbonic anhydrase 5, chloroplastic [Fragaria vesca subsp. vesca]	7.11	6.74	8.64	13.77	17.63	18.71	7.5	16.7
map00910	Nitrogen metabolism	0.0275005	TRINITY_DN26632_c0_g1	K10534	EC:1.7.1.1 1.7.1.2 1.7.1.3	-1.99231	down	-	PREDICTED: delta(8)-fatty-acid desaturase 1-like [Fragaria vesca subsp. vesca]	2.13	1.99	3.47	15.41	8.71	9.14	2.53	11.09
map00910	Nitrogen metabolism	0.0275005	TRINITY_DN31276_c1_g3	K01455	EC:3.5.1.49	-1.14358	down	PCMP-H56	PREDICTED: pentatricopeptide repeat-containing protein At3g22690-like [Fragaria vesca subsp. vesca]	1.2	2.67	1.79	4.97	4.31	5.21	1.89	4.83
map00910	Nitrogen metabolism	0.0275005	TRINITY_DN31277_c0_g2	K01455	EC:3.5.1.49	-1.43655	down	PCMP-H12	PREDICTED: pentatricopeptide repeat-containing protein At2g02980-like [Fragaria vesca subsp. vesca]	0.55	1.13	0.48	2.11	2.27	1.98	0.72	2.12
map00910	Nitrogen metabolism	0.0275005	TRINITY_DN32895_c0_g2	K00264	EC:1.4.1.13 1.4.1.14	2.55243	up	-	PREDICTED: glutamate synthase 1 [NADH], chloroplastic isoform X1 [Fragaria vesca subsp. vesca]	140.27	110.34	129.49	23.15	23.45	26.42	126.7	24.34
map00910	Nitrogen metabolism	0.0275005	TRINITY_DN33066_c2_g1	K10534	EC:1.7.1.1 1.7.1.2 1.7.1.3	-1.2279	down	NIA	PREDICTED: nitrate reductase [NADH]-like [Fragaria vesca subsp. vesca]	35.75	54.12	100.82	187.97	210.36	236.07	63.56	211.47
map00910	Nitrogen metabolism	0.0275005	TRINITY_DN33066_c2_g3	K10534	EC:1.7.1.1 1.7.1.2 1.7.1.3	-1.43652	down	NIA	PREDICTED: nitrate reductase [NADH]-like [Fragaria vesca subsp. vesca]	6.49	3.82	4.52	12.22	10.85	17.56	4.94	13.54
map00910	Nitrogen metabolism	0.0275005	TRINITY_DN33066_c2_g7	K10534	EC:1.7.1.1 1.7.1.2 1.7.1.3	-1.20003	down	NIA1	PREDICTED: nitrate reductase [NADH]-like [Fragaria vesca subsp. vesca]	27.52	41.74	82.03	112.86	111.63	153.75	50.43	126.08
map00740	Riboflavin metabolism	0.0280718	TRINITY_DN26985_c0_g1	K00793	EC:2.5.1.9	-2.09169	down	rib5	PREDICTED: riboflavin synthase [Fragaria vesca subsp. vesca]	3.46	3.9	4.51	20.65	14.63	19.37	3.96	18.22
map00740	Riboflavin metabolism	0.0280718	TRINITY_DN27099_c2_g4	K14652	EC:4.1.99.12 3.5.4.25	-1.04473	down	RIBA3	PREDICTED: monofunctional riboflavin biosynthesis protein RIBA 3, chloroplastic [Fragaria vesca subsp. vesca]	11.66	7.33	14.5	20.84	30.44	23.63	11.16	24.97
map00740	Riboflavin metabolism	0.0280718	TRINITY_DN28327_c3_g1	K00861	EC:2.7.1.26	-2.66163	down	SGPP	PREDICTED: haloacid dehalogenase-like hydrolase domain-containing protein Sgpp [Prunus mume]	0.6	1.98	1.24	12.09	5.81	8.28	1.27	8.73
map00740	Riboflavin metabolism	0.0280718	TRINITY_DN28567_c1_g1	K00861	EC:2.7.1.26	1.98688	up	FHY	PREDICTED: uncharacterized protein LOC101304671 [Fragaria vesca subsp. vesca]	127.36	212.81	250.9	46.84	67.53	48.56	197.02	54.31
map00740	Riboflavin metabolism	0.0280718	TRINITY_DN28735_c0_g3	K00861	EC:2.7.1.26	-1.33038	down	GPP2	PREDICTED: (DL)-glycerol-3-phosphatase 2 isoform X1 [Fragaria vesca subsp. vesca]	2.81	5.56	4.4	13.4	11.26	10.18	4.26	11.61
map00740	Riboflavin metabolism	0.0280718	TRINITY_DN29912_c0_g1	K00861	EC:2.7.1.26	-1.04874	down	At3g48420	PREDICTED: haloacid dehalogenase-like hydrolase domain-containing protein At3g48420 [Pyrus x bretschneideri]	61.78	83.61	66.36	141.81	184.97	155.3	70.58	160.69
map00740	Riboflavin metabolism	0.0280718	TRINITY_DN24790_c0_g1	K11752	EC:3.5.4.26 1.1.1.193	-2.66295	down	PYRD	PREDICTED: riboflavin biosynthesis protein PYRD, chloroplastic-like isoform X1 [Fragaria vesca subsp. vesca]	2.7	3.44	2.43	19.81	20.76	18.81	2.86	19.79
map00740	Riboflavin metabolism	0.0280718	TRINITY_DN26917_c0_g1	K11752	EC:3.5.4.26 1.1.1.193	-1.54333	down	PYRR	PREDICTED: riboflavin biosynthesis protein PYRR, chloroplastic isoform X2 [Fragaria vesca subsp. vesca]	5.22	7.52	4.33	18.18	18.13	18.37	5.69	18.23
map00740	Riboflavin metabolism	0.0280718	TRINITY_DN31246_c0_g3	K14652	EC:4.1.99.12 3.5.4.25	-1.15917	down	RIBA1	PREDICTED: bifunctional riboflavin biosynthesis protein RIBA 1, chloroplastic-like [Fragaria vesca subsp. vesca]	18.16	16.25	18.9	41.44	45.25	46.47	17.77	44.39
map00942	Anthocyanin biosynthesis	0.0403983	TRINITY_DN27810_c0_g2	K12938	EC:2.4.1.-	1.1871	up	UGT88A1	PREDICTED: UDP-glycosyltransferase 88A1-like [Fragaria vesca subsp. vesca]	137.31	124.61	181.23	56.02	66.93	86.77	147.72	69.91
map00942	Anthocyanin biosynthesis	0.0403983	TRINITY_DN28069_c1_g1	K12938	EC:2.4.1.-	-3.97408	down	CGT	PREDICTED: UDP-glycosyltransferase 13-like [Juglans regia]	0.06	0.35	0.08	4.4	1.26	2.9	0.16	2.85
map00942	Anthocyanin biosynthesis	0.0403983	TRINITY_DN29209_c1_g5	K12938	EC:2.4.1.-	1.06076	up	UGT88F3	PREDICTED: anthocyanidin 5,3-O-glucosyltransferase-like [Fragaria vesca subsp. vesca]	9.02	11.82	10.33	6.97	3.55	5.76	10.39	5.43
map00942	Anthocyanin biosynthesis	0.0403983	TRINITY_DN29532_c2_g9	K12930	EC:2.4.1.115	-2.2345	down	FGT	PREDICTED: anthocyanidin 3-O-glucosyltransferase 7-like [Pyrus x bretschneideri]	1.58	6.22	2.79	21.87	15.48	16.53	3.53	17.96
map00942	Anthocyanin biosynthesis	0.0403983	TRINITY_DN30820_c0_g1	K12938	EC:2.4.1.-	-1.13574	down	GT6	PREDICTED: UDP-glucose flavonoid 3-O-glucosyltransferase 6 [Fragaria vesca subsp. vesca]	48.87	38.13	34.04	66.71	126.75	97.81	40.35	97.09
map00942	Anthocyanin biosynthesis	0.0403983	TRINITY_DN24392_c0_g1	K12930	EC:2.4.1.115	-6.56064	down	UGT78G1	UDP-glucose:flavonol 3-glucosyltransferase [Rosa hybrid cultivar]	0.11	0.46	0.03	12.99	6.69	4.79	0.2	8.16
map00942	Anthocyanin biosynthesis	0.0403983	TRINITY_DN31413_c1_g1	K17193	EC:2.4.2.51	-1.58705	down	GT4	hypothetical protein PRUPE_ppa019000mg [Prunus persica]	0.92	1.83	4.04	6.64	7.84	7.1	2.26	7.19
map00942	Anthocyanin biosynthesis	0.0403983	TRINITY_DN31413_c1_g3	K17193	EC:2.4.2.51	-2.20516	down	GT4	PREDICTED: putative UDP-rhamnose:rhamnosyltransferase 1 [Fragaria vesca subsp. vesca]	0.71	2.05	2.09	5.75	9.71	9.01	1.62	8.16
map00942	Anthocyanin biosynthesis	0.0403983	TRINITY_DN31499_c0_g2	K12937	EC:2.4.1.254	1.43101	up	UGT91C1	PREDICTED: UDP-glycosyltransferase 91C1-like [Fragaria vesca subsp. vesca]	2.58	3.73	1.97	1.57	0.59	1.13	2.76	1.1
map00942	Anthocyanin biosynthesis	0.0403983	TRINITY_DN32290_c0_g4	K12938	EC:2.4.1.-	-1.2488	down	UGT71K2	PREDICTED: anthocyanidin 3-O-glucosyltransferase 2-like [Fragaria vesca subsp. vesca]	12.19	27.63	22.24	48.98	44.97	63.04	20.69	52.33
map00942	Anthocyanin biosynthesis	0.0403983	TRINITY_DN32495_c2_g2	K12938	EC:2.4.1.-	1.09017	up	UGT71K1	PREDICTED: anthocyanidin 3-O-glucosyltransferase 2-like isoform X2 [Fragaria vesca subsp. vesca]	88.66	102.08	149.58	54.19	87.43	51.04	113.44	64.22
map00942	Anthocyanin biosynthesis	0.0403983	TRINITY_DN32755_c0_g1	K12338	EC:2.4.1.298	-1.63355	down	UGT75L6	PREDICTED: crocetin glucosyltransferase, chloroplastic-like [Fragaria vesca subsp. vesca]	29	36.57	56.91	82.66	145.06	174.64	40.83	134.12
map00941	Flavonoid biosynthesis	0.0457271	TRINITY_DN27278_c0_g6	K13065	EC:2.3.1.133	-1.27799	down	HST	PREDICTED: shikimate O-hydroxycinnamoyltransferase-like [Fragaria vesca subsp. vesca]	3.57	12.08	6.31	20.2	16.52	25	7.32	20.57
map00941	Flavonoid biosynthesis	0.0457271	TRINITY_DN28333_c1_g1	K05278	EC:1.14.11.23	-5.47036	down	FLS	flavonol synthase [Rosa multiflora]	0.83	1.28	0.14	45.17	27.66	22.12	0.75	31.65
map00941	Flavonoid biosynthesis	0.0457271	TRINITY_DN29427_c0_g3	K00475	EC:1.14.11.9	1.72374	up	At1g06620	PREDICTED: 1-aminocyclopropane-1-carboxylate oxidase homolog 11-like [Fragaria vesca subsp. vesca]	66.96	58.09	56.16	19.48	17.47	22.86	60.4	19.94
map00941	Flavonoid biosynthesis	0.0457271	TRINITY_DN30399_c0_g4	K05278	EC:1.14.11.23	-1.81099	down	H6H	hypothetical protein PRUPE_ppa025199mg [Prunus persica]	0.5	0.56	0.5	1.77	1.09	2.2	0.52	1.69
map00941	Flavonoid biosynthesis	0.0457271	TRINITY_DN11326_c0_g1	K13065	EC:2.3.1.133	-1.59764	down	BEAT	PREDICTED: vinorine synthase-like [Fragaria vesca subsp. vesca]	0.27	1.04	1.16	3.41	1.62	2.98	0.82	2.67
map00941	Flavonoid biosynthesis	0.0457271	TRINITY_DN14735_c0_g1	K13081	EC:1.17.1.3	1.73165	up	IGS1	eugenol synthase [Rosa chinensis]	2.43	1.6	1.8	0.9	0.15	0.79	1.94	0.61
map00941	Flavonoid biosynthesis	0.0457271	TRINITY_DN21914_c0_g1	K13065	EC:2.3.1.133	-3.08607	down	ACT	PREDICTED: vinorine synthase-like [Fragaria vesca subsp. vesca]	0.68	0.93	0.16	3.49	7.23	5.74	0.59	5.49
map00941	Flavonoid biosynthesis	0.0457271	TRINITY_DN21959_c0_g1	K05277	EC:1.14.11.19	-3.9809	down	ANS	anthocyanidin synthase [Rosa rugosa]	0.3	0.62	0.39	10.21	5.26	7.06	0.44	7.51
map00941	Flavonoid biosynthesis	0.0457271	TRINITY_DN22002_c0_g1	K05280	EC:1.14.13.21	-4.42497	down	CYP75B2	uncharacterized protein LOC101314754 [Fragaria vesca]	1.57	1.56	1.46	48.68	33.26	26.04	1.53	35.99
map00941	Flavonoid biosynthesis	0.0457271	TRINITY_DN23800_c0_g1	K13065	EC:2.3.1.133	-2.61762	down	At3g50280	PREDICTED: uncharacterized acetyltransferase At3g50280-like [Fragaria vesca subsp. vesca]	0.37	1.04	0.9	4.58	5	5.94	0.77	5.17
map00941	Flavonoid biosynthesis	0.0457271	TRINITY_DN24649_c0_g1	K05278	EC:1.14.11.23	-3.56181	down	FLS	PREDICTED: LOW QUALITY PROTEIN: flavonol synthase/flavanone 3-hydroxylase-like [Fragaria vesca subsp. vesca]	1.78	3.41	0.77	25.07	23.1	21.39	1.99	23.19
map00941	Flavonoid biosynthesis	0.0457271	TRINITY_DN24679_c0_g2	K00588	EC:2.1.1.104	-1.76553	down	ROMT-15	PREDICTED: tricin synthase 1-like [Fragaria vesca subsp. vesca]	1.54	0.71	0.81	3.89	3.9	2.76	1.02	3.52
map00941	Flavonoid biosynthesis	0.0457271	TRINITY_DN25065_c0_g2	K13065	EC:2.3.1.133	-1.29495	down	DCR	PREDICTED: BAHD acyltransferase DCR [Fragaria vesca subsp. vesca]	6.41	29.84	9.19	35.87	45.32	39.66	15.15	40.28
map00941	Flavonoid biosynthesis	0.0457271	TRINITY_DN25254_c0_g1	K01859	EC:5.5.1.6	-1.38989	down	CHI1	chalcone isomerase [Rosa rugosa]	9.36	10.9	9.72	28.25	23.54	25.48	9.99	25.76
map00941	Flavonoid biosynthesis	0.0457271	TRINITY_DN25894_c0_g1	K00475	EC:1.14.11.9	-2.6146	down	-	flavonoid 3-hydroxylase [Rosa rugosa]	11.28	10.34	8.42	78.39	62.08	61.39	10.01	67.29
map00941	Flavonoid biosynthesis	0.0457271	TRINITY_DN26097_c0_g1	K08695	EC:1.3.1.77	1.31421	up	A	PREDICTED: anthocyanidin reductase-like isoform X1 [Fragaria vesca subsp. vesca]	31.37	40.94	36.64	14.53	15.66	16.77	36.32	15.65
map00941	Flavonoid biosynthesis	0.0457271	TRINITY_DN26097_c0_g2	K08695	EC:1.3.1.77	1.28075	up	-	PREDICTED: anthocyanidin reductase-like isoform X1 [Fragaria vesca subsp. vesca]	47.27	69.36	56.72	24	33.57	19.77	57.78	25.78
map00941	Flavonoid biosynthesis	0.0457271	TRINITY_DN26123_c0_g1	K01859	EC:5.5.1.6	-4.94623	down	CHI3	PREDICTED: probable chalcone--flavonone isomerase 3 [Fragaria vesca subsp. vesca]	0.59	0.46	0.51	20.63	11.94	20.3	0.52	17.62
map00941	Flavonoid biosynthesis	0.0457271	TRINITY_DN26595_c0_g2	K13081	EC:1.17.1.3	1.59834	up	-	PREDICTED: isoflavone reductase homolog [Fragaria vesca subsp. vesca]	92.48	158.84	120.81	44.41	36.15	52.99	124.04	44.52
map00941	Flavonoid biosynthesis	0.0457271	TRINITY_DN31440_c0_g3	K05278	EC:1.14.11.23	-1.83825	down	DLO2	PREDICTED: flavonol synthase 3-like [Fragaria vesca subsp. vesca]	4.78	13.03	6.28	20.59	33.31	36.56	8.03	30.15
map00941	Flavonoid biosynthesis	0.0457271	TRINITY_DN31539_c1_g3	K13082	EC:1.1.1.219 1.1.1.234	-2.18763	down	DFR	dihydroflavonol 4-reductase 1 [Rosa rugosa]	4.05	5.87	3.83	22.27	23.99	22.18	4.58	22.81
map00941	Flavonoid biosynthesis	0.0457271	TRINITY_DN31626_c0_g1	K05278	EC:1.14.11.23	-1.07271	down	NCS1	PREDICTED: S-norcoclaurine synthase 1-like [Fragaria vesca subsp. vesca]	2.26	2.02	3.88	6.34	7.39	5.05	2.72	6.26
map00941	Flavonoid biosynthesis	0.0457271	TRINITY_DN31626_c0_g2	K05278	EC:1.14.11.23	-2.62731	down	DLO2	PREDICTED: leucoanthocyanidin dioxygenase-like [Fragaria vesca subsp. vesca]	41.17	107.69	81.77	296.59	602.08	645.03	76.88	514.57
map00941	Flavonoid biosynthesis	0.0457271	TRINITY_DN31700_c2_g8	K13082	EC:1.1.1.219 1.1.1.234	-2.12656	down	TKPR1	PREDICTED: tetraketide alpha-pyrone reductase 1 [Fragaria vesca subsp. vesca]	0.45	0.88	0.39	2.67	2.87	2.63	0.57	2.72
map00941	Flavonoid biosynthesis	0.0457271	TRINITY_DN32630_c1_g1	K00660	EC:2.3.1.74	-5.79262	down	PKS1	chalcone synthase [Rosa rugosa]	3.97	4.46	2.41	312.86	230.68	155.75	3.61	233.1
map00941	Flavonoid biosynthesis	0.0457271	TRINITY_DN32632_c0_g2	K08695	EC:1.3.1.77	-1.42812	down	TKPR1	PREDICTED: cinnamoyl-CoA reductase 1-like [Fragaria vesca subsp. vesca]	5.89	6.9	5.39	15.9	14.99	15.29	6.06	15.39
map00941	Flavonoid biosynthesis	0.0457271	TRINITY_DN32710_c0_g1	K05278	EC:1.14.11.23	-1.42034	down	CODM	PREDICTED: protein SRG1-like isoform X2 [Fragaria vesca subsp. vesca]	26.43	22.39	29.86	73.97	69.63	59.65	26.23	67.75
map00941	Flavonoid biosynthesis	0.0457271	TRINITY_DN9863_c0_g2	K13065	EC:2.3.1.133	-2.44467	down	ACT	PREDICTED: vinorine synthase-like [Fragaria vesca subsp. vesca]	0.84	0.83	1.29	2.84	8.52	6	0.99	5.79
map00908	Zeatin biosynthesis	0.0458097	TRINITY_DN27018_c0_g10	-	-	-1.53313	down	UGT85A23	PREDICTED: 7-deoxyloganetin glucosyltransferase-like [Fragaria vesca subsp. vesca]	6.13	4.8	14.23	22.56	28.42	25.4	8.39	25.46
map00908	Zeatin biosynthesis	0.0458097	TRINITY_DN27018_c0_g8	-	-	-1.26874	down	UGT85A24	PREDICTED: 7-deoxyloganetin glucosyltransferase-like [Fragaria vesca subsp. vesca]	5.74	3.4	10.23	12.94	21.7	16.56	6.46	17.07
map00908	Zeatin biosynthesis	0.0458097	TRINITY_DN27485_c1_g5	K10760	-	-2.44948	down	IPT5	PREDICTED: adenylate isopentenyltransferase 5, chloroplastic [Fragaria vesca subsp. vesca]	1.43	3.17	9.4	30.88	32.56	19.97	4.67	27.8
map00908	Zeatin biosynthesis	0.0458097	TRINITY_DN28456_c0_g1	K00791	EC:2.5.1.75	-1.10246	down	IPT9	PREDICTED: tRNA dimethylallyltransferase 9 [Fragaria vesca subsp. vesca]	5.85	6.18	6.62	11.92	16.63	12.36	6.22	13.64
map00908	Zeatin biosynthesis	0.0458097	TRINITY_DN29707_c1_g7	-	-	-3.03073	down	UGT85A24	PREDICTED: 7-deoxyloganetin glucosyltransferase-like [Fragaria vesca subsp. vesca]	1.09	1.21	0.79	6.87	11.35	9.47	1.03	9.23
map00908	Zeatin biosynthesis	0.0458097	TRINITY_DN29967_c0_g6	K00279	EC:1.5.99.12	1.48407	up	CKX5	cytokinin dehydrogenase 5 [Rosa canina]	1.85	12.58	6.26	3.59	1.65	2.74	6.9	2.66
map00908	Zeatin biosynthesis	0.0458097	TRINITY_DN30350_c0_g3	K13496	EC:2.4.1.-	1.01213	up	UGT73C3	PREDICTED: UDP-glycosyltransferase 73C1-like [Fragaria vesca subsp. vesca]	26.02	44.17	76.93	24.64	28.66	26.34	49.04	26.55
map00908	Zeatin biosynthesis	0.0458097	TRINITY_DN10237_c0_g1	K10760	-	-2.11982	down	IPT3	IPT3 [Rosa hybrid cultivar]	0.55	0.54	0.86	3.11	2.82	3.45	0.65	3.13
map00908	Zeatin biosynthesis	0.0458097	TRINITY_DN18782_c0_g1	K13496	EC:2.4.1.-	-2.45849	down	UGT73D1	PREDICTED: UDP-glycosyltransferase 73D1 [Fragaria vesca subsp. vesca]	0.79	1.26	0.94	5.51	7.35	4.96	1	5.94
map00908	Zeatin biosynthesis	0.0458097	TRINITY_DN18782_c0_g2	K13496	EC:2.4.1.-	-2.36751	down	UGT73D1	PREDICTED: UDP-glycosyltransferase 73D1 [Fragaria vesca subsp. vesca]	0.16	1.53	0.72	6.09	3.35	3.9	0.8	4.45
map00908	Zeatin biosynthesis	0.0458097	TRINITY_DN20380_c0_g1	K10717	-	-5.33339	down	CYP735A2	PREDICTED: cytokinin hydroxylase-like [Fragaria vesca subsp. vesca]	0.03	0.03	0	1.43	0.34	1.22	0.02	1
map00908	Zeatin biosynthesis	0.0458097	TRINITY_DN24438_c0_g1	K10717	-	-1.29071	down	CYP714A1	PREDICTED: cytochrome P450 714A1-like [Fragaria vesca subsp. vesca]	9.72	23.42	15.72	59.13	34.55	37.26	16.29	43.65
map00908	Zeatin biosynthesis	0.0458097	TRINITY_DN25381_c0_g1	K10717	-	1.16047	up	CYP714C2	PREDICTED: cytochrome P450 714C2-like [Fragaria vesca subsp. vesca]	174.64	203.39	260.24	102.84	112.05	94.43	212.76	103.11
map00908	Zeatin biosynthesis	0.0458097	TRINITY_DN26690_c0_g2	K00279	EC:1.5.99.12	2.43675	up	CKX6	PREDICTED: cytokinin dehydrogenase 6-like [Fragaria vesca subsp. vesca]	1.74	4.36	11.72	0.98	0.93	1.61	5.94	1.17
map00908	Zeatin biosynthesis	0.0458097	TRINITY_DN26711_c0_g1	-	-	-2.02895	down	UGT85A8	PREDICTED: 7-deoxyloganetin glucosyltransferase-like [Fragaria vesca subsp. vesca]	23.35	42.32	44.69	117.39	156.19	117.54	36.79	130.37
map00908	Zeatin biosynthesis	0.0458097	TRINITY_DN26777_c1_g7	-	-	-4.5093	down	UGT85A24	PREDICTED: 7-deoxyloganetin glucosyltransferase-like [Fragaria vesca subsp. vesca]	2.94	7.61	2.6	91.41	158.4	75.64	4.38	108.48
map00908	Zeatin biosynthesis	0.0458097	TRINITY_DN31184_c0_g6	K00279	EC:1.5.99.12	-1.13524	down	CKX7	PREDICTED: cytokinin dehydrogenase 7 [Fragaria vesca subsp. vesca]	19.69	13.23	9.34	36.92	35.18	29.8	14.09	33.97
map00908	Zeatin biosynthesis	0.0458097	TRINITY_DN32787_c3_g2	-	-	-1.63705	down	UGT85A1	PREDICTED: 7-deoxyloganetin glucosyltransferase-like isoform X4 [Prunus mume]	3.53	3.46	1.23	12.59	6.06	6.74	2.74	8.46
map00908	Zeatin biosynthesis	0.0458097	TRINITY_DN32787_c3_g4	-	-	-1.27223	down	UGT85A24	PREDICTED: 7-deoxyloganetin glucosyltransferase-like isoform X4 [Prunus mume]	0.59	0.46	0.17	1.87	1	1.05	0.41	1.31
map00908	Zeatin biosynthesis	0.0458097	TRINITY_DN33006_c0_g1	-	-	-1.833	down	UGT85A24	PREDICTED: 7-deoxyloganetin glucosyltransferase-like [Fragaria vesca subsp. vesca]	18.76	44.69	44.59	84.88	121.67	118.66	36.01	108.4
map01212	Fatty acid metabolism	0.052185	TRINITY_DN27066_c0_g2	K10527	EC:4.2.1.17 1.1.1.35 1.1.1.211	1.16372	up	AIM1	PREDICTED: peroxisomal fatty acid beta-oxidation multifunctional protein AIM1 [Fragaria vesca subsp. vesca]	95.26	96.48	114.84	47.28	55.15	57.76	102.19	53.4
map01212	Fatty acid metabolism	0.052185	TRINITY_DN27200_c0_g2	K10527	EC:4.2.1.17 1.1.1.35 1.1.1.211	-1.77386	down	-	retrotransposon protein [Rosa rugosa]	2.81	2.51	7.38	2.34	3.37	8.52	4.23	4.74
map01212	Fatty acid metabolism	0.052185	TRINITY_DN27248_c0_g2	K00232	EC:1.3.3.6	1.13785	up	ACX1	PREDICTED: peroxisomal acyl-coenzyme A oxidase 1-like [Prunus mume]	2.31	4.59	4.04	1.85	1.73	1.83	3.65	1.8
map01212	Fatty acid metabolism	0.052185	TRINITY_DN27277_c0_g1	K01074	EC:3.1.2.22	-1.41024	down	PCMP-H14	PREDICTED: putative pentatricopeptide repeat-containing protein At5g40405 [Fragaria vesca subsp. vesca]	0.88	0.55	0.44	1.81	2.11	1.5	0.62	1.81
map01212	Fatty acid metabolism	0.052185	TRINITY_DN27624_c1_g9	K01074	EC:3.1.2.22	-1.64038	down	PCMP-E78	PREDICTED: pentatricopeptide repeat-containing protein At3g29230 [Malus domestica]	0.69	0.63	1.16	3.66	2.17	2.63	0.83	2.82
map01212	Fatty acid metabolism	0.052185	TRINITY_DN27788_c1_g5	K01074	EC:3.1.2.22	-1.28676	down	PCMP-E70	PREDICTED: pentatricopeptide repeat-containing protein At1g09190 [Fragaria vesca subsp. vesca]	0.78	0.7	1.1	1.73	3.43	1.79	0.86	2.32
map01212	Fatty acid metabolism	0.052185	TRINITY_DN28110_c1_g1	K01962	EC:6.4.1.2	-1.67643	down	CAC3	PREDICTED: acetyl-coenzyme A carboxylase carboxyl transferase subunit alpha, chloroplastic [Fragaria vesca subsp. vesca]	3.3	3.66	2.66	11.87	10.96	10.95	3.21	11.26
map01212	Fatty acid metabolism	0.052185	TRINITY_DN28322_c0_g2	K01074	EC:3.1.2.22	-1.3243	down	PCMP-H38	PREDICTED: pentatricopeptide repeat-containing protein At5g48910-like [Prunus mume]	0.76	1.1	0.78	3.03	2.01	2.17	0.88	2.4
map01212	Fatty acid metabolism	0.052185	TRINITY_DN28774_c0_g1	K01074	EC:3.1.2.22	-1.7253	down	PCMP-E27	PREDICTED: pentatricopeptide repeat-containing protein At3g29230 [Fragaria vesca subsp. vesca]	6.17	4.08	2.77	15.86	16.19	15.33	4.34	15.79
map01212	Fatty acid metabolism	0.052185	TRINITY_DN29001_c2_g5	K01074	EC:3.1.2.22	-1.69806	down	PCMP-E41	hypothetical protein PRUPE_ppa003045mg [Prunus persica]	0.22	0.22	0.31	0.71	1.31	0.69	0.25	0.9
map01212	Fatty acid metabolism	0.052185	TRINITY_DN29738_c0_g4	K00507	EC:1.14.19.1	2.87695	up	ADS3	PREDICTED: palmitoyl-monogalactosyldiacylglycerol delta-7 desaturase, chloroplastic-like isoform X1 [Fragaria vesca subsp. vesca]	11.68	48.58	1.76	4.51	0.98	3.94	20.67	3.14
map01212	Fatty acid metabolism	0.052185	TRINITY_DN30052_c0_g2	K00232	EC:1.3.3.6	1.69509	up	ACX3	PREDICTED: acyl-coenzyme A oxidase 3, peroxisomal-like isoform X1 [Fragaria vesca subsp. vesca]	254.52	160.14	195.19	73.83	63.79	67.53	203.28	68.38
map01212	Fatty acid metabolism	0.052185	TRINITY_DN30288_c0_g3	K01074	EC:3.1.2.22	-1.96614	down	PCMP-E13	PREDICTED: pentatricopeptide repeat-containing protein At3g29230-like [Fragaria vesca subsp. vesca]	1	0.41	0.46	3.05	3.05	1.97	0.62	2.69
map01212	Fatty acid metabolism	0.052185	TRINITY_DN30458_c0_g3	K00232	EC:1.3.3.6	1.07457	up	ACX2	PREDICTED: acyl-coenzyme A oxidase 2, peroxisomal [Fragaria vesca subsp. vesca]	14.56	12.25	20.85	8.33	10.46	9.13	15.89	9.31
map01212	Fatty acid metabolism	0.052185	TRINITY_DN30673_c0_g6	K01897	EC:6.2.1.3	1.84144	up	LACS1	PREDICTED: long chain acyl-CoA synthetase 1-like [Fragaria vesca subsp. vesca]	5	4.15	5.34	2.24	0.91	1.58	4.83	1.58
map01212	Fatty acid metabolism	0.052185	TRINITY_DN30767_c1_g3	K00249	EC:1.3.8.7	2.89181	up	IBR3	PREDICTED: acyl-CoA dehydrogenase family member 10 [Fragaria vesca subsp. vesca]	159.4	66.03	106.22	18.47	16.78	15.57	110.55	16.94
map01212	Fatty acid metabolism	0.052185	TRINITY_DN31089_c0_g3	K01074	EC:3.1.2.22	-1.66505	down	PCMP-H33	PREDICTED: uncharacterized protein LOC101300709 [Fragaria vesca subsp. vesca]	0.94	1.1	0.22	1.79	3.32	2.61	0.75	2.57
map01212	Fatty acid metabolism	0.052185	TRINITY_DN31089_c0_g4	K01074	EC:3.1.2.22	-1.94672	down	PCMP-H33	PREDICTED: pentatricopeptide repeat-containing protein At2g29760, chloroplastic [Fragaria vesca subsp. vesca]	2.92	3.22	3.14	13.34	13.5	12.11	3.09	12.98
map01212	Fatty acid metabolism	0.052185	TRINITY_DN15028_c0_g2	K01074	EC:3.1.2.22	-2.548	down	PCMP-H38	PREDICTED: pentatricopeptide repeat-containing protein At5g48910-like [Fragaria vesca subsp. vesca]	0.5	0.65	0.22	2.36	3.09	3.37	0.46	2.94
map01212	Fatty acid metabolism	0.052185	TRINITY_DN18242_c0_g1	K01074	EC:3.1.2.22	-3.00923	down	PCMP-H28	PREDICTED: pentatricopeptide repeat-containing protein At4g21065 [Fragaria vesca subsp. vesca]	0.05	0.15	0.32	0.97	2.01	1.87	0.17	1.62
map01212	Fatty acid metabolism	0.052185	TRINITY_DN21678_c0_g2	K01074	EC:3.1.2.22	-1.93382	down	PCMP-H81	PREDICTED: pentatricopeptide repeat-containing protein At1g20230-like [Fragaria vesca subsp. vesca]	0.93	0.46	0.65	2.23	3.68	2.71	0.68	2.87
map01212	Fatty acid metabolism	0.052185	TRINITY_DN22310_c0_g1	K01074	EC:3.1.2.22	-2.19974	down	PCMP-E102	PREDICTED: pentatricopeptide repeat-containing protein At5g42450, mitochondrial-like [Fragaria vesca subsp. vesca]	0.46	0.33	0.51	2.42	2.82	1.34	0.43	2.19
map01212	Fatty acid metabolism	0.052185	TRINITY_DN23431_c0_g2	K01074	EC:3.1.2.22	-2.45138	down	PCMP-E9	PREDICTED: pentatricopeptide repeat-containing protein At2g44880 [Fragaria vesca subsp. vesca]	0.47	0.55	0.41	2.01	2.79	3.81	0.48	2.87
map01212	Fatty acid metabolism	0.052185	TRINITY_DN24026_c0_g1	K01074	EC:3.1.2.22	1.11631	up	PCMP-H38	PREDICTED: LOW QUALITY PROTEIN: pentatricopeptide repeat-containing protein At5g48910 [Fragaria vesca subsp. vesca]	10.85	9.01	8.11	4.35	4.62	5.22	9.32	4.73
map01212	Fatty acid metabolism	0.052185	TRINITY_DN24080_c0_g1	K10703	EC:4.2.1.134	-1.36064	down	PAS2A	PREDICTED: very-long-chain (3R)-3-hydroxyacyl-CoA dehydratase PASTICCINO 2A [Fragaria vesca subsp. vesca]	9.68	9.37	6.55	29.51	17.58	25.54	8.53	24.21
map01212	Fatty acid metabolism	0.052185	TRINITY_DN24130_c0_g2	K01074	EC:3.1.2.22	-1.83161	down	ELI1	PREDICTED: pentatricopeptide repeat-containing protein ELI1, chloroplastic [Fragaria vesca subsp. vesca]	1.19	1.83	1.21	5.65	5.55	5.24	1.41	5.48
map01212	Fatty acid metabolism	0.052185	TRINITY_DN24270_c0_g1	K10251	EC:1.1.1.62 1.1.1.330	-1.46926	down	-	PREDICTED: 3-ketodihydrosphingosine reductase [Fragaria vesca subsp. vesca]	12.25	5.46	6.87	25.04	28.7	21.44	8.19	25.06
map01212	Fatty acid metabolism	0.052185	TRINITY_DN25334_c0_g1	K00208	EC:1.3.1.9 1.3.1.10	-2.46242	down	MOD1	PREDICTED: enoyl-[acyl-carrier-protein] reductase [NADH], chloroplastic [Fragaria vesca subsp. vesca]	2.06	2.98	1.08	15.66	10.05	10.93	2.04	12.21
map01212	Fatty acid metabolism	0.052185	TRINITY_DN26089_c0_g1	K09458	EC:2.3.1.179	-1.86117	down	KAS	PREDICTED: 3-oxoacyl-[acyl-carrier-protein] synthase, mitochondrial [Fragaria vesca subsp. vesca]	1.92	1	1.14	4.94	5.78	5.38	1.35	5.37
map01212	Fatty acid metabolism	0.052185	TRINITY_DN26134_c0_g1	K10527	EC:4.2.1.17 1.1.1.35 1.1.1.211	1.25317	up	-	PREDICTED: peroxisomal fatty acid beta-oxidation multifunctional protein MFP2 [Fragaria vesca subsp. vesca]	44.3	29.34	40.33	17.39	16.92	18.39	37.99	17.57
map01212	Fatty acid metabolism	0.052185	TRINITY_DN26316_c0_g1	K00648	EC:2.3.1.180	1.07186	up	NAP1;1	PREDICTED: nucleosome assembly protein 1;2-like isoform X1 [Musa acuminata subsp. malaccensis]	2.75	1.44	2.23	0.82	1.82	1.36	2.14	1.33
map01212	Fatty acid metabolism	0.052185	TRINITY_DN26375_c1_g4	K01074	EC:3.1.2.22	-3.07456	down	PCMP-H38	PREDICTED: pentatricopeptide repeat-containing protein At5g66520 [Fragaria vesca subsp. vesca]	0.34	0.17	0.59	3.07	4.07	3.25	0.37	3.46
map01212	Fatty acid metabolism	0.052185	TRINITY_DN26380_c1_g1	K10256	EC:1.14.19.6 1.14.19.22	1.62167	up	FAD8	PREDICTED: omega-3 fatty acid desaturase, endoplasmic reticulum [Fragaria vesca subsp. vesca]	7.25	6.17	13.12	4.36	2.43	2.57	8.85	3.12
map01212	Fatty acid metabolism	0.052185	TRINITY_DN26380_c1_g3	K10256	EC:1.14.19.6 1.14.19.22	-2.34667	down	FAD7	PREDICTED: omega-3 fatty acid desaturase, chloroplastic-like [Fragaria vesca subsp. vesca]	1.93	5.78	1.67	11.3	11.39	10.39	3.13	11.03
map01212	Fatty acid metabolism	0.052185	TRINITY_DN26380_c1_g4	K10256	EC:1.14.19.6 1.14.19.22	-1.85224	down	FAD7A-1	PREDICTED: omega-3 fatty acid desaturase, chloroplastic [Fragaria vesca subsp. vesca]	30.66	68.54	39.91	224.87	160.16	172.1	46.37	185.71
map01212	Fatty acid metabolism	0.052185	TRINITY_DN26788_c0_g1	K03921	EC:1.14.19.2 1.14.19.11 1.14.19.26	-1.94858	down	BOA	PREDICTED: transcription factor PCL1 [Fragaria vesca subsp. vesca]	17.64	7.64	9.02	39.87	47.59	44.78	11.43	44.08
map01212	Fatty acid metabolism	0.052185	TRINITY_DN26932_c0_g2	K01897	EC:6.2.1.3	-1.20414	down	LACS3	PREDICTED: long chain acyl-CoA synthetase 2 [Vitis vinifera]	10.01	10.96	15.44	30.73	26.32	23.51	12.14	26.85
map01212	Fatty acid metabolism	0.052185	TRINITY_DN31192_c0_g4	K01074	EC:3.1.2.22	-1.8129	down	PCMP-H92	PREDICTED: pentatricopeptide repeat-containing protein At3g12770-like [Fragaria vesca subsp. vesca]	1.1	0.32	1.15	3.06	3.78	1.84	0.86	2.89
map01212	Fatty acid metabolism	0.052185	TRINITY_DN31338_c0_g2	K01074	EC:3.1.2.22	-1.52202	down	PCMP-H38	PREDICTED: pentatricopeptide repeat-containing protein At5g66520-like [Fragaria vesca subsp. vesca]	1.17	2.05	1.56	5.69	3.69	5.64	1.59	5.01
map01212	Fatty acid metabolism	0.052185	TRINITY_DN32340_c0_g1	K01963	EC:6.4.1.2	-1.28466	down	accD	acetyl-CoA carboxylase carboxyl transferase beta (chloroplast) [Rosa odorata var. gigantea]	5.57	2.14	3.65	4.07	13.83	12.19	3.79	10.03
map01212	Fatty acid metabolism	0.052185	TRINITY_DN32340_c2_g1	K01963	EC:6.4.1.2	-1.44741	down	accD	acetyl-CoA carboxylase carboxyl transferase beta (chloroplast) [Rosa odorata var. gigantea]	2.59	1.39	4.16	2.47	9.17	12.62	2.71	8.09
map01212	Fatty acid metabolism	0.052185	TRINITY_DN32340_c2_g5	K01963	EC:6.4.1.2	-1.55359	down	accD	acetyl-CoA carboxylase carboxyl transferase beta (chloroplast) [Rosa odorata var. gigantea]	3.35	1.12	3.5	3.86	9.35	12.37	2.66	8.53
map01212	Fatty acid metabolism	0.052185	TRINITY_DN32433_c0_g1	K01074	EC:3.1.2.22	-1.88473	down	PCMP-E48	PREDICTED: pentatricopeptide repeat-containing protein At2g21090 [Fragaria vesca subsp. vesca]	2.36	2.17	2.83	11.15	9.51	9.27	2.45	9.98
map01212	Fatty acid metabolism	0.052185	TRINITY_DN32569_c0_g1	K01897	EC:6.2.1.3	3.03826	up	LACS8	PREDICTED: long chain acyl-CoA synthetase 8 [Fragaria vesca subsp. vesca]	128.57	166.76	157.69	16.81	27.39	18.54	151.01	20.91
map01212	Fatty acid metabolism	0.052185	TRINITY_DN33170_c1_g3	K01897	EC:6.2.1.3	-1.6729	down	-	PREDICTED: long chain acyl-CoA synthetase 2 [Fragaria vesca subsp. vesca]	0.43	1.4	1	2.87	2.6	4.16	0.94	3.21
map00072	Synthesis and degradation of ketone bodies	0.0860264	TRINITY_DN27820_c0_g7	K01640	EC:4.1.3.4	1.13526	up	At2g26850	PREDICTED: F-box protein At2g32560 isoform X1 [Fragaria vesca subsp. vesca]	41.3	22.27	26.01	17.78	12.71	18.27	29.86	16.25
map00072	Synthesis and degradation of ketone bodies	0.0860264	TRINITY_DN28785_c0_g5	K01640	EC:4.1.3.4	1.53593	up	HMGCL	PREDICTED: hydroxymethylglutaryl-CoA lyase, mitochondrial-like [Fragaria vesca subsp. vesca]	18.73	29.32	29	8.16	11.18	9.72	25.68	9.69
map00072	Synthesis and degradation of ketone bodies	0.0860264	TRINITY_DN29812_c0_g2	K01641	EC:2.3.3.10	-1.2245	down	HMGS	PREDICTED: LOW QUALITY PROTEIN: hydroxymethylglutaryl-CoA synthase [Fragaria vesca subsp. vesca]	18.72	16.73	8.87	39.3	39.65	34.65	14.77	37.87
map00072	Synthesis and degradation of ketone bodies	0.0860264	TRINITY_DN20222_c0_g1	K01641	EC:2.3.3.10	-1.47216	down	atxn10	PREDICTED: ataxin-10-like [Fragaria vesca subsp. vesca]	0.65	0.69	1.04	2.61	2.85	1.83	0.79	2.43
map00072	Synthesis and degradation of ketone bodies	0.0860264	TRINITY_DN26505_c0_g1	K01640	EC:4.1.3.4	1.04669	up	At2g26850	PREDICTED: F-box protein At2g32560-like [Fragaria vesca subsp. vesca]	13.24	26.53	40.49	14.49	12.59	12.31	26.75	13.13
map00072	Synthesis and degradation of ketone bodies	0.0860264	TRINITY_DN26814_c2_g2	K01640	EC:4.1.3.4	1.21403	up	At2g32560	PREDICTED: F-box protein At2g32560 isoform X1 [Fragaria vesca subsp. vesca]	160.79	88.02	115.24	44.05	54.72	54.19	121.35	50.99
map00130	Ubiquinone and other terpenoid-quinone biosynthesis	0.112945	TRINITY_DN28603_c0_g2	K01904	EC:6.2.1.12	1.8174	up	4CL2	PREDICTED: 4-coumarate--CoA ligase 2-like [Fragaria vesca subsp. vesca]	33.72	53.09	24.66	9.98	14.17	10.21	37.16	11.45
map00130	Ubiquinone and other terpenoid-quinone biosynthesis	0.112945	TRINITY_DN29108_c0_g6	K00815	EC:2.6.1.5	-2.13257	down	SUR1	PREDICTED: S-alkyl-thiohydroximate lyase SUR1-like [Fragaria vesca subsp. vesca]	4.21	3.82	3.15	23.11	14.27	17.37	3.73	18.25
map00130	Ubiquinone and other terpenoid-quinone biosynthesis	0.112945	TRINITY_DN30425_c0_g1	K03183	EC:2.1.1.163 2.1.1.201	-1.42593	down	MENG	PREDICTED: 2-phytyl-1,4-beta-naphthoquinone methyltransferase, chloroplastic isoform X3 [Fragaria vesca subsp. vesca]	4.72	6.9	2.92	10.78	14.3	15.85	4.85	13.64
map00130	Ubiquinone and other terpenoid-quinone biosynthesis	0.112945	TRINITY_DN30425_c0_g2	K03183	EC:2.1.1.163 2.1.1.201	1.08643	up	SBP2	PREDICTED: mediator of RNA polymerase II transcription subunit 15-like [Fragaria vesca subsp. vesca]	13.06	20.42	15.14	6.69	5.69	7.06	16.21	6.48
map00130	Ubiquinone and other terpenoid-quinone biosynthesis	0.112945	TRINITY_DN30643_c1_g1	K01904	EC:6.2.1.12	-1.26932	down	4CLL6	PREDICTED: 4-coumarate--CoA ligase-like 6 [Fragaria vesca subsp. vesca]	0.72	2.81	1.22	4.64	4.04	3.73	1.58	4.14
map00130	Ubiquinone and other terpenoid-quinone biosynthesis	0.112945	TRINITY_DN30937_c0_g1	K02548	EC:2.5.1.74 2.5.1.-	-1.42163	down	ABC4	PREDICTED: 1,4-dihydroxy-2-naphthoate polyprenyltransferase, chloroplastic [Fragaria vesca subsp. vesca]	12.11	13.01	11.62	27.76	31.39	37.84	12.25	32.33
map00130	Ubiquinone and other terpenoid-quinone biosynthesis	0.112945	TRINITY_DN15601_c0_g2	K00457	EC:1.13.11.27	3.074	up	-	PREDICTED: LOW QUALITY PROTEIN: 4-hydroxyphenylpyruvate dioxygenase-like [Pyrus x bretschneideri]	1672.57	1490.21	1863.06	140.35	141.42	312.92	1675.28	198.23
map00130	Ubiquinone and other terpenoid-quinone biosynthesis	0.112945	TRINITY_DN22863_c0_g1	K03809	EC:1.6.5.2	-1.27203	down	At4g27270	PREDICTED: probable NAD(P)H dehydrogenase (quinone) FQR1-like 1 [Fragaria vesca subsp. vesca]	20.03	31.5	22.55	65.42	62.99	64.29	24.69	64.23
map00130	Ubiquinone and other terpenoid-quinone biosynthesis	0.112945	TRINITY_DN22950_c0_g1	K01904	EC:6.2.1.12	-1.37414	down	AAE1	PREDICTED: probable acyl-activating enzyme 1, peroxisomal isoform X1 [Fragaria vesca subsp. vesca]	1.8	2.41	3.2	6.05	9.04	5.87	2.47	6.99
map00130	Ubiquinone and other terpenoid-quinone biosynthesis	0.112945	TRINITY_DN23633_c0_g1	K00457	EC:1.13.11.27	2.77118	up	HPD	PREDICTED: 4-hydroxyphenylpyruvate dioxygenase [Fragaria vesca subsp. vesca]	634.06	595.02	822.56	105.25	97.28	126.28	683.88	109.6
map00130	Ubiquinone and other terpenoid-quinone biosynthesis	0.112945	TRINITY_DN25557_c0_g1	K01661	EC:4.1.3.36	-1.74696	down	MENB	PREDICTED: 1,4-dihydroxy-2-naphthoyl-CoA synthase, peroxisomal isoform X1 [Fragaria vesca subsp. vesca]	8.48	6.83	8.32	24.71	30.95	25.34	7.88	27
map00130	Ubiquinone and other terpenoid-quinone biosynthesis	0.112945	TRINITY_DN26185_c0_g1	K09833	EC:2.5.1.115 2.5.1.116	-1.42417	down	HPT1	PREDICTED: homogentisate phytyltransferase 1, chloroplastic isoform X1 [Fragaria vesca subsp. vesca]	6.97	25.01	11.79	46.04	44.56	30.74	14.59	40.45
map00130	Ubiquinone and other terpenoid-quinone biosynthesis	0.112945	TRINITY_DN31389_c0_g3	K14759	EC:5.4.4.2 2.2.1.9 4.2.99.20 4.2.1.113	-1.17347	down	POPTR_0012s05040g	PREDICTED: L-Ala-D/L-amino acid epimerase [Fragaria vesca subsp. vesca]	2.69	4.46	1.59	6.54	4.81	6.9	2.91	6.08
map00130	Ubiquinone and other terpenoid-quinone biosynthesis	0.112945	TRINITY_DN31712_c0_g2	K12502	EC:2.1.1.295	1.42538	up	-	PREDICTED: 2-methyl-6-phytyl-1,4-hydroquinone methyltransferase, chloroplastic-like [Fragaria vesca subsp. vesca]	8.26	8.88	4.32	2.54	2.89	2.05	7.15	2.49
map00130	Ubiquinone and other terpenoid-quinone biosynthesis	0.112945	TRINITY_DN31806_c0_g5	K03183	EC:2.1.1.163 2.1.1.201	-1.53465	down	MENG	PREDICTED: 2-phytyl-1,4-beta-naphthoquinone methyltransferase, chloroplastic isoform X3 [Fragaria vesca subsp. vesca]	2.64	2.99	0.91	5.03	8.42	6.74	2.18	6.73
map00130	Ubiquinone and other terpenoid-quinone biosynthesis	0.112945	TRINITY_DN31936_c1_g1	K14759	EC:5.4.4.2 2.2.1.9 4.2.99.20 4.2.1.113	-1.15845	down	PHYLLO	PREDICTED: protein PHYLLO, chloroplastic isoform X1 [Fragaria vesca subsp. vesca]	2	2.17	0.92	4.03	4.76	3.6	1.7	4.13
map00130	Ubiquinone and other terpenoid-quinone biosynthesis	0.112945	TRINITY_DN5201_c0_g1	K03809	EC:1.6.5.2	-2.48544	down	At4g27270	PREDICTED: NAD(P)H dehydrogenase (quinone) FQR1-like [Fragaria vesca subsp. vesca]	1.77	2.47	0.22	15.7	4.74	4.96	1.49	8.47
map00130	Ubiquinone and other terpenoid-quinone biosynthesis	0.112945	TRINITY_DN5201_c0_g2	K03809	EC:1.6.5.2	-1.46915	down	At4g27270	PREDICTED: NAD(P)H dehydrogenase (quinone) FQR1-like [Fragaria vesca subsp. vesca]	4.02	4.67	0.44	7.81	8.84	9.16	3.04	8.6
map00130	Ubiquinone and other terpenoid-quinone biosynthesis	0.112945	TRINITY_DN7155_c0_g1	K14760	EC:6.2.1.26	1.84651	up	-	PREDICTED: retrovirus-related Pol polyprotein from transposon TNT 1-94 [Jatropha curcas]	5.93	5	4.97	1.92	0.99	1.7	5.3	1.54
map00130	Ubiquinone and other terpenoid-quinone biosynthesis	0.112945	TRINITY_DN9053_c0_g1	K00815	EC:2.6.1.5	2.53722	up	-	PREDICTED: uncharacterized protein LOC105349504 [Fragaria vesca subsp. vesca]	1.67	1.4	2.95	0.47	0.58	0.08	2.01	0.38
map00051	Fructose and mannose metabolism	0.113104	TRINITY_DN26966_c0_g1	K00011	EC:1.1.1.21	-1.35053	down	COR2	PREDICTED: non-functional NADPH-dependent codeinone reductase 2-like [Fragaria vesca subsp. vesca]	16.8	19.53	32.33	62.12	65.66	65.84	22.89	64.54
map00051	Fructose and mannose metabolism	0.113104	TRINITY_DN27282_c0_g1	K01623	EC:4.1.2.13	-1.31876	down	-	PREDICTED: fructose-bisphosphate aldolase, cytoplasmic isozyme 1 [Fragaria vesca subsp. vesca]	256.69	368.69	388.44	918.65	930.62	864.22	337.94	904.5
map00051	Fructose and mannose metabolism	0.113104	TRINITY_DN27434_c0_g1	K00011	EC:1.1.1.21	-1.70784	down	AKR4C9	PREDICTED: aldo-keto reductase family 4 member C9-like [Prunus mume]	2.59	4.22	4.51	15.46	10.74	16.49	3.77	14.23
map00051	Fructose and mannose metabolism	0.113104	TRINITY_DN27555_c0_g2	K00966	EC:2.7.7.13	-1.21993	down	gmppA	PREDICTED: mannose-1-phosphate guanyltransferase alpha [Fragaria vesca subsp. vesca]	6.86	5.33	5.59	16.8	13.63	14.92	5.93	15.12
map00051	Fructose and mannose metabolism	0.113104	TRINITY_DN27670_c2_g1	K00863	EC:2.7.1.28 2.7.1.29 4.6.1.15	1.04072	up	DHBK	PREDICTED: LOW QUALITY PROTEIN: putative 3,4-dihydroxy-2-butanone kinase [Fragaria vesca subsp. vesca]	41.64	33.59	46.3	18.4	30.48	17.15	40.51	22.01
map00051	Fructose and mannose metabolism	0.113104	TRINITY_DN27675_c0_g1	K00008	EC:1.1.1.14	2.12769	up	SDH	PREDICTED: sorbitol dehydrogenase [Fragaria vesca subsp. vesca]	1249.46	637.78	1199.63	239.93	277.46	279.1	1028.96	265.5
map00051	Fructose and mannose metabolism	0.113104	TRINITY_DN27938_c0_g1	K00847	EC:2.7.1.4	-2.60577	down	FLN1	PREDICTED: LOW QUALITY PROTEIN: fructokinase-like 1, chloroplastic [Fragaria vesca subsp. vesca]	7.75	7.26	8.78	51.3	55.99	51.37	7.93	52.89
map00051	Fructose and mannose metabolism	0.113104	TRINITY_DN28022_c1_g4	K01623	EC:4.1.2.13	1.15777	up	At1g68170	PREDICTED: WAT1-related protein At1g68170-like [Fragaria vesca subsp. vesca]	4.92	5	6.67	1.57	3.53	2.92	5.53	2.67
map00051	Fructose and mannose metabolism	0.113104	TRINITY_DN28942_c0_g1	K01623	EC:4.1.2.13	-1.40089	down	At5g07050	PREDICTED: WAT1-related protein At4g08300-like [Fragaria vesca subsp. vesca]	7.97	5.2	5.66	11.31	23	24.15	6.28	19.49
map00051	Fructose and mannose metabolism	0.113104	TRINITY_DN28942_c0_g2	K01623	EC:4.1.2.13	-1.20215	down	At4g08300	PREDICTED: WAT1-related protein At1g44800-like isoform X2 [Fragaria vesca subsp. vesca]	4.69	5.12	3.68	7.97	14.91	11.09	4.5	11.32
map00051	Fructose and mannose metabolism	0.113104	TRINITY_DN29231_c0_g2	K01805	EC:5.3.1.5	1.13455	up	XYLA	PREDICTED: xylose isomerase [Fragaria vesca subsp. vesca]	241.93	138.19	162.86	97.65	85.61	89.54	180.99	90.93
map00051	Fructose and mannose metabolism	0.113104	TRINITY_DN29383_c1_g1	K01803	EC:5.3.1.1	-1.38611	down	TPI	-	24.92	38.6	25.01	91.4	68.12	85.31	29.51	81.61
map00051	Fructose and mannose metabolism	0.113104	TRINITY_DN29411_c0_g3	K00863	EC:2.7.1.28 2.7.1.29 4.6.1.15	1.18158	up	DHBK	PREDICTED: LOW QUALITY PROTEIN: putative 3,4-dihydroxy-2-butanone kinase [Fragaria vesca subsp. vesca]	53.28	35.1	48.18	17.1	24.47	29.83	45.52	23.8
map00051	Fructose and mannose metabolism	0.113104	TRINITY_DN29481_c0_g2	K17497	EC:5.4.2.8	-1.09392	down	-	PREDICTED: phosphomannomutase isoform X2 [Fragaria vesca subsp. vesca]	22.94	23.28	5.55	49.83	25.7	40.27	17.26	38.6
map00051	Fructose and mannose metabolism	0.113104	TRINITY_DN29750_c0_g2	K01623	EC:4.1.2.13	-1.94426	down	At3g28050	PREDICTED: WAT1-related protein At3g28050-like [Fragaria vesca subsp. vesca]	13.68	10.74	9.56	47.63	40.23	48.43	11.33	45.43
map00051	Fructose and mannose metabolism	0.113104	TRINITY_DN29750_c0_g5	K01623	EC:4.1.2.13	-1.31194	down	At4g15540	PREDICTED: WAT1-related protein At5g40240-like isoform X2 [Fragaria vesca subsp. vesca]	2.5	1.9	1.09	4.24	4.3	6.19	1.83	4.91
map00051	Fructose and mannose metabolism	0.113104	TRINITY_DN19492_c0_g1	K00847	EC:2.7.1.4	-1.29236	down	At1g66430	hypothetical protein PRUPE_ppa007069mg [Prunus persica]	12.27	14.89	14.68	37.75	36.46	37.73	13.95	37.31
map00051	Fructose and mannose metabolism	0.113104	TRINITY_DN23390_c0_g1	K00966	EC:2.7.7.13	1.40608	up	gmppab	PREDICTED: mannose-1-phosphate guanyltransferase alpha isoform X2 [Fragaria vesca subsp. vesca]	53.93	22.51	22.7	14.06	12.55	15.67	33.05	14.09
map00051	Fructose and mannose metabolism	0.113104	TRINITY_DN23493_c0_g1	K01623	EC:4.1.2.13	-1.63121	down	At5g07050	PREDICTED: WAT1-related protein At5g07050-like [Fragaria vesca subsp. vesca]	19.81	31.39	19.21	66.49	106.69	74.14	23.47	82.44
map00051	Fructose and mannose metabolism	0.113104	TRINITY_DN23818_c0_g1	K01623	EC:4.1.2.13	-1.0906	down	WAT1	PREDICTED: protein WALLS ARE THIN 1 [Fragaria vesca subsp. vesca]	22.77	15.16	17.15	52.89	27.32	39.7	18.36	39.97
map00051	Fructose and mannose metabolism	0.113104	TRINITY_DN23976_c0_g1	K00850	EC:2.7.1.11	1.5994	up	PFK2	PREDICTED: ATP-dependent 6-phosphofructokinase 2 [Fragaria vesca subsp. vesca]	69.85	73.96	42.89	18.91	24.38	23.93	62.23	22.41
map00051	Fructose and mannose metabolism	0.113104	TRINITY_DN24240_c0_g1	K03841	EC:3.1.3.11	-2.33444	down	-	chloroplast fructose-1,6-bisphosphatase II [Fragaria x ananassa]	11.79	11.14	11.33	68.34	60.2	60.45	11.42	63
map00051	Fructose and mannose metabolism	0.113104	TRINITY_DN24528_c0_g1	K00850	EC:2.7.1.11	-1.32274	down	PFK5	PREDICTED: ATP-dependent 6-phosphofructokinase 5, chloroplastic [Fragaria vesca subsp. vesca]	3.82	3.98	3.11	12.08	8.89	8.29	3.64	9.75
map00051	Fructose and mannose metabolism	0.113104	TRINITY_DN24528_c0_g2	K00850	EC:2.7.1.11	-1.25608	down	PFK5	PREDICTED: ATP-dependent 6-phosphofructokinase 5, chloroplastic [Fragaria vesca subsp. vesca]	3.52	3.36	2.37	8.97	9.94	5.68	3.08	8.2
map00051	Fructose and mannose metabolism	0.113104	TRINITY_DN25192_c0_g2	K19355	EC:3.2.1.78	-1.55217	down	MAN7	endo-1,4-beta-mannosidase protein 2 [Prunus persica]	3.61	2.84	2.63	7.63	11.06	10.13	3.03	9.61
map00051	Fructose and mannose metabolism	0.113104	TRINITY_DN25715_c0_g1	K01623	EC:4.1.2.13	-1.54395	down	At1g21890	PREDICTED: WAT1-related protein At1g21890-like [Fragaria vesca subsp. vesca]	1.29	0.84	0.54	5.54	1.27	1.6	0.89	2.8
map00051	Fructose and mannose metabolism	0.113104	TRINITY_DN26342_c0_g1	K00847	EC:2.7.1.4	-2.17025	down	FLN2	PREDICTED: fructokinase-like 2, chloroplastic [Fragaria vesca subsp. vesca]	4.01	3.41	2.71	16.11	20.23	13.75	3.38	16.7
map00051	Fructose and mannose metabolism	0.113104	TRINITY_DN26422_c0_g1	K01623	EC:4.1.2.13	-1.0212	down	FBA1	cytosolic aldolase [Fragaria x ananassa]	64.42	43.91	36.09	108.13	119.44	95.24	48.14	107.6
map00051	Fructose and mannose metabolism	0.113104	TRINITY_DN26570_c1_g6	K01809	EC:5.3.1.8	-1.91274	down	PMI1	PREDICTED: mannose-6-phosphate isomerase 1-like [Fragaria vesca subsp. vesca]	5.33	8.5	10.23	35.56	37.87	25.79	8.02	33.07
map00051	Fructose and mannose metabolism	0.113104	TRINITY_DN26738_c0_g1	K00847	EC:2.7.1.4	-1.56911	down	-	PREDICTED: uncharacterized protein C167.05 [Fragaria vesca subsp. vesca]	11.5	12.87	10.73	33.57	31.01	45.42	11.7	36.67
map00051	Fructose and mannose metabolism	0.113104	TRINITY_DN31160_c1_g7	K01803	EC:5.3.1.1	-2.48891	down	-	hypothetical protein PRUPE_ppa010312mg [Prunus persica]	1.51	3.6	1.23	16.29	11.53	10.48	2.11	12.77
map00051	Fructose and mannose metabolism	0.113104	TRINITY_DN31376_c0_g3	K01803	EC:5.3.1.1	-1.11259	down	TPI	PREDICTED: triosephosphate isomerase, chloroplastic [Fragaria vesca subsp. vesca]	142.23	212.6	147.37	402.02	326.61	439.08	167.4	389.24
map00051	Fructose and mannose metabolism	0.113104	TRINITY_DN31451_c0_g4	K00011	EC:1.1.1.21	4.1273	up	COR2	PREDICTED: non-functional NADPH-dependent codeinone reductase 2-like [Fragaria vesca subsp. vesca]	60.41	44.95	196.93	7.95	7.33	3.4	100.76	6.23
map00051	Fructose and mannose metabolism	0.113104	TRINITY_DN32312_c0_g4	K00844	EC:2.7.1.1	-1.15561	down	HXK1	PREDICTED: hexokinase-1-like [Fragaria vesca subsp. vesca]	1.53	2.07	1.85	4.84	3.98	4.46	1.82	4.43
map00051	Fructose and mannose metabolism	0.113104	TRINITY_DN32562_c2_g1	K00011	EC:1.1.1.21	1.37265	up	COR2	PREDICTED: non-functional NADPH-dependent codeinone reductase 2-like isoform X2 [Fragaria vesca subsp. vesca]	108.06	103.43	144.6	41.14	60.43	48.92	118.7	50.16
map00051	Fructose and mannose metabolism	0.113104	TRINITY_DN33036_c0_g2	K01623	EC:4.1.2.13	1.29467	up	-	PREDICTED: uncharacterized protein LOC101305369 [Fragaria vesca subsp. vesca]	13.64	12.84	16.28	4.65	7.6	6.57	14.25	6.27
map00040	Pentose and glucuronate interconversions	0.123876	TRINITY_DN26966_c0_g1	K00011	EC:1.1.1.21	-1.35053	down	COR2	PREDICTED: non-functional NADPH-dependent codeinone reductase 2-like [Fragaria vesca subsp. vesca]	16.8	19.53	32.33	62.12	65.66	65.84	22.89	64.54
map00040	Pentose and glucuronate interconversions	0.123876	TRINITY_DN27121_c0_g1	K01051	EC:3.1.1.11	-1.35305	down	-	PREDICTED: uncharacterized protein LOC101301938 [Fragaria vesca subsp. vesca]	49.82	50.87	39.96	128.91	111.11	149.73	46.88	129.92
map00040	Pentose and glucuronate interconversions	0.123876	TRINITY_DN27198_c0_g3	K01051	EC:3.1.1.11	-2.96742	down	-	PREDICTED: pectinesterase-like [Fragaria vesca subsp. vesca]	0	0.48	0.22	1.94	2.75	1.45	0.23	2.05
map00040	Pentose and glucuronate interconversions	0.123876	TRINITY_DN27434_c0_g1	K00011	EC:1.1.1.21	-1.70784	down	AKR4C9	PREDICTED: aldo-keto reductase family 4 member C9-like [Prunus mume]	2.59	4.22	4.51	15.46	10.74	16.49	3.77	14.23
map00040	Pentose and glucuronate interconversions	0.123876	TRINITY_DN27588_c0_g2	K01051	EC:3.1.1.11	-1.49073	down	-	PREDICTED: uncharacterized protein LOC101302363 [Fragaria vesca subsp. vesca]	1.4	0.83	1.12	3.63	3.48	3.15	1.12	3.42
map00040	Pentose and glucuronate interconversions	0.123876	TRINITY_DN27675_c0_g1	K00008	EC:1.1.1.14	2.12769	up	SDH	PREDICTED: sorbitol dehydrogenase [Fragaria vesca subsp. vesca]	1249.46	637.78	1199.63	239.93	277.46	279.1	1028.96	265.5
map00040	Pentose and glucuronate interconversions	0.123876	TRINITY_DN28045_c0_g1	K01213	EC:3.2.1.67	2.54361	up	GSVIVT00026920001	PREDICTED: probable polygalacturonase [Fragaria vesca subsp. vesca]	15.26	21.46	9.95	2.89	3.5	1.98	15.56	2.79
map00040	Pentose and glucuronate interconversions	0.123876	TRINITY_DN28631_c0_g1	K01783	EC:5.1.3.1	1.04086	up	Os09g0505700	PREDICTED: ribulose-phosphate 3-epimerase, cytoplasmic isoform [Fragaria vesca subsp. vesca]	145.36	149.45	150.88	77.86	64.7	82.29	148.56	74.95
map00040	Pentose and glucuronate interconversions	0.123876	TRINITY_DN29231_c0_g2	K01805	EC:5.3.1.5	1.13455	up	XYLA	PREDICTED: xylose isomerase [Fragaria vesca subsp. vesca]	241.93	138.19	162.86	97.65	85.61	89.54	180.99	90.93
map00040	Pentose and glucuronate interconversions	0.123876	TRINITY_DN29309_c0_g5	K01728	EC:4.2.2.2	-3.50543	down	At3g53190	PREDICTED: probable pectate lyase 13 [Fragaria vesca subsp. vesca]	0.78	0.54	0.73	16.42	7.42	13.22	0.68	12.35
map00040	Pentose and glucuronate interconversions	0.123876	TRINITY_DN29365_c0_g3	K12447	EC:2.7.7.64	3.09029	up	-	PREDICTED: uncharacterized protein LOC103957781 [Pyrus x bretschneideri]	1.44	2.82	7.47	0.28	0.5	0.73	3.91	0.5
map00040	Pentose and glucuronate interconversions	0.123876	TRINITY_DN29396_c0_g1	K01213	EC:3.2.1.67	1.82626	up	GEX1	PREDICTED: protein GAMETE EXPRESSED 1-like [Fragaria vesca subsp. vesca]	1.89	3.98	2.05	1.18	2.37	1.9	2.64	1.82
map00040	Pentose and glucuronate interconversions	0.123876	TRINITY_DN29700_c0_g3	K01051	EC:3.1.1.11	-1.77463	down	RH48	PREDICTED: uncharacterized protein LOC101303349 [Fragaria vesca subsp. vesca]	9.78	8.36	12.62	35.44	38.87	40.97	10.25	38.43
map00040	Pentose and glucuronate interconversions	0.123876	TRINITY_DN30524_c0_g1	K01051	EC:3.1.1.11	1.19323	up	-	PREDICTED: peptidyl-prolyl cis-trans isomerase CYP95 [Fragaria vesca subsp. vesca]	54.14	42.89	53	21.25	21.64	27.14	50.01	23.34
map00040	Pentose and glucuronate interconversions	0.123876	TRINITY_DN15100_c0_g1	K01213	EC:3.2.1.67	3.45054	up	At1g48100	PREDICTED: polygalacturonase At1g48100 [Fragaria vesca subsp. vesca]	1.61	17.81	1.61	1.33	0.21	0.48	7.01	0.67
map00040	Pentose and glucuronate interconversions	0.123876	TRINITY_DN17574_c0_g1	K01051	EC:3.1.1.11	-3.36938	down	PME7	PREDICTED: pectinesterase-like [Fragaria vesca subsp. vesca]	1.26	0.59	0.66	5.41	12.75	10.49	0.84	9.55
map00040	Pentose and glucuronate interconversions	0.123876	TRINITY_DN19234_c0_g2	K01213	EC:3.2.1.67	3.96097	up	GEX1	PREDICTED: protein GAMETE EXPRESSED 1 [Fragaria vesca subsp. vesca]	4.84	0.29	1.9	0.14	0.28	0.08	2.34	0.17
map00040	Pentose and glucuronate interconversions	0.123876	TRINITY_DN19525_c0_g1	K01184	EC:3.2.1.15	-2.16581	down	RL6	PREDICTED: protein RADIALIS-like 5 [Fragaria vesca subsp. vesca]	0.27	1.05	1.4	4.29	5.21	3.78	0.91	4.43
map00040	Pentose and glucuronate interconversions	0.123876	TRINITY_DN19971_c0_g1	K01051	EC:3.1.1.11	-2.10572	down	-	PREDICTED: pectinesterase [Fragaria vesca subsp. vesca]	2.44	2.11	0.78	10.88	3.66	10.49	1.78	8.34
map00040	Pentose and glucuronate interconversions	0.123876	TRINITY_DN20100_c0_g1	K01184	EC:3.2.1.15	-1.32578	down	RL6	PREDICTED: protein RADIALIS-like 3 [Fragaria vesca subsp. vesca]	2.19	2.54	2.79	5.88	7.47	6.96	2.51	6.77
map00040	Pentose and glucuronate interconversions	0.123876	TRINITY_DN21162_c0_g1	K01184	EC:3.2.1.15	-2.43376	down	DIVARICATA	putative MYB transcription factor [Rosa hybrid cultivar]	1.98	1.63	1.19	10.73	7.05	10.54	1.6	9.44
map00040	Pentose and glucuronate interconversions	0.123876	TRINITY_DN21868_c0_g1	K16190	EC:2.7.1.43	-1.26989	down	GLCAK1	PREDICTED: glucuronokinase 1 [Fragaria vesca subsp. vesca]	3.42	3.12	3.65	10.8	6.79	9.13	3.4	8.91
map00040	Pentose and glucuronate interconversions	0.123876	TRINITY_DN22499_c0_g1	K01051	EC:3.1.1.11	1.12947	up	-	PREDICTED: 21 kDa protein-like [Fragaria vesca subsp. vesca]	8.82	11.69	9.29	4.02	4.54	6.69	9.93	5.08
map00040	Pentose and glucuronate interconversions	0.123876	TRINITY_DN22762_c0_g1	K16190	EC:2.7.1.43	-1.74401	down	BHLH93	PREDICTED: transcription factor bHLH93-like [Fragaria vesca subsp. vesca]	2.16	1.09	0.83	5.24	5.24	4.49	1.36	4.99
map00040	Pentose and glucuronate interconversions	0.123876	TRINITY_DN23743_c0_g1	K01051	EC:3.1.1.11	-5.19556	down	PME53	PREDICTED: probable pectinesterase 53 [Fragaria vesca subsp. vesca]	0.22	0.22	0.16	12.26	3.87	8.29	0.2	8.14
map00040	Pentose and glucuronate interconversions	0.123876	TRINITY_DN24675_c0_g1	K00128	EC:1.2.1.3	1.15915	up	GRXC3	PREDICTED: uncharacterized protein LOC101311508 [Fragaria vesca subsp. vesca]	25.3	17.08	28.76	12.02	8.08	15.15	23.71	11.75
map00040	Pentose and glucuronate interconversions	0.123876	TRINITY_DN24864_c0_g1	K00128	EC:1.2.1.3	-1.24396	down	Os12g0580900	PREDICTED: probable protein phosphatase 2C 78 isoform X1 [Fragaria vesca subsp. vesca]	13.87	15.88	9.32	26.25	36.26	29.03	13.02	30.51
map00040	Pentose and glucuronate interconversions	0.123876	TRINITY_DN25117_c0_g1	K01051	EC:3.1.1.11	-1.37213	down	PME31	PREDICTED: pectinesterase 31 [Fragaria vesca subsp. vesca]	13.28	11.12	10.75	28.54	38.59	32.53	11.72	33.22
map00040	Pentose and glucuronate interconversions	0.123876	TRINITY_DN25466_c0_g5	K00699	EC:2.4.1.17	-2.55446	down	UGT76F1	PREDICTED: UDP-glycosyltransferase 76F1-like [Fragaria vesca subsp. vesca]	0.39	0.27	0.1	2.35	1.12	1.4	0.25	1.62
map00040	Pentose and glucuronate interconversions	0.123876	TRINITY_DN25834_c0_g1	K00012	EC:1.1.1.22	-1.28029	down	UGD2	PREDICTED: UDP-glucose 6-dehydrogenase 2 [Fragaria vesca subsp. vesca]	22.71	20.22	14.94	59.69	47	47.23	19.29	51.31
map00040	Pentose and glucuronate interconversions	0.123876	TRINITY_DN25834_c0_g2	K00012	EC:1.1.1.22	-1.46712	down	UGD1	PREDICTED: UDP-glucose 6-dehydrogenase 1-like [Fragaria vesca subsp. vesca]	4.72	5.1	2.97	15.16	11.26	12.25	4.26	12.89
map00040	Pentose and glucuronate interconversions	0.123876	TRINITY_DN25834_c0_g3	K00012	EC:1.1.1.22	-2.19215	down	UGD5	PREDICTED: UDP-glucose 6-dehydrogenase 5 [Fragaria vesca subsp. vesca]	2.9	3.87	2.1	12.31	17.36	14.23	2.96	14.63
map00040	Pentose and glucuronate interconversions	0.123876	TRINITY_DN26468_c0_g4	K01728	EC:4.2.2.2	-1.10583	down	-	PREDICTED: uncharacterized protein LOC101291815 [Fragaria vesca subsp. vesca]	2.87	7.32	5.7	12.1	11.15	8.68	5.3	10.64
map00040	Pentose and glucuronate interconversions	0.123876	TRINITY_DN26561_c0_g4	K01184	EC:3.2.1.15	-2.38434	down	GSVIVT00026920001	PREDICTED: probable polygalacturonase isoform X1 [Fragaria vesca subsp. vesca]	1.71	4.68	2.31	22.61	11.97	14.62	2.9	16.4
map00040	Pentose and glucuronate interconversions	0.123876	TRINITY_DN26658_c0_g4	K01051	EC:3.1.1.11	-1.00892	down	PME45	PREDICTED: putative pectinesterase/pectinesterase inhibitor 45 [Fragaria vesca subsp. vesca]	0.73	0.45	0.72	1.6	1.16	1.45	0.63	1.4
map00040	Pentose and glucuronate interconversions	0.123876	TRINITY_DN26716_c0_g1	K01213	EC:3.2.1.67	-1.64771	down	At1g80170	PREDICTED: probable polygalacturonase At1g80170 [Fragaria vesca subsp. vesca]	1.41	0.94	0.45	3.53	2.5	3.53	0.93	3.19
map00040	Pentose and glucuronate interconversions	0.123876	TRINITY_DN31184_c0_g3	K12447	EC:2.7.7.64	2.88183	up	-	PREDICTED: uncharacterized mitochondrial protein AtMg00810-like [Malus domestica]	5830.03	4464.24	2386.04	480.45	540.93	679.59	4226.77	566.99
map00040	Pentose and glucuronate interconversions	0.123876	TRINITY_DN31365_c0_g6	K00128	EC:1.2.1.3	1.57764	up	ALDH2B7	PREDICTED: aldehyde dehydrogenase family 2 member B7, mitochondrial-like [Fragaria vesca subsp. vesca]	36.95	19.78	41.07	11.33	11.05	13.68	32.6	12.02
map00040	Pentose and glucuronate interconversions	0.123876	TRINITY_DN31451_c0_g4	K00011	EC:1.1.1.21	4.1273	up	COR2	PREDICTED: non-functional NADPH-dependent codeinone reductase 2-like [Fragaria vesca subsp. vesca]	60.41	44.95	196.93	7.95	7.33	3.4	100.76	6.23
map00040	Pentose and glucuronate interconversions	0.123876	TRINITY_DN31589_c1_g2	K01051	EC:3.1.1.11	-1.04092	down	PME54	PREDICTED: pectinesterase [Fragaria vesca subsp. vesca]	53.82	101.28	36.52	203.41	72.93	147.46	63.87	141.27
map00040	Pentose and glucuronate interconversions	0.123876	TRINITY_DN31798_c0_g1	K12447	EC:2.7.7.64	-2.37041	down	-	gag-pol polyprotein [Rosa rugosa]	5.03	7.6	2.16	5.58	7.34	6.02	4.93	6.31
map00040	Pentose and glucuronate interconversions	0.123876	TRINITY_DN32004_c1_g10	K12447	EC:2.7.7.64	-3.50517	down	-	PREDICTED: uncharacterized protein LOC105353428 [Fragaria vesca subsp. vesca]	0	0.06	0.34	2.25	0.97	2.21	0.13	1.81
map00040	Pentose and glucuronate interconversions	0.123876	TRINITY_DN32144_c1_g3	K00128	EC:1.2.1.3	-2.64584	down	Os12g0580900	PREDICTED: probable protein phosphatase 2C 63 [Fragaria vesca subsp. vesca]	9.01	15.93	14.2	51.34	116.7	76.27	13.05	81.44
map00040	Pentose and glucuronate interconversions	0.123876	TRINITY_DN32167_c1_g7	K01728	EC:4.2.2.2	-1.55709	down	At1g67750	PREDICTED: probable pectate lyase 5 [Fragaria vesca subsp. vesca]	0.48	1.58	0.84	4.64	0.65	3.93	0.97	3.07
map00040	Pentose and glucuronate interconversions	0.123876	TRINITY_DN32231_c0_g2	K12447	EC:2.7.7.64	-1.89298	down	-	gag-pol polyprotein [Rosa rugosa]	0.56	1.84	0.72	1.84	7.53	3.32	1.04	4.23
map00040	Pentose and glucuronate interconversions	0.123876	TRINITY_DN32262_c0_g1	K01184	EC:3.2.1.15	1.89374	up	GSVIVT00026920001	PREDICTED: probable polygalacturonase [Fragaria vesca subsp. vesca]	94.8	96.86	57.43	34.3	20.22	29.03	83.03	27.85
map00040	Pentose and glucuronate interconversions	0.123876	TRINITY_DN32562_c2_g1	K00011	EC:1.1.1.21	1.37265	up	COR2	PREDICTED: non-functional NADPH-dependent codeinone reductase 2-like isoform X2 [Fragaria vesca subsp. vesca]	108.06	103.43	144.6	41.14	60.43	48.92	118.7	50.16
map00040	Pentose and glucuronate interconversions	0.123876	TRINITY_DN32654_c2_g1	K12447	EC:2.7.7.64	1.64911	up	GIP	T4.5 [Malus x robusta]	2.82	1.26	10.05	1.39	2.62	2.86	4.71	2.29
map00460	Cyanoamino acid metabolism	0.126435	TRINITY_DN27007_c0_g1	K05349	EC:3.2.1.21	1.79044	up	RKS1	PREDICTED: putative receptor-like protein kinase At4g00960 [Fragaria vesca subsp. vesca]	27.95	47.78	68.05	11.84	20.21	12.12	47.93	14.72
map00460	Cyanoamino acid metabolism	0.126435	TRINITY_DN27007_c0_g5	K05349	EC:3.2.1.21	-1.427	down	RKS1	PREDICTED: G-type lectin S-receptor-like serine/threonine-protein kinase RKS1 [Fragaria vesca subsp. vesca]	0.51	1.77	1.32	3.15	4.31	3.08	1.2	3.51
map00460	Cyanoamino acid metabolism	0.126435	TRINITY_DN27007_c0_g7	K05349	EC:3.2.1.21	-3.23758	down	At1g11410	PREDICTED: G-type lectin S-receptor-like serine/threonine-protein kinase RKS1 [Fragaria vesca subsp. vesca]	0.22	0.49	0.3	2.4	4.6	3.47	0.34	3.49
map00460	Cyanoamino acid metabolism	0.126435	TRINITY_DN27244_c0_g1	K05349	EC:3.2.1.21	-1.20294	down	At1g11410	PREDICTED: G-type lectin S-receptor-like serine/threonine-protein kinase RKS1 [Fragaria vesca subsp. vesca]	2.8	3.38	4.4	11.9	6.55	7.63	3.53	8.69
map00460	Cyanoamino acid metabolism	0.126435	TRINITY_DN27323_c2_g11	K01455	EC:3.5.1.49	-2.23585	down	PCMP-E41	PREDICTED: putative pentatricopeptide repeat-containing protein At5g59200, chloroplastic [Fragaria vesca subsp. vesca]	0.12	0.59	0.53	2.39	2.08	1.99	0.41	2.15
map00460	Cyanoamino acid metabolism	0.126435	TRINITY_DN27455_c0_g1	K08249	EC:4.1.2.11	1.21652	up	SCPL49	PREDICTED: serine carboxypeptidase-like [Fragaria vesca subsp. vesca]	376.77	332.93	391.23	182.7	155.09	183.96	366.98	173.92
map00460	Cyanoamino acid metabolism	0.126435	TRINITY_DN27706_c0_g11	K01455	EC:3.5.1.49	1.40561	up	CBSCBS2	PREDICTED: SNF1-related protein kinase regulatory subunit gamma-1-like isoform X1 [Fragaria vesca subsp. vesca]	14.78	19.81	10.92	6.2	5.45	7.3	15.17	6.32
map00460	Cyanoamino acid metabolism	0.126435	TRINITY_DN27821_c0_g1	K00600	EC:2.1.2.1	1.10396	up	-	PREDICTED: serine hydroxymethyltransferase 7 [Fragaria vesca subsp. vesca]	50.47	134.25	53.37	26.96	45.66	41.69	79.36	38.1
map00460	Cyanoamino acid metabolism	0.126435	TRINITY_DN27853_c1_g4	K01188	EC:3.2.1.21	-1.46023	down	AGO16	PREDICTED: protein argonaute 16-like [Fragaria vesca subsp. vesca]	0.58	0.61	0.43	1.43	1.97	1.49	0.54	1.63
map00460	Cyanoamino acid metabolism	0.126435	TRINITY_DN28308_c0_g2	K01188	EC:3.2.1.21	-2.08857	down	At3g49720	PREDICTED: uncharacterized protein At3g49720 [Fragaria vesca subsp. vesca]	13.31	11.31	8.54	48.75	47.83	42.92	11.05	46.5
map00460	Cyanoamino acid metabolism	0.126435	TRINITY_DN28335_c0_g7	K05350	EC:3.2.1.21	-2.3034	down	XPT	PREDICTED: xylulose 5-phosphate/phosphate translocator, chloroplastic [Fragaria vesca subsp. vesca]	4.84	5.2	3.89	25.6	25.12	24.36	4.64	25.03
map00460	Cyanoamino acid metabolism	0.126435	TRINITY_DN28398_c0_g1	K01188	EC:3.2.1.21	1.08765	up	PHYL2.2	PREDICTED: probable VAMP-like protein At1g33475 [Fragaria vesca subsp. vesca]	29.05	25.28	28.77	13.8	11.39	16.1	27.7	13.76
map00460	Cyanoamino acid metabolism	0.126435	TRINITY_DN28452_c0_g8	K01188	EC:3.2.1.21	1.38834	up	AtMg00310	hypothetical protein PRUPE_ppa016553mg [Prunus persica]	1.38	2.06	3.09	0.7	0.71	1.3	2.18	0.9
map00460	Cyanoamino acid metabolism	0.126435	TRINITY_DN28901_c0_g9	K05350	EC:3.2.1.21	-1.84279	down	PPT1	PREDICTED: triose phosphate/phosphate translocator, non-green plastid, chloroplastic [Fragaria vesca subsp. vesca]	3.56	3.29	2.52	16.18	8.45	12.02	3.12	12.22
map00460	Cyanoamino acid metabolism	0.126435	TRINITY_DN29088_c0_g1	K01188	EC:3.2.1.21	-1.05943	down	At3g49720	PREDICTED: uncharacterized protein At3g49720-like [Fragaria vesca subsp. vesca]	11.15	10.99	9.99	24.71	26.25	21.91	10.71	24.29
map00460	Cyanoamino acid metabolism	0.126435	TRINITY_DN29800_c0_g3	K05349	EC:3.2.1.21	1.04244	up	At1g11305	PREDICTED: G-type lectin S-receptor-like serine/threonine-protein kinase At1g11410 [Fragaria vesca subsp. vesca]	6.8	7.06	7.3	4.86	5.62	2.34	7.05	4.27
map00460	Cyanoamino acid metabolism	0.126435	TRINITY_DN29814_c0_g2	K01188	EC:3.2.1.21	-2.19541	down	F26G	PREDICTED: beta-glucosidase 24-like [Fragaria vesca subsp. vesca]	12.68	16.65	9	46.38	74.18	67.72	12.78	62.76
map00460	Cyanoamino acid metabolism	0.126435	TRINITY_DN30367_c2_g1	K05350	EC:3.2.1.21	-1.3342	down	zntB	PREDICTED: uncharacterized protein LOC101296820 [Fragaria vesca subsp. vesca]	9.46	11.01	15.72	30.59	39.65	31.57	12.06	33.94
map00460	Cyanoamino acid metabolism	0.126435	TRINITY_DN30496_c0_g2	K08249	EC:4.1.2.11	-3.07772	down	SCPL24	PREDICTED: serine carboxypeptidase 24 [Fragaria vesca subsp. vesca]	0.67	0.45	0.03	5.85	3.11	1.76	0.38	3.57
map00460	Cyanoamino acid metabolism	0.126435	TRINITY_DN30575_c0_g1	K01188	EC:3.2.1.21	3.41916	up	BGLU12	beta-glucosidase [Rosa hybrid cultivar]	12.84	28.77	67.39	3.65	2.57	5.76	36.33	3.99
map00460	Cyanoamino acid metabolism	0.126435	TRINITY_DN30575_c0_g5	K01188	EC:3.2.1.21	-1.44469	down	BGLU40	beta-glucosidase 1 [Fragaria x ananassa]	0.78	1.46	0.29	2.84	3.04	1.55	0.84	2.48
map00460	Cyanoamino acid metabolism	0.126435	TRINITY_DN30819_c0_g5	K01188	EC:3.2.1.21	-1.55642	down	HIUH	PREDICTED: beta-glucosidase 11-like isoform X3 [Pyrus x bretschneideri]	4.75	4.47	2.15	14.9	10.21	9.61	3.79	11.57
map00460	Cyanoamino acid metabolism	0.126435	TRINITY_DN30958_c0_g3	K01188	EC:3.2.1.21	1.60193	up	SFR2	PREDICTED: beta-glucosidase-like SFR2, chloroplastic [Fragaria vesca subsp. vesca]	64.12	65.87	119.08	26.44	35.57	29.08	83.02	30.36
map00460	Cyanoamino acid metabolism	0.126435	TRINITY_DN31055_c1_g1	K13034	EC:2.5.1.47 4.4.1.9	-1.46105	down	CAS1	PREDICTED: L-3-cyanoalanine synthase 2, mitochondrial [Fragaria vesca subsp. vesca]	55.16	84.14	44.83	184.17	160.54	203.99	61.38	182.9
map00460	Cyanoamino acid metabolism	0.126435	TRINITY_DN15493_c0_g1	K08249	EC:4.1.2.11	-1.31932	down	SCPL42	PREDICTED: serine carboxypeptidase-like 42 [Fragaria vesca subsp. vesca]	2.02	1.82	0.74	5.81	3.36	3.3	1.53	4.16
map00460	Cyanoamino acid metabolism	0.126435	TRINITY_DN16939_c0_g1	K01188	EC:3.2.1.21	-2.41717	down	-	PREDICTED: vicianin hydrolase-like [Fragaria vesca subsp. vesca]	1.07	1.89	0.05	10.79	3	3.58	1	5.79
map00460	Cyanoamino acid metabolism	0.126435	TRINITY_DN18943_c0_g4	K01188	EC:3.2.1.21	1.45458	up	AtMg00310	PREDICTED: uncharacterized protein LOC105352685 [Fragaria vesca subsp. vesca]	1.39	2.25	0.63	0.36	0.66	0.67	1.42	0.56
map00460	Cyanoamino acid metabolism	0.126435	TRINITY_DN20439_c0_g1	K01455	EC:3.5.1.49	-2.09276	down	PCMP-H82	PREDICTED: pentatricopeptide repeat-containing protein At3g62890 [Fragaria vesca subsp. vesca]	0.49	0.58	0.45	2.42	2.22	2.49	0.51	2.38
map00460	Cyanoamino acid metabolism	0.126435	TRINITY_DN20554_c0_g1	K08249	EC:4.1.2.11	2.85031	up	SCPL31	PREDICTED: serine carboxypeptidase-like 31 isoform X1 [Fragaria vesca subsp. vesca]	8.67	6.15	9.75	0.74	1.92	2.14	8.19	1.6
map00460	Cyanoamino acid metabolism	0.126435	TRINITY_DN21143_c0_g1	K00600	EC:2.1.2.1	-2.11153	down	-	PREDICTED: serine hydroxymethyltransferase 2, mitochondrial [Fragaria vesca subsp. vesca]	1.58	2.68	1.21	9.3	8.91	7.53	1.82	8.58
map00460	Cyanoamino acid metabolism	0.126435	TRINITY_DN22367_c1_g5	K01188	EC:3.2.1.21	1.97115	up	-	PREDICTED: uncharacterized protein LOC108867152 [Pyrus x bretschneideri]	3.12	2.45	3.12	0.92	0.47	1.06	2.9	0.82
map00460	Cyanoamino acid metabolism	0.126435	TRINITY_DN22907_c0_g2	K00600	EC:2.1.2.1	-2.07475	down	-	PREDICTED: uncharacterized protein LOC101294946 [Fragaria vesca subsp. vesca]	1.79	1.05	2.11	8.45	7.84	6.36	1.65	7.55
map00460	Cyanoamino acid metabolism	0.126435	TRINITY_DN23056_c0_g1	K01188	EC:3.2.1.21	1.23349	up	GLIP5	PREDICTED: GDSL esterase/lipase 4-like [Fragaria vesca subsp. vesca]	4.26	9.37	8.65	5.61	3.3	4.13	7.43	4.35
map00460	Cyanoamino acid metabolism	0.126435	TRINITY_DN24310_c0_g1	K05350	EC:3.2.1.21	-5.1889	down	GPT1	PREDICTED: glucose-6-phosphate/phosphate translocator 1, chloroplastic [Fragaria vesca subsp. vesca]	0.6	0.53	0.77	25.59	38.77	13.76	0.63	26.04
map00460	Cyanoamino acid metabolism	0.126435	TRINITY_DN25205_c0_g1	K01188	EC:3.2.1.21	-2.27528	down	BGLU41	PREDICTED: putative beta-glucosidase 41 [Fragaria vesca subsp. vesca]	1.53	3.31	3.23	10.43	13.09	10.48	2.69	11.33
map00460	Cyanoamino acid metabolism	0.126435	TRINITY_DN31189_c0_g5	K01188	EC:3.2.1.21	1.20049	up	At1g65750	PREDICTED: uncharacterized protein LOC103936764 [Pyrus x bretschneideri]	1.42	1.56	2.69	0.28	1.08	1.37	1.89	0.91
map00460	Cyanoamino acid metabolism	0.126435	TRINITY_DN31276_c1_g3	K01455	EC:3.5.1.49	-1.14358	down	PCMP-H56	PREDICTED: pentatricopeptide repeat-containing protein At3g22690-like [Fragaria vesca subsp. vesca]	1.2	2.67	1.79	4.97	4.31	5.21	1.89	4.83
map00460	Cyanoamino acid metabolism	0.126435	TRINITY_DN31277_c0_g2	K01455	EC:3.5.1.49	-1.43655	down	PCMP-H12	PREDICTED: pentatricopeptide repeat-containing protein At2g02980-like [Fragaria vesca subsp. vesca]	0.55	1.13	0.48	2.11	2.27	1.98	0.72	2.12
map00460	Cyanoamino acid metabolism	0.126435	TRINITY_DN32130_c0_g3	K13034	EC:2.5.1.47 4.4.1.9	-1.41526	down	CAS2	PREDICTED: L-3-cyanoalanine synthase 2, mitochondrial [Fragaria vesca subsp. vesca]	48.82	74.64	37.36	151.41	125.86	176.48	53.61	151.25
map00460	Cyanoamino acid metabolism	0.126435	TRINITY_DN32148_c0_g1	K05349	EC:3.2.1.21	-1.06703	down	At4g27290	PREDICTED: G-type lectin S-receptor-like serine/threonine-protein kinase At4g27290 isoform X1 [Fragaria vesca subsp. vesca]	3.16	2.99	1.13	8	4.24	4.38	2.43	5.54
map00460	Cyanoamino acid metabolism	0.126435	TRINITY_DN32916_c0_g1	K05350	EC:3.2.1.21	1.90321	up	BGLU44	PREDICTED: beta-glucosidase 44-like [Fragaria vesca subsp. vesca]	260.48	178.49	91.47	80.44	32.66	52.47	176.81	55.19
map00460	Cyanoamino acid metabolism	0.126435	TRINITY_DN32961_c0_g2	K05349	EC:3.2.1.21	-1.13926	down	RKS1	PREDICTED: G-type lectin S-receptor-like serine/threonine-protein kinase RKS1 [Fragaria vesca subsp. vesca]	1.63	1.64	1.82	3.56	4.08	4.49	1.7	4.04
map00460	Cyanoamino acid metabolism	0.126435	TRINITY_DN32961_c0_g7	K05349	EC:3.2.1.21	-1.01588	down	RKS1	PREDICTED: G-type lectin S-receptor-like serine/threonine-protein kinase RKS1 [Fragaria vesca subsp. vesca]	8.63	10.31	7.46	21.05	21.76	15.45	8.8	19.42
map00240	Pyrimidine metabolism	0.156285	TRINITY_DN26982_c0_g6	K00857	EC:2.7.1.21	-2.45175	down	PCMP-H66	PREDICTED: pentatricopeptide repeat-containing protein At2g15690-like [Fragaria vesca subsp. vesca]	1.93	2	2.44	12.77	12.39	13	2.12	12.72
map00240	Pyrimidine metabolism	0.156285	TRINITY_DN27179_c0_g1	K00857	EC:2.7.1.21	-1.89868	down	PCMP-H70	PREDICTED: pentatricopeptide repeat-containing protein At1g71420-like [Fragaria vesca subsp. vesca]	0.63	0.74	0.48	2.87	3.05	1.66	0.62	2.53
map00240	Pyrimidine metabolism	0.156285	TRINITY_DN27452_c0_g6	K10808	EC:1.17.4.1	-2.12856	down	RNR2A	PREDICTED: LOW QUALITY PROTEIN: ribonucleoside-diphosphate reductase small chain A [Fragaria vesca subsp. vesca]	11.03	10.4	7.3	45.37	45.35	46.14	9.58	45.62
map00240	Pyrimidine metabolism	0.156285	TRINITY_DN27613_c2_g1	K10808	EC:1.17.4.1	1.065	up	TULP3	PREDICTED: tubby-like F-box protein 3 [Fragaria vesca subsp. vesca]	90.92	60.26	59.9	33.99	33.4	35.69	70.36	34.36
map00240	Pyrimidine metabolism	0.156285	TRINITY_DN27617_c1_g1	K01081	EC:3.1.3.5	-1.76903	down	NT5DC3	PREDICTED: 5'-nucleotidase domain-containing protein 4 [Fragaria vesca subsp. vesca]	20.81	19.19	18.24	69.3	74.45	75.56	19.41	73.1
map00240	Pyrimidine metabolism	0.156285	TRINITY_DN27652_c0_g2	K13421	EC:2.4.2.10 4.1.1.23	1.89426	up	PYR5-6	PREDICTED: uridine 5'-monophosphate synthase-like [Lupinus angustifolius]	12.66	9.71	19.16	3.06	6.05	2.5	13.84	3.87
map00240	Pyrimidine metabolism	0.156285	TRINITY_DN27654_c0_g5	K13800	EC:2.7.4.- 2.7.4.14	-2.52745	down	PCMP-H92	PREDICTED: pentatricopeptide repeat-containing protein At5g16860 [Fragaria vesca subsp. vesca]	0	0.49	0.39	1.31	2.38	2.02	0.29	1.9
map00240	Pyrimidine metabolism	0.156285	TRINITY_DN27683_c0_g1	K09903	EC:2.7.4.22	1.31615	up	pyrH	PREDICTED: uncharacterized protein LOC101297570 [Fragaria vesca subsp. vesca]	30.75	21.54	30.5	14.66	12.25	13.45	27.6	13.45
map00240	Pyrimidine metabolism	0.156285	TRINITY_DN27798_c1_g4	K00857	EC:2.7.1.21	-2.51013	down	PCMP-E43	PREDICTED: LOW QUALITY PROTEIN: putative pentatricopeptide repeat-containing protein At3g47840 [Fragaria vesca subsp. vesca]	0.46	0.28	0.45	2.71	2.62	2.1	0.4	2.48
map00240	Pyrimidine metabolism	0.156285	TRINITY_DN27882_c0_g5	K03027	-	-1.35694	down	POLR1C	PREDICTED: DNA-directed RNA polymerases I and III subunit RPAC1 isoform X1 [Fragaria vesca subsp. vesca]	2.24	2.15	2.33	6.2	8.02	4.64	2.24	6.29
map00240	Pyrimidine metabolism	0.156285	TRINITY_DN28099_c0_g1	K01081	EC:3.1.3.5	-1.43624	down	Nt5c3b-a	PREDICTED: cytosolic 5'-nucleotidase 3 isoform X2 [Fragaria vesca subsp. vesca]	6.81	4.49	5.58	16.77	14.47	17.96	5.63	16.4
map00240	Pyrimidine metabolism	0.156285	TRINITY_DN28099_c0_g2	K01081	EC:3.1.3.5	-1.21867	down	-	PREDICTED: cytosolic 5'-nucleotidase 3 [Prunus mume]	21.01	17.11	10.34	25.17	48.73	31.38	16.15	35.09
map00240	Pyrimidine metabolism	0.156285	TRINITY_DN28135_c0_g12	K03040	EC:2.7.7.6	1.21472	up	rpoA	DNA-directed RNA polymerase alpha chain (chloroplast) [Rosa odorata var. gigantea]	12.52	10.41	28.91	6.71	11.56	5.41	17.28	7.89
map00240	Pyrimidine metabolism	0.156285	TRINITY_DN28179_c0_g1	K01240	EC:3.2.2.3	1.4268	up	URH1	PREDICTED: uridine nucleosidase 1 [Fragaria vesca subsp. vesca]	51.74	54.78	62.41	22.97	22.45	22.27	56.31	22.56
map00240	Pyrimidine metabolism	0.156285	TRINITY_DN28302_c0_g1	K03002	EC:2.7.7.6	-1.74855	down	NRPA2	PREDICTED: DNA-directed RNA polymerase I subunit RPA2-like isoform X1 [Fragaria vesca subsp. vesca]	2.18	2.36	2.23	8.42	10.24	6.4	2.26	8.35
map00240	Pyrimidine metabolism	0.156285	TRINITY_DN28448_c0_g2	K00857	EC:2.7.1.21	-1.44426	down	PCMP-E10	PREDICTED: pentatricopeptide repeat-containing protein At1g62260, mitochondrial [Fragaria vesca subsp. vesca]	0.97	0.59	1.06	2.67	3.55	1.54	0.87	2.59
map00240	Pyrimidine metabolism	0.156285	TRINITY_DN28672_c0_g8	K00857	EC:2.7.1.21	-1.17782	down	PCMP-E27	PREDICTED: putative pentatricopeptide repeat-containing protein At5g37570 [Fragaria vesca subsp. vesca]	1.1	0.83	0.74	2.19	2.14	2.32	0.89	2.22
map00240	Pyrimidine metabolism	0.156285	TRINITY_DN28821_c0_g2	K03019	-	1.02456	up	TFIIS	PREDICTED: transcription elongation factor S-II [Fragaria vesca subsp. vesca]	81.21	62.07	70.91	35.15	45.87	33.7	71.4	38.24
map00240	Pyrimidine metabolism	0.156285	TRINITY_DN28932_c0_g6	K00940	EC:2.7.4.6	-1.61615	down	NDPK3	PREDICTED: nucleoside diphosphate kinase 3-like [Fragaria vesca subsp. vesca]	34.58	30.56	28.56	104.27	107.56	94.07	31.23	101.97
map00240	Pyrimidine metabolism	0.156285	TRINITY_DN29324_c0_g1	K00893	EC:2.7.1.74	-1.394	down	DGUOK	PREDICTED: uncharacterized protein LOC101297251 [Fragaria vesca subsp. vesca]	13.24	13	12.9	36.25	41.46	35.24	13.05	37.65
map00240	Pyrimidine metabolism	0.156285	TRINITY_DN29455_c0_g2	K03021	EC:2.7.7.6	-1.25405	down	ERF4	PREDICTED: ethylene-responsive transcription factor 4 [Fragaria vesca subsp. vesca]	250.83	145.69	35.17	286.42	484.04	367.46	143.9	379.31
map00240	Pyrimidine metabolism	0.156285	TRINITY_DN29469_c0_g1	K01937	EC:6.3.4.2	2.2783	up	ctps	PREDICTED: CTP synthase-like isoform X2 [Fragaria vesca subsp. vesca]	57.09	60.21	125.29	17.59	15.73	25.19	80.86	19.5
map00240	Pyrimidine metabolism	0.156285	TRINITY_DN29720_c0_g1	K13800	EC:2.7.4.- 2.7.4.14	-1.87153	down	CRR2	PREDICTED: pentatricopeptide repeat-containing protein At3g46790, chloroplastic [Fragaria vesca subsp. vesca]	5.86	6.03	4.96	26.92	23.35	20.11	5.62	23.46
map00240	Pyrimidine metabolism	0.156285	TRINITY_DN29928_c0_g2	K01510	EC:3.6.1.5	1.02172	up	APY7	PREDICTED: probable apyrase 7 [Fragaria vesca subsp. vesca]	9.83	13.35	12.33	5.71	7.51	5.99	11.84	6.4
map00240	Pyrimidine metabolism	0.156285	TRINITY_DN29948_c0_g1	K13998	EC:1.5.1.3 2.1.1.45	1.0905	up	-	PREDICTED: bifunctional dihydrofolate reductase-thymidylate synthase-like [Fragaria vesca subsp. vesca]	24.69	20.04	35.55	13.95	12.85	14.62	26.76	13.81
map00240	Pyrimidine metabolism	0.156285	TRINITY_DN30111_c0_g4	K00857	EC:2.7.1.21	-1.4749	down	PCMP-E34	PREDICTED: pentatricopeptide repeat-containing protein At1g28690, mitochondrial [Gossypium raimondii]	0.33	1.28	0.36	2.12	2.63	1.13	0.66	1.96
map00240	Pyrimidine metabolism	0.156285	TRINITY_DN30218_c0_g2	K03021	EC:2.7.7.6	-2.59808	down	ERF12	PREDICTED: ethylene-responsive transcription factor 12 [Fragaria vesca subsp. vesca]	4.93	3.38	1.74	15.59	25.59	24.58	3.35	21.92
map00240	Pyrimidine metabolism	0.156285	TRINITY_DN30230_c0_g8	K13800	EC:2.7.4.- 2.7.4.14	-2.05392	down	PCMP-E13	PREDICTED: pentatricopeptide repeat-containing protein At1g33350-like [Fragaria vesca subsp. vesca]	0.84	1.29	1.04	5.37	4.54	4.49	1.06	4.8
map00240	Pyrimidine metabolism	0.156285	TRINITY_DN30266_c0_g5	K03021	EC:2.7.7.6	1.16689	up	ERF3	PREDICTED: ethylene-responsive transcription factor 3-like [Fragaria vesca subsp. vesca]	161.4	100.76	143.12	63.24	61.89	72.94	135.09	66.02
map00240	Pyrimidine metabolism	0.156285	TRINITY_DN30266_c0_g6	K03021	EC:2.7.7.6	-3.15616	down	ERF12	PREDICTED: ethylene-responsive transcription factor 12 [Fragaria vesca subsp. vesca]	28.97	11.7	5.76	123.61	165.99	112.78	15.48	134.13
map00240	Pyrimidine metabolism	0.156285	TRINITY_DN30362_c0_g4	K13800	EC:2.7.4.- 2.7.4.14	-1.18722	down	PCMP-E67	PREDICTED: pentatricopeptide repeat-containing protein At5g39350 isoform X1 [Pyrus x bretschneideri]	0.62	0.36	0.7	1.52	1.49	1.29	0.56	1.43
map00240	Pyrimidine metabolism	0.156285	TRINITY_DN30434_c0_g1	K03013	-	-1.25713	down	NRPB5A	PREDICTED: DNA-directed RNA polymerases II and IV subunit 5A-like [Fragaria vesca subsp. vesca]	19.59	12	21.37	40.62	49.01	48.53	17.65	46.05
map00240	Pyrimidine metabolism	0.156285	TRINITY_DN30609_c0_g2	K02327	EC:2.7.7.7	1.02237	up	REV3	PREDICTED: DNA polymerase zeta catalytic subunit isoform X3 [Fragaria vesca subsp. vesca]	6.27	4.09	5.86	3.01	2.99	2.78	5.41	2.93
map00240	Pyrimidine metabolism	0.156285	TRINITY_DN30679_c0_g4	K02335	EC:2.7.7.7	-1.67724	down	POLIA	PREDICTED: DNA polymerase I A, chloroplastic/mitochondrial [Fragaria vesca subsp. vesca]	6.78	5.83	7.51	22.95	28.54	19.32	6.71	23.6
map00240	Pyrimidine metabolism	0.156285	TRINITY_DN30774_c0_g1	K03026	-	1.42408	up	-	-	27.13	19.25	22.43	11.49	13.03	17.93	22.94	14.15
map00240	Pyrimidine metabolism	0.156285	TRINITY_DN30780_c0_g2	K02999	EC:2.7.7.6	2.21597	up	-	PREDICTED: DNA-directed RNA polymerase I subunit RPA1-like isoform X1 [Fragaria vesca subsp. vesca]	54.95	41.05	39.85	6.35	4.59	16.41	45.28	9.12
map00240	Pyrimidine metabolism	0.156285	TRINITY_DN31088_c0_g1	K02324	EC:2.7.7.7	-1.35995	down	POL2A	PREDICTED: DNA polymerase epsilon catalytic subunit A-like isoform X1 [Fragaria vesca subsp. vesca]	0.41	1.06	0.37	1.39	2.1	1.68	0.61	1.72
map00240	Pyrimidine metabolism	0.156285	TRINITY_DN31088_c0_g12	K02324	EC:2.7.7.7	-1.93416	down	POL2A	PREDICTED: DNA polymerase epsilon catalytic subunit A-like isoform X1 [Fragaria vesca subsp. vesca]	0.32	0.63	0.32	1.56	2.59	1.22	0.42	1.79
map00240	Pyrimidine metabolism	0.156285	TRINITY_DN31088_c0_g6	K02324	EC:2.7.7.7	-1.45192	down	POL2A	PREDICTED: DNA polymerase epsilon catalytic subunit A-like isoform X1 [Fragaria vesca subsp. vesca]	0.65	0.99	0.51	1.87	2.95	1.61	0.72	2.14
map00240	Pyrimidine metabolism	0.156285	TRINITY_DN15861_c0_g1	K13800	EC:2.7.4.- 2.7.4.14	-1.42535	down	PCMP-E22	PREDICTED: pentatricopeptide repeat-containing protein At2g02750 [Fragaria vesca subsp. vesca]	0.39	0.87	0.44	0.94	2.02	2.06	0.57	1.67
map00240	Pyrimidine metabolism	0.156285	TRINITY_DN17020_c0_g1	K03019	-	-3.46706	down	-	PREDICTED: DNA-directed RNA polymerase III subunit RPC10 [Fragaria vesca subsp. vesca]	0.25	0.33	1.1	5.12	5.58	10.02	0.56	6.91
map00240	Pyrimidine metabolism	0.156285	TRINITY_DN1773_c0_g1	K01510	EC:3.6.1.5	-2.87962	down	-	hypothetical protein PRUPE_ppa005867mg [Prunus persica]	2.32	0.65	1.44	11.6	6.87	14.88	1.47	11.12
map00240	Pyrimidine metabolism	0.156285	TRINITY_DN17869_c0_g1	K00857	EC:2.7.1.21	-2.44829	down	PCMP-H76	PREDICTED: pentatricopeptide repeat-containing protein At3g47530 [Fragaria vesca subsp. vesca]	0.41	0.61	0.72	2.04	4.41	3.91	0.58	3.45
map00240	Pyrimidine metabolism	0.156285	TRINITY_DN18338_c0_g1	K00857	EC:2.7.1.21	-1.91529	down	PCMP-H52	PREDICTED: putative pentatricopeptide repeat-containing protein At3g11460 [Prunus mume]	0.58	0.16	0.72	1.61	2.66	1.88	0.49	2.05
map00240	Pyrimidine metabolism	0.156285	TRINITY_DN20544_c0_g1	K13800	EC:2.7.4.- 2.7.4.14	-2.82127	down	PCMP-H26	PREDICTED: pentatricopeptide repeat-containing protein At2g02980 [Fragaria vesca subsp. vesca]	0.44	0.17	0.31	2.54	1.96	2.71	0.31	2.4
map00240	Pyrimidine metabolism	0.156285	TRINITY_DN21928_c0_g3	K13800	EC:2.7.4.- 2.7.4.14	-2.42518	down	PCMP-H34	PREDICTED: pentatricopeptide repeat-containing protein At3g26782, mitochondrial [Fragaria vesca subsp. vesca]	0	0.68	0.2	2.45	0.87	1.85	0.29	1.72
map00240	Pyrimidine metabolism	0.156285	TRINITY_DN22751_c1_g1	K00857	EC:2.7.1.21	-1.57221	down	PCMP-H17	PREDICTED: pentatricopeptide repeat-containing protein At5g44230 [Fragaria vesca subsp. vesca]	0.13	1.76	0.67	3.06	2.66	2.38	0.85	2.7
map00240	Pyrimidine metabolism	0.156285	TRINITY_DN23002_c0_g1	K03504	-	-1.05633	down	-	PREDICTED: uncharacterized protein LOC105350465 [Fragaria vesca subsp. vesca]	1.65	1.36	2.6	3.58	5.85	3.43	1.87	4.29
map00240	Pyrimidine metabolism	0.156285	TRINITY_DN23503_c0_g1	K01510	EC:3.6.1.5	-2.18088	down	APY6	PREDICTED: probable apyrase 6 [Prunus mume]	0.96	0.55	0.25	3.19	2.76	2.74	0.59	2.9
map00240	Pyrimidine metabolism	0.156285	TRINITY_DN23806_c0_g1	K00962	EC:2.7.7.8	-2.73222	down	PNP2	PREDICTED: polyribonucleotide nucleotidyltransferase 2, mitochondrial [Fragaria vesca subsp. vesca]	0.74	0.24	0.59	4.36	3.98	3.15	0.52	3.83
map00240	Pyrimidine metabolism	0.156285	TRINITY_DN23806_c0_g2	K00962	EC:2.7.7.8	-3.59091	down	PNP2	PREDICTED: polyribonucleotide nucleotidyltransferase 2, mitochondrial [Fragaria vesca subsp. vesca]	0.55	0.32	0.22	4.92	5.82	3.66	0.36	4.8
map00240	Pyrimidine metabolism	0.156285	TRINITY_DN24776_c0_g2	K03005	-	-1.43455	down	polr1e	PREDICTED: DNA-directed RNA polymerase I subunit rpa49-like [Fragaria vesca subsp. vesca]	4.25	5.1	3.69	13.38	14.12	10.96	4.35	12.82
map00240	Pyrimidine metabolism	0.156285	TRINITY_DN24806_c0_g1	K13800	EC:2.7.4.- 2.7.4.14	-1.7439	down	PCMP-E53	PREDICTED: LOW QUALITY PROTEIN: pentatricopeptide repeat-containing protein At4g25270, chloroplastic [Fragaria vesca subsp. vesca]	1.07	1.13	0.71	3.53	2.87	4.25	0.97	3.55
map00240	Pyrimidine metabolism	0.156285	TRINITY_DN25004_c0_g5	K13800	EC:2.7.4.- 2.7.4.14	-3.03187	down	PCMP-E95	PREDICTED: pentatricopeptide repeat-containing protein At5g27110-like [Fragaria vesca subsp. vesca]	0.39	0.19	0.17	2.08	3.25	1.54	0.25	2.29
map00240	Pyrimidine metabolism	0.156285	TRINITY_DN25004_c0_g8	K00857	EC:2.7.1.21	-2.78094	down	EMB2261	PREDICTED: pentatricopeptide repeat-containing protein At5g27110-like [Fragaria vesca subsp. vesca]	0.45	0.16	0.24	1.61	3.2	1.73	0.28	2.18
map00240	Pyrimidine metabolism	0.156285	TRINITY_DN25272_c0_g1	K13800	EC:2.7.4.- 2.7.4.14	-2.56035	down	PCMP-H73	PREDICTED: pentatricopeptide repeat-containing protein At1g15510, chloroplastic [Fragaria vesca subsp. vesca]	0.92	0.8	0.8	5.23	5.8	5.31	0.84	5.45
map00240	Pyrimidine metabolism	0.156285	TRINITY_DN25352_c0_g2	K03004	-	1.85772	up	NFYC2	PREDICTED: nuclear transcription factor Y subunit C-2 [Fragaria vesca subsp. vesca]	30.4	27.84	26.78	9.11	7.46	8.9	28.34	8.49
map00240	Pyrimidine metabolism	0.156285	TRINITY_DN26055_c0_g5	K00857	EC:2.7.1.21	-2.48525	down	TK	PREDICTED: thymidine kinase-like [Fragaria vesca subsp. vesca]	1.9	2.96	2.3	11.66	15.37	16.71	2.39	14.58
map00240	Pyrimidine metabolism	0.156285	TRINITY_DN26060_c1_g1	K16904	EC:3.6.1.12	1.11872	up	-	PREDICTED: dCTP pyrophosphatase 1-like [Malus domestica]	90.4	59.92	63.3	43.77	36.58	41.06	71.21	40.47
map00240	Pyrimidine metabolism	0.156285	TRINITY_DN26095_c0_g2	K03012	-	1.07233	up	NRPB4	PREDICTED: DNA-directed RNA polymerase II subunit 4 [Pyrus x bretschneideri]	125.29	80.07	115.78	60.52	41.79	56.61	107.05	52.97
map00240	Pyrimidine metabolism	0.156285	TRINITY_DN26560_c0_g1	K00857	EC:2.7.1.21	-1.52459	down	DYW10	PREDICTED: pentatricopeptide repeat-containing protein At4g16835, mitochondrial [Fragaria vesca subsp. vesca]	0.5	0.49	0.94	1.44	2.96	1.76	0.64	2.05
map00240	Pyrimidine metabolism	0.156285	TRINITY_DN31128_c0_g1	K13800	EC:2.7.4.- 2.7.4.14	-1.02606	down	Os02g0778400	PREDICTED: UMP-CMP kinase 3-like isoform X2 [Prunus mume]	35.57	51.19	38.15	89.42	97.43	86.11	41.64	90.99
map00240	Pyrimidine metabolism	0.156285	TRINITY_DN31148_c3_g7	K00254	EC:1.3.5.2	-1.38259	down	PYRD	PREDICTED: dihydroorotate dehydrogenase (quinone), mitochondrial [Fragaria vesca subsp. vesca]	1.84	1.8	3.02	6.36	6.77	5.89	2.22	6.34
map00240	Pyrimidine metabolism	0.156285	TRINITY_DN31225_c1_g2	K02684	EC:2.7.7.-	-1.41921	down	PRIM1	PREDICTED: DNA primase small subunit [Fragaria vesca subsp. vesca]	5.52	6.79	3.23	10.24	13.25	13.59	5.18	12.36
map00240	Pyrimidine metabolism	0.156285	TRINITY_DN31275_c0_g1	K01081	EC:3.1.3.5	-1.07126	down	nt5c2	PREDICTED: 5'-nucleotidase domain-containing protein 4 isoform X1 [Fragaria vesca subsp. vesca]	18.48	23.54	38.54	41.8	62.45	54.41	26.85	52.89
map00240	Pyrimidine metabolism	0.156285	TRINITY_DN31338_c0_g3	K13800	EC:2.7.4.- 2.7.4.14	-1.71919	down	PCMP-H74	PREDICTED: pentatricopeptide repeat-containing protein At1g25360 [Fragaria vesca subsp. vesca]	1.94	3.24	0.28	6.39	8.56	3.29	1.82	6.08
map00240	Pyrimidine metabolism	0.156285	TRINITY_DN31440_c0_g2	K01937	EC:6.3.4.2	1.76315	up	ctps	PREDICTED: CTP synthase [Fragaria vesca subsp. vesca]	30.61	19.97	18.14	6.76	7.69	7.59	22.91	7.35
map00240	Pyrimidine metabolism	0.156285	TRINITY_DN31447_c1_g4	K03022	-	-1.61296	down	RPC25	PREDICTED: DNA-directed RNA polymerase III subunit RPC8 [Fragaria vesca subsp. vesca]	0.45	0.6	0.73	2.56	1.6	1.79	0.59	1.98
map00240	Pyrimidine metabolism	0.156285	TRINITY_DN31609_c0_g3	K13800	EC:2.7.4.- 2.7.4.14	-2.14157	down	PCMP-A2	PREDICTED: pentatricopeptide repeat-containing protein At4g18520 [Fragaria vesca subsp. vesca]	0.98	1.44	1.53	5.84	7.24	6.09	1.32	6.39
map00240	Pyrimidine metabolism	0.156285	TRINITY_DN31646_c1_g1	K09903	EC:2.7.4.22	1.51072	up	ASIL2	PREDICTED: trihelix transcription factor ASIL2 [Fragaria vesca subsp. vesca]	37.95	32.25	50.73	15.6	17.32	13.3	40.31	15.41
map00240	Pyrimidine metabolism	0.156285	TRINITY_DN31655_c0_g1	K01081	EC:3.1.3.5	-1.92057	down	DDB_G0275467	PREDICTED: 5'-nucleotidase domain-containing protein DDB_G0275467 isoform X2 [Fragaria vesca subsp. vesca]	3.03	3.16	3.19	16.23	10.71	11.4	3.13	12.78
map00240	Pyrimidine metabolism	0.156285	TRINITY_DN31807_c1_g2	K03043	EC:2.7.7.6	-2.36013	down	rpoB	DNA-directed RNA polymerase beta chain (chloroplast) [Rosa odorata var. gigantea]	1.53	0.82	1.47	3.49	7.49	10.04	1.27	7.01
map00240	Pyrimidine metabolism	0.156285	TRINITY_DN32238_c1_g2	K02999	EC:2.7.7.6	-1.23013	down	NRPA1	PREDICTED: DNA-directed RNA polymerase I subunit rpa1 [Fragaria vesca subsp. vesca]	2.86	2.8	2.57	6.32	8.91	6.08	2.74	7.1
map00240	Pyrimidine metabolism	0.156285	TRINITY_DN32303_c1_g4	K02321	-	-2.53577	down	POLA2	PREDICTED: DNA polymerase alpha subunit B [Fragaria vesca subsp. vesca]	0.1	0.3	0.43	2.1	1.34	1.96	0.28	1.8
map00240	Pyrimidine metabolism	0.156285	TRINITY_DN32340_c2_g12	K03046	EC:2.7.7.6	-1.95729	down	rpoC2	DNA-directed RNA polymerase beta'' chain (chloroplast) [Rosa odorata var. gigantea]	3.61	2.28	4.46	6.99	16.83	20.88	3.45	14.9
map00240	Pyrimidine metabolism	0.156285	TRINITY_DN32495_c2_g5	K03006	EC:2.7.7.6	2.02472	up	At3g13560	PREDICTED: vegetative cell wall protein gp1-like [Fragaria vesca subsp. vesca]	3.21	2.66	6.04	1.39	0.46	1.3	3.97	1.05
map00240	Pyrimidine metabolism	0.156285	TRINITY_DN32542_c1_g2	K03021	EC:2.7.7.6	2.08495	up	ERF034	PREDICTED: ethylene-responsive transcription factor ERF034-like [Fragaria vesca subsp. vesca]	8.53	12.26	9.28	4.19	1.74	3.96	10.02	3.3
map00240	Pyrimidine metabolism	0.156285	TRINITY_DN32594_c1_g3	K03007	-	-1.45819	down	-	PREDICTED: DNA-directed RNA polymerases I, II, and III subunit RPABC5 [Fragaria vesca subsp. vesca]	8.05	9.95	8.87	22.89	27.65	25.46	8.96	25.33
map00240	Pyrimidine metabolism	0.156285	TRINITY_DN33040_c1_g1	K00876	EC:2.7.1.48	1.31387	up	UKL2	PREDICTED: uridine kinase-like protein 1, chloroplastic [Fragaria vesca subsp. vesca]	46.73	41.36	54.06	22.06	27.01	26.34	47.38	25.14
map00240	Pyrimidine metabolism	0.156285	TRINITY_DN4717_c0_g1	K03010	EC:2.7.7.6	2.0411	up	-	PREDICTED: uncharacterized protein LOC103334987 [Prunus mume]	6.09	5.33	5.87	1.17	1.03	2.06	5.76	1.42
map00603	Glycosphingolipid biosynthesis - globo series	0.156898	TRINITY_DN27903_c0_g4	K03368	EC:2.4.99.4	-1.20859	down	SIA1	PREDICTED: uncharacterized protein LOC101302678 [Fragaria vesca subsp. vesca]	7.58	6.29	5.83	17.61	15.8	16.63	6.57	16.68
map00603	Glycosphingolipid biosynthesis - globo series	0.156898	TRINITY_DN28291_c0_g1	K01988	EC:2.4.1.228	-1.20217	down	A4galt	PREDICTED: lactosylceramide 4-alpha-galactosyltransferase-like [Fragaria vesca subsp. vesca]	3.55	5.92	1.74	14.03	5.73	8.12	3.74	9.29
map00603	Glycosphingolipid biosynthesis - globo series	0.156898	TRINITY_DN20044_c0_g1	K12373	EC:3.2.1.52	1.13373	up	HEXO2	PREDICTED: beta-hexosaminidase 2 [Fragaria vesca subsp. vesca]	6.62	9.17	13.52	5.24	5.7	3.66	9.77	4.87
map00603	Glycosphingolipid biosynthesis - globo series	0.156898	TRINITY_DN22425_c0_g2	K07407	EC:3.2.1.22	-1.6007	down	-	PREDICTED: uncharacterized protein LOC101292117 [Fragaria vesca subsp. vesca]	3.41	3.24	2.04	11.1	7.92	9.74	2.9	9.59
map00603	Glycosphingolipid biosynthesis - globo series	0.156898	TRINITY_DN24211_c0_g1	K01988	EC:2.4.1.228	-1.99217	down	At4g19900	PREDICTED: lactosylceramide 4-alpha-galactosyltransferase-like [Fragaria vesca subsp. vesca]	0.44	0.27	0.77	0.56	3.47	2.67	0.49	2.23
map00603	Glycosphingolipid biosynthesis - globo series	0.156898	TRINITY_DN32355_c0_g2	K07407	EC:3.2.1.22	1.07762	up	AGAL3	PREDICTED: alpha-galactosidase 3 [Fragaria vesca subsp. vesca]	97.2	63.45	86.91	41.88	38.22	48.05	82.52	42.72
map00603	Glycosphingolipid biosynthesis - globo series	0.156898	TRINITY_DN32945_c0_g2	K07407	EC:3.2.1.22	1.02547	up	AGAL3	PREDICTED: alpha-galactosidase 3 [Fragaria vesca subsp. vesca]	90.65	68.08	92.73	45.53	42.53	44.59	83.82	44.22
map00750	Vitamin B6 metabolism	0.167935	TRINITY_DN27793_c0_g2	K05275	EC:1.1.1.65	-1.72355	down	PLR1	aldo-keto reductase [Rosa rugosa]	11.49	12.02	10.77	44.05	33.41	34.92	11.43	37.46
map00750	Vitamin B6 metabolism	0.167935	TRINITY_DN28174_c1_g6	K05275	EC:1.1.1.65	-1.01873	down	HAT14	PREDICTED: homeobox-leucine zipper protein HOX11 [Fragaria vesca subsp. vesca]	1.23	1.59	1.47	2.77	3.7	3.02	1.43	3.16
map00750	Vitamin B6 metabolism	0.167935	TRINITY_DN29075_c0_g2	K13248	EC:3.1.3.74	-2.69518	down	At1g17710	PREDICTED: inorganic pyrophosphatase 2-like [Fragaria vesca subsp. vesca]	0.56	0.45	0.48	4.54	2.06	3.9	0.5	3.5
map00750	Vitamin B6 metabolism	0.167935	TRINITY_DN29089_c0_g2	K05275	EC:1.1.1.65	1.49178	up	HAT4	PREDICTED: homeobox-leucine zipper protein HAT4-like [Fragaria vesca subsp. vesca]	27.9	43.04	81.51	15.74	13.82	24.48	50.82	18.01
map00750	Vitamin B6 metabolism	0.167935	TRINITY_DN29932_c0_g2	K00275	EC:1.4.3.5	-2.43045	down	PPOX1	PREDICTED: pyridoxine/pyridoxamine 5'-phosphate oxidase 1, chloroplastic [Fragaria vesca subsp. vesca]	6.11	7.4	6.35	38.59	41.26	38.01	6.62	39.29
map00750	Vitamin B6 metabolism	0.167935	TRINITY_DN30953_c0_g4	K05275	EC:1.1.1.65	2.10557	up	ATHB-16	PREDICTED: homeobox-leucine zipper protein HAT5-like [Fragaria vesca subsp. vesca]	1130.93	896.21	754.97	198.49	258.27	254.37	927.37	237.04
map00750	Vitamin B6 metabolism	0.167935	TRINITY_DN21795_c0_g1	K05275	EC:1.1.1.65	-1.4733	down	HOX22	homeobox leucine zipper [Rosa rugosa]	19.8	6.5	6.75	31.83	36.82	30.78	11.02	33.14
map00750	Vitamin B6 metabolism	0.167935	TRINITY_DN22819_c0_g1	K05275	EC:1.1.1.65	2.0875	up	ATHB-13	PREDICTED: homeobox-leucine zipper protein HAT5 [Fragaria vesca subsp. vesca]	17.83	45.01	29.61	6.75	5.58	11.33	30.82	7.89
map00750	Vitamin B6 metabolism	0.167935	TRINITY_DN24706_c0_g1	K05275	EC:1.1.1.65	2.808	up	ATHB-12	PREDICTED: homeobox-leucine zipper protein ATHB-12-like [Fragaria vesca subsp. vesca]	427.54	203.18	120.69	36.38	37.25	45.62	250.47	39.75
map00750	Vitamin B6 metabolism	0.167935	TRINITY_DN31321_c3_g3	K05275	EC:1.1.1.65	-1.72591	down	PR	PREDICTED: perakine reductase-like [Fragaria vesca subsp. vesca]	3.6	2.03	2.7	3.49	10.44	6.16	2.78	6.7
map00750	Vitamin B6 metabolism	0.167935	TRINITY_DN31561_c0_g1	K13248	EC:3.1.3.74	-1.58839	down	PS2	PREDICTED: inorganic pyrophosphatase 1-like [Fragaria vesca subsp. vesca]	21.68	42.84	26.17	148.3	59.35	73.8	30.23	93.82
map00750	Vitamin B6 metabolism	0.167935	TRINITY_DN32029_c0_g8	K05275	EC:1.1.1.65	3.28688	up	ATHB-40	PREDICTED: homeobox-leucine zipper protein ATHB-40 isoform X1 [Fragaria vesca subsp. vesca]	9.86	6.22	3.64	1.12	0.47	0.53	6.57	0.71
map00750	Vitamin B6 metabolism	0.167935	TRINITY_DN32379_c2_g1	K05275	EC:1.1.1.65	-2.39023	down	At1g06690	PREDICTED: uncharacterized oxidoreductase At1g06690, chloroplastic [Fragaria vesca subsp. vesca]	9.33	10.89	15.01	59.45	83.95	54.44	11.74	65.95
map00514	Other types of O-glycan biosynthesis	0.180608	TRINITY_DN27398_c1_g3	K13667	EC:2.4.1.-	-1.45644	down	CPIJ013394	PREDICTED: O-glucosyltransferase rumi homolog isoform X3 [Fragaria vesca subsp. vesca]	2.85	3.65	1.78	8.6	8.88	7.39	2.76	8.29
map00514	Other types of O-glycan biosynthesis	0.180608	TRINITY_DN28054_c0_g3	K18134	EC:2.4.1.255	-2.94569	down	-	PREDICTED: uncharacterized protein LOC101306071 [Fragaria vesca subsp. vesca]	3.68	3.49	3.92	18.29	47.94	27.97	3.7	31.4
map00514	Other types of O-glycan biosynthesis	0.180608	TRINITY_DN28054_c0_g5	K18134	EC:2.4.1.255	-3.99024	down	-	PREDICTED: uncharacterized protein LOC101309854 isoform X2 [Fragaria vesca subsp. vesca]	0.61	0.26	0.88	3	17.69	10.29	0.58	10.33
map00514	Other types of O-glycan biosynthesis	0.180608	TRINITY_DN28054_c0_g7	K18134	EC:2.4.1.255	-3.51278	down	EOGT	PREDICTED: uncharacterized protein LOC101309854 isoform X1 [Fragaria vesca subsp. vesca]	0.15	0.62	0.77	2.05	10.59	6.78	0.51	6.47
map00514	Other types of O-glycan biosynthesis	0.180608	TRINITY_DN30997_c0_g4	K03691	EC:2.4.1.221	-2.07844	down	-	PREDICTED: uncharacterized protein LOC101299396 [Fragaria vesca subsp. vesca]	1.45	1	1.07	3.22	6.2	7.06	1.17	5.49
map00514	Other types of O-glycan biosynthesis	0.180608	TRINITY_DN31009_c0_g5	K00735	EC:2.4.1.135	-2.45998	down	IRX9H	PREDICTED: probable beta-1,4-xylosyltransferase IRX9H [Fragaria vesca subsp. vesca]	0.41	1.28	0.26	4.55	4.23	2.9	0.65	3.89
map00514	Other types of O-glycan biosynthesis	0.180608	TRINITY_DN20343_c0_g1	K13667	EC:2.4.1.-	1.46776	up	-	PREDICTED: protein O-glucosyltransferase 1 [Fragaria vesca subsp. vesca]	2.57	3.44	3.94	1.28	1.03	1.59	3.32	1.3
map00030	Pentose phosphate pathway	0.185739	TRINITY_DN27282_c0_g1	K01623	EC:4.1.2.13	-1.31876	down	-	PREDICTED: fructose-bisphosphate aldolase, cytoplasmic isozyme 1 [Fragaria vesca subsp. vesca]	256.69	368.69	388.44	918.65	930.62	864.22	337.94	904.5
map00030	Pentose phosphate pathway	0.185739	TRINITY_DN27304_c1_g1	K00616	EC:2.2.1.2	1.01322	up	tal	PREDICTED: probable transaldolase [Fragaria vesca subsp. vesca]	46.78	41.99	53.02	21.1	30.39	26.35	47.26	25.95
map00030	Pentose phosphate pathway	0.185739	TRINITY_DN28022_c1_g4	K01623	EC:4.1.2.13	1.15777	up	At1g68170	PREDICTED: WAT1-related protein At1g68170-like [Fragaria vesca subsp. vesca]	4.92	5	6.67	1.57	3.53	2.92	5.53	2.67
map00030	Pentose phosphate pathway	0.185739	TRINITY_DN28023_c0_g2	K01807	EC:5.3.1.6	-1.5623	down	RPI3	PREDICTED: probable ribose-5-phosphate isomerase 3, chloroplastic [Fragaria vesca subsp. vesca]	74.57	105.48	139.86	358.77	318.44	326	106.64	334.4
map00030	Pentose phosphate pathway	0.185739	TRINITY_DN28340_c0_g4	K01807	EC:5.3.1.6	1.15257	up	RPI1	PREDICTED: probable ribose-5-phosphate isomerase 2 [Prunus mume]	2.08	3.75	8.64	1.66	3.22	2.24	4.82	2.37
map00030	Pentose phosphate pathway	0.185739	TRINITY_DN28440_c0_g4	K00033	EC:1.1.1.44 1.1.1.343	-1.44329	down	At5g41670	PREDICTED: 6-phosphogluconate dehydrogenase, decarboxylating 2, chloroplastic [Fragaria vesca subsp. vesca]	12.22	9.6	9.61	27.53	27.35	39.13	10.48	31.34
map00030	Pentose phosphate pathway	0.185739	TRINITY_DN28631_c0_g1	K01783	EC:5.1.3.1	1.04086	up	Os09g0505700	PREDICTED: ribulose-phosphate 3-epimerase, cytoplasmic isoform [Fragaria vesca subsp. vesca]	145.36	149.45	150.88	77.86	64.7	82.29	148.56	74.95
map00030	Pentose phosphate pathway	0.185739	TRINITY_DN28942_c0_g1	K01623	EC:4.1.2.13	-1.40089	down	At5g07050	PREDICTED: WAT1-related protein At4g08300-like [Fragaria vesca subsp. vesca]	7.97	5.2	5.66	11.31	23	24.15	6.28	19.49
map00030	Pentose phosphate pathway	0.185739	TRINITY_DN28942_c0_g2	K01623	EC:4.1.2.13	-1.20215	down	At4g08300	PREDICTED: WAT1-related protein At1g44800-like isoform X2 [Fragaria vesca subsp. vesca]	4.69	5.12	3.68	7.97	14.91	11.09	4.5	11.32
map00030	Pentose phosphate pathway	0.185739	TRINITY_DN29454_c1_g5	K01835	EC:5.4.2.2	-1.23553	down	PGMP	PREDICTED: phosphoglucomutase, chloroplastic [Fragaria vesca subsp. vesca]	45.42	77.03	48.66	120.33	166.53	139.16	57.04	142.01
map00030	Pentose phosphate pathway	0.185739	TRINITY_DN29750_c0_g2	K01623	EC:4.1.2.13	-1.94426	down	At3g28050	PREDICTED: WAT1-related protein At3g28050-like [Fragaria vesca subsp. vesca]	13.68	10.74	9.56	47.63	40.23	48.43	11.33	45.43
map00030	Pentose phosphate pathway	0.185739	TRINITY_DN29750_c0_g5	K01623	EC:4.1.2.13	-1.31194	down	At4g15540	PREDICTED: WAT1-related protein At5g40240-like isoform X2 [Fragaria vesca subsp. vesca]	2.5	1.9	1.09	4.24	4.3	6.19	1.83	4.91
map00030	Pentose phosphate pathway	0.185739	TRINITY_DN30805_c1_g6	K01807	EC:5.3.1.6	-1.43462	down	YSL7	PREDICTED: probable metal-nicotianamine transporter YSL7 [Fragaria vesca subsp. vesca]	0.21	0.37	0.6	1.09	1.36	1.07	0.39	1.17
map00030	Pentose phosphate pathway	0.185739	TRINITY_DN31034_c0_g1	K00036	EC:1.1.1.49 1.1.1.363	1.01568	up	ACG12	PREDICTED: glucose-6-phosphate 1-dehydrogenase, cytoplasmic isoform 2 [Fragaria vesca subsp. vesca]	77.11	67.42	53.95	36.88	40.39	35.44	66.16	37.57
map00030	Pentose phosphate pathway	0.185739	TRINITY_DN15752_c0_g1	K00852	EC:2.7.1.15	-2.26735	down	-	PREDICTED: ribokinase isoform X1 [Fragaria vesca subsp. vesca]	4.4	12.1	10.68	45.54	37.95	46.64	9.06	43.38
map00030	Pentose phosphate pathway	0.185739	TRINITY_DN18663_c0_g1	K00036	EC:1.1.1.49 1.1.1.363	-5.67732	down	G6PD	PREDICTED: glucose-6-phosphate 1-dehydrogenase, chloroplastic-like [Fragaria vesca subsp. vesca]	0.09	0.18	0.06	6.12	8.07	5.14	0.11	6.44
map00030	Pentose phosphate pathway	0.185739	TRINITY_DN23493_c0_g1	K01623	EC:4.1.2.13	-1.63121	down	At5g07050	PREDICTED: WAT1-related protein At5g07050-like [Fragaria vesca subsp. vesca]	19.81	31.39	19.21	66.49	106.69	74.14	23.47	82.44
map00030	Pentose phosphate pathway	0.185739	TRINITY_DN23818_c0_g1	K01623	EC:4.1.2.13	-1.0906	down	WAT1	PREDICTED: protein WALLS ARE THIN 1 [Fragaria vesca subsp. vesca]	22.77	15.16	17.15	52.89	27.32	39.7	18.36	39.97
map00030	Pentose phosphate pathway	0.185739	TRINITY_DN23976_c0_g1	K00850	EC:2.7.1.11	1.5994	up	PFK2	PREDICTED: ATP-dependent 6-phosphofructokinase 2 [Fragaria vesca subsp. vesca]	69.85	73.96	42.89	18.91	24.38	23.93	62.23	22.41
map00030	Pentose phosphate pathway	0.185739	TRINITY_DN24240_c0_g1	K03841	EC:3.1.3.11	-2.33444	down	-	chloroplast fructose-1,6-bisphosphatase II [Fragaria x ananassa]	11.79	11.14	11.33	68.34	60.2	60.45	11.42	63
map00030	Pentose phosphate pathway	0.185739	TRINITY_DN24317_c0_g1	K01810	EC:5.3.1.9	-2.73377	down	OSB3	PREDICTED: protein OSB3, chloroplastic/mitochondrial-like isoform X1 [Fragaria vesca subsp. vesca]	0.85	0.83	1.47	7.04	7.14	6.77	1.05	6.98
map00030	Pentose phosphate pathway	0.185739	TRINITY_DN24528_c0_g1	K00850	EC:2.7.1.11	-1.32274	down	PFK5	PREDICTED: ATP-dependent 6-phosphofructokinase 5, chloroplastic [Fragaria vesca subsp. vesca]	3.82	3.98	3.11	12.08	8.89	8.29	3.64	9.75
map00030	Pentose phosphate pathway	0.185739	TRINITY_DN24528_c0_g2	K00850	EC:2.7.1.11	-1.25608	down	PFK5	PREDICTED: ATP-dependent 6-phosphofructokinase 5, chloroplastic [Fragaria vesca subsp. vesca]	3.52	3.36	2.37	8.97	9.94	5.68	3.08	8.2
map00030	Pentose phosphate pathway	0.185739	TRINITY_DN24941_c0_g1	K01807	EC:5.3.1.6	-1.38195	down	YSL3	PREDICTED: metal-nicotianamine transporter YSL3 isoform X2 [Fragaria vesca subsp. vesca]	6.24	21.93	8.34	30.3	41.97	38.61	12.17	36.96
map00030	Pentose phosphate pathway	0.185739	TRINITY_DN25031_c0_g1	K00036	EC:1.1.1.49 1.1.1.363	-1.27008	down	-	PREDICTED: glucose-6-phosphate 1-dehydrogenase, chloroplastic [Fragaria vesca subsp. vesca]	10.83	10.04	7.64	26.35	23.77	24.68	9.5	24.93
map00030	Pentose phosphate pathway	0.185739	TRINITY_DN25251_c0_g1	K00852	EC:2.7.1.15	-1.68221	down	rbsK	PREDICTED: ribokinase isoform X1 [Fragaria vesca subsp. vesca]	3.49	7.24	4.39	20.25	17.41	14.19	5.04	17.28
map00030	Pentose phosphate pathway	0.185739	TRINITY_DN25314_c0_g3	K00036	EC:1.1.1.49 1.1.1.363	-3.1682	down	At5g13110	glucose-6-phosphate dehydrogenase [Fragaria x ananassa]	1.27	1.46	1.66	13.55	13.7	16.16	1.46	14.47
map00030	Pentose phosphate pathway	0.185739	TRINITY_DN25715_c0_g1	K01623	EC:4.1.2.13	-1.54395	down	At1g21890	PREDICTED: WAT1-related protein At1g21890-like [Fragaria vesca subsp. vesca]	1.29	0.84	0.54	5.54	1.27	1.6	0.89	2.8
map00030	Pentose phosphate pathway	0.185739	TRINITY_DN26422_c0_g1	K01623	EC:4.1.2.13	-1.0212	down	FBA1	cytosolic aldolase [Fragaria x ananassa]	64.42	43.91	36.09	108.13	119.44	95.24	48.14	107.6
map00030	Pentose phosphate pathway	0.185739	TRINITY_DN26614_c1_g1	K00033	EC:1.1.1.44 1.1.1.343	1.58081	up	-	PREDICTED: uncharacterized protein LOC105350902 [Fragaria vesca subsp. vesca]	4.34	11.57	6.57	0.44	1.01	4.82	7.49	2.09
map00030	Pentose phosphate pathway	0.185739	TRINITY_DN31197_c0_g1	K01807	EC:5.3.1.6	-1.24987	down	RPI4	PREDICTED: probable ribose-5-phosphate isomerase 4, chloroplastic [Fragaria vesca subsp. vesca]	16.77	19.66	17.03	46.74	47.45	43.73	17.82	45.97
map00030	Pentose phosphate pathway	0.185739	TRINITY_DN31966_c0_g1	K00033	EC:1.1.1.44 1.1.1.343	2.22326	up	-	PREDICTED: uncharacterized protein LOC101291512 [Fragaria vesca subsp. vesca]	4.62	36.21	18.11	4.68	1.65	3.7	19.65	3.34
map00030	Pentose phosphate pathway	0.185739	TRINITY_DN32304_c1_g4	K00852	EC:2.7.1.15	-1.41372	down	CLASP	PREDICTED: ribokinase [Fragaria vesca subsp. vesca]	45.21	33.63	39.7	96.52	83.27	74.93	39.51	84.91
map00030	Pentose phosphate pathway	0.185739	TRINITY_DN32384_c0_g1	K01807	EC:5.3.1.6	-1.15944	down	PILS3	PREDICTED: uncharacterized transporter YBR287W-like [Fragaria vesca subsp. vesca]	4.99	5.43	5.93	12.03	17.21	12.72	5.45	13.99
map00030	Pentose phosphate pathway	0.185739	TRINITY_DN32535_c0_g2	K00033	EC:1.1.1.44 1.1.1.343	2.0581	up	pgdP	PREDICTED: uncharacterized protein LOC101302228 [Fragaria vesca subsp. vesca]	194.61	192.94	244.56	55.89	56.75	57.64	210.7	56.76
map00030	Pentose phosphate pathway	0.185739	TRINITY_DN33036_c0_g2	K01623	EC:4.1.2.13	1.29467	up	-	PREDICTED: uncharacterized protein LOC101305369 [Fragaria vesca subsp. vesca]	13.64	12.84	16.28	4.65	7.6	6.57	14.25	6.27
map00520	Amino sugar and nucleotide sugar metabolism	0.196028	TRINITY_DN27065_c0_g5	K01183	EC:3.2.1.14	-1.08548	down	At1g67520	PREDICTED: G-type lectin S-receptor-like serine/threonine-protein kinase CES101 [Prunus mume]	2.35	3.07	4.12	4.66	21.76	11.62	3.18	12.68
map00520	Amino sugar and nucleotide sugar metabolism	0.196028	TRINITY_DN27162_c0_g5	K06118	EC:3.13.1.1	-1.05168	down	SQD1	PREDICTED: UDP-sulfoquinovose synthase, chloroplastic [Fragaria vesca subsp. vesca]	39.21	38.78	69.86	141.17	97.03	87.65	49.28	108.62
map00520	Amino sugar and nucleotide sugar metabolism	0.196028	TRINITY_DN27238_c0_g1	K18677	EC:2.7.1.44	-1.8672	down	GALAK	PREDICTED: galacturonokinase [Fragaria vesca subsp. vesca]	2.15	5.34	1.98	13.74	11.32	11.13	3.16	12.06
map00520	Amino sugar and nucleotide sugar metabolism	0.196028	TRINITY_DN27272_c0_g8	K13379	EC:2.4.1.- 5.4.99.30	-1.26372	down	UPTG	PREDICTED: alpha-1,4-glucan-protein synthase [UDP-forming] [Fragaria vesca subsp. vesca]	54.53	72.96	62.27	172.22	174.16	150.05	63.25	165.48
map00520	Amino sugar and nucleotide sugar metabolism	0.196028	TRINITY_DN27387_c1_g3	K00770	EC:2.4.2.24	-1.27761	down	CSLD2	PREDICTED: cellulose synthase-like protein D3 [Fragaria vesca subsp. vesca]	3.7	5.45	13.77	15.23	27.19	19.93	7.64	20.78
map00520	Amino sugar and nucleotide sugar metabolism	0.196028	TRINITY_DN27395_c1_g1	K01183	EC:3.2.1.14	-1.00228	down	SD11	PREDICTED: G-type lectin S-receptor-like serine/threonine-protein kinase At4g27290 [Fragaria vesca subsp. vesca]	2.9	1.34	1.97	4.58	5.7	3.85	2.07	4.71
map00520	Amino sugar and nucleotide sugar metabolism	0.196028	TRINITY_DN27555_c0_g2	K00966	EC:2.7.7.13	-1.21993	down	gmppA	PREDICTED: mannose-1-phosphate guanyltransferase alpha [Fragaria vesca subsp. vesca]	6.86	5.33	5.59	16.8	13.63	14.92	5.93	15.12
map00520	Amino sugar and nucleotide sugar metabolism	0.196028	TRINITY_DN27725_c1_g1	K01183	EC:3.2.1.14	-1.49729	down	At1g11410	PREDICTED: G-type lectin S-receptor-like serine/threonine-protein kinase At1g11410 [Fragaria vesca subsp. vesca]	2.66	3.14	3.24	7.34	10.01	10.83	3.01	9.39
map00520	Amino sugar and nucleotide sugar metabolism	0.196028	TRINITY_DN27848_c0_g2	K01784	EC:5.1.3.2	1.2811	up	-	PREDICTED: UDP-glucose 4-epimerase GEPI48-like [Fragaria vesca subsp. vesca]	126.35	147.94	158.59	53.77	79.33	64.98	144.29	66.03
map00520	Amino sugar and nucleotide sugar metabolism	0.196028	TRINITY_DN27882_c0_g3	K00972	EC:2.7.7.23 2.7.7.83	-1.37013	down	rimM	PREDICTED: uncharacterized protein LOC101308845 [Fragaria vesca subsp. vesca]	15.9	17.41	16.04	36.91	51.12	42.5	16.45	43.51
map00520	Amino sugar and nucleotide sugar metabolism	0.196028	TRINITY_DN27938_c0_g1	K00847	EC:2.7.1.4	-2.60577	down	FLN1	PREDICTED: LOW QUALITY PROTEIN: fructokinase-like 1, chloroplastic [Fragaria vesca subsp. vesca]	7.75	7.26	8.78	51.3	55.99	51.37	7.93	52.89
map00520	Amino sugar and nucleotide sugar metabolism	0.196028	TRINITY_DN28061_c0_g2	K01183	EC:3.2.1.14	1.68604	up	CAD1	PREDICTED: MACPF domain-containing protein CAD1-like isoform X1 [Fragaria vesca subsp. vesca]	44.33	52.75	41.39	12.08	17	14.22	46.16	14.43
map00520	Amino sugar and nucleotide sugar metabolism	0.196028	TRINITY_DN28163_c0_g1	K00770	EC:2.4.2.24	1.55328	up	CSLE6	PREDICTED: cellulose synthase-like protein E6 [Fragaria vesca subsp. vesca]	62.41	36.84	66.62	16.29	27.22	20.28	55.29	21.26
map00520	Amino sugar and nucleotide sugar metabolism	0.196028	TRINITY_DN28494_c0_g4	K01183	EC:3.2.1.14	2.47297	up	CRK8	PREDICTED: cysteine-rich receptor-like protein kinase 29 [Prunus mume]	70.27	81.71	114.62	31.13	68.63	57.64	88.87	52.47
map00520	Amino sugar and nucleotide sugar metabolism	0.196028	TRINITY_DN28595_c0_g4	K01183	EC:3.2.1.14	-1.49357	down	LRK10	PREDICTED: probable receptor-like protein kinase At1g67000 [Fragaria vesca subsp. vesca]	0.23	1.41	3.22	3.44	6.81	4.71	1.62	4.99
map00520	Amino sugar and nucleotide sugar metabolism	0.196028	TRINITY_DN28635_c0_g10	K00770	EC:2.4.2.24	2.38673	up	CSLE6	PREDICTED: cellulose synthase-like protein E1 [Fragaria vesca subsp. vesca]	60.3	55.35	79.03	8.96	19.34	10.47	64.89	12.92
map00520	Amino sugar and nucleotide sugar metabolism	0.196028	TRINITY_DN28878_c0_g4	K15920	EC:3.2.1.37	6.16941	up	BXL1	beta xylosidase [Fragaria x ananassa]	54.5	5.84	33.43	0.6	0.52	0.32	31.26	0.48
map00520	Amino sugar and nucleotide sugar metabolism	0.196028	TRINITY_DN28928_c0_g1	K01183	EC:3.2.1.14	-1.4221	down	LRK10L-2.2	PREDICTED: probable receptor-like protein kinase At1g67000 [Fragaria vesca subsp. vesca]	1.71	5.69	6.66	19.83	16.6	22.9	4.69	19.78
map00520	Amino sugar and nucleotide sugar metabolism	0.196028	TRINITY_DN28951_c0_g4	K08679	EC:5.1.3.6	1.01035	up	GAE6	PREDICTED: UDP-glucuronate 4-epimerase 6 [Fragaria vesca subsp. vesca]	147	209.13	125.31	119.51	57.6	82.8	160.48	86.64
map00520	Amino sugar and nucleotide sugar metabolism	0.196028	TRINITY_DN29012_c1_g7	K08678	EC:4.1.1.35	-3.02072	down	PCMP-H69	PREDICTED: pentatricopeptide repeat-containing protein At2g33680 [Fragaria vesca subsp. vesca]	0.5	0	0.59	2.13	3.64	4.2	0.36	3.32
map00520	Amino sugar and nucleotide sugar metabolism	0.196028	TRINITY_DN29365_c0_g3	K12447	EC:2.7.7.64	3.09029	up	-	PREDICTED: uncharacterized protein LOC103957781 [Pyrus x bretschneideri]	1.44	2.82	7.47	0.28	0.5	0.73	3.91	0.5
map00520	Amino sugar and nucleotide sugar metabolism	0.196028	TRINITY_DN29373_c1_g1	K01183	EC:3.2.1.14	1.70792	up	At4g11900	PREDICTED: rust resistance kinase Lr10-like [Prunus mume]	7.85	4.3	7.1	1	2.41	3.85	6.42	2.42
map00520	Amino sugar and nucleotide sugar metabolism	0.196028	TRINITY_DN29373_c1_g5	K01183	EC:3.2.1.14	-1.5273	down	LRK10	PREDICTED: probable receptor-like protein kinase At1g67000 [Fragaria vesca subsp. vesca]	0.27	0.84	0.98	2.95	2	1.6	0.7	2.18
map00520	Amino sugar and nucleotide sugar metabolism	0.196028	TRINITY_DN29454_c1_g5	K01835	EC:5.4.2.2	-1.23553	down	PGMP	PREDICTED: phosphoglucomutase, chloroplastic [Fragaria vesca subsp. vesca]	45.42	77.03	48.66	120.33	166.53	139.16	57.04	142.01
map00520	Amino sugar and nucleotide sugar metabolism	0.196028	TRINITY_DN29481_c0_g2	K17497	EC:5.4.2.8	-1.09392	down	-	PREDICTED: phosphomannomutase isoform X2 [Fragaria vesca subsp. vesca]	22.94	23.28	5.55	49.83	25.7	40.27	17.26	38.6
map00520	Amino sugar and nucleotide sugar metabolism	0.196028	TRINITY_DN29599_c1_g1	K01183	EC:3.2.1.14	-2.14569	down	SD11	PREDICTED: G-type lectin S-receptor-like serine/threonine-protein kinase At4g27290 [Fragaria vesca subsp. vesca]	0.6	1.46	6.14	14.15	4.84	11.44	2.73	10.14
map00520	Amino sugar and nucleotide sugar metabolism	0.196028	TRINITY_DN29713_c0_g2	K10046	EC:5.1.3.18 5.1.3.-	1.36103	up	OsI_032456	GDP-D-mannose-3',5'-epimerase [Rosa roxburghii]	511.77	370.31	354.6	206.21	156.02	166.09	412.23	176.11
map00520	Amino sugar and nucleotide sugar metabolism	0.196028	TRINITY_DN29861_c1_g3	K13648	EC:2.4.1.43	-1.65412	down	GAUT4	PREDICTED: probable galacturonosyltransferase 4 isoform X1 [Fragaria vesca subsp. vesca]	6.16	6.47	8.5	19.92	36.52	19.76	7.04	25.4
map00520	Amino sugar and nucleotide sugar metabolism	0.196028	TRINITY_DN29911_c0_g2	K01183	EC:3.2.1.14	2.47047	up	LRR-RLK	PREDICTED: probable leucine-rich repeat receptor-like serine/threonine-protein kinase At3g14840 [Fragaria vesca subsp. vesca]	118.04	103.35	85.65	19.96	24.82	18.94	102.35	21.24
map00520	Amino sugar and nucleotide sugar metabolism	0.196028	TRINITY_DN29971_c0_g3	K01183	EC:3.2.1.14	3.63091	up	CRK26	PREDICTED: cysteine-rich receptor-like protein kinase 26 isoform X1 [Pyrus x bretschneideri]	53.45	62.82	58.43	4.34	6.47	4.54	58.23	5.12
map00520	Amino sugar and nucleotide sugar metabolism	0.196028	TRINITY_DN30151_c0_g4	K01183	EC:3.2.1.14	-1.17756	down	LRK10	PREDICTED: LEAF RUST 10 DISEASE-RESISTANCE LOCUS RECEPTOR-LIKE PROTEIN KINASE-like 2.5 [Prunus mume]	5.05	9.88	19.25	12.55	43.49	23.44	11.39	26.49
map00520	Amino sugar and nucleotide sugar metabolism	0.196028	TRINITY_DN30151_c0_g5	K01183	EC:3.2.1.14	-1.33761	down	LRK10L-2.7	PREDICTED: probable receptor-like protein kinase At1g67000 [Fragaria vesca subsp. vesca]	0.83	3.4	2.77	2.84	11.67	6.12	2.33	6.88
map00520	Amino sugar and nucleotide sugar metabolism	0.196028	TRINITY_DN30378_c0_g2	K00770	EC:2.4.2.24	-1.04081	down	CSLD3	PREDICTED: cellulose synthase-like protein D3 [Fragaria vesca subsp. vesca]	3.49	8.21	16.18	15.86	26.4	20.38	9.29	20.88
map00520	Amino sugar and nucleotide sugar metabolism	0.196028	TRINITY_DN30459_c2_g2	K01183	EC:3.2.1.14	-1.13045	down	At1g53440	PREDICTED: probable LRR receptor-like serine/threonine-protein kinase At1g07650 isoform X1 [Fragaria vesca subsp. vesca]	1.97	4.14	6.05	7.46	3.39	5.99	4.05	5.61
map00520	Amino sugar and nucleotide sugar metabolism	0.196028	TRINITY_DN30477_c0_g1	K01183	EC:3.2.1.14	1.18241	up	CRK28	PREDICTED: cysteine-rich receptor-like protein kinase 29 [Fragaria vesca subsp. vesca]	202.62	222.5	290.38	192.38	272.33	224.65	238.5	229.79
map00520	Amino sugar and nucleotide sugar metabolism	0.196028	TRINITY_DN30485_c0_g3	K15920	EC:3.2.1.37	-1.91274	down	Xyl2	PREDICTED: beta-xylosidase/alpha-L-arabinofuranosidase 2-like isoform X1 [Fragaria vesca subsp. vesca]	2.97	0.89	0.38	10.51	3.86	3.19	1.41	5.85
map00520	Amino sugar and nucleotide sugar metabolism	0.196028	TRINITY_DN30492_c0_g3	K01183	EC:3.2.1.14	-1.99642	down	LRK10	PREDICTED: probable receptor-like protein kinase At1g67000 [Fragaria vesca subsp. vesca]	0.7	2.33	3.17	4.32	6.38	8.54	2.07	6.41
map00520	Amino sugar and nucleotide sugar metabolism	0.196028	TRINITY_DN30532_c0_g6	K13648	EC:2.4.1.43	-4.54647	down	GATL3	PREDICTED: probable galacturonosyltransferase-like 3 [Fragaria vesca subsp. vesca]	1.55	1.4	0.9	42.31	26.33	29.51	1.28	32.72
map00520	Amino sugar and nucleotide sugar metabolism	0.196028	TRINITY_DN30622_c0_g1	K01183	EC:3.2.1.14	-1.12354	down	At4g27290	PREDICTED: G-type lectin S-receptor-like serine/threonine-protein kinase At4g27290 [Fragaria vesca subsp. vesca]	2.02	5.36	4.91	6.57	9.95	11.87	4.1	9.46
map00520	Amino sugar and nucleotide sugar metabolism	0.196028	TRINITY_DN30784_c1_g1	K01183	EC:3.2.1.14	-1.33558	down	At5g24080	PREDICTED: rust resistance kinase Lr10-like isoform X1 [Pyrus x bretschneideri]	17.58	18.51	20.56	39.51	73.2	57.22	18.88	56.64
map00520	Amino sugar and nucleotide sugar metabolism	0.196028	TRINITY_DN30922_c0_g1	K13648	EC:2.4.1.43	1.15615	up	GAUT6	PREDICTED: probable galacturonosyltransferase 6 isoform X2 [Fragaria vesca subsp. vesca]	10.02	10.56	9.28	5.16	5.74	4.36	9.95	5.09
map00520	Amino sugar and nucleotide sugar metabolism	0.196028	TRINITY_DN30998_c0_g3	K01183	EC:3.2.1.14	-1.10271	down	SD16	PREDICTED: G-type lectin S-receptor-like serine/threonine-protein kinase RKS1 [Fragaria vesca subsp. vesca]	11.16	11.4	9.44	29.48	28.32	21.4	10.67	26.4
map00520	Amino sugar and nucleotide sugar metabolism	0.196028	TRINITY_DN31036_c0_g1	K12446	EC:2.7.1.46	1.9195	up	ARA1	PREDICTED: L-arabinokinase-like [Fragaria vesca subsp. vesca]	89.07	41.86	62.75	17.71	18.05	20.93	64.56	18.9
map00520	Amino sugar and nucleotide sugar metabolism	0.196028	TRINITY_DN15600_c0_g1	K01183	EC:3.2.1.14	-2.12758	down	-	PREDICTED: endochitinase-like [Malus domestica]	3.8	4.98	3.41	26.4	14.78	16.36	4.06	19.18
map00520	Amino sugar and nucleotide sugar metabolism	0.196028	TRINITY_DN18394_c0_g1	K15920	EC:3.2.1.37	-1.69468	down	BXL2	PREDICTED: probable beta-D-xylosidase 2 [Fragaria vesca subsp. vesca]	0.46	0.85	0.55	3.63	1.36	1.57	0.62	2.19
map00520	Amino sugar and nucleotide sugar metabolism	0.196028	TRINITY_DN18422_c0_g1	K01183	EC:3.2.1.14	2.28735	up	chiA1	PREDICTED: chitotriosidase-1-like [Fragaria vesca subsp. vesca]	2.52	0.52	2.67	0.63	0.12	0.48	1.9	0.41
map00520	Amino sugar and nucleotide sugar metabolism	0.196028	TRINITY_DN18659_c0_g1	K01183	EC:3.2.1.14	-2.11274	down	CRK3	PREDICTED: cysteine-rich receptor-like protein kinase 3 isoform X1 [Fragaria vesca subsp. vesca]	0.49	0.68	0.54	1.91	3.22	2.99	0.57	2.71
map00520	Amino sugar and nucleotide sugar metabolism	0.196028	TRINITY_DN18700_c0_g2	K00770	EC:2.4.2.24	-2.50452	down	CSLH2	PREDICTED: cellulose synthase-like protein H1 isoform X1 [Fragaria vesca subsp. vesca]	0.7	0.16	0.14	1.56	2.48	2.2	0.33	2.08
map00520	Amino sugar and nucleotide sugar metabolism	0.196028	TRINITY_DN19492_c0_g1	K00847	EC:2.7.1.4	-1.29236	down	At1g66430	hypothetical protein PRUPE_ppa007069mg [Prunus persica]	12.27	14.89	14.68	37.75	36.46	37.73	13.95	37.31
map00520	Amino sugar and nucleotide sugar metabolism	0.196028	TRINITY_DN20044_c0_g1	K12373	EC:3.2.1.52	1.13373	up	HEXO2	PREDICTED: beta-hexosaminidase 2 [Fragaria vesca subsp. vesca]	6.62	9.17	13.52	5.24	5.7	3.66	9.77	4.87
map00520	Amino sugar and nucleotide sugar metabolism	0.196028	TRINITY_DN20790_c0_g1	K01183	EC:3.2.1.14	-2.31549	down	Cht10	class II chitinase [Fragaria x ananassa]	1.12	1.88	1.45	6.19	6.13	11.85	1.48	8.06
map00520	Amino sugar and nucleotide sugar metabolism	0.196028	TRINITY_DN20996_c0_g1	K15920	EC:3.2.1.37	-1.73398	down	BXL5	PREDICTED: probable beta-D-xylosidase 5 [Fragaria vesca subsp. vesca]	0.87	3.07	0.31	5.25	5.41	4.69	1.42	5.12
map00520	Amino sugar and nucleotide sugar metabolism	0.196028	TRINITY_DN21868_c0_g1	K16190	EC:2.7.1.43	-1.26989	down	GLCAK1	PREDICTED: glucuronokinase 1 [Fragaria vesca subsp. vesca]	3.42	3.12	3.65	10.8	6.79	9.13	3.4	8.91
map00520	Amino sugar and nucleotide sugar metabolism	0.196028	TRINITY_DN22762_c0_g1	K16190	EC:2.7.1.43	-1.74401	down	BHLH93	PREDICTED: transcription factor bHLH93-like [Fragaria vesca subsp. vesca]	2.16	1.09	0.83	5.24	5.24	4.49	1.36	4.99
map00520	Amino sugar and nucleotide sugar metabolism	0.196028	TRINITY_DN22816_c0_g1	K13648	EC:2.4.1.43	-1.3984	down	GATL1	PREDICTED: probable galacturonosyltransferase-like 1 [Fragaria vesca subsp. vesca]	5.34	11.57	6.84	19.19	16.49	32.75	7.92	22.81
map00520	Amino sugar and nucleotide sugar metabolism	0.196028	TRINITY_DN23016_c0_g1	K13648	EC:2.4.1.43	-2.12673	down	GATL10	PREDICTED: probable galacturonosyltransferase-like 10 [Fragaria vesca subsp. vesca]	9.32	6.64	4.69	16.66	45.47	37.26	6.88	33.13
map00520	Amino sugar and nucleotide sugar metabolism	0.196028	TRINITY_DN23390_c0_g1	K00966	EC:2.7.7.13	1.40608	up	gmppab	PREDICTED: mannose-1-phosphate guanyltransferase alpha isoform X2 [Fragaria vesca subsp. vesca]	53.93	22.51	22.7	14.06	12.55	15.67	33.05	14.09
map00520	Amino sugar and nucleotide sugar metabolism	0.196028	TRINITY_DN24317_c0_g1	K01810	EC:5.3.1.9	-2.73377	down	OSB3	PREDICTED: protein OSB3, chloroplastic/mitochondrial-like isoform X1 [Fragaria vesca subsp. vesca]	0.85	0.83	1.47	7.04	7.14	6.77	1.05	6.98
map00520	Amino sugar and nucleotide sugar metabolism	0.196028	TRINITY_DN24501_c0_g1	K01784	EC:5.1.3.2	1.92604	up	UGE3	PREDICTED: bifunctional UDP-glucose 4-epimerase and UDP-xylose 4-epimerase 1 [Fragaria vesca subsp. vesca]	137.48	40.78	102.22	26.64	25.51	29.37	93.49	27.17
map00520	Amino sugar and nucleotide sugar metabolism	0.196028	TRINITY_DN24856_c0_g1	K13648	EC:2.4.1.43	1.16691	up	GAUT10	PREDICTED: probable galacturonosyltransferase 10 [Fragaria vesca subsp. vesca]	14.71	12.2	13.27	6.46	6.16	7.04	13.39	6.55
map00520	Amino sugar and nucleotide sugar metabolism	0.196028	TRINITY_DN24937_c0_g1	K13648	EC:2.4.1.43	-1.27602	down	GAUT9	PREDICTED: probable galacturonosyltransferase 9 [Fragaria vesca subsp. vesca]	1.69	3.65	2.42	8.25	6.32	5.88	2.59	6.82
map00520	Amino sugar and nucleotide sugar metabolism	0.196028	TRINITY_DN24981_c0_g2	K01183	EC:3.2.1.14	-3.3223	down	CRK2	PREDICTED: cysteine-rich receptor-like protein kinase 2 [Fragaria vesca subsp. vesca]	0.55	0.47	0.24	3.95	4.84	5.02	0.42	4.6
map00520	Amino sugar and nucleotide sugar metabolism	0.196028	TRINITY_DN25007_c0_g3	K00975	EC:2.7.7.27	-3.32283	down	AGPS1	PREDICTED: LOW QUALITY PROTEIN: glucose-1-phosphate adenylyltransferase large subunit 1-like [Fragaria vesca subsp. vesca]	3.97	5.3	5.1	41.91	80.91	33.1	4.79	51.97
map00520	Amino sugar and nucleotide sugar metabolism	0.196028	TRINITY_DN25747_c0_g11	K01183	EC:3.2.1.14	-1.26106	down	CRK24	PREDICTED: G-type lectin S-receptor-like serine/threonine-protein kinase B120 [Fragaria vesca subsp. vesca]	5.1	10.26	4.44	7.19	24.19	20.36	6.6	17.25
map00520	Amino sugar and nucleotide sugar metabolism	0.196028	TRINITY_DN25747_c0_g5	K01183	EC:3.2.1.14	-1.02019	down	CRK10	hypothetical protein PRUPE_ppa006449mg [Prunus persica]	4.8	5.89	5.46	9.24	12.07	14.96	5.38	12.09
map00520	Amino sugar and nucleotide sugar metabolism	0.196028	TRINITY_DN25834_c0_g1	K00012	EC:1.1.1.22	-1.28029	down	UGD2	PREDICTED: UDP-glucose 6-dehydrogenase 2 [Fragaria vesca subsp. vesca]	22.71	20.22	14.94	59.69	47	47.23	19.29	51.31
map00520	Amino sugar and nucleotide sugar metabolism	0.196028	TRINITY_DN25834_c0_g2	K00012	EC:1.1.1.22	-1.46712	down	UGD1	PREDICTED: UDP-glucose 6-dehydrogenase 1-like [Fragaria vesca subsp. vesca]	4.72	5.1	2.97	15.16	11.26	12.25	4.26	12.89
map00520	Amino sugar and nucleotide sugar metabolism	0.196028	TRINITY_DN25834_c0_g3	K00012	EC:1.1.1.22	-2.19215	down	UGD5	PREDICTED: UDP-glucose 6-dehydrogenase 5 [Fragaria vesca subsp. vesca]	2.9	3.87	2.1	12.31	17.36	14.23	2.96	14.63
map00520	Amino sugar and nucleotide sugar metabolism	0.196028	TRINITY_DN26075_c0_g1	K00770	EC:2.4.2.24	1.41264	up	ORP1C	PREDICTED: oxysterol-binding protein-related protein 1C-like [Fragaria vesca subsp. vesca]	34.4	38.95	30.85	12.94	15.95	16.37	34.73	15.09
map00520	Amino sugar and nucleotide sugar metabolism	0.196028	TRINITY_DN26273_c0_g1	K00770	EC:2.4.2.24	-1.75788	down	ORP2A	PREDICTED: oxysterol-binding protein-related protein 2A isoform X1 [Fragaria vesca subsp. vesca]	3.68	3.03	2.41	11.21	12.29	10.68	3.04	11.39
map00520	Amino sugar and nucleotide sugar metabolism	0.196028	TRINITY_DN26342_c0_g1	K00847	EC:2.7.1.4	-2.17025	down	FLN2	PREDICTED: fructokinase-like 2, chloroplastic [Fragaria vesca subsp. vesca]	4.01	3.41	2.71	16.11	20.23	13.75	3.38	16.7
map00520	Amino sugar and nucleotide sugar metabolism	0.196028	TRINITY_DN26469_c1_g1	K01097	EC:3.1.3.29	1.34241	up	-	PREDICTED: haloacid dehalogenase-like hydrolase domain-containing protein 3 isoform X1 [Pyrus x bretschneideri]	232.56	153.19	178.9	70.34	66.31	106.56	188.22	81.07
map00520	Amino sugar and nucleotide sugar metabolism	0.196028	TRINITY_DN26570_c1_g6	K01809	EC:5.3.1.8	-1.91274	down	PMI1	PREDICTED: mannose-6-phosphate isomerase 1-like [Fragaria vesca subsp. vesca]	5.33	8.5	10.23	35.56	37.87	25.79	8.02	33.07
map00520	Amino sugar and nucleotide sugar metabolism	0.196028	TRINITY_DN26648_c0_g2	K01183	EC:3.2.1.14	-1.66094	down	At1g11410	PREDICTED: G-type lectin S-receptor-like serine/threonine-protein kinase At1g11410 [Fragaria vesca subsp. vesca]	1.92	2.34	2.91	7.8	9.01	7.89	2.39	8.23
map00520	Amino sugar and nucleotide sugar metabolism	0.196028	TRINITY_DN26648_c0_g4	K01183	EC:3.2.1.14	1.76849	up	SD11	PREDICTED: G-type lectin S-receptor-like serine/threonine-protein kinase RKS1 isoform X1 [Malus domestica]	17.19	30.68	32.59	6.73	16.29	5.31	26.82	9.44
map00520	Amino sugar and nucleotide sugar metabolism	0.196028	TRINITY_DN26723_c0_g4	K01183	EC:3.2.1.14	-1.97194	down	At1g53440	hypothetical protein PRUPE_ppa021182mg, partial [Prunus persica]	0.29	0.45	0.58	1.71	1.98	2.04	0.44	1.91
map00520	Amino sugar and nucleotide sugar metabolism	0.196028	TRINITY_DN26738_c0_g1	K00847	EC:2.7.1.4	-1.56911	down	-	PREDICTED: uncharacterized protein C167.05 [Fragaria vesca subsp. vesca]	11.5	12.87	10.73	33.57	31.01	45.42	11.7	36.67
map00520	Amino sugar and nucleotide sugar metabolism	0.196028	TRINITY_DN26882_c0_g3	K01183	EC:3.2.1.14	-1.51698	down	SRK6	PREDICTED: G-type lectin S-receptor-like serine/threonine-protein kinase At1g61550 isoform X1 [Fragaria vesca subsp. vesca]	2.48	4.51	8.3	7.08	15.1	11.8	5.1	11.33
map00520	Amino sugar and nucleotide sugar metabolism	0.196028	TRINITY_DN31113_c0_g1	K12448	EC:5.1.3.5	1.91297	up	UEL-2	PREDICTED: UDP-arabinose 4-epimerase 1-like [Fragaria vesca subsp. vesca]	29.62	42	41.31	8.96	13.48	9.87	37.64	10.77
map00520	Amino sugar and nucleotide sugar metabolism	0.196028	TRINITY_DN31184_c0_g3	K12447	EC:2.7.7.64	2.88183	up	-	PREDICTED: uncharacterized mitochondrial protein AtMg00810-like [Malus domestica]	5830.03	4464.24	2386.04	480.45	540.93	679.59	4226.77	566.99
map00520	Amino sugar and nucleotide sugar metabolism	0.196028	TRINITY_DN31241_c0_g1	-	-	1.24052	up	CRK26	PREDICTED: cysteine-rich receptor-like protein kinase 29 [Fragaria vesca subsp. vesca]	103.3	174.12	170.68	55.74	80.22	62.82	149.37	66.26
map00520	Amino sugar and nucleotide sugar metabolism	0.196028	TRINITY_DN31289_c0_g4	K13648	EC:2.4.1.43	-1.81644	down	GAUT4	PREDICTED: probable galacturonosyltransferase 4 isoform X1 [Fragaria vesca subsp. vesca]	8.39	9.45	10.58	23.79	57.32	27.29	9.47	36.13
map00520	Amino sugar and nucleotide sugar metabolism	0.196028	TRINITY_DN31290_c1_g1	K01183	EC:3.2.1.14	-2.19927	down	WAK2	PREDICTED: LOW QUALITY PROTEIN: wall-associated receptor kinase 1-like [Fragaria vesca subsp. vesca]	6.14	7.93	9.21	19.61	74.78	34.81	7.76	43.07
map00520	Amino sugar and nucleotide sugar metabolism	0.196028	TRINITY_DN31343_c0_g1	K00770	EC:2.4.2.24	2.01873	up	CSLE1	PREDICTED: cellulose synthase-like protein E1 [Fragaria vesca subsp. vesca]	42.64	39.25	53.82	7.22	20.33	8.69	45.24	12.08
map00520	Amino sugar and nucleotide sugar metabolism	0.196028	TRINITY_DN31354_c0_g3	K01183	EC:3.2.1.14	-2.86011	down	At4g27290	PREDICTED: G-type lectin S-receptor-like serine/threonine-protein kinase At4g27290 [Fragaria vesca subsp. vesca]	3.62	2.13	1.95	17.75	16.78	14.1	2.57	16.21
map00520	Amino sugar and nucleotide sugar metabolism	0.196028	TRINITY_DN31395_c0_g1	K01183	EC:3.2.1.14	-1.88379	down	CRK33	PREDICTED: cysteine-rich receptor-like protein kinase 25 [Prunus mume]	15.47	19.32	16.29	51.87	92.47	73.44	17.03	72.59
map00520	Amino sugar and nucleotide sugar metabolism	0.196028	TRINITY_DN31508_c2_g2	K13648	EC:2.4.1.43	-1.18674	down	GAUT7	hypothetical protein PRUPE_ppa002860mg [Prunus persica]	2.5	6.65	5.68	12.05	8.72	11.38	4.94	10.72
map00520	Amino sugar and nucleotide sugar metabolism	0.196028	TRINITY_DN31624_c0_g2	K01183	EC:3.2.1.14	-1.63866	down	CRK10	PREDICTED: cysteine-rich receptor-like protein kinase 25 [Pyrus x bretschneideri]	6.19	4.05	6.64	19.46	22.59	17.26	5.63	19.77
map00520	Amino sugar and nucleotide sugar metabolism	0.196028	TRINITY_DN31702_c0_g5	K12450	EC:4.2.1.76	-1.19306	down	RHM1	PREDICTED: trifunctional UDP-glucose 4,6-dehydratase/UDP-4-keto-6-deoxy-D-glucose 3,5-epimerase/UDP-4-keto-L-rhamnose-reductase RHM1-like [Fragaria vesca subsp. vesca]	13.99	21.08	7.82	47.46	24.58	30.99	14.3	34.34
map00520	Amino sugar and nucleotide sugar metabolism	0.196028	TRINITY_DN31798_c0_g1	K12447	EC:2.7.7.64	-2.37041	down	-	gag-pol polyprotein [Rosa rugosa]	5.03	7.6	2.16	5.58	7.34	6.02	4.93	6.31
map00520	Amino sugar and nucleotide sugar metabolism	0.196028	TRINITY_DN31923_c1_g1	K01183	EC:3.2.1.14	-1.98004	down	At1g67520	PREDICTED: G-type lectin S-receptor-like serine/threonine-protein kinase CES101 [Prunus mume]	2.7	2.58	4.31	12.59	15.56	14.11	3.2	14.09
map00520	Amino sugar and nucleotide sugar metabolism	0.196028	TRINITY_DN31926_c0_g3	K08679	EC:5.1.3.6	1.35799	up	GAE6	PREDICTED: UDP-glucuronate 4-epimerase 6 [Fragaria vesca subsp. vesca]	305.16	439.62	254.76	191.15	80.87	137.89	333.18	136.64
map00520	Amino sugar and nucleotide sugar metabolism	0.196028	TRINITY_DN32004_c1_g10	K12447	EC:2.7.7.64	-3.50517	down	-	PREDICTED: uncharacterized protein LOC105353428 [Fragaria vesca subsp. vesca]	0	0.06	0.34	2.25	0.97	2.21	0.13	1.81
map00520	Amino sugar and nucleotide sugar metabolism	0.196028	TRINITY_DN32148_c1_g6	K01183	EC:3.2.1.14	-1.53634	down	SD113	PREDICTED: G-type lectin S-receptor-like serine/threonine-protein kinase At1g67520 [Prunus mume]	2.15	2.28	4.02	8.56	10.67	7.44	2.82	8.89
map00520	Amino sugar and nucleotide sugar metabolism	0.196028	TRINITY_DN32231_c0_g2	K12447	EC:2.7.7.64	-1.89298	down	-	gag-pol polyprotein [Rosa rugosa]	0.56	1.84	0.72	1.84	7.53	3.32	1.04	4.23
map00520	Amino sugar and nucleotide sugar metabolism	0.196028	TRINITY_DN32312_c0_g4	K00844	EC:2.7.1.1	-1.15561	down	HXK1	PREDICTED: hexokinase-1-like [Fragaria vesca subsp. vesca]	1.53	2.07	1.85	4.84	3.98	4.46	1.82	4.43
map00520	Amino sugar and nucleotide sugar metabolism	0.196028	TRINITY_DN32316_c0_g4	K01183	EC:3.2.1.14	-1.23672	down	At5g20050	PREDICTED: probable receptor-like protein kinase At5g20050 [Fragaria vesca subsp. vesca]	2.03	2.78	1.94	6.44	4.35	6.54	2.25	5.78
map00520	Amino sugar and nucleotide sugar metabolism	0.196028	TRINITY_DN32647_c0_g1	K01183	EC:3.2.1.14	-1.87286	down	CRK25	PREDICTED: cysteine-rich receptor-like protein kinase 25 [Pyrus x bretschneideri]	19.57	55.6	35.62	102.69	194.38	141.45	36.93	146.17
map00520	Amino sugar and nucleotide sugar metabolism	0.196028	TRINITY_DN32654_c2_g1	K12447	EC:2.7.7.64	1.64911	up	GIP	T4.5 [Malus x robusta]	2.82	1.26	10.05	1.39	2.62	2.86	4.71	2.29
map00520	Amino sugar and nucleotide sugar metabolism	0.196028	TRINITY_DN32755_c0_g2	K01183	EC:3.2.1.14	1.17282	up	HDA6	PREDICTED: histone deacetylase 6 [Fragaria vesca subsp. vesca]	44.05	24.14	32.91	17.44	14.99	16.93	33.7	16.45
map00520	Amino sugar and nucleotide sugar metabolism	0.196028	TRINITY_DN32774_c1_g1	K01183	EC:3.2.1.14	-2.87038	down	At1g61500	PREDICTED: uncharacterized protein LOC101311743 [Fragaria vesca subsp. vesca]	1.87	4.21	7.45	26.31	57.94	33.58	4.51	39.28
map00520	Amino sugar and nucleotide sugar metabolism	0.196028	TRINITY_DN32775_c1_g1	K00770	EC:2.4.2.24	-4.00553	down	CESA2	PREDICTED: cellulose synthase A catalytic subunit 5 [UDP-forming]-like isoform X1 [Fragaria vesca subsp. vesca]	1.01	1.27	1.38	29.92	15.91	18.37	1.22	21.4
map00520	Amino sugar and nucleotide sugar metabolism	0.196028	TRINITY_DN32775_c1_g3	K00770	EC:2.4.2.24	-3.69141	down	CESA6	PREDICTED: cellulose synthase A catalytic subunit 5 [UDP-forming]-like isoform X1 [Fragaria vesca subsp. vesca]	0.97	1.3	2.17	29.11	17.22	16.4	1.48	20.91
map00520	Amino sugar and nucleotide sugar metabolism	0.196028	TRINITY_DN32781_c0_g1	K01183	EC:3.2.1.14	-1.37739	down	CES101	PREDICTED: receptor-like serine/threonine-protein kinase SD1-8 [Fragaria vesca subsp. vesca]	6.86	11.9	19.28	18.28	54.93	33.45	12.68	35.55
map00520	Amino sugar and nucleotide sugar metabolism	0.196028	TRINITY_DN32867_c0_g7	K01183	EC:3.2.1.14	-1.12828	down	At1g56140	PREDICTED: LOW QUALITY PROTEIN: probable LRR receptor-like serine/threonine-protein kinase At1g56130 [Fragaria vesca subsp. vesca]	10.79	4.46	3.68	14.56	17.44	25.93	6.31	19.31
map00520	Amino sugar and nucleotide sugar metabolism	0.196028	TRINITY_DN32949_c1_g1	K00770	EC:2.4.2.24	2.10545	up	CSLE2	PREDICTED: cellulose synthase-like protein E1 [Fragaria vesca subsp. vesca]	46.77	46.07	69.54	11.83	26.74	9.06	54.13	15.88
map00520	Amino sugar and nucleotide sugar metabolism	0.196028	TRINITY_DN32967_c0_g1	K01183	EC:3.2.1.14	-1.15836	down	At1g67520	PREDICTED: G-type lectin S-receptor-like serine/threonine-protein kinase At1g67520 [Malus domestica]	0.8	1.76	1.66	2.82	3.33	1.94	1.41	2.7
map00520	Amino sugar and nucleotide sugar metabolism	0.196028	TRINITY_DN33010_c1_g2	K01183	EC:3.2.1.14	2.82109	up	LRR-RLK	PREDICTED: probable leucine-rich repeat receptor-like serine/threonine-protein kinase At3g14840 [Fragaria vesca subsp. vesca]	64.28	55.45	46.94	10.66	16.11	17.06	55.56	14.61
map00520	Amino sugar and nucleotide sugar metabolism	0.196028	TRINITY_DN33069_c3_g1	K01183	EC:3.2.1.14	-1.77622	down	LRK10	PREDICTED: probable receptor-like protein kinase At5g39020 [Fragaria vesca subsp. vesca]	1.13	0.8	0.24	2.32	2.88	2.17	0.72	2.46
map00520	Amino sugar and nucleotide sugar metabolism	0.196028	TRINITY_DN33115_c1_g2	K01183	EC:3.2.1.14	-1.0588	down	At1g56140	hypothetical protein PRUPE_ppa001152mg [Prunus persica]	18.39	11.57	11.5	21.81	24.86	28.79	13.82	25.15
map04075	Plant hormone signal transduction	0.196091	TRINITY_DN26964_c1_g4	K13416	EC:2.7.10.1 2.7.11.1	-1.23839	down	At5g63710	PREDICTED: probable LRR receptor-like serine/threonine-protein kinase At5g63710 [Fragaria vesca subsp. vesca]	10.18	6.44	7.21	20.58	19.99	20.63	7.94	20.4
map04075	Plant hormone signal transduction	0.196091	TRINITY_DN26964_c1_g6	K13416	EC:2.7.10.1 2.7.11.1	-1.60712	down	At5g63710	PREDICTED: probable LRR receptor-like serine/threonine-protein kinase At5g63710 [Fragaria vesca subsp. vesca]	7.38	5.19	5.57	15.7	25.86	18.04	6.05	19.87
map04075	Plant hormone signal transduction	0.196091	TRINITY_DN26964_c1_g9	K13416	EC:2.7.10.1 2.7.11.1	-1.2565	down	At5g63710	PREDICTED: probable LRR receptor-like serine/threonine-protein kinase At5g63710 [Fragaria vesca subsp. vesca]	18.3	14.14	12.41	37.63	32.4	41.84	14.95	37.29
map04075	Plant hormone signal transduction	0.196091	TRINITY_DN26982_c0_g5	K13415	EC:2.7.10.1 2.7.11.1	-2.27925	down	At2g24230	PREDICTED: probable LRR receptor-like serine/threonine-protein kinase At2g24230 [Fragaria vesca subsp. vesca]	3.47	6.16	7.14	29.97	25.95	33.05	5.59	29.66
map04075	Plant hormone signal transduction	0.196091	TRINITY_DN27059_c1_g2	K14498	EC:2.7.11.1	1.10856	up	CIPK14	PREDICTED: CBL-interacting serine/threonine-protein kinase 14-like [Fragaria vesca subsp. vesca]	117.89	119.2	123.52	56.73	54.46	72.28	120.2	61.16
map04075	Plant hormone signal transduction	0.196091	TRINITY_DN27113_c1_g2	K14514	-	1.26695	up	EIN3	PREDICTED: ETHYLENE INSENSITIVE 3-like 1 protein [Fragaria vesca subsp. vesca]	99.35	73.05	76.81	37.05	39.45	37.51	83.07	38
map04075	Plant hormone signal transduction	0.196091	TRINITY_DN27180_c0_g1	K14493	EC:3.-.-.-	1.83871	up	CXE16	PREDICTED: probable carboxylesterase 16 [Fragaria vesca subsp. vesca]	3.71	23.87	31.61	5.46	7.47	6.27	19.73	6.4
map04075	Plant hormone signal transduction	0.196091	TRINITY_DN27368_c0_g2	K13422	-	-1.992	down	BHLH35	PREDICTED: transcription factor bHLH35 [Fragaria vesca subsp. vesca]	1.91	13.4	3.12	12.25	26.96	30.6	6.14	23.27
map04075	Plant hormone signal transduction	0.196091	TRINITY_DN27375_c1_g5	K14492	-	-3.33021	down	RR9	PREDICTED: two-component response regulator ARR8-like [Fragaria vesca subsp. vesca]	0.32	1.04	0.05	6.84	4.04	4.3	0.47	5.06
map04075	Plant hormone signal transduction	0.196091	TRINITY_DN27414_c0_g4	K14517	-	-2.82136	down	ERF106	PREDICTED: ethylene-responsive transcription factor ERF106-like [Fragaria vesca subsp. vesca]	5.49	5.72	8.33	57.09	16.74	75.75	6.51	49.86
map04075	Plant hormone signal transduction	0.196091	TRINITY_DN27530_c0_g3	K14498	EC:2.7.11.1	2.89331	up	SAPK10	PREDICTED: serine/threonine-protein kinase SRK2I [Fragaria vesca subsp. vesca]	680.93	215.1	253.99	54.95	63.85	58.64	383.34	59.15
map04075	Plant hormone signal transduction	0.196091	TRINITY_DN27530_c0_g6	K14498	EC:2.7.11.1	1.85211	up	SAPK8	PREDICTED: uncharacterized protein LOC102629375 isoform X1 [Citrus sinensis]	9.08	8.53	7.23	2.36	2.55	1.43	8.28	2.11
map04075	Plant hormone signal transduction	0.196091	TRINITY_DN27614_c0_g1	K14493	EC:3.-.-.-	3.19793	up	CXE15	PREDICTED: probable carboxylesterase 15 [Fragaria vesca subsp. vesca]	167.41	471.85	294.41	67.51	36.17	43.97	311.22	49.22
map04075	Plant hormone signal transduction	0.196091	TRINITY_DN27642_c0_g4	K14488	-	2.0939	up	SAUR32	hypothetical protein PRUPE_ppa010986mg [Prunus persica]	293.18	229.09	235.02	65.97	52.2	74.48	252.43	64.22
map04075	Plant hormone signal transduction	0.196091	TRINITY_DN27664_c0_g12	K14485	-	1.32519	up	AFB2	Protein TRANSPORT INHIBITOR RESPONSE 1 [Cajanus cajan]	6.24	4.83	3.63	2.13	1.69	2.49	4.9	2.1
map04075	Plant hormone signal transduction	0.196091	TRINITY_DN27695_c2_g2	K13415	EC:2.7.10.1 2.7.11.1	-1.60424	down	MIK2	PREDICTED: probable LRR receptor-like serine/threonine-protein kinase At4g08850 [Fragaria vesca subsp. vesca]	2.72	12.77	12.45	20.79	33.89	27.7	9.31	27.46
map04075	Plant hormone signal transduction	0.196091	TRINITY_DN27752_c0_g1	K14484	-	1.1277	up	IAA11	PREDICTED: auxin-responsive protein IAA11-like isoform X2 [Fragaria vesca subsp. vesca]	85.18	59.05	35.79	26.73	34.68	29.83	60.01	30.41
map04075	Plant hormone signal transduction	0.196091	TRINITY_DN27829_c3_g3	K14488	-	1.81004	up	-	PREDICTED: indole-3-acetic acid-induced protein ARG7-like [Fragaria vesca subsp. vesca]	26.75	40.16	27.84	10.72	7.99	10.26	31.58	9.66
map04075	Plant hormone signal transduction	0.196091	TRINITY_DN27832_c0_g4	K14505	-	4.76485	up	CYCD1-1	PREDICTED: cyclin-D1-1-like isoform X2 [Fragaria vesca subsp. vesca]	10.96	30.8	23.8	1.32	0.58	0.62	21.85	0.84
map04075	Plant hormone signal transduction	0.196091	TRINITY_DN27845_c0_g4	K13415	EC:2.7.10.1 2.7.11.1	-1.26545	down	At5g58300	PREDICTED: probable inactive receptor kinase At5g58300 [Fragaria vesca subsp. vesca]	2.12	3	1.9	7.57	5.9	4.66	2.34	6.04
map04075	Plant hormone signal transduction	0.196091	TRINITY_DN28026_c0_g1	K13415	EC:2.7.10.1 2.7.11.1	-1.92174	down	At4g23740	PREDICTED: probable inactive receptor kinase At4g23740 [Fragaria vesca subsp. vesca]	1.31	1.13	0.41	4.83	3.03	3.96	0.95	3.94
map04075	Plant hormone signal transduction	0.196091	TRINITY_DN28073_c0_g4	K14490	-	-1.74049	down	AHP1	PREDICTED: histidine-containing phosphotransfer protein 1 [Malus domestica]	1.31	1.12	1	3.94	4.34	4.12	1.14	4.13
map04075	Plant hormone signal transduction	0.196091	TRINITY_DN28144_c2_g3	K14509	EC:2.7.13.-	1.28238	up	ETR2	ethylene receptor [Fragaria x ananassa]	13.65	20.66	19.93	7.44	9.37	7.51	18.08	8.11
map04075	Plant hormone signal transduction	0.196091	TRINITY_DN28208_c0_g1	K14498	EC:2.7.11.1	1.39138	up	CIPK1	PREDICTED: CBL-interacting serine/threonine-protein kinase 1 isoform X2 [Fragaria vesca subsp. vesca]	49.23	41.83	37.76	15.26	17.84	23.29	42.94	18.8
map04075	Plant hormone signal transduction	0.196091	TRINITY_DN28220_c2_g2	K13415	EC:2.7.10.1 2.7.11.1	1.32086	up	WAKL20	PREDICTED: wall-associated receptor kinase-like 20 [Fragaria vesca subsp. vesca]	9.77	8.39	9.24	3.94	3.57	4.53	9.13	4.01
map04075	Plant hormone signal transduction	0.196091	TRINITY_DN28252_c0_g1	K14494	-	1.18429	up	SCL4	PREDICTED: scarecrow-like protein 4 [Fragaria vesca subsp. vesca]	31.4	24.98	25.71	14.86	12.97	18.87	27.36	15.57
map04075	Plant hormone signal transduction	0.196091	TRINITY_DN28315_c0_g1	K14512	EC:2.7.11.24	1.11928	up	MPK19	PREDICTED: mitogen-activated protein kinase 19 [Fragaria vesca subsp. vesca]	64.18	41.07	48.62	25.3	25.91	30.26	51.29	27.16
map04075	Plant hormone signal transduction	0.196091	TRINITY_DN28342_c2_g2	K14489	EC:2.7.13.3	1.17231	up	AHK3	cytokinin receptor-like protein HK1 [Rosa canina]	118.46	133.92	115.33	54.11	73.68	53.19	122.57	60.33
map04075	Plant hormone signal transduction	0.196091	TRINITY_DN28362_c1_g4	K14489	EC:2.7.13.3	-1.64141	down	AHK2	PREDICTED: histidine kinase 2-like [Fragaria vesca subsp. vesca]	3.62	3.08	2.46	11.51	11.92	8.19	3.05	10.54
map04075	Plant hormone signal transduction	0.196091	TRINITY_DN28413_c1_g1	K13415	EC:2.7.10.1 2.7.11.1	-1.14387	down	MIK2	PREDICTED: MDIS1-interacting receptor like kinase 2-like [Malus domestica]	5.02	7.38	10.02	9.67	12.95	13.49	7.47	12.04
map04075	Plant hormone signal transduction	0.196091	TRINITY_DN28457_c0_g2	K14510	EC:2.7.11.1	-1.08811	down	HT1	PREDICTED: serine/threonine-protein kinase HT1 [Fragaria vesca subsp. vesca]	20.48	40.89	62.49	94.97	109.62	84.41	41.29	96.33
map04075	Plant hormone signal transduction	0.196091	TRINITY_DN28510_c0_g5	K14509	EC:2.7.13.-	1.51785	up	EIN4	PREDICTED: protein EIN4 [Fragaria vesca subsp. vesca]	18.12	18.15	15.17	8.66	7.5	10.49	17.15	8.88
map04075	Plant hormone signal transduction	0.196091	TRINITY_DN28517_c0_g2	K14487	-	-1.78354	down	GH3.1	PREDICTED: probable indole-3-acetic acid-amido synthetase GH3.1 [Fragaria vesca subsp. vesca]	19.25	17.54	7.36	37.36	69.43	62.49	14.72	56.43
map04075	Plant hormone signal transduction	0.196091	TRINITY_DN28656_c0_g6	K13415	EC:2.7.10.1 2.7.11.1	-1.16614	down	BRL3	PREDICTED: receptor-like protein kinase BRI1-like 3 [Fragaria vesca subsp. vesca]	1.5	1.37	1.74	3.68	4.38	3.38	1.54	3.81
map04075	Plant hormone signal transduction	0.196091	TRINITY_DN28665_c1_g3	K13415	EC:2.7.10.1 2.7.11.1	-1.77055	down	At1g12460	PREDICTED: probable LRR receptor-like serine/threonine-protein kinase At1g12460 [Fragaria vesca subsp. vesca]	0.68	0.79	0.34	3	1.64	2.11	0.6	2.25
map04075	Plant hormone signal transduction	0.196091	TRINITY_DN28679_c0_g4	K13415	EC:2.7.10.1 2.7.11.1	1.31411	up	-	PREDICTED: systemin receptor SR160 [Fragaria vesca subsp. vesca]	15.36	17.96	19.01	8.22	7.09	7.3	17.44	7.54
map04075	Plant hormone signal transduction	0.196091	TRINITY_DN28747_c0_g2	K13946	-	-1.04348	down	LAX2	PREDICTED: auxin transporter-like protein 2 [Fragaria vesca subsp. vesca]	5.9	8.76	9.14	18.86	10.92	15.27	7.93	15.02
map04075	Plant hormone signal transduction	0.196091	TRINITY_DN28772_c0_g1	K14488	-	-1.80418	down	ARG7	PREDICTED: uncharacterized protein LOC101294986 [Fragaria vesca subsp. vesca]	2.35	2.43	2.2	8.37	9.83	9.42	2.33	9.21
map04075	Plant hormone signal transduction	0.196091	TRINITY_DN28816_c1_g3	K12126	-	1.77702	up	BHLH72	PREDICTED: transcription factor PIF7 isoform X1 [Fragaria vesca subsp. vesca]	7.58	18.47	9.79	3.59	4.33	3.29	11.95	3.74
map04075	Plant hormone signal transduction	0.196091	TRINITY_DN28820_c0_g1	K13415	EC:2.7.10.1 2.7.11.1	-1.51619	down	MIK2	PREDICTED: probable LRR receptor-like serine/threonine-protein kinase At4g08850 [Fragaria vesca subsp. vesca]	0.5	0.74	1.34	2.4	3.09	2.57	0.86	2.69
map04075	Plant hormone signal transduction	0.196091	TRINITY_DN28891_c2_g2	K14488	-	2.24713	up	-	PREDICTED: auxin-induced protein 15A-like [Fragaria vesca subsp. vesca]	6.74	16.29	6.96	4.91	1.76	1.34	10	2.67
map04075	Plant hormone signal transduction	0.196091	TRINITY_DN28915_c1_g5	K14488	-	-2.52782	down	ARG7	PREDICTED: auxin-induced protein 15A-like [Prunus mume]	0.65	0.64	0.46	3.23	4.93	2.8	0.58	3.65
map04075	Plant hormone signal transduction	0.196091	TRINITY_DN28931_c1_g5	K13422	-	-1.50344	down	MYC2	PREDICTED: transcription factor MYC2-like [Fragaria vesca subsp. vesca]	47.55	118.01	36.99	97.79	318.22	213.03	67.52	209.68
map04075	Plant hormone signal transduction	0.196091	TRINITY_DN28969_c1_g2	K14498	EC:2.7.11.1	1.76812	up	CIPK10	PREDICTED: CBL-interacting serine/threonine-protein kinase 10 [Fragaria vesca subsp. vesca]	41.85	31.67	41.44	11.25	11.82	14.07	38.32	12.38
map04075	Plant hormone signal transduction	0.196091	TRINITY_DN28989_c2_g9	K14510	EC:2.7.11.1	1.48346	up	STY8	PREDICTED: serine/threonine-protein kinase HT1 isoform X2 [Fragaria vesca subsp. vesca]	26.23	28.82	29.72	8.09	13.57	11.69	28.26	11.12
map04075	Plant hormone signal transduction	0.196091	TRINITY_DN28991_c0_g2	K14490	-	-2.55592	down	PHP5	PREDICTED: histidine-containing phosphotransfer protein 4-like [Fragaria vesca subsp. vesca]	7.07	4.72	4.67	19.62	11.46	30.7	5.49	20.59
map04075	Plant hormone signal transduction	0.196091	TRINITY_DN29141_c0_g1	K13422	-	-2.85983	down	GL3	PREDICTED: transcription factor GLABRA 3 [Fragaria vesca subsp. vesca]	0.21	0.72	0.56	2.22	6.93	2.73	0.5	3.96
map04075	Plant hormone signal transduction	0.196091	TRINITY_DN29141_c0_g3	K13422	-	-2.63864	down	GL3	PREDICTED: transcription factor EGL1 [Fragaria vesca subsp. vesca]	0.66	0.71	0.54	5.68	3.88	3.41	0.64	4.32
map04075	Plant hormone signal transduction	0.196091	TRINITY_DN29234_c3_g5	K13415	EC:2.7.10.1 2.7.11.1	-1.66564	down	At1g35710	PREDICTED: probable LRR receptor-like serine/threonine-protein kinase At4g08850 isoform X1 [Fragaria vesca subsp. vesca]	1.23	6.62	9.34	17.78	21.58	16.11	5.73	18.49
map04075	Plant hormone signal transduction	0.196091	TRINITY_DN29243_c0_g7	K13415	EC:2.7.10.1 2.7.11.1	1.34028	up	HSL1	PREDICTED: receptor-like protein kinase HSL1 [Fragaria vesca subsp. vesca]	18.26	13.29	24.23	7	7.83	9.61	18.59	8.15
map04075	Plant hormone signal transduction	0.196091	TRINITY_DN29285_c0_g3	K14498	EC:2.7.11.1	1.9529	up	CIPK12	PREDICTED: CBL-interacting serine/threonine-protein kinase 12-like [Fragaria vesca subsp. vesca]	47.63	43.33	57	11.31	16.97	13.71	49.32	14
map04075	Plant hormone signal transduction	0.196091	TRINITY_DN29320_c1_g3	K14503	-	1.04735	up	BEH4	PREDICTED: BES1/BZR1 homolog protein 4-like [Fragaria vesca subsp. vesca]	35.83	70.3	47.3	17.12	36.59	29.62	51.14	27.78
map04075	Plant hormone signal transduction	0.196091	TRINITY_DN29320_c1_g4	K14503	-	1.2471	up	BEH2	PREDICTED: BES1/BZR1 homolog protein 2 [Fragaria vesca subsp. vesca]	136.44	78.13	71.19	44.65	38.52	51.77	95.25	44.98
map04075	Plant hormone signal transduction	0.196091	TRINITY_DN29358_c0_g1	K12126	-	1.91382	up	PIF3	PREDICTED: transcription factor PIF3 isoform X1 [Fragaria vesca subsp. vesca]	25.5	45.42	44.98	12.08	11.39	9.25	38.63	10.91
map04075	Plant hormone signal transduction	0.196091	TRINITY_DN29381_c1_g4	K13946	-	-1.49265	down	LAX2	PREDICTED: auxin transporter-like protein 2 [Fragaria vesca subsp. vesca]	2.01	4.62	3.48	11.06	11.61	8.95	3.37	10.54
map04075	Plant hormone signal transduction	0.196091	TRINITY_DN29445_c0_g1	K13415	EC:2.7.10.1 2.7.11.1	1.53563	up	HSL2	PREDICTED: LRR receptor-like serine/threonine-protein kinase HSL2 [Fragaria vesca subsp. vesca]	36.42	61.78	62.66	23.09	18.64	19.29	53.62	20.34
map04075	Plant hormone signal transduction	0.196091	TRINITY_DN29477_c1_g7	K14510	EC:2.7.11.1	1.27855	up	HT1	hypothetical protein PRUPE_ppa018711mg [Prunus persica]	4.77	2.77	2.9	1.27	1.83	1.64	3.48	1.58
map04075	Plant hormone signal transduction	0.196091	TRINITY_DN29483_c1_g4	K14494	-	-2.34549	down	SCL14	PREDICTED: scarecrow-like protein 30 [Fragaria vesca subsp. vesca]	5.86	8	7.31	28.18	54.11	35.93	7.06	39.41
map04075	Plant hormone signal transduction	0.196091	TRINITY_DN29483_c1_g7	K14494	-	-1.56148	down	SCL14	PREDICTED: scarecrow-like protein 33 [Fragaria vesca subsp. vesca]	2.79	3.87	3.43	11.89	10.32	10.4	3.36	10.87
map04075	Plant hormone signal transduction	0.196091	TRINITY_DN29541_c0_g3	K14515	-	2.67264	up	EBF1	PREDICTED: EIN3-binding F-box protein 1-like [Fragaria vesca subsp. vesca]	100.15	169.15	156.14	20.97	30.94	21.17	141.81	24.36
map04075	Plant hormone signal transduction	0.196091	TRINITY_DN29568_c0_g2	K14510	EC:2.7.11.1	1.67204	up	STY46	PREDICTED: serine/threonine-protein kinase HT1-like [Fragaria vesca subsp. vesca]	108.63	56.61	71.27	24.41	31.62	33.43	78.84	29.82
map04075	Plant hormone signal transduction	0.196091	TRINITY_DN29629_c0_g1	K13415	EC:2.7.10.1 2.7.11.1	-2.45488	down	At3g03770	PREDICTED: probable inactive leucine-rich repeat receptor-like protein kinase At3g03770 [Fragaria vesca subsp. vesca]	1.89	2.55	0.65	14.78	7.91	7.72	1.7	10.14
map04075	Plant hormone signal transduction	0.196091	TRINITY_DN29682_c0_g2	K14490	-	-2.67892	down	PHP5	PREDICTED: histidine-containing phosphotransfer protein 4 [Fragaria vesca subsp. vesca]	1.45	4.51	0.47	15.7	10.35	17.73	2.14	14.59
map04075	Plant hormone signal transduction	0.196091	TRINITY_DN29682_c0_g3	K14490	-	1.3001	up	-	PREDICTED: histidine-containing phosphotransfer protein 4 [Fragaria vesca subsp. vesca]	39.43	37.45	35.54	13.2	19.23	16.79	37.47	16.41
map04075	Plant hormone signal transduction	0.196091	TRINITY_DN30034_c0_g13	K13415	EC:2.7.10.1 2.7.11.1	1.18814	up	At1g53440	PREDICTED: probable LRR receptor-like serine/threonine-protein kinase At1g07650 [Fragaria vesca subsp. vesca]	12.21	15.69	8.57	5.75	6.76	4.18	12.16	5.56
map04075	Plant hormone signal transduction	0.196091	TRINITY_DN30341_c0_g3	K13416	EC:2.7.10.1 2.7.11.1	-1.15802	down	At5g18500	PREDICTED: probable receptor-like protein kinase At5g18500 [Fragaria vesca subsp. vesca]	1.54	2.75	0.95	4.31	3.36	3.61	1.75	3.76
map04075	Plant hormone signal transduction	0.196091	TRINITY_DN30352_c0_g4	K13415	EC:2.7.10.1 2.7.11.1	-1.39288	down	At5g66900	PREDICTED: probable disease resistance protein At5g66900 isoform X3 [Prunus mume]	4.44	7.37	5.5	8.21	26.67	15.03	5.77	16.64
map04075	Plant hormone signal transduction	0.196091	TRINITY_DN30428_c0_g3	K14492	-	1.14566	up	ARR5	PREDICTED: two-component response regulator ARR5-like [Fragaria vesca subsp. vesca]	2.65	13.86	14.71	5.76	3.91	4.94	10.41	4.87
map04075	Plant hormone signal transduction	0.196091	TRINITY_DN30463_c1_g1	K14498	EC:2.7.11.1	-1.30471	down	-	serine/threonine-protein kinase SAPK3-like [Malus domestica]	34.62	20.67	16.06	59.83	65.93	67.11	23.78	64.29
map04075	Plant hormone signal transduction	0.196091	TRINITY_DN30634_c0_g2	K14491	-	1.66748	up	EFM	PREDICTED: uncharacterized protein LOC101303079 [Fragaria vesca subsp. vesca]	19.51	29.46	74.5	14.46	18.06	16.42	41.16	16.31
map04075	Plant hormone signal transduction	0.196091	TRINITY_DN30646_c1_g4	K14498	EC:2.7.11.1	5.70269	up	CIPK5	PREDICTED: CBL-interacting serine/threonine-protein kinase 20 [Fragaria vesca subsp. vesca]	135.3	114.95	147.31	2.5	2.55	3.14	132.52	2.73
map04075	Plant hormone signal transduction	0.196091	TRINITY_DN30925_c0_g5	K14505	-	-1.31056	down	CYCD3-1	PREDICTED: cyclin-D4-1-like [Fragaria vesca subsp. vesca]	1.8	2.93	1.08	5.42	8.98	7.59	1.94	7.33
map04075	Plant hormone signal transduction	0.196091	TRINITY_DN30932_c0_g1	K14504	EC:2.4.1.207	-2.49495	down	XTH22	xyloglucan endotransglucosylase/hydrolase [Rosa hybrid cultivar]	2.08	2.82	29.66	82.33	64.59	58.83	11.52	68.58
map04075	Plant hormone signal transduction	0.196091	TRINITY_DN30932_c0_g4	K14504	EC:2.4.1.207	-3.6363	down	XTH23	PREDICTED: xyloglucan endotransglucosylase/hydrolase protein 22-like [Fragaria vesca subsp. vesca]	0.51	1.99	1.72	15.8	22.36	18.99	1.41	19.05
map04075	Plant hormone signal transduction	0.196091	TRINITY_DN30985_c0_g2	K14489	EC:2.7.13.3	-1.001	down	AHK1	PREDICTED: histidine kinase 1 [Fragaria vesca subsp. vesca]	16.86	17.76	15.55	36.33	41.44	33.94	16.72	37.24
map04075	Plant hormone signal transduction	0.196091	TRINITY_DN30985_c0_g6	K14502	EC:2.7.11.1	1.60024	up	-	PREDICTED: shaggy-related protein kinase eta [Fragaria vesca subsp. vesca]	2.64	3.57	5.93	1.49	0.62	2.09	4.05	1.4
map04075	Plant hormone signal transduction	0.196091	TRINITY_DN31037_c0_g1	K14510	EC:2.7.11.1	1.76247	up	HT1	PREDICTED: serine/threonine-protein kinase HT1 [Fragaria vesca subsp. vesca]	39.61	50.24	61.64	13.82	14.66	17.55	50.5	15.34
map04075	Plant hormone signal transduction	0.196091	TRINITY_DN31070_c0_g3	K14486	-	1.10521	up	ARF19	PREDICTED: auxin response factor 19-like [Fragaria vesca subsp. vesca]	43.85	23.73	24.6	14.65	17.73	14.92	30.73	15.77
map04075	Plant hormone signal transduction	0.196091	TRINITY_DN31099_c0_g1	K14510	EC:2.7.11.1	1.32351	up	EDR1	PREDICTED: RAF proto-oncogene serine/threonine-protein kinase-like [Fragaria vesca subsp. vesca]	5.67	4.35	3.68	1.57	1.08	3.06	4.57	1.9
map04075	Plant hormone signal transduction	0.196091	TRINITY_DN10323_c0_g1	K13415	EC:2.7.10.1 2.7.11.1	-4.60819	down	-	PREDICTED: uncharacterized protein LOC101305792 isoform X1 [Fragaria vesca subsp. vesca]	0.18	0	0	2.03	1.35	1.98	0.06	1.79
map04075	Plant hormone signal transduction	0.196091	TRINITY_DN15499_c0_g1	K14504	EC:2.4.1.207	-6.68203	down	-	PREDICTED: xyloglucan endotransglucosylase/hydrolase 2-like [Fragaria vesca subsp. vesca]	0.07	0	0	8.58	0.09	1.47	0.02	3.38
map04075	Plant hormone signal transduction	0.196091	TRINITY_DN16078_c0_g1	K14494	-	2.92185	up	SCL32	PREDICTED: scarecrow-like protein 32 [Fragaria vesca subsp. vesca]	31.6	60.07	96.23	12.22	5.59	8.77	62.63	8.86
map04075	Plant hormone signal transduction	0.196091	TRINITY_DN16078_c0_g2	K14494	-	3.29607	up	SCL32	PREDICTED: scarecrow-like protein 32 [Fragaria vesca subsp. vesca]	44.04	71.9	109.06	8.41	7.22	9.22	75	8.28
map04075	Plant hormone signal transduction	0.196091	TRINITY_DN16216_c0_g1	K14431	-	-1.46821	down	TGAL4	PREDICTED: transcription factor TGA6 isoform X4 [Fragaria vesca subsp. vesca]	0.73	0.54	0.8	1.97	2.03	2.3	0.69	2.1
map04075	Plant hormone signal transduction	0.196091	TRINITY_DN16416_c0_g1	K13415	EC:2.7.10.1 2.7.11.1	-1.56211	down	-	PREDICTED: uncharacterized protein LOC105351433 isoform X1 [Fragaria vesca subsp. vesca]	1.62	0.83	3.3	4.5	6.67	7.4	1.92	6.19
map04075	Plant hormone signal transduction	0.196091	TRINITY_DN16509_c0_g1	K14493	EC:3.-.-.-	-1.39123	down	CXE1	hypothetical protein PRUPE_ppa023957mg [Prunus persica]	0.82	0.21	1.14	3.15	1.56	1.52	0.72	2.08
map04075	Plant hormone signal transduction	0.196091	TRINITY_DN18659_c0_g2	K13416	EC:2.7.10.1 2.7.11.1	-2.00373	down	CRK3	PREDICTED: cysteine-rich receptor-like protein kinase 3 isoform X1 [Fragaria vesca subsp. vesca]	0.65	1.14	1.02	3.08	5.72	3.55	0.94	4.12
map04075	Plant hormone signal transduction	0.196091	TRINITY_DN18719_c0_g1	K12126	-	-4.24245	down	BEE3	PREDICTED: transcription factor BEE 3 [Fragaria vesca subsp. vesca]	0.22	0.54	0.14	3.5	10.99	4.35	0.3	6.28
map04075	Plant hormone signal transduction	0.196091	TRINITY_DN19738_c0_g2	K14505	-	-1.24246	down	CYCD3-3	PREDICTED: cyclin-D3-3 [Fragaria vesca subsp. vesca]	4.86	3.01	2.27	9.42	6.65	10.2	3.38	8.76
map04075	Plant hormone signal transduction	0.196091	TRINITY_DN20588_c0_g2	K13415	EC:2.7.10.1 2.7.11.1	-1.19111	down	At2g24230	PREDICTED: probable LRR receptor-like serine/threonine-protein kinase At2g24230 [Prunus mume]	1.27	1.26	0.96	3.64	2.05	3	1.16	2.9
map04075	Plant hormone signal transduction	0.196091	TRINITY_DN20646_c0_g1	K13464	-	-1.33648	down	TIFY10B	PREDICTED: protein TIFY 11A-like [Fragaria vesca subsp. vesca]	35.92	232.37	37.22	162.65	367.99	298.03	101.84	276.22
map04075	Plant hormone signal transduction	0.196091	TRINITY_DN20652_c0_g1	K13415	EC:2.7.10.1 2.7.11.1	-1.84403	down	At4g26540	PREDICTED: probable LRR receptor-like serine/threonine-protein kinase At4g26540 [Malus domestica]	0.22	0.84	0.82	3.39	1.36	2.49	0.63	2.41
map04075	Plant hormone signal transduction	0.196091	TRINITY_DN21203_c0_g1	K13415	EC:2.7.10.1 2.7.11.1	1.0498	up	TMKL1	PREDICTED: putative kinase-like protein TMKL1 [Fragaria vesca subsp. vesca]	16.31	11.85	7.75	5.79	6.44	6.67	11.97	6.3
map04075	Plant hormone signal transduction	0.196091	TRINITY_DN21233_c0_g1	K13415	EC:2.7.10.1 2.7.11.1	-2.75946	down	-	hypothetical protein PRUPE_ppa025539mg, partial [Prunus persica]	15.15	4.39	5.37	26.76	74.42	82.61	8.3	61.26
map04075	Plant hormone signal transduction	0.196091	TRINITY_DN21233_c0_g3	K13415	EC:2.7.10.1 2.7.11.1	-3.18804	down	-	hypothetical protein PRUPE_ppa025539mg, partial [Prunus persica]	2.7	3.43	0.95	18.16	20.7	24.28	2.36	21.05
map04075	Plant hormone signal transduction	0.196091	TRINITY_DN21533_c0_g1	K13422	-	3.68837	up	BHLH14	PREDICTED: transcription factor MYC2-like isoform X1 [Prunus mume]	4.56	8.75	2.46	0.64	0.3	0.33	5.26	0.42
map04075	Plant hormone signal transduction	0.196091	TRINITY_DN21533_c0_g2	K13422	-	2.51731	up	MYC2	PREDICTED: transcription factor MYC2-like isoform X1 [Prunus mume]	36.37	68.63	48.48	7.5	11.06	10.3	51.16	9.62
map04075	Plant hormone signal transduction	0.196091	TRINITY_DN21668_c0_g1	K13415	EC:2.7.10.1 2.7.11.1	-1.31905	down	At2g25790	PREDICTED: probably inactive leucine-rich repeat receptor-like protein kinase At2g25790 [Fragaria vesca subsp. vesca]	0.85	1.25	0.69	2.01	3.09	2.56	0.93	2.55
map04075	Plant hormone signal transduction	0.196091	TRINITY_DN21755_c0_g3	K13415	EC:2.7.10.1 2.7.11.1	1.0666	up	EDR4	PREDICTED: probable LRR receptor-like serine/threonine-protein kinase At5g48740 isoform X3 [Prunus mume]	5.18	8.19	12.79	4.09	4.71	3.99	8.72	4.26
map04075	Plant hormone signal transduction	0.196091	TRINITY_DN21755_c0_g4	K13415	EC:2.7.10.1 2.7.11.1	1.27767	up	-	PREDICTED: probable LRR receptor-like serine/threonine-protein kinase At5g48740 isoform X3 [Prunus mume]	8.75	12.45	15.02	5.8	3.64	6.57	12.07	5.34
map04075	Plant hormone signal transduction	0.196091	TRINITY_DN22013_c0_g1	K13416	EC:2.7.10.1 2.7.11.1	2.86441	up	At4g23740	PREDICTED: probable inactive receptor kinase At4g23740 [Fragaria vesca subsp. vesca]	22.9	30.2	28.01	3.94	5.03	3.23	27.04	4.07
map04075	Plant hormone signal transduction	0.196091	TRINITY_DN22118_c0_g1	K13415	EC:2.7.10.1 2.7.11.1	-2.18304	down	At5g67200	PREDICTED: probable inactive receptor kinase At5g67200 [Fragaria vesca subsp. vesca]	0.06	0.47	0.27	1.56	0.45	1.9	0.27	1.3
map04075	Plant hormone signal transduction	0.196091	TRINITY_DN22421_c0_g1	K14510	EC:2.7.11.1	-1.19357	down	HT1	PREDICTED: serine/threonine-protein kinase HT1-like [Fragaria vesca subsp. vesca]	2.23	2.06	1.03	6.53	2.6	4.11	1.77	4.41
map04075	Plant hormone signal transduction	0.196091	TRINITY_DN22612_c0_g1	K14498	EC:2.7.11.1	1.27275	up	CIPK25	PREDICTED: CBL-interacting serine/threonine-protein kinase 5 [Fragaria vesca subsp. vesca]	657.35	354.57	267.14	163.38	221.96	200.32	426.35	195.22
map04075	Plant hormone signal transduction	0.196091	TRINITY_DN22757_c0_g1	K14504	EC:2.4.1.207	-6.33494	down	XTH33	xyloglucan endotransglucosylase/hydrolase 5 [Rosa x borboniana]	0.33	0.36	0.75	78.52	13.03	34.73	0.48	42.09
map04075	Plant hormone signal transduction	0.196091	TRINITY_DN22859_c0_g1	K14513	-	-1.80697	down	NRAMP6	PREDICTED: metal transporter Nramp6-like [Prunus mume]	1.3	1.01	1.16	3.74	4.5	5.07	1.16	4.44
map04075	Plant hormone signal transduction	0.196091	TRINITY_DN22975_c0_g2	K14517	-	-1.37554	down	ERF1A	AP2/EREBP family transcription factor-like protein 13 [Prunus pseudocerasus]	51.49	91.77	21.49	87.46	195.51	177.89	54.92	153.62
map04075	Plant hormone signal transduction	0.196091	TRINITY_DN23014_c0_g1	K13416	EC:2.7.10.1 2.7.11.1	-1.63467	down	At5g58300	PREDICTED: probable inactive receptor kinase At5g58300 [Fragaria vesca subsp. vesca]	1.35	1.01	0.48	4.47	1.63	3.55	0.95	3.22
map04075	Plant hormone signal transduction	0.196091	TRINITY_DN23217_c0_g1	K14484	-	1.15849	up	IAA16	PREDICTED: auxin-responsive protein IAA16 [Fragaria vesca subsp. vesca]	716.99	450.92	545.44	250.54	309.86	281.04	571.12	280.48
map04075	Plant hormone signal transduction	0.196091	TRINITY_DN23316_c0_g1	K14498	EC:2.7.11.1	1.06594	up	KIN10	PREDICTED: SNF1-related protein kinase catalytic subunit alpha KIN10 [Fragaria vesca subsp. vesca]	78.4	49.67	63.97	32.52	36.27	32.19	64.01	33.66
map04075	Plant hormone signal transduction	0.196091	TRINITY_DN23319_c0_g1	K14494	-	-1.47473	down	SCL14	PREDICTED: scarecrow-like protein 11 [Fragaria vesca subsp. vesca]	3.3	4.22	5.05	10.59	14.98	12.81	4.19	12.79
map04075	Plant hormone signal transduction	0.196091	TRINITY_DN23403_c0_g1	K14504	EC:2.4.1.207	-3.21708	down	-	PREDICTED: xyloglucan endotransglucosylase/hydrolase 2-like [Fragaria vesca subsp. vesca]	3.44	1.35	13.64	44.65	33.74	28.13	6.14	35.51
map04075	Plant hormone signal transduction	0.196091	TRINITY_DN23513_c0_g1	K14494	-	-2.24258	down	CIGR1	PREDICTED: scarecrow-like protein 21 [Fragaria vesca subsp. vesca]	5.28	6.6	5.1	19.15	40.39	28.78	5.66	29.44
map04075	Plant hormone signal transduction	0.196091	TRINITY_DN23691_c0_g2	K14494	-	1.20093	up	GAI	DELLA protein [Rosa lucieae]	117.05	61.35	25.49	36.78	30.47	30.75	67.96	32.67
map04075	Plant hormone signal transduction	0.196091	TRINITY_DN23784_c0_g1	K14493	EC:3.-.-.-	-1.01951	down	CXE15	PREDICTED: probable carboxylesterase 15 [Fragaria vesca subsp. vesca]	3.7	7.83	6.93	11.32	15.3	14.06	6.15	13.56
map04075	Plant hormone signal transduction	0.196091	TRINITY_DN23831_c0_g1	K14492	-	1.11572	up	ARR9	two-component response regulator [Rosa canina]	5.3	6	7.32	3.98	1.67	3.61	6.21	3.09
map04075	Plant hormone signal transduction	0.196091	TRINITY_DN24218_c0_g2	K14492	-	-3.98557	down	RR4	PREDICTED: two-component response regulator ARR17-like [Fragaria vesca subsp. vesca]	0.06	0.31	0.11	2.69	3.67	2.24	0.16	2.87
map04075	Plant hormone signal transduction	0.196091	TRINITY_DN24328_c0_g1	K14484	-	-2.71147	down	IAA26	PREDICTED: auxin-responsive protein IAA2-like [Fragaria vesca subsp. vesca]	6.06	4.93	1.18	27.4	25.74	34.22	4.06	29.12
map04075	Plant hormone signal transduction	0.196091	TRINITY_DN24561_c0_g1	K13449	-	-2.36833	down	PRB1	PREDICTED: pathogenesis-related protein 1-like [Malus domestica]	3.74	4.51	1.85	20.72	12.25	15.89	3.37	16.29
map04075	Plant hormone signal transduction	0.196091	TRINITY_DN24561_c0_g2	K13449	-	-2.89749	down	-	PREDICTED: pathogenesis-related protein 1A-like [Fragaria vesca subsp. vesca]	13.1	2.15	9.25	104.17	29.94	62.84	8.17	65.65
map04075	Plant hormone signal transduction	0.196091	TRINITY_DN24871_c3_g2	K14496	-	2.04874	up	PYL1	PREDICTED: abscisic acid receptor PYR1-like isoform X2 [Fragaria vesca subsp. vesca]	7.01	2.52	5.66	2.13	0.33	1.4	5.06	1.29
map04075	Plant hormone signal transduction	0.196091	TRINITY_DN25135_c0_g1	K13415	EC:2.7.10.1 2.7.11.1	-1.61306	down	BAM1	PREDICTED: leucine-rich repeat receptor-like serine/threonine-protein kinase BAM1 [Fragaria vesca subsp. vesca]	2.7	3.43	4.24	15.45	8.41	10.88	3.46	11.58
map04075	Plant hormone signal transduction	0.196091	TRINITY_DN25392_c1_g1	K14505	-	1.20065	up	CYCD3-3	PREDICTED: cyclin-D3-3-like [Fragaria vesca subsp. vesca]	22.6	28.03	27.12	14.03	11.39	11.46	25.92	12.29
map04075	Plant hormone signal transduction	0.196091	TRINITY_DN25446_c1_g7	K12126	-	-2.78071	down	BHLH41	PREDICTED: putative transcription factor bHLH041 [Fragaria vesca subsp. vesca]	0.88	1.3	0.71	4.44	10.44	7	0.96	7.29
map04075	Plant hormone signal transduction	0.196091	TRINITY_DN25636_c1_g2	K14512	EC:2.7.11.24	-1.15507	down	MPK3	PREDICTED: mitogen-activated protein kinase 3 [Malus domestica]	39.2	57.1	54.39	81.23	166.61	120.92	50.23	122.92
map04075	Plant hormone signal transduction	0.196091	TRINITY_DN25718_c1_g9	K14498	EC:2.7.11.1	-3.05878	down	CIPK7	PREDICTED: CBL-interacting serine/threonine-protein kinase 4 [Fragaria vesca subsp. vesca]	3.81	2.96	4.44	34.77	33.81	33.24	3.74	33.94
map04075	Plant hormone signal transduction	0.196091	TRINITY_DN25774_c0_g1	K14494	-	-1.17826	down	SCL3	PREDICTED: scarecrow-like protein 3 [Fragaria vesca subsp. vesca]	6.98	8.7	9.5	14.57	15.28	12.29	8.39	14.05
map04075	Plant hormone signal transduction	0.196091	TRINITY_DN26157_c1_g5	K14512	EC:2.7.11.24	1.17581	up	dyrk2	PREDICTED: dual specificity protein kinase pom1 [Fragaria vesca subsp. vesca]	14.34	13.97	13.19	6.04	7.33	6.72	13.83	6.7
map04075	Plant hormone signal transduction	0.196091	TRINITY_DN26260_c0_g3	K13415	EC:2.7.10.1 2.7.11.1	-1.8723	down	RKL1	PREDICTED: probable inactive receptor kinase At1g48480 [Fragaria vesca subsp. vesca]	2.25	1.57	1.65	6.49	2.96	5.04	1.82	4.83
map04075	Plant hormone signal transduction	0.196091	TRINITY_DN26365_c2_g7	K14492	-	1.38236	up	ARR4	PREDICTED: two-component response regulator ARR5 [Fragaria vesca subsp. vesca]	7.72	13.15	18.37	6.71	3.1	6.41	13.08	5.41
map04075	Plant hormone signal transduction	0.196091	TRINITY_DN26473_c0_g1	K14491	-	-1.88624	down	EFM	PREDICTED: probable transcription factor GLK2 [Fragaria vesca subsp. vesca]	19.57	7.45	24.63	79.47	53.64	85.9	17.22	73
map04075	Plant hormone signal transduction	0.196091	TRINITY_DN26511_c0_g1	K14510	EC:2.7.11.1	1.54932	up	CTR1	PREDICTED: probable serine/threonine-protein kinase DDB_G0271682 [Fragaria vesca subsp. vesca]	44.86	31.69	43.02	10.28	15.34	8.52	39.86	11.38
map04075	Plant hormone signal transduction	0.196091	TRINITY_DN26599_c0_g1	K14486	-	-1.14172	down	ARF5	PREDICTED: auxin response factor 19-like isoform X1 [Nelumbo nucifera]	0.68	0.86	0.94	1.88	1.92	2.15	0.83	1.98
map04075	Plant hormone signal transduction	0.196091	TRINITY_DN26660_c0_g1	K14486	-	1.07116	up	ARF11	hypothetical protein PRUPE_ppa002230mg [Prunus persica]	29	18.01	17.59	13.62	8.39	11.56	21.53	11.19
map04075	Plant hormone signal transduction	0.196091	TRINITY_DN26735_c0_g1	K14494	-	1.64301	up	SCL9	PREDICTED: scarecrow-like protein 9 [Fragaria vesca subsp. vesca]	12.41	24.53	14.45	4.75	8.26	5.01	17.13	6.01
map04075	Plant hormone signal transduction	0.196091	TRINITY_DN26798_c1_g4	K14508	-	-1.79152	down	NPR5	PREDICTED: LOW QUALITY PROTEIN: regulatory protein NPR5-like [Fragaria vesca subsp. vesca]	0.62	0.66	0.56	2.6	1.96	2.41	0.61	2.32
map04075	Plant hormone signal transduction	0.196091	TRINITY_DN26819_c0_g1	K14493	EC:3.-.-.-	2.17109	up	CXE18	PREDICTED: probable carboxylesterase 18 [Fragaria vesca subsp. vesca]	2.51	12.03	12.59	3.83	0.63	1.97	9.04	2.14
map04075	Plant hormone signal transduction	0.196091	TRINITY_DN26829_c0_g1	K14484	-	1.61947	up	AUX28	PREDICTED: auxin-induced protein AUX28-like [Fragaria vesca subsp. vesca]	248.51	241.52	153.35	80.9	54.79	95.73	214.46	77.14
map04075	Plant hormone signal transduction	0.196091	TRINITY_DN26936_c0_g2	K14504	EC:2.4.1.207	-1.32885	down	XTH28	PREDICTED: probable xyloglucan endotransglucosylase/hydrolase protein 28 [Fragaria vesca subsp. vesca]	255.88	146.37	248.43	671.48	543.27	569.52	216.89	594.76
map04075	Plant hormone signal transduction	0.196091	TRINITY_DN26941_c0_g1	K14515	-	3.18859	up	EBF2	PREDICTED: EIN3-binding F-box protein 1-like [Fragaria vesca subsp. vesca]	73.82	90.51	90.33	10.44	11.21	8.99	84.89	10.21
map04075	Plant hormone signal transduction	0.196091	TRINITY_DN31116_c2_g5	K14504	EC:2.4.1.207	-3.27709	down	XTH22	xyloglucan endotransglucosylase/hydrolase [Rosa hybrid cultivar]	0.29	1.27	2.27	16.87	10.03	8.58	1.28	11.83
map04075	Plant hormone signal transduction	0.196091	TRINITY_DN31116_c2_g6	K14504	EC:2.4.1.207	-3.41124	down	-	xyloglucan endotransglucosylase/hydrolase 12 [Rosa x borboniana]	1.33	2.51	2.7	32.1	23.53	20.04	2.18	25.22
map04075	Plant hormone signal transduction	0.196091	TRINITY_DN31193_c0_g4	K14494	-	-1.14066	down	SCL13	PREDICTED: scarecrow-like protein 13 [Fragaria vesca subsp. vesca]	27.46	55.38	37.09	55.83	145.89	88.17	39.98	96.63
map04075	Plant hormone signal transduction	0.196091	TRINITY_DN31340_c0_g1	K14512	EC:2.7.11.24	-1.12755	down	AFC1	PREDICTED: serine/threonine-protein kinase AFC1 [Fragaria vesca subsp. vesca]	42.21	28.89	51.13	79.18	120.96	85.7	40.74	95.28
map04075	Plant hormone signal transduction	0.196091	TRINITY_DN31406_c0_g3	K13415	EC:2.7.10.1 2.7.11.1	-1.57109	down	-	PREDICTED: RPW8-like protein 3 [Fragaria vesca subsp. vesca]	0.23	1	0.57	1.75	3.01	1.26	0.6	2.01
map04075	Plant hormone signal transduction	0.196091	TRINITY_DN31683_c1_g1	K14486	-	1.05791	up	ARF8	PREDICTED: auxin response factor 8 [Fragaria vesca subsp. vesca]	15.58	12.32	10.21	6.28	6.33	7.53	12.7	6.71
map04075	Plant hormone signal transduction	0.196091	TRINITY_DN31743_c1_g4	K13416	EC:2.7.10.1 2.7.11.1	-2.31153	down	At5g45780	PREDICTED: somatic embryogenesis receptor kinase 2 [Fragaria vesca subsp. vesca]	0.92	0.84	0.65	5.85	3.32	3.92	0.8	4.36
map04075	Plant hormone signal transduction	0.196091	TRINITY_DN31885_c0_g1	K14487	-	-1.66385	down	GH3.5	PREDICTED: probable indole-3-acetic acid-amido synthetase GH3.5 [Fragaria vesca subsp. vesca]	18.33	21.33	16.63	71.63	53.92	67.26	18.76	64.27
map04075	Plant hormone signal transduction	0.196091	TRINITY_DN31903_c0_g5	K13415	EC:2.7.10.1 2.7.11.1	-1.35323	down	At5g66900	PREDICTED: probable disease resistance protein At5g66900 isoform X1 [Fragaria vesca subsp. vesca]	13.46	9.66	27.85	31.49	70.74	26.16	16.99	42.8
map04075	Plant hormone signal transduction	0.196091	TRINITY_DN31932_c1_g4	K14491	-	1.92909	up	GLK1	PREDICTED: probable transcription factor GLK1 isoform X2 [Fragaria vesca subsp. vesca]	362.16	200.67	230.38	85.24	71.51	84.74	264.4	80.5
map04075	Plant hormone signal transduction	0.196091	TRINITY_DN31952_c0_g1	K14504	EC:2.4.1.207	-1.32474	down	XTH8	PREDICTED: probable xyloglucan endotransglucosylase/hydrolase protein 8 [Fragaria vesca subsp. vesca]	3.01	3.35	2.65	10.16	6.9	8.5	3	8.52
map04075	Plant hormone signal transduction	0.196091	TRINITY_DN31960_c1_g3	K13415	EC:2.7.10.1 2.7.11.1	-1.47928	down	At5g66900	PREDICTED: probable disease resistance protein At5g66900 [Fragaria vesca subsp. vesca]	15.7	39.48	27.3	29.45	150.43	67.4	27.49	82.43
map04075	Plant hormone signal transduction	0.196091	TRINITY_DN32081_c2_g2	K14486	-	1.21758	up	ARF19	PREDICTED: auxin response factor 19-like [Fragaria vesca subsp. vesca]	42.03	23.05	23.07	14.07	13.13	14.74	29.38	13.98
map04075	Plant hormone signal transduction	0.196091	TRINITY_DN32097_c0_g1	K14432	-	3.07129	up	ABF2	PREDICTED: ABSCISIC ACID-INSENSITIVE 5-like protein 5 [Fragaria vesca subsp. vesca]	1371.5	1127.94	629.21	98.97	126.54	136.05	1042.88	120.52
map04075	Plant hormone signal transduction	0.196091	TRINITY_DN32133_c0_g1	K14494	-	2.2659	up	GAIPB	GAI1 [Rosa hybrid cultivar]	102.73	91.9	104.81	25.82	18.48	24	99.81	22.77
map04075	Plant hormone signal transduction	0.196091	TRINITY_DN32281_c1_g3	K14491	-	-1.59264	down	RR23	PREDICTED: two-component response regulator ARR12 [Fragaria vesca subsp. vesca]	3.54	2.88	2.43	11.38	11.2	10.15	2.95	10.91
map04075	Plant hormone signal transduction	0.196091	TRINITY_DN32301_c0_g2	K14486	-	-1.09382	down	-	PREDICTED: uncharacterized protein LOC101311535 [Fragaria vesca subsp. vesca]	2.33	3.86	7.06	7.76	12.35	9.68	4.42	9.93
map04075	Plant hormone signal transduction	0.196091	TRINITY_DN32398_c0_g6	K14510	EC:2.7.11.1	1.03946	up	EDR1	PREDICTED: serine/threonine-protein kinase EDR1 [Fragaria vesca subsp. vesca]	26.11	16.48	18.46	11.91	10	10.66	20.35	10.86
map04075	Plant hormone signal transduction	0.196091	TRINITY_DN32490_c0_g4	K13415	EC:2.7.10.1 2.7.11.1	-2.60212	down	At1g14390	PREDICTED: probable LRR receptor-like serine/threonine-protein kinase At1g14390 [Fragaria vesca subsp. vesca]	2.87	4.05	3.04	27.3	21.71	16.78	3.32	21.93
map04075	Plant hormone signal transduction	0.196091	TRINITY_DN32753_c0_g2	K14432	-	2.1112	up	ABF4	PREDICTED: bZIP transcription factor TRAB1 [Fragaria vesca subsp. vesca]	147.03	199.61	120.5	26.9	59.45	31.84	155.71	39.4
map04075	Plant hormone signal transduction	0.196091	TRINITY_DN32753_c0_g3	K14432	-	3.21969	up	ABF1	PREDICTED: ABSCISIC ACID-INSENSITIVE 5-like protein 5 [Fragaria vesca subsp. vesca]	1507.86	1264.56	698.16	111	146.95	137.17	1156.86	131.71
map04075	Plant hormone signal transduction	0.196091	TRINITY_DN32930_c1_g5	K13416	EC:2.7.10.1 2.7.11.1	-2.265	down	WAKL1	PREDICTED: wall-associated receptor kinase 2-like [Fragaria vesca subsp. vesca]	1.22	5.25	4.08	11.78	24.23	19.69	3.52	18.57
map04075	Plant hormone signal transduction	0.196091	TRINITY_DN33052_c1_g2	K13415	EC:2.7.10.1 2.7.11.1	2.21417	up	At5g66900	PREDICTED: probable disease resistance protein At5g66900 isoform X2 [Prunus mume]	1.12	3.32	1.36	0.86	0.24	0.19	1.93	0.43
map04075	Plant hormone signal transduction	0.196091	TRINITY_DN33052_c1_g3	K13415	EC:2.7.10.1 2.7.11.1	2.65786	up	DAR5	PREDICTED: probable disease resistance protein At5g66900 isoform X1 [Prunus mume]	0.39	5.27	2.45	0.56	0.34	0.44	2.7	0.45
map04075	Plant hormone signal transduction	0.196091	TRINITY_DN33153_c0_g1	K14493	EC:3.-.-.-	1.31859	up	CXE18	PREDICTED: probable carboxylesterase 18 [Fragaria vesca subsp. vesca]	6.4	4.39	3.73	2.62	1.54	2.33	4.84	2.16
map04075	Plant hormone signal transduction	0.196091	TRINITY_DN33358_c0_g1	K14494	-	1.61975	up	SCR	PREDICTED: scarecrow-like protein 18 [Fragaria vesca subsp. vesca]	3.11	1.51	2.99	0.58	1.48	0.71	2.54	0.92
map04075	Plant hormone signal transduction	0.196091	TRINITY_DN7401_c0_g1	K14517	-	-1.34132	down	ERF114	PREDICTED: ethylene-responsive transcription factor ERF113-like [Fragaria vesca subsp. vesca]	1.39	0.68	2.31	3	5.21	4.04	1.46	4.08
map04075	Plant hormone signal transduction	0.196091	TRINITY_DN7663_c0_g1	K14488	-	5.57032	up	-	PREDICTED: auxin-induced protein 6B [Fragaria vesca subsp. vesca]	2.23	3.86	6.46	0.18	0	0.06	4.18	0.08
map04075	Plant hormone signal transduction	0.196091	TRINITY_DN8062_c0_g1	K14496	-	-1.73525	down	PYL4	PREDICTED: abscisic acid receptor PYL4 [Fragaria vesca subsp. vesca]	1.19	0.7	1.66	6.21	1.85	4.8	1.18	4.29
map04075	Plant hormone signal transduction	0.196091	TRINITY_DN9106_c0_g1	K14504	EC:2.4.1.207	-5.12337	down	XTH23	PREDICTED: probable xyloglucan endotransglucosylase/hydrolase protein 23 [Fragaria vesca subsp. vesca]	1.1	0.54	0.74	29.34	34.33	27.3	0.79	30.32
map00650	Butanoate metabolism	0.211596	TRINITY_DN27663_c0_g4	K01653	EC:2.2.1.6	1.45605	up	At2g31810	PREDICTED: acetolactate synthase small subunit 2, chloroplastic-like [Fragaria vesca subsp. vesca]	55.46	32.33	47.35	17.44	17.13	18.71	45.05	17.76
map00650	Butanoate metabolism	0.211596	TRINITY_DN27820_c0_g7	K01640	EC:4.1.3.4	1.13526	up	At2g26850	PREDICTED: F-box protein At2g32560 isoform X1 [Fragaria vesca subsp. vesca]	41.3	22.27	26.01	17.78	12.71	18.27	29.86	16.25
map00650	Butanoate metabolism	0.211596	TRINITY_DN28785_c0_g5	K01640	EC:4.1.3.4	1.53593	up	HMGCL	PREDICTED: hydroxymethylglutaryl-CoA lyase, mitochondrial-like [Fragaria vesca subsp. vesca]	18.73	29.32	29	8.16	11.18	9.72	25.68	9.69
map00650	Butanoate metabolism	0.211596	TRINITY_DN29170_c0_g1	K18121	EC:1.1.1.79 1.1.1.-	-1.97419	down	GLYR2	PREDICTED: glyoxylate/succinic semialdehyde reductase 2, chloroplastic [Fragaria vesca subsp. vesca]	16.67	27.92	15.95	77.03	96.57	72.72	20.18	82.11
map00650	Butanoate metabolism	0.211596	TRINITY_DN29812_c0_g2	K01641	EC:2.3.3.10	-1.2245	down	HMGS	PREDICTED: LOW QUALITY PROTEIN: hydroxymethylglutaryl-CoA synthase [Fragaria vesca subsp. vesca]	18.72	16.73	8.87	39.3	39.65	34.65	14.77	37.87
map00650	Butanoate metabolism	0.211596	TRINITY_DN30737_c0_g1	K18121	EC:1.1.1.79 1.1.1.-	-2.3411	down	At1g71180	PREDICTED: LOW QUALITY PROTEIN: probable 3-hydroxyisobutyrate dehydrogenase-like 3, mitochondrial [Malus domestica]	0.27	0.87	0.47	3.08	2.39	3.39	0.54	2.95
map00650	Butanoate metabolism	0.211596	TRINITY_DN20222_c0_g1	K01641	EC:2.3.3.10	-1.47216	down	atxn10	PREDICTED: ataxin-10-like [Fragaria vesca subsp. vesca]	0.65	0.69	1.04	2.61	2.85	1.83	0.79	2.43
map00650	Butanoate metabolism	0.211596	TRINITY_DN23680_c0_g1	K01580	EC:4.1.1.15	-2.31613	down	GAD1	PREDICTED: glutamate decarboxylase 1 [Fragaria vesca subsp. vesca]	1.36	0.24	0.62	6.05	2.79	3.32	0.74	4.05
map00650	Butanoate metabolism	0.211596	TRINITY_DN26505_c0_g1	K01640	EC:4.1.3.4	1.04669	up	At2g26850	PREDICTED: F-box protein At2g32560-like [Fragaria vesca subsp. vesca]	13.24	26.53	40.49	14.49	12.59	12.31	26.75	13.13
map00650	Butanoate metabolism	0.211596	TRINITY_DN26814_c2_g2	K01640	EC:4.1.3.4	1.21403	up	At2g32560	PREDICTED: F-box protein At2g32560 isoform X1 [Fragaria vesca subsp. vesca]	160.79	88.02	115.24	44.05	54.72	54.19	121.35	50.99
map00650	Butanoate metabolism	0.211596	TRINITY_DN32196_c2_g1	K01652	EC:2.2.1.6	-1.64508	down	NTMC2T6.1	PREDICTED: C2 domain-containing protein At1g53590 isoform X1 [Fragaria vesca subsp. vesca]	20.16	21.56	34.37	48.93	138.25	84.85	25.36	90.68
map00450	Selenocompound metabolism	0.21691	TRINITY_DN27016_c0_g4	K01761	EC:4.4.1.11	2.15972	up	MGL	PREDICTED: methionine gamma-lyase [Fragaria vesca subsp. vesca]	61.21	198.83	141.43	34.35	32.19	38	133.82	34.85
map00450	Selenocompound metabolism	0.21691	TRINITY_DN28057_c1_g1	K13811	EC:2.7.7.4 2.7.1.25	-1.22276	down	APS1	PREDICTED: ATP sulfurylase 1, chloroplastic [Fragaria vesca subsp. vesca]	19.25	49.12	18.74	62.31	96.33	79.71	29.04	79.45
map00450	Selenocompound metabolism	0.21691	TRINITY_DN28344_c0_g1	K11717	EC:2.8.1.7 4.4.1.16	-1.03948	down	NFS2	PREDICTED: cysteine desulfurase 2, chloroplastic [Fragaria vesca subsp. vesca]	23.49	27.77	29.84	55.18	61.74	61.83	27.03	59.58
map00450	Selenocompound metabolism	0.21691	TRINITY_DN30903_c0_g3	K00549	EC:2.1.1.14	-1.387	down	METE	PREDICTED: 5-methyltetrahydropteroyltriglutamate--homocysteine methyltransferase [Fragaria vesca subsp. vesca]	44.71	44.29	28.15	109.89	121.13	104.38	39.05	111.8
map00450	Selenocompound metabolism	0.21691	TRINITY_DN23211_c0_g1	K00816	EC:2.6.1.7 4.4.1.13 2.6.1.64	-1.73691	down	dapC	PREDICTED: kynurenine--oxoglutarate transaminase 1 [Fragaria vesca subsp. vesca]	12.35	13.87	13.43	53.89	42.55	47.93	13.22	48.12
map00450	Selenocompound metabolism	0.21691	TRINITY_DN25729_c0_g1	K13811	EC:2.7.7.4 2.7.1.25	1.68246	up	APS2	hypothetical protein PRUPE_ppa004963mg [Prunus persica]	130.59	166.9	130.08	51.61	44.06	51.25	142.52	48.97
map00450	Selenocompound metabolism	0.21691	TRINITY_DN26923_c0_g1	K00549	EC:2.1.1.14	-1.70669	down	METE	PREDICTED: 5-methyltetrahydropteroyltriglutamate--homocysteine methyltransferase-like [Prunus mume]	5.84	4.08	4.31	15.03	19.89	16.32	4.74	17.08
map00450	Selenocompound metabolism	0.21691	TRINITY_DN32106_c0_g5	K08247	EC:2.1.1.12	-1.10167	down	MMT1	PREDICTED: methionine S-methyltransferase [Fragaria vesca subsp. vesca]	5.7	6.21	3.25	13.14	11.95	10.64	5.05	11.91
map00450	Selenocompound metabolism	0.21691	TRINITY_DN32337_c0_g3	K01739	EC:2.5.1.48	-1.32201	down	CGS1	cystathionine gamma-synthase, chloroplastic-like [Fragaria vesca]	23.38	25.96	24.7	87.74	57.92	55.85	24.68	67.17
map00450	Selenocompound metabolism	0.21691	TRINITY_DN32370_c0_g1	K00549	EC:2.1.1.14	-1.48029	down	MET	PREDICTED: 5-methyltetrahydropteroyltriglutamate--homocysteine methyltransferase [Fragaria vesca subsp. vesca]	56.66	56.18	34.12	168.88	144.53	134.2	48.99	149.2
map00909	Sesquiterpenoid and triterpenoid biosynthesis	0.236939	TRINITY_DN27085_c0_g2	K15803	EC:4.2.3.22 4.2.3.75	1.30044	up	VIT_19s0014g04930	PREDICTED: (-)-germacrene D synthase-like isoform X2 [Fragaria vesca subsp. vesca]	2.99	4.3	2.68	3.03	1.43	4.02	3.32	2.83
map00909	Sesquiterpenoid and triterpenoid biosynthesis	0.236939	TRINITY_DN27085_c0_g3	K15803	EC:4.2.3.22 4.2.3.75	-3.84917	down	VIT_19s0014g04930	PREDICTED: (-)-germacrene D synthase-like [Fragaria vesca subsp. vesca]	1.9	0.99	0.46	16.54	24.21	12.37	1.12	17.71
map00909	Sesquiterpenoid and triterpenoid biosynthesis	0.236939	TRINITY_DN29884_c1_g2	K15813	EC:5.4.99.39	-1.80122	down	OSCPNY1	PREDICTED: beta-amyrin synthase-like [Prunus mume]	2.16	1.99	1.23	6.13	9.54	3.78	1.79	6.48
map00909	Sesquiterpenoid and triterpenoid biosynthesis	0.236939	TRINITY_DN29884_c1_g5	K15813	EC:5.4.99.39	-2.05196	down	OSCBPY	PREDICTED: beta-amyrin synthase [Fragaria vesca subsp. vesca]	1.4	0.49	0.35	3.65	3.35	2.01	0.75	3
map00909	Sesquiterpenoid and triterpenoid biosynthesis	0.236939	TRINITY_DN30079_c1_g1	K14181	EC:4.2.3.73 4.2.3.86	1.48352	up	-	PREDICTED: (-)-alpha-pinene synthase-like [Fragaria vesca subsp. vesca]	297.04	149.5	402.86	121.35	121.53	116.65	283.13	119.84
map00909	Sesquiterpenoid and triterpenoid biosynthesis	0.236939	TRINITY_DN26361_c0_g1	K15891	EC:1.1.1.216	1.50724	up	-	PREDICTED: uncharacterized protein LOC101308247 [Fragaria vesca subsp. vesca]	75.34	47.12	64.07	25.03	22.35	23.91	62.18	23.76
map00909	Sesquiterpenoid and triterpenoid biosynthesis	0.236939	TRINITY_DN26672_c1_g3	K00511	EC:1.14.14.17	-1.16702	down	-	PREDICTED: squalene epoxidase 3-like [Fragaria vesca subsp. vesca]	2.99	4.57	1.59	9.92	6.78	5.68	3.05	7.46
map00909	Sesquiterpenoid and triterpenoid biosynthesis	0.236939	TRINITY_DN26672_c1_g5	K00511	EC:1.14.14.17	-3.26814	down	-	PREDICTED: squalene monooxygenase-like [Fragaria vesca subsp. vesca]	0.61	0.59	0.16	5.23	4.72	4.29	0.45	4.75
map00909	Sesquiterpenoid and triterpenoid biosynthesis	0.236939	TRINITY_DN26672_c1_g6	K00511	EC:1.14.14.17	-2.84014	down	-	PREDICTED: squalene monooxygenase [Malus domestica]	0.51	0.5	0.52	5.86	3.54	2.42	0.51	3.94
map00909	Sesquiterpenoid and triterpenoid biosynthesis	0.236939	TRINITY_DN31476_c0_g4	K00511	EC:1.14.14.17	-2.43293	down	-	PREDICTED: squalene monooxygenase-like [Fragaria vesca subsp. vesca]	1.3	0.35	3.12	4.14	17.84	4.05	1.59	8.68
map00909	Sesquiterpenoid and triterpenoid biosynthesis	0.236939	TRINITY_DN31811_c1_g3	K15803	EC:4.2.3.22 4.2.3.75	-4.33155	down	VIT_19s0014g04930	PREDICTED: (-)-germacrene D synthase-like [Fragaria vesca subsp. vesca]	0.77	0.41	0.2	9.02	10.53	10.83	0.46	10.13
map00909	Sesquiterpenoid and triterpenoid biosynthesis	0.236939	TRINITY_DN32891_c0_g1	K00511	EC:1.14.14.17	-2.40372	down	-	PREDICTED: squalene monooxygenase-like [Fragaria vesca subsp. vesca]	10.78	18.65	8.69	80.59	89.66	70.37	12.71	80.21
map00909	Sesquiterpenoid and triterpenoid biosynthesis	0.236939	TRINITY_DN33033_c0_g2	K00511	EC:1.14.14.17	-2.96796	down	-	PREDICTED: squalene monooxygenase-like [Fragaria vesca subsp. vesca]	0	4.52	0.5	6.83	20.38	11.53	1.67	12.91
map00920	Sulfur metabolism	0.249628	TRINITY_DN27174_c0_g2	K01082	EC:3.1.3.7	-2.13042	down	AHL	PREDICTED: PAP-specific phosphatase HAL2-like [Fragaria vesca subsp. vesca]	9.84	10.93	20.1	52	57.41	54.19	13.62	54.53
map00920	Sulfur metabolism	0.249628	TRINITY_DN27788_c1_g3	K00860	EC:2.7.1.25	-1.98609	down	APK3	hypothetical protein PRUPE_ppa011498mg [Prunus persica]	2.5	4.68	0.77	12.59	9.49	13.91	2.65	12
map00920	Sulfur metabolism	0.249628	TRINITY_DN28057_c1_g1	K13811	EC:2.7.7.4 2.7.1.25	-1.22276	down	APS1	PREDICTED: ATP sulfurylase 1, chloroplastic [Fragaria vesca subsp. vesca]	19.25	49.12	18.74	62.31	96.33	79.71	29.04	79.45
map00920	Sulfur metabolism	0.249628	TRINITY_DN28966_c1_g1	K01738	EC:2.5.1.47	-1.39765	down	-	PREDICTED: cysteine synthase isoform X2 [Fragaria vesca subsp. vesca]	54.27	52.3	62.27	152.65	179.28	158.45	56.28	163.46
map00920	Sulfur metabolism	0.249628	TRINITY_DN28979_c0_g1	K01738	EC:2.5.1.47	-1.10408	down	MDP1	PREDICTED: magnesium-dependent phosphatase 1 [Fragaria vesca subsp. vesca]	21.99	33.31	22.12	53.05	72.67	51.8	25.81	59.17
map00920	Sulfur metabolism	0.249628	TRINITY_DN29955_c0_g2	K00380	EC:1.8.1.2	1.76142	up	-	PREDICTED: NADPH--cytochrome P450 reductase [Fragaria vesca subsp. vesca]	103.2	76.89	105.09	26.79	31.89	30.49	95.06	29.72
map00920	Sulfur metabolism	0.249628	TRINITY_DN31055_c1_g1	K13034	EC:2.5.1.47 4.4.1.9	-1.46105	down	CAS1	PREDICTED: L-3-cyanoalanine synthase 2, mitochondrial [Fragaria vesca subsp. vesca]	55.16	84.14	44.83	184.17	160.54	203.99	61.38	182.9
map00920	Sulfur metabolism	0.249628	TRINITY_DN21164_c0_g1	K02045	EC:3.6.3.25	-2.11286	down	ABCI1	PREDICTED: ABC transporter I family member 1 [Fragaria vesca subsp. vesca]	1.58	2.12	1.47	10.06	6.54	7.66	1.72	8.09
map00920	Sulfur metabolism	0.249628	TRINITY_DN21313_c0_g1	K01738	EC:2.5.1.47	-1.76384	down	-	PREDICTED: uncharacterized protein LOC101299456 [Fragaria vesca subsp. vesca]	3.24	5.1	3.25	15.68	13.29	13.3	3.86	14.09
map00920	Sulfur metabolism	0.249628	TRINITY_DN21561_c0_g2	K17725	EC:1.13.11.18	-1.81081	down	GLY3	PREDICTED: persulfide dioxygenase ETHE1 homolog, mitochondrial [Fragaria vesca subsp. vesca]	6.04	7.38	6.18	25.29	22.41	27.32	6.53	25.01
map00920	Sulfur metabolism	0.249628	TRINITY_DN25729_c0_g1	K13811	EC:2.7.7.4 2.7.1.25	1.68246	up	APS2	hypothetical protein PRUPE_ppa004963mg [Prunus persica]	130.59	166.9	130.08	51.61	44.06	51.25	142.52	48.97
map00920	Sulfur metabolism	0.249628	TRINITY_DN26430_c0_g2	K02045	EC:3.6.3.25	-1.2562	down	ABCI11	PREDICTED: ABC transporter I family member 11, chloroplastic [Fragaria vesca subsp. vesca]	2.29	3.24	0.99	5.82	5.5	5.64	2.17	5.65
map00920	Sulfur metabolism	0.249628	TRINITY_DN31134_c1_g1	K00860	EC:2.7.1.25	1.05762	up	AKN	PREDICTED: adenylyl-sulfate kinase 3 isoform X1 [Fragaria vesca subsp. vesca]	45.28	79.21	56.28	33.61	26.65	26.45	60.26	28.9
map00920	Sulfur metabolism	0.249628	TRINITY_DN31895_c0_g2	K05907	EC:1.8.4.9	-1.09937	down	GRXS10	PREDICTED: glutaredoxin-C5, chloroplastic [Fragaria vesca subsp. vesca]	20.95	20.79	21.77	50.77	46.81	53.82	21.17	50.47
map00920	Sulfur metabolism	0.249628	TRINITY_DN31909_c1_g3	K05907	EC:1.8.4.9	1.46323	up	APR3	PREDICTED: 5'-adenylylsulfate reductase 1, chloroplastic-like [Fragaria vesca subsp. vesca]	522.87	1065.97	380.54	169	309.9	297.39	656.46	258.76
map00920	Sulfur metabolism	0.249628	TRINITY_DN32130_c0_g3	K13034	EC:2.5.1.47 4.4.1.9	-1.41526	down	CAS2	PREDICTED: L-3-cyanoalanine synthase 2, mitochondrial [Fragaria vesca subsp. vesca]	48.82	74.64	37.36	151.41	125.86	176.48	53.61	151.25
map00920	Sulfur metabolism	0.249628	TRINITY_DN32175_c1_g2	K01738	EC:2.5.1.47	-3.67893	down	At3g03630	PREDICTED: probable S-sulfocysteine synthase, chloroplastic isoform X1 [Fragaria vesca subsp. vesca]	1.86	1.59	1.32	20.39	23.92	22.99	1.59	22.43
map00920	Sulfur metabolism	0.249628	TRINITY_DN32337_c0_g3	K01739	EC:2.5.1.48	-1.32201	down	CGS1	cystathionine gamma-synthase, chloroplastic-like [Fragaria vesca]	23.38	25.96	24.7	87.74	57.92	55.85	24.68	67.17
map00760	Nicotinate and nicotinamide metabolism	0.264283	TRINITY_DN27617_c1_g1	K01081	EC:3.1.3.5	-1.76903	down	NT5DC3	PREDICTED: 5'-nucleotidase domain-containing protein 4 [Fragaria vesca subsp. vesca]	20.81	19.19	18.24	69.3	74.45	75.56	19.41	73.1
map00760	Nicotinate and nicotinamide metabolism	0.264283	TRINITY_DN27773_c3_g3	K03517	EC:2.5.1.72	-5.00783	down	-	PREDICTED: quinolinate synthase, chloroplastic [Fragaria vesca subsp. vesca]	0	0.12	0	1.65	0.95	2.32	0.04	1.64
map00760	Nicotinate and nicotinamide metabolism	0.264283	TRINITY_DN28099_c0_g1	K01081	EC:3.1.3.5	-1.43624	down	Nt5c3b-a	PREDICTED: cytosolic 5'-nucleotidase 3 isoform X2 [Fragaria vesca subsp. vesca]	6.81	4.49	5.58	16.77	14.47	17.96	5.63	16.4
map00760	Nicotinate and nicotinamide metabolism	0.264283	TRINITY_DN28099_c0_g2	K01081	EC:3.1.3.5	-1.21867	down	-	PREDICTED: cytosolic 5'-nucleotidase 3 [Prunus mume]	21.01	17.11	10.34	25.17	48.73	31.38	16.15	35.09
map00760	Nicotinate and nicotinamide metabolism	0.264283	TRINITY_DN28179_c0_g1	K01240	EC:3.2.2.3	1.4268	up	URH1	PREDICTED: uridine nucleosidase 1 [Fragaria vesca subsp. vesca]	51.74	54.78	62.41	22.97	22.45	22.27	56.31	22.56
map00760	Nicotinate and nicotinamide metabolism	0.264283	TRINITY_DN28822_c0_g1	K01950	EC:6.3.5.1	-1.25791	down	At1g55090	PREDICTED: glutamine-dependent NAD(+) synthetase [Fragaria vesca subsp. vesca]	3.48	9.39	4.05	12.82	18.71	12.96	5.64	14.83
map00760	Nicotinate and nicotinamide metabolism	0.264283	TRINITY_DN14758_c0_g1	K03426	EC:3.6.1.22	-3.33384	down	-	hypothetical protein PRUPE_ppa013244mg [Prunus persica]	0.47	2.31	0.21	12.98	2.24	16.97	1	10.73
map00760	Nicotinate and nicotinamide metabolism	0.264283	TRINITY_DN24446_c0_g1	K18551	EC:3.1.3.-	2.6813	up	-	PREDICTED: uncharacterized protein LOC101301381 [Fragaria vesca subsp. vesca]	20.05	9.22	9.73	1.79	1.81	3.02	13	2.21
map00760	Nicotinate and nicotinamide metabolism	0.264283	TRINITY_DN25268_c0_g1	K03426	EC:3.6.1.22	1.90268	up	NUDT19	PREDICTED: nudix hydrolase 19, chloroplastic [Fragaria vesca subsp. vesca]	99.63	127.89	86.6	29.52	31.02	31.01	104.71	30.52
map00760	Nicotinate and nicotinamide metabolism	0.264283	TRINITY_DN31275_c0_g1	K01081	EC:3.1.3.5	-1.07126	down	nt5c2	PREDICTED: 5'-nucleotidase domain-containing protein 4 isoform X1 [Fragaria vesca subsp. vesca]	18.48	23.54	38.54	41.8	62.45	54.41	26.85	52.89
map00760	Nicotinate and nicotinamide metabolism	0.264283	TRINITY_DN31655_c0_g1	K01081	EC:3.1.3.5	-1.92057	down	DDB_G0275467	PREDICTED: 5'-nucleotidase domain-containing protein DDB_G0275467 isoform X2 [Fragaria vesca subsp. vesca]	3.03	3.16	3.19	16.23	10.71	11.4	3.13	12.78
map00760	Nicotinate and nicotinamide metabolism	0.264283	TRINITY_DN32071_c1_g1	K18551	EC:3.1.3.-	-2.00156	down	-	PREDICTED: uncharacterized protein C24B11.05 [Fragaria vesca subsp. vesca]	3.68	14.82	8.83	32.48	48.12	38.01	9.11	39.54
map00350	Tyrosine metabolism	0.277438	TRINITY_DN27191_c0_g1	K14454	EC:2.6.1.1	-2.81716	down	ASP3	PREDICTED: aspartate aminotransferase, cytoplasmic-like isoform X2 [Fragaria vesca subsp. vesca]	1.43	2.19	1.81	12.05	11.85	9.93	1.81	11.28
map00350	Tyrosine metabolism	0.277438	TRINITY_DN28157_c0_g7	K00276	EC:1.4.3.21	-1.73179	down	RKS1	PREDICTED: G-type lectin S-receptor-like serine/threonine-protein kinase B120 isoform X2 [Fragaria vesca subsp. vesca]	0.54	0.44	0.7	1.92	2.85	1.39	0.56	2.05
map00350	Tyrosine metabolism	0.277438	TRINITY_DN29108_c0_g6	K00815	EC:2.6.1.5	-2.13257	down	SUR1	PREDICTED: S-alkyl-thiohydroximate lyase SUR1-like [Fragaria vesca subsp. vesca]	4.21	3.82	3.15	23.11	14.27	17.37	3.73	18.25
map00350	Tyrosine metabolism	0.277438	TRINITY_DN30951_c1_g2	K00121	EC:1.1.1.284 1.1.1.1	-1.9721	down	At5g42250	PREDICTED: alcohol dehydrogenase-like 7 [Fragaria vesca subsp. vesca]	0.74	0.85	0.19	2.72	1.79	3.04	0.59	2.52
map00350	Tyrosine metabolism	0.277438	TRINITY_DN31077_c0_g2	K01555	EC:3.7.1.2	2.26928	up	BAG5	BAG protein [Fragaria vesca]	6.91	10.27	11.69	1.91	2	2.58	9.62	2.16
map00350	Tyrosine metabolism	0.277438	TRINITY_DN15601_c0_g2	K00457	EC:1.13.11.27	3.074	up	-	PREDICTED: LOW QUALITY PROTEIN: 4-hydroxyphenylpyruvate dioxygenase-like [Pyrus x bretschneideri]	1672.57	1490.21	1863.06	140.35	141.42	312.92	1675.28	198.23
map00350	Tyrosine metabolism	0.277438	TRINITY_DN21657_c0_g2	K00276	EC:1.4.3.21	1.81793	up	PK1	PREDICTED: putative receptor protein kinase ZmPK1 [Prunus mume]	1.54	6.42	9.41	2.38	1.29	1.67	5.79	1.78
[truncated: 2,539 more rows]

## Sheet: significant
PathwayEntry	PathwayDefinition	pvalue	Gene_ID	KOEntry	EC	log2FC	regulation	Name	Annotation	T2_1_TPM	T2_2_TPM	T2_3_TPM	T1_1_TPM	T1_2_TPM	T1_3_TPM	T2_mean_TPM	T1_mean_TPM
[truncated: 1,014 more rows]
