# Supplementary material for: Transcriptome and de novo analysis of Rosa xanthina f. spontanea in response to cold stress
Source: BMC Plant Biol. 2021 Oct 15;21:472. doi: 10.1186/s12870-021-03246-5 (PMC8518255; doi:10.1186/s12870-021-03246-5)
Supplement: Supplementary file 9 — Additional file 9: Table S9. KEGG enrichment analysis of DEGs at -20°C vs. 23°C in R. xanthina f. spontanea. (XLSX 318 kb) [file 12870_2021_3246_MOESM9_ESM.xlsx]

## Sheet: Sheet1
PathwayEntry	PathwayDefinition	pvalue	Gene_ID	KOEntry	EC	log2FC	regulation	Name	Annotation	﹣20℃_1_TPM	﹣20℃_2_TPM	﹣20℃_3_TPM	23℃_1_TPM	23℃_2_TPM	23℃_3_TPM	﹣20℃_mean_TPM	23℃_mean_TPM
map04626	Plant-pathogen interaction	6.66134e-16	TRINITY_DN27073_c1_g1	K13428	EC:2.7.11.1	1.44402	up	At3g47570	PREDICTED: probable LRR receptor-like serine/threonine-protein kinase At3g47570 [Fragaria vesca subsp. vesca]	3.99	5.62	4.24	1.46	0.64	1.46	4.62	1.19
map04626	Plant-pathogen interaction	6.66134e-16	TRINITY_DN27111_c1_g1	K05391	-	1.73815	up	CNGC1	PREDICTED: cyclic nucleotide-gated ion channel 1-like [Fragaria vesca subsp. vesca]	11.4	10.02	16.57	2.54	4.59	3.31	12.66	3.48
map04626	Plant-pathogen interaction	6.66134e-16	TRINITY_DN27125_c0_g1	K13430	EC:2.7.11.1	1.10023	up	ALE2	PREDICTED: receptor-like serine/threonine-protein kinase ALE2 isoform X1 [Fragaria vesca subsp. vesca]	8.97	24.95	13.69	7.39	5.9	7.35	15.87	6.88
map04626	Plant-pathogen interaction	6.66134e-16	TRINITY_DN27129_c0_g1	K13428	EC:2.7.11.1	-1.89416	down	At3g47570	PREDICTED: probable LRR receptor-like serine/threonine-protein kinase At3g47570 [Fragaria vesca subsp. vesca]	3.81	4.41	4.13	10.01	18.98	14.3	4.12	14.43
map04626	Plant-pathogen interaction	6.66134e-16	TRINITY_DN27162_c0_g2	K13459	-	-1.43008	down	PERK1	PREDICTED: proline-rich receptor-like protein kinase PERK1 [Fragaria vesca subsp. vesca]	9.06	8.45	7.75	19.09	25.15	19.87	8.42	21.37
map04626	Plant-pathogen interaction	6.66134e-16	TRINITY_DN27170_c0_g2	K05391	-	2.17799	up	CNGC1	PREDICTED: cyclic nucleotide-gated ion channel 1-like [Prunus mume]	7.15	6.37	8.7	1.62	1.49	1.53	7.41	1.55
map04626	Plant-pathogen interaction	6.66134e-16	TRINITY_DN27203_c1_g3	K13457	-	-2.12454	down	At5g66910	PREDICTED: probable disease resistance protein At5g66900 [Fragaria vesca subsp. vesca]	4.79	5.02	4.94	10.75	31.94	18.78	4.92	20.49
map04626	Plant-pathogen interaction	6.66134e-16	TRINITY_DN27320_c1_g3	K05391	-	3.22102	up	CNGC13	PREDICTED: cyclic nucleotide-gated ion channel 1-like [Fragaria vesca subsp. vesca]	4.8	4.41	8.86	0.39	0.52	0.26	6.02	0.39
map04626	Plant-pathogen interaction	6.66134e-16	TRINITY_DN27334_c0_g5	K13412	EC:2.7.11.1	-1.18798	down	CPK19	PREDICTED: calcium-dependent protein kinase 2-like [Fragaria vesca subsp. vesca]	5.17	6.69	5.77	8.27	17.16	12.85	5.88	12.76
map04626	Plant-pathogen interaction	6.66134e-16	TRINITY_DN27391_c0_g1	K13430	EC:2.7.11.1	-1.96001	down	INRPK1	PREDICTED: receptor-like protein kinase [Fragaria vesca subsp. vesca]	0.47	1.94	1.67	1.41	6.39	3.68	1.36	3.83
map04626	Plant-pathogen interaction	6.66134e-16	TRINITY_DN27400_c0_g3	K09422	-	1.71109	up	MYB306	PREDICTED: myb-related protein 306-like isoform X1 [Fragaria vesca subsp. vesca]	14.83	23.84	19.33	6.73	3.92	5.87	19.33	5.51
map04626	Plant-pathogen interaction	6.66134e-16	TRINITY_DN27400_c0_g5	K09422	-	-1.53383	down	MYB306	PREDICTED: myb-related protein 306 [Fragaria vesca subsp. vesca]	8.25	12.15	10	23.57	22.29	35.29	10.13	27.05
map04626	Plant-pathogen interaction	6.66134e-16	TRINITY_DN27528_c0_g1	K13436	EC:2.7.11.1	-4.78115	down	CCR4	PREDICTED: serine/threonine-protein kinase-like protein CCR4 [Fragaria vesca subsp. vesca]	6.01	3.67	3.84	65.02	151.22	126.83	4.51	114.36
map04626	Plant-pathogen interaction	6.66134e-16	TRINITY_DN27575_c0_g3	K13430	EC:2.7.11.1	-1.03461	down	LRK10L-1.5	PREDICTED: LEAF RUST 10 DISEASE-RESISTANCE LOCUS RECEPTOR-LIKE PROTEIN KINASE-like 1.5 [Prunus mume]	2.85	4.69	2.74	6.92	6.26	6.56	3.43	6.58
map04626	Plant-pathogen interaction	6.66134e-16	TRINITY_DN27719_c1_g3	K13425	-	-2.33469	down	WRKY17	PREDICTED: probable WRKY transcription factor 17 [Fragaria vesca subsp. vesca]	20.39	22.62	20.43	73.03	122.25	103.35	21.15	99.54
map04626	Plant-pathogen interaction	6.66134e-16	TRINITY_DN27724_c0_g2	K13429	-	1.24863	up	LYK5	PREDICTED: lysM domain receptor-like kinase 3 [Fragaria vesca subsp. vesca]	3.79	6.63	4.05	1.58	1.13	2.98	4.82	1.9
map04626	Plant-pathogen interaction	6.66134e-16	TRINITY_DN27905_c0_g3	K09422	-	1.05577	up	MYB5	PREDICTED: transcription repressor MYB5 [Fragaria vesca subsp. vesca]	43.23	45.45	36.38	19.77	14.96	20.75	41.69	18.49
map04626	Plant-pathogen interaction	6.66134e-16	TRINITY_DN27919_c0_g1	K13436	EC:2.7.11.1	1.0857	up	At1g53440	PREDICTED: probable leucine-rich repeat receptor-like serine/threonine-protein kinase At3g14840 [Fragaria vesca subsp. vesca]	42.07	70.1	74.05	28.84	29.36	27.18	62.07	28.46
map04626	Plant-pathogen interaction	6.66134e-16	TRINITY_DN27932_c0_g6	K13430	EC:2.7.11.1	-1.34327	down	PBL3	PREDICTED: probable serine/threonine-protein kinase NAK [Fragaria vesca subsp. vesca]	7.91	7.54	7.6	11.3	19.3	16.05	7.68	15.55
map04626	Plant-pathogen interaction	6.66134e-16	TRINITY_DN28007_c1_g3	K13413	EC:2.7.12.2	-1.12684	down	MKK4	MAP kinase kinase 5 [Rosa hybrid cultivar]	23.97	25.63	27.84	40.23	70.99	47.57	25.81	52.93
map04626	Plant-pathogen interaction	6.66134e-16	TRINITY_DN28007_c1_g4	K13413	EC:2.7.12.2	-5.96656	down	MKK4	PREDICTED: mitogen-activated protein kinase kinase 5-like [Fragaria vesca subsp. vesca]	0.17	0.1	0.19	3.59	13.72	10.46	0.15	9.26
map04626	Plant-pathogen interaction	6.66134e-16	TRINITY_DN28068_c0_g3	K13466	-	-2.86134	down	-	PREDICTED: receptor-like protein 12 [Fragaria vesca subsp. vesca]	1.03	0.77	1.45	3.16	11.58	7.58	1.08	7.44
map04626	Plant-pathogen interaction	6.66134e-16	TRINITY_DN28070_c0_g7	K13412	EC:2.7.11.1	-1.25663	down	CPK21	PREDICTED: calcium-dependent protein kinase 2-like [Fragaria vesca subsp. vesca]	5.31	7.86	6.89	12.17	16.51	16.17	6.69	14.95
map04626	Plant-pathogen interaction	6.66134e-16	TRINITY_DN28070_c0_g8	K13412	EC:2.7.11.1	1.98802	up	-	PREDICTED: calcium-dependent protein kinase SK5-like [Fragaria vesca subsp. vesca]	4.84	13.32	8.43	2.34	1.96	1.65	8.86	1.98
map04626	Plant-pathogen interaction	6.66134e-16	TRINITY_DN28070_c0_g9	K13412	EC:2.7.11.1	1.39451	up	CPK17	PREDICTED: calcium-dependent protein kinase SK5-like [Fragaria vesca subsp. vesca]	16.11	24.23	24.78	9.12	6.3	7.43	21.71	7.62
map04626	Plant-pathogen interaction	6.66134e-16	TRINITY_DN28090_c0_g2	K13430	EC:2.7.11.1	1.66134	up	ALE2	PREDICTED: receptor-like serine/threonine-protein kinase ALE2 isoform X1 [Fragaria vesca subsp. vesca]	32.99	37.43	35.35	9.09	9.14	12.1	35.26	10.11
map04626	Plant-pathogen interaction	6.66134e-16	TRINITY_DN28108_c0_g2	K13416	EC:2.7.10.1 2.7.11.1	1.56305	up	PBL28	PREDICTED: protein kinase APK1A, chloroplastic-like isoform X2 [Fragaria vesca subsp. vesca]	3.02	6.18	4.1	2.06	0.75	1.44	4.43	1.42
map04626	Plant-pathogen interaction	6.66134e-16	TRINITY_DN28215_c0_g2	K18834	-	-2.20496	down	WRKY40	PREDICTED: probable WRKY transcription factor 40 [Fragaria vesca subsp. vesca]	55.81	47.78	49.19	137.59	271.36	256.31	50.93	221.75
map04626	Plant-pathogen interaction	6.66134e-16	TRINITY_DN28220_c2_g4	K13430	EC:2.7.11.1	-2.73476	down	WAK2	PREDICTED: uncharacterized protein LOC101296545 [Fragaria vesca subsp. vesca]	1.25	4.22	2.59	15.57	19.94	9.24	2.69	14.92
map04626	Plant-pathogen interaction	6.66134e-16	TRINITY_DN28292_c0_g5	K13430	EC:2.7.11.1	-1.46826	down	At5g59700	PREDICTED: probable receptor-like protein kinase At2g39360 [Fragaria vesca subsp. vesca]	4.51	6.66	5.55	10.77	11.79	10.14	5.57	10.9
map04626	Plant-pathogen interaction	6.66134e-16	TRINITY_DN28321_c0_g1	K13434	-	-8.07305	down	ERF109	PREDICTED: ethylene-responsive transcription factor ERF109-like [Fragaria vesca subsp. vesca]	0.5	0.79	0.32	82.25	177.5	152.33	0.54	137.36
map04626	Plant-pathogen interaction	6.66134e-16	TRINITY_DN28322_c0_g1	K13448	-	-4.45391	down	CML27	PREDICTED: probable calcium-binding protein CML27 [Malus domestica]	13.12	11.49	11.86	164.36	289.4	299.17	12.16	250.98
map04626	Plant-pathogen interaction	6.66134e-16	TRINITY_DN28327_c3_g8	K13412	EC:2.7.11.1	-1.26483	down	CPK7	PREDICTED: calcium-dependent protein kinase 32 [Fragaria vesca subsp. vesca]	38.35	41.87	39.79	64.23	121.14	80.63	40	88.67
map04626	Plant-pathogen interaction	6.66134e-16	TRINITY_DN28379_c0_g2	K16224	-	-2.45188	down	FER	PREDICTED: receptor-like protein kinase FERONIA [Fragaria vesca subsp. vesca]	1.05	0.58	1.33	1.94	5.57	5.48	0.99	4.33
map04626	Plant-pathogen interaction	6.66134e-16	TRINITY_DN28418_c0_g3	K13430	EC:2.7.11.1	-1.09634	down	PIX13	PREDICTED: probable serine/threonine-protein kinase NAK [Fragaria vesca subsp. vesca]	3.09	2.09	3.44	5.81	5.21	6.26	2.87	5.76
map04626	Plant-pathogen interaction	6.66134e-16	TRINITY_DN28618_c1_g2	K13434	-	-1.93546	down	DREB1F	dehydration-responsive element-binding protein 1A [Rosa hybrid cultivar]	24.05	17.98	21.41	42.16	115.05	67.99	21.15	75.07
map04626	Plant-pathogen interaction	6.66134e-16	TRINITY_DN28638_c1_g2	K13448	-	-4.2146	down	CML27	PREDICTED: calcium-binding protein CML24-like [Fragaria vesca subsp. vesca]	17.29	16.88	17.44	186.22	397.46	315.58	17.2	299.75
map04626	Plant-pathogen interaction	6.66134e-16	TRINITY_DN28664_c0_g2	K13428	EC:2.7.11.1	-1.83225	down	At3g47570	PREDICTED: probable LRR receptor-like serine/threonine-protein kinase At3g47570 isoform X2 [Fragaria vesca subsp. vesca]	6.22	2.57	4.03	6.85	26.44	10.23	4.27	14.51
map04626	Plant-pathogen interaction	6.66134e-16	TRINITY_DN28689_c0_g8	K13430	EC:2.7.11.1	1.25178	up	PERK10	PREDICTED: probable receptor-like serine/threonine-protein kinase At5g57670 [Fragaria vesca subsp. vesca]	8.84	20.27	13.92	8.11	2.37	6.45	14.34	5.64
map04626	Plant-pathogen interaction	6.66134e-16	TRINITY_DN28705_c0_g2	K13429	-	-2.2019	down	LYK5	PREDICTED: protein LYK5-like [Fragaria vesca subsp. vesca]	10.78	11.71	9.75	34.88	45.79	57.02	10.75	45.9
map04626	Plant-pathogen interaction	6.66134e-16	TRINITY_DN28889_c0_g3	K13430	EC:2.7.11.1	1.31725	up	SELMODRAFT_444075	PREDICTED: inactive protein kinase SELMODRAFT_444075 [Fragaria vesca subsp. vesca]	18.64	26.21	21.31	9.38	7.63	8.17	22.05	8.39
map04626	Plant-pathogen interaction	6.66134e-16	TRINITY_DN28981_c1_g5	K05391	-	2.01174	up	CNGC1	PREDICTED: cyclic nucleotide-gated ion channel 1-like [Fragaria vesca subsp. vesca]	19.15	15.78	26.12	3.76	6.58	3.84	20.35	4.73
map04626	Plant-pathogen interaction	6.66134e-16	TRINITY_DN29042_c0_g1	K13430	EC:2.7.11.1	-2.49136	down	FER	hypothetical protein PRUPE_ppa020589mg [Prunus persica]	7.52	5.77	13.06	30.51	67.17	40.3	8.78	45.99
map04626	Plant-pathogen interaction	6.66134e-16	TRINITY_DN29181_c1_g3	K13416	EC:2.7.10.1 2.7.11.1	1.27383	up	RBK2	PREDICTED: probable receptor-like serine/threonine-protein kinase At5g57670 [Fragaria vesca subsp. vesca]	39.19	39.87	35.98	13.34	17.28	13.67	38.35	14.76
map04626	Plant-pathogen interaction	6.66134e-16	TRINITY_DN29191_c0_g3	K13448	-	-6.22401	down	CML37	PREDICTED: putative calcium-binding protein CML19 [Fragaria vesca subsp. vesca]	1.67	1.12	2.01	61.06	182.24	85.23	1.6	109.51
map04626	Plant-pathogen interaction	6.66134e-16	TRINITY_DN29225_c0_g1	K13459	-	-1.13454	down	At4g33300	PREDICTED: probable disease resistance protein At4g33300 [Fragaria vesca subsp. vesca]	19.31	12.22	15.11	22.1	40.85	32.14	15.55	31.7
map04626	Plant-pathogen interaction	6.66134e-16	TRINITY_DN29253_c0_g6	K13430	EC:2.7.11.1	-1.51594	down	PIX13	PREDICTED: probable serine/threonine-protein kinase NAK [Fragaria vesca subsp. vesca]	8.37	8.94	8.39	19.58	28.18	21.33	8.57	23.03
map04626	Plant-pathogen interaction	6.66134e-16	TRINITY_DN29269_c0_g1	K05391	-	-1.84096	down	CNGC1	PREDICTED: cyclic nucleotide-gated ion channel 1-like isoform X1 [Fragaria vesca subsp. vesca]	0.82	1.37	0.51	3.32	3.06	3.71	0.9	3.36
map04626	Plant-pathogen interaction	6.66134e-16	TRINITY_DN29269_c0_g2	K05391	-	-4.23059	down	CNGC1	PREDICTED: cyclic nucleotide-gated ion channel 1-like isoform X1 [Fragaria vesca subsp. vesca]	3.56	1.32	2.13	28.7	65.77	35.96	2.34	43.48
map04626	Plant-pathogen interaction	6.66134e-16	TRINITY_DN29269_c0_g4	K05391	-	-1.87563	down	CNGC9	PREDICTED: cyclic nucleotide-gated ion channel 1-like [Fragaria vesca subsp. vesca]	11.38	18.87	4.82	21.45	26.09	17.44	11.69	21.66
map04626	Plant-pathogen interaction	6.66134e-16	TRINITY_DN29269_c0_g5	K05391	-	-1.87322	down	-	PREDICTED: cyclic nucleotide-gated ion channel 1-like [Fragaria vesca subsp. vesca]	2.48	4.87	1.4	10.18	8.79	10.4	2.92	9.79
map04626	Plant-pathogen interaction	6.66134e-16	TRINITY_DN29379_c1_g1	K13428	EC:2.7.11.1	-1.42021	down	At3g47570	PREDICTED: putative receptor-like protein kinase At3g47110 isoform X1 [Fragaria vesca subsp. vesca]	4.22	2.92	3.8	6.6	12.52	11.02	3.65	10.05
map04626	Plant-pathogen interaction	6.66134e-16	TRINITY_DN29436_c0_g1	K13430	EC:2.7.11.1	1.71873	up	PBL28	PREDICTED: serine/threonine-protein kinase PBS1 [Prunus mume]	2.77	3.65	2.85	0.75	0.84	1.03	3.09	0.87
map04626	Plant-pathogen interaction	6.66134e-16	TRINITY_DN29436_c0_g5	K13430	EC:2.7.11.1	-1.46609	down	TMK4	PREDICTED: probable receptor protein kinase TMK1 [Fragaria vesca subsp. vesca]	1.46	2.44	1.86	5.06	4.39	5.54	1.92	5
map04626	Plant-pathogen interaction	6.66134e-16	TRINITY_DN29557_c1_g3	K13466	-	-2.95715	down	-	PREDICTED: LRR receptor-like serine/threonine-protein kinase GSO1 [Malus domestica]	0.28	0.39	0.66	2.11	4.62	3.08	0.44	3.27
map04626	Plant-pathogen interaction	6.66134e-16	TRINITY_DN29634_c1_g1	K02183	-	-3.24124	down	dfr1	PREDICTED: UPF0483 protein AGAP003155 [Fragaria vesca subsp. vesca]	3.66	4.3	2.58	20.95	49.03	37.2	3.51	35.73
map04626	Plant-pathogen interaction	6.66134e-16	TRINITY_DN29655_c0_g1	K13425	-	-2.73955	down	WRKY11	PREDICTED: probable WRKY transcription factor 11 [Fragaria vesca subsp. vesca]	11.35	16.95	10.38	54.65	91.79	96.48	12.89	80.97
map04626	Plant-pathogen interaction	6.66134e-16	TRINITY_DN29671_c0_g5	K13424	-	-2.95544	down	WRKY48	PREDICTED: probable WRKY transcription factor 48 [Fragaria vesca subsp. vesca]	7.69	7.5	7.73	31.48	70.36	60.83	7.64	54.22
map04626	Plant-pathogen interaction	6.66134e-16	TRINITY_DN29993_c0_g2	K18835	-	-1.65827	down	WRKY55	PREDICTED: WRKY transcription factor 55 [Fragaria vesca subsp. vesca]	0.47	0.97	0.8	2.3	1.94	2.45	0.75	2.23
map04626	Plant-pathogen interaction	6.66134e-16	TRINITY_DN29994_c1_g2	K02183	-	-1.63876	down	CML45	PREDICTED: probable calcium-binding protein CML45 [Fragaria vesca subsp. vesca]	11.79	11.08	12.77	21.19	40.25	42.02	11.88	34.49
map04626	Plant-pathogen interaction	6.66134e-16	TRINITY_DN30165_c0_g2	K05391	-	-1.12715	down	CNGC1	PREDICTED: cyclic nucleotide-gated ion channel 1-like [Fragaria vesca subsp. vesca]	6.44	7.61	6.26	16.13	10.87	13.3	6.77	13.43
map04626	Plant-pathogen interaction	6.66134e-16	TRINITY_DN30179_c0_g2	K13412	EC:2.7.11.1	1.4838	up	CPK26	PREDICTED: calcium-dependent protein kinase 26-like [Fragaria vesca subsp. vesca]	31.93	34.77	30.84	11.2	11.7	14.7	32.51	12.53
map04626	Plant-pathogen interaction	6.66134e-16	TRINITY_DN30237_c0_g5	K13412	EC:2.7.11.1	1.36508	up	CPK17	PREDICTED: calcium-dependent protein kinase 26-like [Fragaria vesca subsp. vesca]	43.81	40.31	38.61	12.74	15.15	17.56	40.91	15.15
map04626	Plant-pathogen interaction	6.66134e-16	TRINITY_DN30272_c2_g3	K13466	-	-1.5638	down	-	PREDICTED: LRR receptor-like serine/threonine-protein kinase FLS2 [Fragaria vesca subsp. vesca]	141.93	109.08	121.47	177.49	423.01	351.76	124.16	317.42
map04626	Plant-pathogen interaction	6.66134e-16	TRINITY_DN30344_c1_g1	K13430	EC:2.7.11.1	1.01629	up	SRF5	PREDICTED: protein STRUBBELIG-RECEPTOR FAMILY 5 [Fragaria vesca subsp. vesca]	40.8	33.17	37.36	16.26	16.86	16.58	37.11	16.57
map04626	Plant-pathogen interaction	6.66134e-16	TRINITY_DN30490_c0_g1	K05391	-	-1.14681	down	CNGC1	PREDICTED: cyclic nucleotide-gated ion channel 1-like [Fragaria vesca subsp. vesca]	70.62	110.08	80.04	156.02	223.24	260.27	86.91	213.18
map04626	Plant-pathogen interaction	6.66134e-16	TRINITY_DN30505_c0_g4	K09422	-	-1.4082	down	MYB4	PREDICTED: myb-related protein Myb4-like [Fragaria vesca subsp. vesca]	6.19	3.35	6.47	11.28	12.29	16.91	5.34	13.49
map04626	Plant-pathogen interaction	6.66134e-16	TRINITY_DN30578_c0_g5	K13448	-	-1.83283	down	CML2	PREDICTED: calmodulin-like protein 3 [Fragaria vesca subsp. vesca]	54.59	42.04	40.99	115.21	165.28	179.68	45.87	153.39
map04626	Plant-pathogen interaction	6.66134e-16	TRINITY_DN30652_c0_g3	K13412	EC:2.7.11.1	-1.01136	down	CPK20	PREDICTED: calcium-dependent protein kinase 8-like [Nelumbo nucifera]	36.87	33.23	37.85	58.79	108.26	65.61	35.98	77.55
map04626	Plant-pathogen interaction	6.66134e-16	TRINITY_DN30673_c0_g2	K13457	-	-2.10259	down	RPP13L4	PREDICTED: LOW QUALITY PROTEIN: disease resistance RPP13-like protein 4 [Fragaria vesca subsp. vesca]	2.5	2.32	2.09	5.32	15.18	7.44	2.3	9.31
map04626	Plant-pathogen interaction	6.66134e-16	TRINITY_DN30681_c1_g4	K13434	-	-3.32341	down	ERF061	PREDICTED: ethylene-responsive transcription factor ERF061 [Fragaria vesca subsp. vesca]	2.58	2.45	1.57	18.35	20.07	23.86	2.2	20.76
map04626	Plant-pathogen interaction	6.66134e-16	TRINITY_DN30789_c0_g8	K13416	EC:2.7.10.1 2.7.11.1	1.413	up	IRK	PREDICTED: probably inactive leucine-rich repeat receptor-like protein kinase At3g28040 [Fragaria vesca subsp. vesca]	3.35	6.39	5.08	1.97	1.78	1.45	4.94	1.73
map04626	Plant-pathogen interaction	6.66134e-16	TRINITY_DN30813_c0_g1	K05391	-	-4.13716	down	mkkA	PREDICTED: mitogen-activated protein kinase kinase kinase 2-like [Fragaria vesca subsp. vesca]	0.68	0.86	0.39	5.26	25.35	11.78	0.64	14.13
map04626	Plant-pathogen interaction	6.66134e-16	TRINITY_DN30915_c0_g4	K13448	-	-3.27065	down	CML3	PREDICTED: uncharacterized CRM domain-containing protein At3g25440, chloroplastic [Fragaria vesca subsp. vesca]	0.46	0.37	0.29	2.42	2.48	5.35	0.37	3.42
map04626	Plant-pathogen interaction	6.66134e-16	TRINITY_DN30944_c0_g1	K18834	-	-1.84216	down	WRKY42	PREDICTED: probable WRKY transcription factor 31 [Fragaria vesca subsp. vesca]	0.6	0.39	0.51	1.77	2.14	1.11	0.5	1.67
map04626	Plant-pathogen interaction	6.66134e-16	TRINITY_DN31085_c0_g4	K13447	EC:1.6.3.- 1.11.1.-	-1.04658	down	RBOHC	PREDICTED: respiratory burst oxidase homolog protein C [Fragaria vesca subsp. vesca]	3.65	7.44	4.41	8.8	8.51	12.66	5.17	9.99
map04626	Plant-pathogen interaction	6.66134e-16	TRINITY_DN1083_c0_g1	K09422	-	-1.31928	down	MYB39	putative MYB transcription factor [Rosa hybrid cultivar]	1.55	1.65	1.11	3.34	3.64	3.09	1.44	3.36
map04626	Plant-pathogen interaction	6.66134e-16	TRINITY_DN15724_c0_g1	K13434	-	-4.54747	down	ERF012	PREDICTED: ethylene-responsive transcription factor ERF014 [Fragaria vesca subsp. vesca]	0.07	0.16	0.59	10.54	4.82	3.19	0.27	6.18
map04626	Plant-pathogen interaction	6.66134e-16	TRINITY_DN16477_c0_g1	K13448	-	-4.70876	down	CML19	PREDICTED: putative calcium-binding protein CML19 [Fragaria vesca subsp. vesca]	4.07	2.65	3.2	51.55	102.68	85.61	3.31	79.95
map04626	Plant-pathogen interaction	6.66134e-16	TRINITY_DN16920_c0_g1	K05391	-	-1.68742	down	MEKK1	PREDICTED: mitogen-activated protein kinase kinase kinase NPK1 [Fragaria vesca subsp. vesca]	12.62	6.47	7.4	14.74	27.5	38.39	8.83	26.88
map04626	Plant-pathogen interaction	6.66134e-16	TRINITY_DN17297_c0_g1	K13414	EC:2.7.11.25	-2.07903	down	NPK1	PREDICTED: mitogen-activated protein kinase kinase kinase A [Fragaria vesca subsp. vesca]	0.11	0.63	0.73	2.75	1.87	1.3	0.49	1.97
map04626	Plant-pathogen interaction	6.66134e-16	TRINITY_DN17436_c0_g1	K13448	-	-1.53105	down	BETVIII	PREDICTED: calcium-binding protein CML42-like [Fragaria vesca subsp. vesca]	2.51	1.99	2.14	4.9	5.92	7.11	2.21	5.98
map04626	Plant-pathogen interaction	6.66134e-16	TRINITY_DN17907_c0_g1	K02183	-	-1.87957	down	CML8	PREDICTED: calmodulin-like protein 8 [Fragaria vesca subsp. vesca]	2.01	1.49	1.6	5.62	5.61	6.09	1.7	5.77
map04626	Plant-pathogen interaction	6.66134e-16	TRINITY_DN17940_c0_g1	K13426	-	-4.77664	down	WRKY29	PREDICTED: probable WRKY transcription factor 29 isoform X2 [Fragaria vesca subsp. vesca]	0.65	0.46	0.83	10.02	23.82	16.14	0.65	16.66
map04626	Plant-pathogen interaction	6.66134e-16	TRINITY_DN18238_c0_g1	K13434	-	2.06392	up	DREB3	PREDICTED: dehydration-responsive element-binding protein 3-like [Fragaria vesca subsp. vesca]	13.79	19.47	13.96	3.17	2.51	4.86	15.74	3.51
map04626	Plant-pathogen interaction	6.66134e-16	TRINITY_DN18318_c0_g2	K18834	-	-2.38812	down	WRKY76	PREDICTED: probable WRKY transcription factor 40 isoform X1 [Fragaria vesca subsp. vesca]	0.51	2.29	1.11	5.22	4.24	9.82	1.3	6.43
map04626	Plant-pathogen interaction	6.66134e-16	TRINITY_DN18659_c0_g2	K13416	EC:2.7.10.1 2.7.11.1	-2.00025	down	CRK3	PREDICTED: cysteine-rich receptor-like protein kinase 3 isoform X1 [Fragaria vesca subsp. vesca]	1.41	0.94	0.95	3.08	5.72	3.55	1.1	4.12
map04626	Plant-pathogen interaction	6.66134e-16	TRINITY_DN19289_c0_g3	K13420	EC:2.7.11.1	1.66644	up	At3g47570	PREDICTED: LRR receptor-like serine/threonine-protein kinase FLS2 [Prunus mume]	2.42	1.13	2.94	0.63	0.91	0.39	2.16	0.64
map04626	Plant-pathogen interaction	6.66134e-16	TRINITY_DN20281_c0_g2	K13434	-	-6.84764	down	ERF017	PREDICTED: ethylene-responsive transcription factor ERF017 [Pyrus x bretschneideri]	3.1	1.05	2.54	123.29	295.75	240.08	2.23	219.71
map04626	Plant-pathogen interaction	6.66134e-16	TRINITY_DN20629_c0_g2	K13436	EC:2.7.11.1	-2.07368	down	At1g11050	PREDICTED: probable receptor-like protein kinase At1g11050 [Fragaria vesca subsp. vesca]	0.39	1	0.41	1.88	1.36	3.94	0.6	2.39
map04626	Plant-pathogen interaction	6.66134e-16	TRINITY_DN20629_c0_g3	K13416	EC:2.7.10.1 2.7.11.1	-2.23466	down	At1g11050	PREDICTED: probable receptor-like protein kinase At1g11050 [Fragaria vesca subsp. vesca]	0.42	0.47	0.51	1.37	1.3	3.6	0.47	2.09
map04626	Plant-pathogen interaction	6.66134e-16	TRINITY_DN20633_c0_g1	K13457	-	-2.32737	down	-	PREDICTED: disease resistance RPP13-like protein 4 [Prunus mume]	1.41	1.09	1.02	5.33	4.71	6.62	1.17	5.55
map04626	Plant-pathogen interaction	6.66134e-16	TRINITY_DN21139_c0_g2	K04368	EC:2.7.12.2	-1.45851	down	MKK9	MAP kinase kinase 9 [Rosa hybrid cultivar]	43.88	41.26	35.03	56.33	89.44	166.04	40.06	103.94
map04626	Plant-pathogen interaction	6.66134e-16	TRINITY_DN21535_c0_g2	K13434	-	-6.56454	down	DREB1D	dehydration-responsive element-binding protein 1B [Rosa hybrid cultivar]	1.75	1.01	2	79.6	234.49	106.43	1.59	140.17
map04626	Plant-pathogen interaction	6.66134e-16	TRINITY_DN21801_c0_g2	K13414	EC:2.7.11.25	-1.56203	down	NPK1	PREDICTED: mitogen-activated protein kinase kinase kinase ANP1-like [Fragaria vesca subsp. vesca]	8.23	12.76	10.81	17.81	36.08	34.21	10.6	29.37
map04626	Plant-pathogen interaction	6.66134e-16	TRINITY_DN21_c0_g1	K02183	-	1.9416	up	CML45	PREDICTED: probable calcium-binding protein CML47 [Fragaria vesca subsp. vesca]	1.5	4.81	5.89	1.35	0.45	1.08	4.07	0.96
map04626	Plant-pathogen interaction	6.66134e-16	TRINITY_DN22013_c0_g1	K13416	EC:2.7.10.1 2.7.11.1	1.06012	up	At4g23740	PREDICTED: probable inactive receptor kinase At4g23740 [Fragaria vesca subsp. vesca]	5.24	12.1	9.94	3.94	5.03	3.23	9.09	4.07
map04626	Plant-pathogen interaction	6.66134e-16	TRINITY_DN22036_c0_g1	K13448	-	-1.79712	down	CML44	PREDICTED: probable calcium-binding protein CML44 isoform X1 [Fragaria vesca subsp. vesca]	1.97	0.74	1.85	5.12	4.92	4.65	1.52	4.9
map04626	Plant-pathogen interaction	6.66134e-16	TRINITY_DN22063_c0_g1	K13434	-	-6.42756	down	ERF026	PREDICTED: ethylene-responsive transcription factor ERF027-like [Fragaria vesca subsp. vesca]	0.35	0.09	0.2	6.66	34.31	11.23	0.21	17.4
map04626	Plant-pathogen interaction	6.66134e-16	TRINITY_DN22245_c0_g1	K13459	-	-1.56147	down	-	PREDICTED: uncharacterized protein LOC101307392 [Fragaria vesca subsp. vesca]	12.89	15.48	10.23	40.7	39.54	26.3	12.87	35.51
map04626	Plant-pathogen interaction	6.66134e-16	TRINITY_DN22283_c0_g1	K13424	-	-1.98132	down	WRKY28	PREDICTED: probable WRKY transcription factor 71 [Fragaria vesca subsp. vesca]	1.12	1.32	0.89	2.84	5.78	4.89	1.11	4.5
map04626	Plant-pathogen interaction	6.66134e-16	TRINITY_DN22695_c0_g1	K16225	-	-1.83112	down	WRKY46	PREDICTED: probable WRKY transcription factor 46 [Fragaria vesca subsp. vesca]	19.06	19.98	19.33	49.89	83.54	62.69	19.46	65.37
map04626	Plant-pathogen interaction	6.66134e-16	TRINITY_DN22918_c0_g1	K13434	-	-1.77417	down	PTI6	PREDICTED: pathogenesis-related genes transcriptional activator PTI6-like [Fragaria vesca subsp. vesca]	12.84	16.19	13.45	39.27	50.55	46.55	14.16	45.46
map04626	Plant-pathogen interaction	6.66134e-16	TRINITY_DN22975_c0_g1	K13432	-	-3.36357	down	ERF1A	PREDICTED: ethylene-responsive transcription factor 2 [Fragaria vesca subsp. vesca]	40.68	39.74	33.82	202.88	523.16	359.2	38.08	361.75
map04626	Plant-pathogen interaction	6.66134e-16	TRINITY_DN23049_c0_g1	K13448	-	-1.37796	down	CML3	PREDICTED: calmodulin-like protein 3 [Prunus mume]	14.86	15.19	14.42	30.47	39.89	37.77	14.82	36.04
map04626	Plant-pathogen interaction	6.66134e-16	TRINITY_DN23099_c0_g1	K16225	-	-1.87198	down	WRKY70	PREDICTED: probable WRKY transcription factor 70 [Fragaria vesca subsp. vesca]	7.73	18.23	7.34	23.74	36.93	53.29	11.1	37.99
map04626	Plant-pathogen interaction	6.66134e-16	TRINITY_DN23174_c0_g1	K16224	-	1.22083	up	At1g33260	PREDICTED: probable receptor-like protein kinase At1g49730 [Fragaria vesca subsp. vesca]	9.74	13.3	9.64	4.61	3.28	5.23	10.89	4.37
map04626	Plant-pathogen interaction	6.66134e-16	TRINITY_DN23703_c0_g1	K13432	-	-1.55764	down	ABR1	PREDICTED: ethylene-responsive transcription factor ABR1-like isoform X2 [Fragaria vesca subsp. vesca]	1.17	1.72	0.69	2.7	2.69	4.19	1.19	3.19
map04626	Plant-pathogen interaction	6.66134e-16	TRINITY_DN23826_c0_g2	K13436	EC:2.7.11.1	-1.03557	down	SRF3	PREDICTED: protein STRUBBELIG-RECEPTOR FAMILY 3-like isoform X1 [Fragaria vesca subsp. vesca]	1.85	4.07	2.97	6.25	4.43	6.02	2.96	5.57
map04626	Plant-pathogen interaction	6.66134e-16	TRINITY_DN23989_c0_g3	K13434	-	-1.01695	down	DREB2A	PREDICTED: dehydration-responsive element-binding protein 2A-like [Fragaria vesca subsp. vesca]	11.3	18.71	14.78	17.83	38.57	21.73	14.93	26.04
map04626	Plant-pathogen interaction	6.66134e-16	TRINITY_DN24175_c0_g1	K13436	EC:2.7.11.1	-1.38559	down	PUB50	PREDICTED: putative U-box domain-containing protein 50 [Fragaria vesca subsp. vesca]	16.94	5.92	13.64	24.41	25.43	20.57	12.17	23.47
map04626	Plant-pathogen interaction	6.66134e-16	TRINITY_DN24305_c0_g1	K13434	-	-6.5523	down	ERF020	PREDICTED: ethylene-responsive transcription factor ERF020 [Fragaria vesca subsp. vesca]	0.49	0.47	0.93	33.16	56.74	78.24	0.63	56.05
map04626	Plant-pathogen interaction	6.66134e-16	TRINITY_DN24499_c0_g1	K16225	-	-5.67377	down	WRKY53	PREDICTED: probable WRKY transcription factor 41 [Fragaria vesca subsp. vesca]	0.33	0.16	0.39	5.98	18.46	17.74	0.29	14.06
map04626	Plant-pathogen interaction	6.66134e-16	TRINITY_DN24561_c0_g1	K13449	-	-1.57	down	PRB1	PREDICTED: pathogenesis-related protein 1-like [Malus domestica]	6.48	6.82	6.25	20.72	12.25	15.89	6.52	16.29
map04626	Plant-pathogen interaction	6.66134e-16	TRINITY_DN24972_c0_g1	K13430	EC:2.7.11.1	-2.21053	down	RIPK	PREDICTED: serine/threonine-protein kinase At5g01020-like [Fragaria vesca subsp. vesca]	4.97	3.35	3.69	15.95	17.95	19.4	4	17.77
map04626	Plant-pathogen interaction	6.66134e-16	TRINITY_DN25091_c0_g2	K13459	-	-1.50517	down	At2g16250	PREDICTED: probable LRR receptor-like serine/threonine-protein kinase At2g16250 [Fragaria vesca subsp. vesca]	0.99	2.46	1.38	3.8	5.3	3.81	1.61	4.3
map04626	Plant-pathogen interaction	6.66134e-16	TRINITY_DN25524_c0_g14	K02183	-	1.01326	up	At1g08880	PREDICTED: probable histone H2AXb [Fragaria vesca subsp. vesca]	78.76	90.82	75.85	36.76	36.43	39.12	81.81	37.44
map04626	Plant-pathogen interaction	6.66134e-16	TRINITY_DN25709_c0_g1	K18834	-	-2.90454	down	WRKY18	PREDICTED: probable WRKY transcription factor 40 isoform X2 [Fragaria vesca subsp. vesca]	56.24	30.75	64.86	191.38	544.3	336.21	50.62	357.3
map04626	Plant-pathogen interaction	6.66134e-16	TRINITY_DN26036_c0_g1	K02183	-	-2.66216	down	PBP1	PREDICTED: calcium-binding protein PBP1 [Fragaria vesca subsp. vesca]	13.34	6.69	8.31	42.89	53.09	67.83	9.45	54.6
map04626	Plant-pathogen interaction	6.66134e-16	TRINITY_DN26175_c0_g3	K13448	-	1.09301	up	CRSH	PREDICTED: probable GTP diphosphokinase CRSH, chloroplastic [Fragaria vesca subsp. vesca]	41.17	40.64	39.38	16.53	17.47	20.04	40.4	18.01
map04626	Plant-pathogen interaction	6.66134e-16	TRINITY_DN26336_c1_g3	K09422	-	-1.44774	down	MYB4	putative MYB transcription factor [Rosa rugosa]	1.2	1.6	1.01	3.48	3.58	3.33	1.27	3.46
map04626	Plant-pathogen interaction	6.66134e-16	TRINITY_DN26347_c0_g2	K13416	EC:2.7.10.1 2.7.11.1	1.49528	up	At5g45780	PREDICTED: probable LRR receptor-like serine/threonine-protein kinase At5g45780 [Fragaria vesca subsp. vesca]	1.09	4.29	1.7	1.1	0.46	0.76	2.36	0.77
map04626	Plant-pathogen interaction	6.66134e-16	TRINITY_DN26536_c0_g1	K18834	-	-1.82807	down	WRKY61	PREDICTED: probable WRKY transcription factor 61 [Fragaria vesca subsp. vesca]	3.49	0.59	2.72	5.2	10.99	6.63	2.27	7.61
map04626	Plant-pathogen interaction	6.66134e-16	TRINITY_DN26624_c1_g3	K18873	-	1.10952	up	LRR-RLK	PREDICTED: probable leucine-rich repeat receptor-like serine/threonine-protein kinase At3g14840 [Fragaria vesca subsp. vesca]	58.84	82.35	94.37	29.18	35.91	36.33	78.52	33.81
map04626	Plant-pathogen interaction	6.66134e-16	TRINITY_DN26648_c0_g6	K13430	EC:2.7.11.1	-1.16412	down	-	PREDICTED: putative serine/threonine-protein kinase [Fragaria vesca subsp. vesca]	1.51	1.17	1.62	2.93	2.83	2.56	1.43	2.77
map04626	Plant-pathogen interaction	6.66134e-16	TRINITY_DN26651_c0_g2	K13425	-	1.47937	up	-	PREDICTED: WRKY transcription factor 22 [Fragaria vesca subsp. vesca]	4.53	3.46	2.34	1.41	0.9	2.13	3.44	1.48
map04626	Plant-pathogen interaction	6.66134e-16	TRINITY_DN31187_c0_g2	K05391	-	-1.18549	down	CNGC13	PREDICTED: cyclic nucleotide-gated ion channel 1-like [Fragaria vesca subsp. vesca]	10.7	7.64	8.48	15.07	13.41	18.04	8.94	15.51
map04626	Plant-pathogen interaction	6.66134e-16	TRINITY_DN31209_c0_g3	K13424	-	-1.73554	down	WRKY51	PREDICTED: probable WRKY transcription factor 51 [Fragaria vesca subsp. vesca]	8.18	16.35	14.56	26.01	30.15	58.76	13.03	38.31
map04626	Plant-pathogen interaction	6.66134e-16	TRINITY_DN31300_c1_g4	K13430	EC:2.7.11.1	-3.22014	down	CCR3	PREDICTED: putative serine/threonine-protein kinase-like protein CCR3 [Fragaria vesca subsp. vesca]	0.67	0.85	0.62	3.92	7.1	7.88	0.71	6.3
map04626	Plant-pathogen interaction	6.66134e-16	TRINITY_DN31411_c1_g5	K13434	-	-2.19089	down	DREB3	PREDICTED: ethylene-responsive transcription factor TINY [Fragaria vesca subsp. vesca]	6.43	8.12	4.19	17.98	35.05	27.21	6.25	26.75
map04626	Plant-pathogen interaction	6.66134e-16	TRINITY_DN31588_c1_g10	K05391	-	-1.23374	down	CNGC1	PREDICTED: cyclic nucleotide-gated ion channel 1-like [Fragaria vesca subsp. vesca]	2.87	3.06	2.28	6.41	5.44	6.15	2.74	6
map04626	Plant-pathogen interaction	6.66134e-16	TRINITY_DN31588_c1_g2	K05391	-	2.57596	up	CNGC1	PREDICTED: cyclic nucleotide-gated ion channel 1-like isoform X1 [Fragaria vesca subsp. vesca]	27.25	12.11	27.59	3.26	3.61	3.88	22.32	3.58
map04626	Plant-pathogen interaction	6.66134e-16	TRINITY_DN31595_c0_g2	K16224	-	-1.57247	down	WAK3	PREDICTED: wall-associated receptor kinase 3-like [Fragaria vesca subsp. vesca]	3.02	4.51	4.26	9.47	12.35	10.21	3.93	10.68
map04626	Plant-pathogen interaction	6.66134e-16	TRINITY_DN31595_c0_g4	K13436	EC:2.7.11.1	2.0121	up	WAK3	PREDICTED: wall-associated receptor kinase 3-like [Fragaria vesca subsp. vesca]	20.93	17.71	25.97	5.51	4.24	6.31	21.54	5.35
map04626	Plant-pathogen interaction	6.66134e-16	TRINITY_DN31595_c0_g8	K16224	-	-1.76049	down	WAK2	PREDICTED: wall-associated receptor kinase 3-like [Fragaria vesca subsp. vesca]	18.91	27.37	21.08	30.59	106.31	61.17	22.45	66.02
map04626	Plant-pathogen interaction	6.66134e-16	TRINITY_DN31683_c1_g3	K13430	EC:2.7.11.1	1.50943	up	ACR4	PREDICTED: serine/threonine-protein kinase-like protein ACR4 [Fragaria vesca subsp. vesca]	4.51	7.39	4.94	2.23	1.23	2.09	5.61	1.85
map04626	Plant-pathogen interaction	6.66134e-16	TRINITY_DN31733_c0_g1	K16224	-	1.02186	up	At5g49770	PREDICTED: probable leucine-rich repeat receptor-like protein kinase At5g49770 [Fragaria vesca subsp. vesca]	10.28	19.02	16.62	7.93	6.65	6.56	15.31	7.05
map04626	Plant-pathogen interaction	6.66134e-16	TRINITY_DN31779_c0_g1	K13447	EC:1.6.3.- 1.11.1.-	-3.19416	down	RBOHD	respiratory burst oxidase-like protein D [Fragaria x ananassa]	4.62	4.82	4.66	26.57	71.25	45.04	4.7	47.62
map04626	Plant-pathogen interaction	6.66134e-16	TRINITY_DN31833_c1_g1	K18834	-	-2.71546	down	WRKY70	PREDICTED: TMV resistance protein N-like isoform X1 [Fragaria vesca subsp. vesca]	16.21	21.7	19.27	79.88	118	111.74	19.06	103.21
map04626	Plant-pathogen interaction	6.66134e-16	TRINITY_DN31995_c1_g1	K13430	EC:2.7.11.1	1.09813	up	At1g06840	PREDICTED: probable LRR receptor-like serine/threonine-protein kinase At1g06840 isoform X1 [Fragaria vesca subsp. vesca]	26.97	44.21	33.74	16.25	13.15	15.55	34.97	14.98
map04626	Plant-pathogen interaction	6.66134e-16	TRINITY_DN32017_c0_g1	K16224	-	1.05884	up	At1g51860	PREDICTED: senescence-induced receptor-like serine/threonine-protein kinase isoform X1 [Prunus mume]	11.87	17.08	19.88	10.78	8.12	9.9	16.28	9.6
map04626	Plant-pathogen interaction	6.66134e-16	TRINITY_DN32017_c0_g2	K16224	-	-1.6894	down	At1g51860	PREDICTED: probable LRR receptor-like serine/threonine-protein kinase At1g51880 [Fragaria vesca subsp. vesca]	1.57	0.57	1.13	2.77	4.5	5.46	1.09	4.24
map04626	Plant-pathogen interaction	6.66134e-16	TRINITY_DN32017_c0_g3	K16224	-	-2.14687	down	At2g19210	PREDICTED: LOW QUALITY PROTEIN: putative leucine-rich repeat receptor-like protein kinase At2g19210 [Fragaria vesca subsp. vesca]	1.08	0.58	4.52	7.57	8.49	8.81	2.06	8.29
map04626	Plant-pathogen interaction	6.66134e-16	TRINITY_DN32017_c0_g7	K16224	-	-1.50539	down	At2g19210	hypothetical protein PRUPE_ppa023954mg [Prunus persica]	1.56	0.93	1.24	2.5	4.75	2.68	1.24	3.31
map04626	Plant-pathogen interaction	6.66134e-16	TRINITY_DN32089_c0_g1	K13429	-	-1.6208	down	LRK10L-1.1	PREDICTED: probable serine/threonine-protein kinase At1g18390 [Fragaria vesca subsp. vesca]	5.65	5.52	5.92	10.74	22.38	18.89	5.7	17.34
map04626	Plant-pathogen interaction	6.66134e-16	TRINITY_DN32149_c0_g1	K16225	-	-4.01228	down	WRKY41	PREDICTED: probable WRKY transcription factor 53 [Fragaria vesca subsp. vesca]	14.01	14.01	10.48	103.8	236.52	188.52	12.83	176.28
map04626	Plant-pathogen interaction	6.66134e-16	TRINITY_DN32231_c0_g1	K13466	-	-2.54074	down	-	PREDICTED: probable leucine-rich repeat receptor-like protein kinase At1g35710 [Fragaria vesca subsp. vesca]	26.54	6.53	33.01	108.57	226.49	116.33	22.03	150.46
map04626	Plant-pathogen interaction	6.66134e-16	TRINITY_DN32234_c1_g5	K13430	EC:2.7.11.1	-1.76793	down	PBL20	PREDICTED: probable receptor-like protein kinase At5g47070 [Fragaria vesca subsp. vesca]	20.17	14.98	17.01	33.29	70.8	47.25	17.39	50.45
map04626	Plant-pathogen interaction	6.66134e-16	TRINITY_DN32274_c2_g1	K05391	-	-1.26097	down	CNGC1	PREDICTED: cyclic nucleotide-gated ion channel 1-like [Fragaria vesca subsp. vesca]	1.24	2.46	1.65	3.13	9.97	6.09	1.78	6.4
map04626	Plant-pathogen interaction	6.66134e-16	TRINITY_DN32276_c0_g2	K13416	EC:2.7.10.1 2.7.11.1	-1.53029	down	At1g56130	PREDICTED: putative serine/threonine-protein kinase [Fragaria vesca subsp. vesca]	5.63	7.64	4.38	10.01	18.33	19.53	5.88	15.96
map04626	Plant-pathogen interaction	6.66134e-16	TRINITY_DN32360_c0_g1	K13424	-	-3.35606	down	WRKY24	PREDICTED: probable WRKY transcription factor 33 [Fragaria vesca subsp. vesca]	28.94	23.64	23.85	132.21	331.21	274.17	25.48	245.86
map04626	Plant-pathogen interaction	6.66134e-16	TRINITY_DN32360_c0_g2	K13424	-	-1.673	down	WRKY24	PREDICTED: probable WRKY transcription factor 25 [Fragaria vesca subsp. vesca]	19.45	20.18	18.68	41.18	70.33	61.22	19.44	57.58
map04626	Plant-pathogen interaction	6.66134e-16	TRINITY_DN32516_c1_g5	K13416	EC:2.7.10.1 2.7.11.1	1.22202	up	At1g56130	hypothetical protein PRUPE_ppa001152mg [Prunus persica]	5.58	5.87	8.98	2.14	2.9	3.52	6.81	2.85
map04626	Plant-pathogen interaction	6.66134e-16	TRINITY_DN32525_c2_g3	K05391	-	-3.02203	down	CNGC9	PREDICTED: cyclic nucleotide-gated ion channel 1-like [Fragaria vesca subsp. vesca]	5.13	9.4	4.24	18.19	43.14	31.35	6.26	30.89
map04626	Plant-pathogen interaction	6.66134e-16	TRINITY_DN32525_c2_g4	K05391	-	-1.86287	down	CNGC1	PREDICTED: cyclic nucleotide-gated ion channel 1-like [Fragaria vesca subsp. vesca]	2.56	4.44	1.97	12.06	8.4	10.37	2.99	10.28
map04626	Plant-pathogen interaction	6.66134e-16	TRINITY_DN32556_c0_g1	K13416	EC:2.7.10.1 2.7.11.1	1.0133	up	NIK1	PREDICTED: protein NSP-INTERACTING KINASE 1 [Fragaria vesca subsp. vesca]	57.07	67.48	62.4	38.72	34.31	38.65	62.32	37.23
map04626	Plant-pathogen interaction	6.66134e-16	TRINITY_DN32793_c0_g1	K13430	EC:2.7.11.1	-1.07131	down	THE1	PREDICTED: receptor-like protein kinase THESEUS 1 [Fragaria vesca subsp. vesca]	6.55	12.57	9.47	25.32	15.52	16.99	9.53	19.28
map04626	Plant-pathogen interaction	6.66134e-16	TRINITY_DN32802_c0_g6	K16224	-	-1.44888	down	FER	PREDICTED: receptor-like protein kinase FERONIA [Fragaria vesca subsp. vesca]	20.73	19.71	18.92	47.96	54.48	50.06	19.79	50.83
map04626	Plant-pathogen interaction	6.66134e-16	TRINITY_DN32852_c1_g1	K13416	EC:2.7.10.1 2.7.11.1	1.18787	up	LRR-RLK	PREDICTED: probable LRR receptor-like serine/threonine-protein kinase At1g07650 [Fragaria vesca subsp. vesca]	71.65	119.68	137.19	51.98	42.87	53.52	109.51	49.46
map04626	Plant-pathogen interaction	6.66134e-16	TRINITY_DN32930_c1_g5	K13416	EC:2.7.10.1 2.7.11.1	-2.6833	down	WAKL1	PREDICTED: wall-associated receptor kinase 2-like [Fragaria vesca subsp. vesca]	3.47	1.3	4.2	11.78	24.23	19.69	2.99	18.57
map04626	Plant-pathogen interaction	6.66134e-16	TRINITY_DN32964_c0_g1	K16225	-	-1.21829	down	-	PREDICTED: TMV resistance protein N-like [Fragaria vesca subsp. vesca]	4.52	7.26	7.3	10.65	16.59	12.25	6.36	13.16
map04626	Plant-pathogen interaction	6.66134e-16	TRINITY_DN32969_c0_g1	K13466	-	-1.67126	down	-	hypothetical protein PRUPE_ppa017031mg, partial [Prunus persica]	5.46	10.55	6.32	18.18	36.5	33.9	7.44	29.53
map04626	Plant-pathogen interaction	6.66134e-16	TRINITY_DN33004_c1_g2	K16224	-	-1.46361	down	FER	PREDICTED: receptor-like protein kinase FERONIA [Fragaria vesca subsp. vesca]	6.84	6.14	6.99	9.57	24.07	12.5	6.66	15.38
map04626	Plant-pathogen interaction	6.66134e-16	TRINITY_DN33004_c1_g5	K16224	-	-1.41844	down	FER	PREDICTED: receptor-like protein kinase FERONIA isoform X2 [Fragaria vesca subsp. vesca]	1.79	2.93	3.77	7.25	10.11	3.64	2.83	7
map04626	Plant-pathogen interaction	6.66134e-16	TRINITY_DN33052_c1_g1	K13457	-	-1.16065	down	At5g66900	PREDICTED: probable disease resistance protein At5g66900 isoform X1 [Fragaria vesca subsp. vesca]	39.49	36.39	43.62	56.12	127.19	78.65	39.83	87.32
map04626	Plant-pathogen interaction	6.66134e-16	TRINITY_DN33060_c1_g2	K13459	-	-1.92008	down	At5g66910	PREDICTED: probable disease resistance protein At5g66900 [Fragaria vesca subsp. vesca]	6.61	8.27	11.07	17.93	45.05	25.74	8.65	29.57
map04626	Plant-pathogen interaction	6.66134e-16	TRINITY_DN33071_c1_g4	K16226	-	-1.50124	down	RPP5	PREDICTED: TMV resistance protein N-like isoform X1 [Fragaria vesca subsp. vesca]	1.98	2.35	2.85	4.11	8.5	7.59	2.39	6.73
map04626	Plant-pathogen interaction	6.66134e-16	TRINITY_DN33075_c1_g1	K13466	-	-2.21504	down	-	PREDICTED: LRR receptor-like serine/threonine-protein kinase FLS2 [Fragaria vesca subsp. vesca]	2.27	1.45	1.97	7.3	9.41	7.61	1.9	8.11
map04626	Plant-pathogen interaction	6.66134e-16	TRINITY_DN33112_c0_g2	K13457	-	-1.15732	down	At1g50180	PREDICTED: disease resistance protein RPM1-like [Fragaria vesca subsp. vesca]	4.76	4.17	4.49	7.55	10.19	10.5	4.47	9.41
map04626	Plant-pathogen interaction	6.66134e-16	TRINITY_DN33127_c1_g1	K13466	-	-1.16016	down	-	PREDICTED: receptor like protein 30-like isoform X2 [Pyrus x bretschneideri]	9.66	10.59	11.9	16.69	34.39	19.76	10.72	23.61
map04626	Plant-pathogen interaction	6.66134e-16	TRINITY_DN33159_c1_g4	K13457	-	1.10975	up	RPM1	PREDICTED: disease resistance protein RPM1-like [Prunus mume]	2.21	1.74	3.38	0.87	1.2	1.13	2.44	1.07
map04626	Plant-pathogen interaction	6.66134e-16	TRINITY_DN4875_c0_g2	K13424	-	-2.0841	down	WRKY75	PREDICTED: probable WRKY transcription factor 75 [Fragaria vesca subsp. vesca]	2.8	0.86	0.36	3.94	5.67	5.8	1.34	5.14
map04626	Plant-pathogen interaction	6.66134e-16	TRINITY_DN6999_c0_g1	K02183	-	-1.14068	down	dfr1	PREDICTED: dihydrofolate reductase-like [Fragaria vesca subsp. vesca]	2.05	7.23	4.22	10.25	10.49	6.88	4.5	9.21
map04626	Plant-pathogen interaction	6.66134e-16	TRINITY_DN7633_c0_g1	K13432	-	-4.65409	down	ERF2	PREDICTED: ethylene-responsive transcription factor 2-like [Fragaria vesca subsp. vesca]	0.63	1	2.36	19.21	51.82	22.84	1.33	31.29
map04626	Plant-pathogen interaction	6.66134e-16	TRINITY_DN7633_c0_g2	K13432	-	-4.49182	down	ERF2	PREDICTED: ethylene-responsive transcription factor 2-like [Fragaria vesca subsp. vesca]	1.48	2.1	2.65	23.47	62.36	43.98	2.08	43.27
map04626	Plant-pathogen interaction	6.66134e-16	TRINITY_DN7936_c0_g1	K13434	-	-1.53609	down	ERF003	PREDICTED: ethylene-responsive transcription factor ERF003-like [Fragaria vesca subsp. vesca]	2.26	1.47	1.48	6.82	1.66	5.62	1.74	4.7
map04712	Circadian rhythm - plant	3.91827e-08	TRINITY_DN27131_c0_g1	K12126	-	1.21805	up	BHLH48	PREDICTED: transcription factor bHLH48 [Fragaria vesca subsp. vesca]	63.92	74.95	63.94	33.35	18.2	27.84	67.6	26.46
map04712	Circadian rhythm - plant	3.91827e-08	TRINITY_DN27153_c0_g1	K10143	EC:2.3.2.27	-2.08759	down	HERC2	PREDICTED: ultraviolet-B receptor UVR8 [Fragaria vesca subsp. vesca]	10.59	9.24	8.27	28.28	57.91	40.24	9.37	42.14
map04712	Circadian rhythm - plant	3.91827e-08	TRINITY_DN27172_c1_g3	K10143	EC:2.3.2.27	-1.44509	down	LUH	PREDICTED: transcriptional corepressor LEUNIG-like [Fragaria vesca subsp. vesca]	8.56	12.1	9.12	29.04	28.37	27.07	9.93	28.16
map04712	Circadian rhythm - plant	3.91827e-08	TRINITY_DN27370_c1_g8	K12116	-	-3.6119	down	ADO3	PREDICTED: adagio protein 3 [Fragaria vesca subsp. vesca]	0.51	0.58	1.29	9.31	8.93	9.33	0.79	9.19
map04712	Circadian rhythm - plant	3.91827e-08	TRINITY_DN27414_c1_g8	K16222	-	1.8112	up	CDF2	PREDICTED: cyclic dof factor 2 [Fragaria vesca subsp. vesca]	232.38	198.72	207.46	50.33	65.89	53.71	212.85	56.64
map04712	Circadian rhythm - plant	3.91827e-08	TRINITY_DN27559_c0_g6	K12135	-	-1.42988	down	COL9	PREDICTED: zinc finger protein CONSTANS-LIKE 9 [Fragaria vesca subsp. vesca]	48.21	48.16	42.12	123.49	121.35	105.99	46.16	116.94
map04712	Circadian rhythm - plant	3.91827e-08	TRINITY_DN27691_c2_g5	K16222	-	1.58223	up	DOF3.7	PREDICTED: dof zinc finger protein DOF4.6-like [Fragaria vesca subsp. vesca]	14.72	18.46	21.08	4.63	6.13	6.2	18.09	5.65
map04712	Circadian rhythm - plant	3.91827e-08	TRINITY_DN28372_c1_g4	K16222	-	1.11105	up	CDF3	PREDICTED: cyclic dof factor 1 [Fragaria vesca subsp. vesca]	175.03	155.78	168.36	77.04	69.53	67.1	166.39	71.22
map04712	Circadian rhythm - plant	3.91827e-08	TRINITY_DN28814_c0_g2	K12133	-	4.99424	up	LHY	PREDICTED: protein LHY-like [Fragaria vesca subsp. vesca]	682.37	814.95	881.18	22.32	26.89	20.6	792.83	23.27
map04712	Circadian rhythm - plant	3.91827e-08	TRINITY_DN28816_c1_g3	K12126	-	2.27925	up	BHLH72	PREDICTED: transcription factor PIF7 isoform X1 [Fragaria vesca subsp. vesca]	17.13	19.28	21.22	3.59	4.33	3.29	19.21	3.74
map04712	Circadian rhythm - plant	3.91827e-08	TRINITY_DN28960_c0_g1	K10143	EC:2.3.2.27	1.79823	up	COP1	photoregulatory zinc-finger protein COP1 [Rosa hybrid cultivar]	46.85	48.08	49.83	13.6	23.28	14.15	48.25	17.01
map04712	Circadian rhythm - plant	3.91827e-08	TRINITY_DN29326_c0_g8	K16166	-	2.23203	up	C1	PREDICTED: transcription factor WER-like [Fragaria vesca subsp. vesca]	14.2	14.55	11.29	2.8	2.47	2.86	13.35	2.71
map04712	Circadian rhythm - plant	3.91827e-08	TRINITY_DN29483_c0_g1	K16166	-	1.52371	up	MYB3	PREDICTED: transcription factor MYB82-like [Fragaria vesca subsp. vesca]	7.58	17.79	6.07	3.5	3.58	2.69	10.48	3.26
map04712	Circadian rhythm - plant	3.91827e-08	TRINITY_DN30127_c0_g1	K12129	-	-3.74547	down	APRR7	PREDICTED: two-component response regulator-like APRR7 [Fragaria vesca subsp. vesca]	3.08	3.41	4.36	50.97	52.8	40.34	3.62	48.04
map04712	Circadian rhythm - plant	3.91827e-08	TRINITY_DN30537_c1_g1	K12124	-	-3.55993	down	GI	PREDICTED: protein GIGANTEA [Fragaria vesca subsp. vesca]	3.69	3.67	5.46	47.25	65.08	40.59	4.27	50.97
map04712	Circadian rhythm - plant	3.91827e-08	TRINITY_DN30551_c0_g1	K12119	-	-1.20864	down	UVR3	PREDICTED: (6-4)DNA photolyase [Fragaria vesca subsp. vesca]	13.09	14.83	12.84	9.46	22.24	11.27	13.59	14.32
map04712	Circadian rhythm - plant	3.91827e-08	TRINITY_DN18719_c0_g1	K12126	-	-3.57993	down	BEE3	PREDICTED: transcription factor BEE 3 [Fragaria vesca subsp. vesca]	0.69	0.55	0.43	3.5	10.99	4.35	0.56	6.28
map04712	Circadian rhythm - plant	3.91827e-08	TRINITY_DN20977_c0_g1	K16166	-	1.5765	up	MYB23	PREDICTED: trichome differentiation protein GL1-like [Fragaria vesca subsp. vesca]	5.61	18.85	8.55	4.4	1.96	3.84	11	3.4
map04712	Circadian rhythm - plant	3.91827e-08	TRINITY_DN23091_c0_g1	K16221	-	-2.00121	down	TCP19	PREDICTED: transcription factor TCP19 [Fragaria vesca subsp. vesca]	0.29	0.98	0.2	2.22	1.35	2	0.49	1.86
map04712	Circadian rhythm - plant	3.91827e-08	TRINITY_DN23907_c0_g1	K16166	-	-2.30506	down	WER	PREDICTED: transcription repressor MYB6-like [Fragaria vesca subsp. vesca]	0.86	1.23	0.27	3.04	4.39	3.52	0.79	3.65
map04712	Circadian rhythm - plant	3.91827e-08	TRINITY_DN24012_c0_g1	K12135	-	-1.13236	down	At1g68190	PREDICTED: putative zinc finger protein At1g68190 isoform X1 [Fragaria vesca subsp. vesca]	2.39	1.96	3.86	7.42	4.07	5.39	2.74	5.63
map04712	Circadian rhythm - plant	3.91827e-08	TRINITY_DN25446_c1_g7	K12126	-	-1.90685	down	BHLH41	PREDICTED: putative transcription factor bHLH041 [Fragaria vesca subsp. vesca]	2.66	1.49	2.03	4.44	10.44	7	2.06	7.29
map04712	Circadian rhythm - plant	3.91827e-08	TRINITY_DN25639_c0_g1	K12135	-	2.00503	up	COL2	PREDICTED: zinc finger protein CONSTANS-LIKE 2 [Fragaria vesca subsp. vesca]	912.86	773.9	851.24	173.5	245.27	174.66	846	197.81
map04712	Circadian rhythm - plant	3.91827e-08	TRINITY_DN26051_c0_g1	K12135	-	1.90764	up	COL16	PREDICTED: zinc finger protein CONSTANS-LIKE 6-like [Fragaria vesca subsp. vesca]	236.86	183.82	223.08	60.44	38.68	64.46	214.59	54.53
map04712	Circadian rhythm - plant	3.91827e-08	TRINITY_DN26092_c0_g1	K12130	-	1.12822	up	CIA2	PREDICTED: zinc finger protein CONSTANS-LIKE 8 [Fragaria vesca subsp. vesca]	22.54	29.63	24.18	12.94	7.84	11.9	25.45	10.89
map04712	Circadian rhythm - plant	3.91827e-08	TRINITY_DN26286_c0_g1	K12133	-	1.37661	up	RVE6	putative MYB transcription factor [Rosa rugosa]	97.75	84.62	88.19	29.48	34.65	30.29	90.19	31.47
map04712	Circadian rhythm - plant	3.91827e-08	TRINITY_DN26428_c0_g1	K12121	-	1.89237	up	PHYE	PREDICTED: phytochrome E isoform X2 [Prunus mume]	24.67	33.11	31.37	7.59	9.39	5.57	29.72	7.52
map04712	Circadian rhythm - plant	3.91827e-08	TRINITY_DN31336_c0_g1	K12133	-	1.17131	up	RVE1	PREDICTED: LOW QUALITY PROTEIN: protein REVEILLE 1 [Prunus mume]	410.19	389.35	426.13	143.64	249.83	144.76	408.56	179.41
map04712	Circadian rhythm - plant	3.91827e-08	TRINITY_DN31393_c0_g1	K12130	-	1.03003	up	APRR5	PREDICTED: two-component response regulator-like PRR95 isoform X1 [Fragaria vesca subsp. vesca]	11.3	11.96	19.43	5.22	10.1	5.15	14.23	6.82
map04712	Circadian rhythm - plant	3.91827e-08	TRINITY_DN31402_c0_g8	K12135	-	-2.08769	down	COL16	PREDICTED: zinc finger protein CONSTANS-LIKE 16 [Fragaria vesca subsp. vesca]	6.32	6.5	5.5	30.44	13.17	29.63	6.11	24.41
map04712	Circadian rhythm - plant	3.91827e-08	TRINITY_DN31837_c0_g5	K16166	-	1.16485	up	C1	PREDICTED: transcription factor WER-like isoform X1 [Fragaria vesca subsp. vesca]	8.05	16.98	7.64	4.81	4.15	5.77	10.89	4.91
map04712	Circadian rhythm - plant	3.91827e-08	TRINITY_DN32540_c0_g2	K16166	-	2.24668	up	C1	PREDICTED: transcription factor MYB82-like [Fragaria vesca subsp. vesca]	12.65	36.41	13.35	5.89	0.96	3.31	20.8	3.39
map04712	Circadian rhythm - plant	3.91827e-08	TRINITY_DN32540_c0_g9	K16166	-	3.23298	up	C1	PREDICTED: transcription factor MYB82-like [Fragaria vesca subsp. vesca]	3.25	16.9	3.51	1.35	0.58	0.35	7.89	0.76
map04712	Circadian rhythm - plant	3.91827e-08	TRINITY_DN32630_c1_g1	K00660	EC:2.3.1.74	-1.31434	down	PKS1	chalcone synthase [Rosa rugosa]	42.36	179.72	60.81	312.86	230.68	155.75	94.3	233.1
map04712	Circadian rhythm - plant	3.91827e-08	TRINITY_DN32807_c1_g1	K12133	-	4.31845	up	LHY	Protein LHY [Morus notabilis]	574	650.03	604.77	21.66	25.01	17.4	609.6	21.36
map04712	Circadian rhythm - plant	3.91827e-08	TRINITY_DN32843_c0_g1	K12134	-	3.53254	up	RVE4	PREDICTED: protein REVEILLE 8 [Fragaria vesca subsp. vesca]	232.25	250.23	262.78	15.66	26.55	14.46	248.42	18.89
map04712	Circadian rhythm - plant	3.91827e-08	TRINITY_DN32987_c0_g2	K12130	-	-3.03385	down	APRR5	PREDICTED: two-component response regulator-like APRR5 [Fragaria vesca subsp. vesca]	22.42	23.44	29.4	48	78.04	65.71	25.09	63.92
map04075	Plant hormone signal transduction	4.95545e-07	TRINITY_DN27088_c0_g1	K13415	EC:2.7.10.1 2.7.11.1	-3.47762	down	IKU2	PREDICTED: receptor-like protein kinase HAIKU2 [Fragaria vesca subsp. vesca]	0.78	0.96	0.75	5.94	10.04	10.4	0.83	8.79
map04075	Plant hormone signal transduction	4.95545e-07	TRINITY_DN27131_c0_g1	K12126	-	1.21805	up	BHLH48	PREDICTED: transcription factor bHLH48 [Fragaria vesca subsp. vesca]	63.92	74.95	63.94	33.35	18.2	27.84	67.6	26.46
map04075	Plant hormone signal transduction	4.95545e-07	TRINITY_DN27180_c0_g1	K14493	EC:3.-.-.-	-1.09587	down	CXE16	PREDICTED: probable carboxylesterase 16 [Fragaria vesca subsp. vesca]	3.19	3.68	2.63	5.46	7.47	6.27	3.17	6.4
map04075	Plant hormone signal transduction	4.95545e-07	TRINITY_DN27368_c0_g2	K13422	-	-3.13938	down	BHLH35	PREDICTED: transcription factor bHLH35 [Fragaria vesca subsp. vesca]	2.12	5.79	2.66	12.25	26.96	30.6	3.52	23.27
map04075	Plant hormone signal transduction	4.95545e-07	TRINITY_DN27375_c1_g5	K14492	-	-1.59567	down	RR9	PREDICTED: two-component response regulator ARR8-like [Fragaria vesca subsp. vesca]	1.89	2.36	1.14	6.84	4.04	4.3	1.8	5.06
map04075	Plant hormone signal transduction	4.95545e-07	TRINITY_DN27616_c1_g1	K14510	EC:2.7.11.1	-1.65167	down	STY8	PREDICTED: serine/threonine-protein kinase HT1 [Fragaria vesca subsp. vesca]	11.93	15.63	14.59	34.1	62.22	40.97	14.05	45.76
map04075	Plant hormone signal transduction	4.95545e-07	TRINITY_DN27642_c0_g4	K14488	-	1.53804	up	SAUR32	hypothetical protein PRUPE_ppa010986mg [Prunus persica]	222.87	192.39	183.92	65.97	52.2	74.48	199.73	64.22
map04075	Plant hormone signal transduction	4.95545e-07	TRINITY_DN27829_c3_g3	K14488	-	3.78802	up	-	PREDICTED: indole-3-acetic acid-induced protein ARG7-like [Fragaria vesca subsp. vesca]	159.19	127.52	151.41	10.72	7.99	10.26	146.04	9.66
map04075	Plant hormone signal transduction	4.95545e-07	TRINITY_DN28108_c0_g2	K13416	EC:2.7.10.1 2.7.11.1	1.56305	up	PBL28	PREDICTED: protein kinase APK1A, chloroplastic-like isoform X2 [Fragaria vesca subsp. vesca]	3.02	6.18	4.1	2.06	0.75	1.44	4.43	1.42
map04075	Plant hormone signal transduction	4.95545e-07	TRINITY_DN28144_c2_g3	K14509	EC:2.7.13.-	1.01222	up	ETR2	ethylene receptor [Fragaria x ananassa]	17.99	20.6	13.92	7.44	9.37	7.51	17.5	8.11
map04075	Plant hormone signal transduction	4.95545e-07	TRINITY_DN28367_c0_g1	K14503	-	-1.274	down	BZR1	PREDICTED: protein BRASSINAZOLE-RESISTANT 1 [Fragaria vesca subsp. vesca]	4.08	7.28	4.46	12.78	9	13.4	5.27	11.73
map04075	Plant hormone signal transduction	4.95545e-07	TRINITY_DN28399_c0_g6	K14484	-	1.36593	up	IAA14	PREDICTED: auxin-responsive protein IAA14-like [Fragaria vesca subsp. vesca]	163.75	211.81	160.48	61.25	68.48	64.8	178.68	64.84
map04075	Plant hormone signal transduction	4.95545e-07	TRINITY_DN28430_c0_g1	K13464	-	-1.82278	down	TIFY10A	PREDICTED: protein TIFY 10A [Fragaria vesca subsp. vesca]	100.46	122.27	91	297.4	456.8	348.79	104.58	367.66
map04075	Plant hormone signal transduction	4.95545e-07	TRINITY_DN28517_c0_g2	K14487	-	-3.67147	down	GH3.1	PREDICTED: probable indole-3-acetic acid-amido synthetase GH3.1 [Fragaria vesca subsp. vesca]	3.71	5.74	4.41	37.36	69.43	62.49	4.62	56.43
map04075	Plant hormone signal transduction	4.95545e-07	TRINITY_DN28656_c0_g6	K13415	EC:2.7.10.1 2.7.11.1	-1.11079	down	BRL3	PREDICTED: receptor-like protein kinase BRI1-like 3 [Fragaria vesca subsp. vesca]	1.58	1.86	2.18	3.68	4.38	3.38	1.87	3.81
map04075	Plant hormone signal transduction	4.95545e-07	TRINITY_DN28816_c1_g3	K12126	-	2.27925	up	BHLH72	PREDICTED: transcription factor PIF7 isoform X1 [Fragaria vesca subsp. vesca]	17.13	19.28	21.22	3.59	4.33	3.29	19.21	3.74
map04075	Plant hormone signal transduction	4.95545e-07	TRINITY_DN28830_c0_g3	K14490	-	1.56952	up	AHP1	PREDICTED: histidine-containing phosphotransfer protein 1-like [Fragaria vesca subsp. vesca]	45.11	46.71	48.08	17.1	11.37	14.69	46.63	14.39
map04075	Plant hormone signal transduction	4.95545e-07	TRINITY_DN28830_c0_g4	K14490	-	1.02716	up	AHP1	PREDICTED: histidine-containing phosphotransfer protein 1 isoform X1 [Ziziphus jujuba]	215.26	140.66	166.64	78.66	81.25	77.5	174.19	79.14
map04075	Plant hormone signal transduction	4.95545e-07	TRINITY_DN28891_c2_g2	K14488	-	2.58111	up	-	PREDICTED: auxin-induced protein 15A-like [Fragaria vesca subsp. vesca]	22.77	16.25	22.22	4.91	1.76	1.34	20.41	2.67
map04075	Plant hormone signal transduction	4.95545e-07	TRINITY_DN28915_c1_g1	K14488	-	1.39009	up	ARG7	PREDICTED: auxin-induced protein 15A-like [Fragaria vesca subsp. vesca]	14.74	11.71	18.23	6.18	4.26	4.3	14.89	4.91
map04075	Plant hormone signal transduction	4.95545e-07	TRINITY_DN28915_c1_g5	K14488	-	-1.87592	down	ARG7	PREDICTED: auxin-induced protein 15A-like [Prunus mume]	0.74	1.19	1.26	3.23	4.93	2.8	1.06	3.65
map04075	Plant hormone signal transduction	4.95545e-07	TRINITY_DN28931_c1_g5	K13422	-	-2.59788	down	MYC2	PREDICTED: transcription factor MYC2-like [Fragaria vesca subsp. vesca]	39.7	36.14	34.35	97.79	318.22	213.03	36.73	209.68
map04075	Plant hormone signal transduction	4.95545e-07	TRINITY_DN29053_c0_g2	K13415	EC:2.7.10.1 2.7.11.1	1.07478	up	HSL1	PREDICTED: receptor-like protein kinase HSL1 [Fragaria vesca subsp. vesca]	41.35	67.91	45.77	30.59	14.54	21.69	51.68	22.27
map04075	Plant hormone signal transduction	4.95545e-07	TRINITY_DN29143_c0_g1	K13415	EC:2.7.10.1 2.7.11.1	-2.21705	down	At5g66900	PREDICTED: probable disease resistance protein At5g66900 [Fragaria vesca subsp. vesca]	0.17	1.3	1.07	2.1	7.76	6.52	0.85	5.46
map04075	Plant hormone signal transduction	4.95545e-07	TRINITY_DN29181_c1_g3	K13416	EC:2.7.10.1 2.7.11.1	1.27383	up	RBK2	PREDICTED: probable receptor-like serine/threonine-protein kinase At5g57670 [Fragaria vesca subsp. vesca]	39.19	39.87	35.98	13.34	17.28	13.67	38.35	14.76
map04075	Plant hormone signal transduction	4.95545e-07	TRINITY_DN29285_c0_g3	K14498	EC:2.7.11.1	2.6337	up	CIPK12	PREDICTED: CBL-interacting serine/threonine-protein kinase 12-like [Fragaria vesca subsp. vesca]	108.48	77.18	90.77	11.31	16.97	13.71	92.14	14
map04075	Plant hormone signal transduction	4.95545e-07	TRINITY_DN29320_c1_g3	K14503	-	-1.50499	down	BEH4	PREDICTED: BES1/BZR1 homolog protein 4-like [Fragaria vesca subsp. vesca]	8.37	11.44	10.93	17.12	36.59	29.62	10.25	27.78
map04075	Plant hormone signal transduction	4.95545e-07	TRINITY_DN29320_c1_g5	K14503	-	-1.36269	down	BZR2	PREDICTED: BES1/BZR1 homolog protein 4 [Fragaria vesca subsp. vesca]	26.64	24.84	27.79	45.69	85.06	65.51	26.42	65.42
map04075	Plant hormone signal transduction	4.95545e-07	TRINITY_DN29344_c1_g1	K14508	-	-1.02141	down	NPR3	PREDICTED: regulatory protein NPR3-like [Fragaria vesca subsp. vesca]	8.43	14.22	8.88	18.83	24.74	23.14	10.51	22.24
map04075	Plant hormone signal transduction	4.95545e-07	TRINITY_DN29435_c0_g3	K14493	EC:3.-.-.-	1.18749	up	CXE15	PREDICTED: probable carboxylesterase 15 [Fragaria vesca subsp. vesca]	125.13	125.55	133.98	53.68	50.36	55.38	128.22	53.14
map04075	Plant hormone signal transduction	4.95545e-07	TRINITY_DN29483_c1_g4	K14494	-	-4.31448	down	SCL14	PREDICTED: scarecrow-like protein 30 [Fragaria vesca subsp. vesca]	2.63	1.48	2.2	28.18	54.11	35.93	2.1	39.41
map04075	Plant hormone signal transduction	4.95545e-07	TRINITY_DN29483_c1_g7	K14494	-	-1.49885	down	SCL14	PREDICTED: scarecrow-like protein 33 [Fragaria vesca subsp. vesca]	3.07	5.83	3.38	11.89	10.32	10.4	4.09	10.87
map04075	Plant hormone signal transduction	4.95545e-07	TRINITY_DN29563_c0_g2	K13415	EC:2.7.10.1 2.7.11.1	-1.39817	down	PXC3	PREDICTED: LRR receptor-like serine/threonine-protein kinase GSO2 [Fragaria vesca subsp. vesca]	17.8	17.26	22.02	37.79	60.26	47.37	19.03	48.47
map04075	Plant hormone signal transduction	4.95545e-07	TRINITY_DN29933_c0_g5	K13415	EC:2.7.10.1 2.7.11.1	1.78984	up	-	PREDICTED: uncharacterized protein LOC101310543 [Fragaria vesca subsp. vesca]	3.61	3.47	4.59	0.97	1.76	0.38	3.89	1.04
map04075	Plant hormone signal transduction	4.95545e-07	TRINITY_DN29948_c0_g2	K14486	-	1.09252	up	ARF19	PREDICTED: auxin response factor 19-like [Fragaria vesca subsp. vesca]	38.54	63.36	51.33	21.67	22.18	21.01	51.08	21.62
map04075	Plant hormone signal transduction	4.95545e-07	TRINITY_DN30218_c0_g4	K14517	-	-3.12314	down	ERF110	PREDICTED: ethylene-responsive transcription factor ABR1-like isoform X2 [Fragaria vesca subsp. vesca]	0.12	0.16	0.07	0.55	1.13	1.25	0.12	0.98
map04075	Plant hormone signal transduction	4.95545e-07	TRINITY_DN30352_c0_g4	K13415	EC:2.7.10.1 2.7.11.1	-1.8278	down	At5g66900	PREDICTED: probable disease resistance protein At5g66900 isoform X3 [Prunus mume]	3.37	3.75	8.68	8.21	26.67	15.03	5.27	16.64
map04075	Plant hormone signal transduction	4.95545e-07	TRINITY_DN30634_c0_g2	K14491	-	1.65101	up	EFM	PREDICTED: uncharacterized protein LOC101303079 [Fragaria vesca subsp. vesca]	42.5	49.39	48.41	14.46	18.06	16.42	46.77	16.31
map04075	Plant hormone signal transduction	4.95545e-07	TRINITY_DN30646_c1_g4	K14498	EC:2.7.11.1	4.9608	up	CIPK5	PREDICTED: CBL-interacting serine/threonine-protein kinase 20 [Fragaria vesca subsp. vesca]	105.14	67.5	102.78	2.5	2.55	3.14	91.81	2.73
map04075	Plant hormone signal transduction	4.95545e-07	TRINITY_DN3068_c0_g1	K13415	EC:2.7.10.1 2.7.11.1	-1.85868	down	SPL4	PREDICTED: squamosa promoter-binding protein 1-like [Fragaria vesca subsp. vesca]	1.55	2.77	2.25	7.38	5.39	9.51	2.19	7.43
map04075	Plant hormone signal transduction	4.95545e-07	TRINITY_DN30789_c0_g8	K13416	EC:2.7.10.1 2.7.11.1	1.413	up	IRK	PREDICTED: probably inactive leucine-rich repeat receptor-like protein kinase At3g28040 [Fragaria vesca subsp. vesca]	3.35	6.39	5.08	1.97	1.78	1.45	4.94	1.73
map04075	Plant hormone signal transduction	4.95545e-07	TRINITY_DN30802_c0_g5	K14516	-	-3.09471	down	ERF1B	PREDICTED: ethylene-responsive transcription factor 1B [Fragaria vesca subsp. vesca]	0.64	0.29	0.15	1.47	3.24	3.93	0.36	2.88
map04075	Plant hormone signal transduction	4.95545e-07	TRINITY_DN30932_c0_g1	K14504	EC:2.4.1.207	-6.00889	down	XTH22	xyloglucan endotransglucosylase/hydrolase [Rosa hybrid cultivar]	1.74	1.24	1.02	82.33	64.59	58.83	1.33	68.58
map04075	Plant hormone signal transduction	4.95545e-07	TRINITY_DN30932_c0_g4	K14504	EC:2.4.1.207	-4.05714	down	XTH23	PREDICTED: xyloglucan endotransglucosylase/hydrolase protein 22-like [Fragaria vesca subsp. vesca]	1.24	1.61	0.81	15.8	22.36	18.99	1.22	19.05
map04075	Plant hormone signal transduction	4.95545e-07	TRINITY_DN1066_c0_g1	K14488	-	1.03916	up	-	PREDICTED: auxin-induced protein 10A5 [Fragaria vesca subsp. vesca]	10.55	10.86	13.68	6.62	4.26	4.85	11.7	5.24
map04075	Plant hormone signal transduction	4.95545e-07	TRINITY_DN14829_c0_g1	K14488	-	1.72392	up	SAUR50	PREDICTED: auxin-induced protein 15A [Fragaria vesca subsp. vesca]	4.83	7.87	7.71	1.04	2.56	2.05	6.8	1.88
map04075	Plant hormone signal transduction	4.95545e-07	TRINITY_DN16416_c0_g1	K13415	EC:2.7.10.1 2.7.11.1	-1.64236	down	-	PREDICTED: uncharacterized protein LOC105351433 isoform X1 [Fragaria vesca subsp. vesca]	1.5	2.16	2.7	4.5	6.67	7.4	2.12	6.19
map04075	Plant hormone signal transduction	4.95545e-07	TRINITY_DN18659_c0_g2	K13416	EC:2.7.10.1 2.7.11.1	-2.00025	down	CRK3	PREDICTED: cysteine-rich receptor-like protein kinase 3 isoform X1 [Fragaria vesca subsp. vesca]	1.41	0.94	0.95	3.08	5.72	3.55	1.1	4.12
map04075	Plant hormone signal transduction	4.95545e-07	TRINITY_DN18719_c0_g1	K12126	-	-3.57993	down	BEE3	PREDICTED: transcription factor BEE 3 [Fragaria vesca subsp. vesca]	0.69	0.55	0.43	3.5	10.99	4.35	0.56	6.28
map04075	Plant hormone signal transduction	4.95545e-07	TRINITY_DN20457_c0_g2	K13415	EC:2.7.10.1 2.7.11.1	1.42315	up	ZAR1	PREDICTED: probable inactive leucine-rich repeat receptor-like protein kinase At1g66830 [Fragaria vesca subsp. vesca]	3.91	10.48	5.37	2.91	1.22	2.65	6.59	2.26
map04075	Plant hormone signal transduction	4.95545e-07	TRINITY_DN20629_c0_g3	K13416	EC:2.7.10.1 2.7.11.1	-2.23466	down	At1g11050	PREDICTED: probable receptor-like protein kinase At1g11050 [Fragaria vesca subsp. vesca]	0.42	0.47	0.51	1.37	1.3	3.6	0.47	2.09
map04075	Plant hormone signal transduction	4.95545e-07	TRINITY_DN20646_c0_g1	K13464	-	-4.70841	down	TIFY10B	PREDICTED: protein TIFY 11A-like [Fragaria vesca subsp. vesca]	14.61	10.11	9.1	162.65	367.99	298.03	11.27	276.22
map04075	Plant hormone signal transduction	4.95545e-07	TRINITY_DN21233_c0_g1	K13415	EC:2.7.10.1 2.7.11.1	-3.30769	down	-	hypothetical protein PRUPE_ppa025539mg, partial [Prunus persica]	9.81	3.19	6.93	26.76	74.42	82.61	6.64	61.26
map04075	Plant hormone signal transduction	4.95545e-07	TRINITY_DN21233_c0_g3	K13415	EC:2.7.10.1 2.7.11.1	-2.86189	down	-	hypothetical protein PRUPE_ppa025539mg, partial [Prunus persica]	2.74	3.12	4.25	18.16	20.7	24.28	3.37	21.05
map04075	Plant hormone signal transduction	4.95545e-07	TRINITY_DN22013_c0_g1	K13416	EC:2.7.10.1 2.7.11.1	1.06012	up	At4g23740	PREDICTED: probable inactive receptor kinase At4g23740 [Fragaria vesca subsp. vesca]	5.24	12.1	9.94	3.94	5.03	3.23	9.09	4.07
map04075	Plant hormone signal transduction	4.95545e-07	TRINITY_DN22757_c0_g1	K14504	EC:2.4.1.207	-2.41892	down	XTH33	xyloglucan endotransglucosylase/hydrolase 5 [Rosa x borboniana]	8.63	8	8.51	78.52	13.03	34.73	8.38	42.09
map04075	Plant hormone signal transduction	4.95545e-07	TRINITY_DN22778_c0_g3	K14496	-	-1.31136	down	PYL4	PREDICTED: abscisic acid receptor PYL12-like [Fragaria vesca subsp. vesca]	20.96	17.74	24.76	48.17	45.83	52.42	21.15	48.81
map04075	Plant hormone signal transduction	4.95545e-07	TRINITY_DN22975_c0_g2	K14517	-	-3.12556	down	ERF1A	AP2/EREBP family transcription factor-like protein 13 [Prunus pseudocerasus]	19.37	19.43	17.91	87.46	195.51	177.89	18.9	153.62
map04075	Plant hormone signal transduction	4.95545e-07	TRINITY_DN23319_c0_g1	K14494	-	-1.51101	down	SCL14	PREDICTED: scarecrow-like protein 11 [Fragaria vesca subsp. vesca]	5.32	3.96	5.01	10.59	14.98	12.81	4.76	12.79
map04075	Plant hormone signal transduction	4.95545e-07	TRINITY_DN23403_c0_g1	K14504	EC:2.4.1.207	-4.1021	down	-	PREDICTED: xyloglucan endotransglucosylase/hydrolase 2-like [Fragaria vesca subsp. vesca]	1.79	5.22	2.53	44.65	33.74	28.13	3.18	35.51
map04075	Plant hormone signal transduction	4.95545e-07	TRINITY_DN23513_c0_g1	K14494	-	-1.87622	down	CIGR1	PREDICTED: scarecrow-like protein 21 [Fragaria vesca subsp. vesca]	9.5	9.49	6.48	19.15	40.39	28.78	8.49	29.44
map04075	Plant hormone signal transduction	4.95545e-07	TRINITY_DN23605_c0_g1	K14484	-	1.00003	up	AUX22D	PREDICTED: auxin-responsive protein IAA4 [Fragaria vesca subsp. vesca]	169.85	241.91	220.83	105.74	90.58	101	210.86	99.11
map04075	Plant hormone signal transduction	4.95545e-07	TRINITY_DN23784_c0_g1	K14493	EC:3.-.-.-	-1.63283	down	CXE15	PREDICTED: probable carboxylesterase 15 [Fragaria vesca subsp. vesca]	2.47	3.58	7.97	11.32	15.3	14.06	4.67	13.56
map04075	Plant hormone signal transduction	4.95545e-07	TRINITY_DN23820_c0_g1	K14504	EC:2.4.1.207	-2.433	down	XTH9	xyloglucan endotransglucosylase/hydrolase [Rosa hybrid cultivar]	7.08	25.23	8.14	94.12	49.04	55.58	13.48	66.25
map04075	Plant hormone signal transduction	4.95545e-07	TRINITY_DN23831_c0_g1	K14492	-	1.90546	up	ARR9	two-component response regulator [Rosa canina]	16.79	4.3	15.94	3.98	1.67	3.61	12.34	3.09
map04075	Plant hormone signal transduction	4.95545e-07	TRINITY_DN24561_c0_g1	K13449	-	-1.57	down	PRB1	PREDICTED: pathogenesis-related protein 1-like [Malus domestica]	6.48	6.82	6.25	20.72	12.25	15.89	6.52	16.29
map04075	Plant hormone signal transduction	4.95545e-07	TRINITY_DN24664_c0_g2	K13464	-	-4.92958	down	TIFY9	PREDICTED: protein TIFY 9 [Fragaria vesca subsp. vesca]	1.35	1.73	1.45	30.58	64.33	39.18	1.51	44.7
map04075	Plant hormone signal transduction	4.95545e-07	TRINITY_DN24863_c0_g1	K13415	EC:2.7.10.1 2.7.11.1	1.15896	up	RCH2	PREDICTED: LRR receptor-like serine/threonine-protein kinase RCH1 [Fragaria vesca subsp. vesca]	17.39	24.31	17.5	9.14	6.75	9.06	19.73	8.32
map04075	Plant hormone signal transduction	4.95545e-07	TRINITY_DN25151_c0_g2	K13415	EC:2.7.10.1 2.7.11.1	1.65155	up	At4g26540	PREDICTED: probable LRR receptor-like serine/threonine-protein kinase At4g26540 [Fragaria vesca subsp. vesca]	7.24	15.21	9.61	3.73	2.03	3.81	10.69	3.19
map04075	Plant hormone signal transduction	4.95545e-07	TRINITY_DN25446_c1_g7	K12126	-	-1.90685	down	BHLH41	PREDICTED: putative transcription factor bHLH041 [Fragaria vesca subsp. vesca]	2.66	1.49	2.03	4.44	10.44	7	2.06	7.29
map04075	Plant hormone signal transduction	4.95545e-07	TRINITY_DN25636_c1_g2	K14512	EC:2.7.11.24	-1.63471	down	MPK3	PREDICTED: mitogen-activated protein kinase 3 [Malus domestica]	42.39	40.6	49.06	81.23	166.61	120.92	44.02	122.92
map04075	Plant hormone signal transduction	4.95545e-07	TRINITY_DN25946_c0_g1	K14491	-	-1.1159	down	RR23	PREDICTED: two-component response regulator ARR12 [Fragaria vesca subsp. vesca]	3.85	3.02	4.12	6.96	9.34	6.11	3.66	7.47
map04075	Plant hormone signal transduction	4.95545e-07	TRINITY_DN26347_c0_g2	K13416	EC:2.7.10.1 2.7.11.1	1.49528	up	At5g45780	PREDICTED: probable LRR receptor-like serine/threonine-protein kinase At5g45780 [Fragaria vesca subsp. vesca]	1.09	4.29	1.7	1.1	0.46	0.76	2.36	0.77
map04075	Plant hormone signal transduction	4.95545e-07	TRINITY_DN26388_c0_g9	K13415	EC:2.7.10.1 2.7.11.1	1.22132	up	BAM3	PREDICTED: leucine-rich repeat receptor-like serine/threonine-protein kinase BAM3 [Fragaria vesca subsp. vesca]	2.53	2.46	2.61	1.05	0.87	1.12	2.53	1.01
map04075	Plant hormone signal transduction	4.95545e-07	TRINITY_DN26468_c0_g7	K14517	-	-5.42173	down	ERF053	PREDICTED: ethylene-responsive transcription factor ERF054-like [Fragaria vesca subsp. vesca]	0.17	0.15	0.41	3.5	15.02	11.3	0.24	9.94
map04075	Plant hormone signal transduction	4.95545e-07	TRINITY_DN26473_c0_g1	K14491	-	-1.17239	down	EFM	PREDICTED: probable transcription factor GLK2 [Fragaria vesca subsp. vesca]	39.89	10.71	53.93	79.47	53.64	85.9	34.84	73
map04075	Plant hormone signal transduction	4.95545e-07	TRINITY_DN26819_c0_g1	K14493	EC:3.-.-.-	1.54995	up	CXE18	PREDICTED: probable carboxylesterase 18 [Fragaria vesca subsp. vesca]	5.55	7.63	7.16	3.83	0.63	1.97	6.78	2.14
map04075	Plant hormone signal transduction	4.95545e-07	TRINITY_DN26829_c0_g1	K14484	-	1.82772	up	AUX28	PREDICTED: auxin-induced protein AUX28-like [Fragaria vesca subsp. vesca]	247.47	342.34	276.59	80.9	54.79	95.73	288.8	77.14
map04075	Plant hormone signal transduction	4.95545e-07	TRINITY_DN26886_c0_g1	K13415	EC:2.7.10.1 2.7.11.1	-1.07154	down	MSP1	PREDICTED: phytosulfokine receptor 2 [Fragaria vesca subsp. vesca]	14.84	12.77	13.3	20.5	29.47	31.11	13.64	27.03
map04075	Plant hormone signal transduction	4.95545e-07	TRINITY_DN26886_c0_g2	K14504	EC:2.4.1.207	-1.28358	down	XTHB	xyloglucan endotransglucosylase hydrolase [Rosa x borboniana]	2.79	6.03	2.38	5.22	8.87	11.24	3.73	8.44
map04075	Plant hormone signal transduction	4.95545e-07	TRINITY_DN26948_c0_g3	K13415	EC:2.7.10.1 2.7.11.1	-1.24275	down	MAPKKK5	PREDICTED: mitogen-activated protein kinase kinase kinase YODA-like isoform X1 [Sesamum indicum]	4.06	3.46	3.72	4.92	13.09	8.88	3.75	8.96
map04075	Plant hormone signal transduction	4.95545e-07	TRINITY_DN31116_c2_g5	K14504	EC:2.4.1.207	-4.95313	down	XTH22	xyloglucan endotransglucosylase/hydrolase [Rosa hybrid cultivar]	0	0.52	0.56	16.87	10.03	8.58	0.36	11.83
map04075	Plant hormone signal transduction	4.95545e-07	TRINITY_DN31193_c0_g4	K14494	-	-2.88404	down	SCL13	PREDICTED: scarecrow-like protein 13 [Fragaria vesca subsp. vesca]	13.32	15.69	12.78	55.83	145.89	88.17	13.93	96.63
map04075	Plant hormone signal transduction	4.95545e-07	TRINITY_DN31406_c1_g2	K13415	EC:2.7.10.1 2.7.11.1	-1.08204	down	At5g66900	PREDICTED: probable disease resistance protein At5g66900 isoform X1 [Fragaria vesca subsp. vesca]	25.31	30.82	31.53	40.48	91.53	59.61	29.22	63.87
map04075	Plant hormone signal transduction	4.95545e-07	TRINITY_DN31633_c2_g3	K14493	EC:3.-.-.-	-1.65725	down	CXE15	PREDICTED: probable carboxylesterase 15 [Fragaria vesca subsp. vesca]	0.76	1.23	0.86	3.41	1.81	3.22	0.95	2.81
map04075	Plant hormone signal transduction	4.95545e-07	TRINITY_DN31723_c0_g4	K14491	-	-1.4095	down	EFM	PREDICTED: probable transcription factor KAN4 [Fragaria vesca subsp. vesca]	3.71	6.99	6.86	14.63	12.92	16.18	5.85	14.58
map04075	Plant hormone signal transduction	4.95545e-07	TRINITY_DN31903_c0_g1	K13415	EC:2.7.10.1 2.7.11.1	-1.49017	down	At5g66900	PREDICTED: probable disease resistance protein At5g66900 isoform X1 [Fragaria vesca subsp. vesca]	8.93	11.3	11.54	12.99	42.39	24.74	10.59	26.71
map04075	Plant hormone signal transduction	4.95545e-07	TRINITY_DN31903_c0_g5	K13415	EC:2.7.10.1 2.7.11.1	-2.30544	down	At5g66900	PREDICTED: probable disease resistance protein At5g66900 isoform X1 [Fragaria vesca subsp. vesca]	2.75	12.22	15.01	31.49	70.74	26.16	9.99	42.8
map04075	Plant hormone signal transduction	4.95545e-07	TRINITY_DN31960_c1_g3	K13415	EC:2.7.10.1 2.7.11.1	-4.72742	down	At5g66900	PREDICTED: probable disease resistance protein At5g66900 [Fragaria vesca subsp. vesca]	3.06	2.59	4.54	29.45	150.43	67.4	3.4	82.43
map04075	Plant hormone signal transduction	4.95545e-07	TRINITY_DN32276_c0_g2	K13416	EC:2.7.10.1 2.7.11.1	-1.53029	down	At1g56130	PREDICTED: putative serine/threonine-protein kinase [Fragaria vesca subsp. vesca]	5.63	7.64	4.38	10.01	18.33	19.53	5.88	15.96
map04075	Plant hormone signal transduction	4.95545e-07	TRINITY_DN32301_c0_g2	K14486	-	-1.56196	down	-	PREDICTED: uncharacterized protein LOC101311535 [Fragaria vesca subsp. vesca]	2.33	4.21	4.57	7.76	12.35	9.68	3.7	9.93
map04075	Plant hormone signal transduction	4.95545e-07	TRINITY_DN32386_c0_g1	K13415	EC:2.7.10.1 2.7.11.1	-1.08992	down	-	PREDICTED: receptor-like protein 12 [Fragaria vesca subsp. vesca]	4.44	3.44	5.64	10.39	7.93	7.67	4.51	8.66
map04075	Plant hormone signal transduction	4.95545e-07	TRINITY_DN32473_c0_g6	K13415	EC:2.7.10.1 2.7.11.1	1.03707	up	HSL1	LRR receptor-like protein kinase m3 [Malus domestica]	28.33	43.38	25.21	16.8	11.58	15.97	32.31	14.78
map04075	Plant hormone signal transduction	4.95545e-07	TRINITY_DN32516_c1_g5	K13416	EC:2.7.10.1 2.7.11.1	1.22202	up	At1g56130	hypothetical protein PRUPE_ppa001152mg [Prunus persica]	5.58	5.87	8.98	2.14	2.9	3.52	6.81	2.85
map04075	Plant hormone signal transduction	4.95545e-07	TRINITY_DN32556_c0_g1	K13416	EC:2.7.10.1 2.7.11.1	1.0133	up	NIK1	PREDICTED: protein NSP-INTERACTING KINASE 1 [Fragaria vesca subsp. vesca]	57.07	67.48	62.4	38.72	34.31	38.65	62.32	37.23
map04075	Plant hormone signal transduction	4.95545e-07	TRINITY_DN32659_c1_g4	K14494	-	-1.00315	down	GAI1	PREDICTED: DELLA protein GAI-like [Fragaria vesca subsp. vesca]	17.73	19.34	17.49	27.62	35.71	39.61	18.19	34.31
map04075	Plant hormone signal transduction	4.95545e-07	TRINITY_DN32707_c0_g1	K13415	EC:2.7.10.1 2.7.11.1	1.48815	up	HSL1	PREDICTED: receptor-like protein kinase HSL1 [Fragaria vesca subsp. vesca]	93.05	94.95	67.22	29.01	24.89	23.83	85.07	25.91
map04075	Plant hormone signal transduction	4.95545e-07	TRINITY_DN32852_c1_g1	K13416	EC:2.7.10.1 2.7.11.1	1.18787	up	LRR-RLK	PREDICTED: probable LRR receptor-like serine/threonine-protein kinase At1g07650 [Fragaria vesca subsp. vesca]	71.65	119.68	137.19	51.98	42.87	53.52	109.51	49.46
map04075	Plant hormone signal transduction	4.95545e-07	TRINITY_DN32930_c1_g5	K13416	EC:2.7.10.1 2.7.11.1	-2.6833	down	WAKL1	PREDICTED: wall-associated receptor kinase 2-like [Fragaria vesca subsp. vesca]	3.47	1.3	4.2	11.78	24.23	19.69	2.99	18.57
map04075	Plant hormone signal transduction	4.95545e-07	TRINITY_DN33052_c1_g2	K13415	EC:2.7.10.1 2.7.11.1	1.8645	up	At5g66900	PREDICTED: probable disease resistance protein At5g66900 isoform X2 [Prunus mume]	1.17	1.49	2.56	0.86	0.24	0.19	1.74	0.43
map04075	Plant hormone signal transduction	4.95545e-07	TRINITY_DN33139_c0_g2	K13415	EC:2.7.10.1 2.7.11.1	-1.00378	down	MIK2	PREDICTED: LOW QUALITY PROTEIN: probable leucine-rich repeat receptor-like protein kinase At1g35710 [Fragaria vesca subsp. vesca]	21.44	32.22	24.57	24.42	54.05	41.76	26.08	40.08
map04075	Plant hormone signal transduction	4.95545e-07	TRINITY_DN9106_c0_g1	K14504	EC:2.4.1.207	-3.30771	down	XTH23	PREDICTED: probable xyloglucan endotransglucosylase/hydrolase protein 23 [Fragaria vesca subsp. vesca]	5.22	0.86	3.72	29.34	34.33	27.3	3.27	30.32
map00941	Flavonoid biosynthesis	0.000118734	TRINITY_DN26978_c0_g8	K05277	EC:1.14.11.19	-2.52254	down	At5g05600	PREDICTED: protein SRG1-like [Fragaria vesca subsp. vesca]	0.5	2.07	0.05	5.92	1.76	6.48	0.87	4.72
map00941	Flavonoid biosynthesis	0.000118734	TRINITY_DN29281_c0_g1	K13065	EC:2.3.1.133	1.05104	up	CER26	PREDICTED: protein ECERIFERUM 1-like [Fragaria vesca subsp. vesca]	154.44	241.47	193.12	107.28	55.15	97.11	196.34	86.51
map00941	Flavonoid biosynthesis	0.000118734	TRINITY_DN29427_c0_g3	K00475	EC:1.14.11.9	1.37403	up	At1g06620	PREDICTED: 1-aminocyclopropane-1-carboxylate oxidase homolog 11-like [Fragaria vesca subsp. vesca]	54.03	46.76	63.02	19.48	17.47	22.86	54.6	19.94
map00941	Flavonoid biosynthesis	0.000118734	TRINITY_DN30399_c0_g6	K05278	EC:1.14.11.23	-1.24323	down	H6H	PREDICTED: hyoscyamine 6-dioxygenase-like [Fragaria vesca subsp. vesca]	13.91	11.04	20.19	31.48	28.83	39.83	15.05	33.38
map00941	Flavonoid biosynthesis	0.000118734	TRINITY_DN30938_c1_g2	K00487	EC:1.14.13.11	1.32055	up	CYP73A2	cinnamate 4-hydroxylase [Rosa rugosa]	300.6	491.42	347.57	165.52	137.3	122.73	379.86	141.85
map00941	Flavonoid biosynthesis	0.000118734	TRINITY_DN11326_c0_g1	K13065	EC:2.3.1.133	-3.5787	down	BEAT	PREDICTED: vinorine synthase-like [Fragaria vesca subsp. vesca]	0.61	0	0.13	3.41	1.62	2.98	0.25	2.67
map00941	Flavonoid biosynthesis	0.000118734	TRINITY_DN21213_c0_g1	K13065	EC:2.3.1.133	2.03478	up	CER26L	PREDICTED: uncharacterized protein LOC101299593 [Fragaria vesca subsp. vesca]	76.86	87.68	79.63	22.91	9.82	22.81	81.39	18.51
map00941	Flavonoid biosynthesis	0.000118734	TRINITY_DN21914_c0_g1	K13065	EC:2.3.1.133	-3.20697	down	ACT	PREDICTED: vinorine synthase-like [Fragaria vesca subsp. vesca]	0.99	0.29	0.62	3.49	7.23	5.74	0.63	5.49
map00941	Flavonoid biosynthesis	0.000118734	TRINITY_DN23045_c0_g1	K05278	EC:1.14.11.23	-1.62108	down	At5g05600	PREDICTED: flavonol synthase/flavanone 3-hydroxylase-like [Fragaria vesca subsp. vesca]	4.86	5.89	3.15	14.31	10.12	16.32	4.63	13.58
map00941	Flavonoid biosynthesis	0.000118734	TRINITY_DN23334_c0_g1	K13065	EC:2.3.1.133	1.29274	up	DCR	PREDICTED: BAHD acyltransferase DCR [Fragaria vesca subsp. vesca]	23.42	89.19	28.83	22.19	10	21.57	47.15	17.92
map00941	Flavonoid biosynthesis	0.000118734	TRINITY_DN23800_c0_g1	K13065	EC:2.3.1.133	-2.05598	down	At3g50280	PREDICTED: uncharacterized acetyltransferase At3g50280-like [Fragaria vesca subsp. vesca]	1.37	1.29	1.3	4.58	5	5.94	1.32	5.17
map00941	Flavonoid biosynthesis	0.000118734	TRINITY_DN24649_c0_g1	K05278	EC:1.14.11.23	-1.46391	down	FLS	PREDICTED: LOW QUALITY PROTEIN: flavonol synthase/flavanone 3-hydroxylase-like [Fragaria vesca subsp. vesca]	8.48	12.21	6.2	25.07	23.1	21.39	8.96	23.19
map00941	Flavonoid biosynthesis	0.000118734	TRINITY_DN25065_c0_g2	K13065	EC:2.3.1.133	-2.49289	down	DCR	PREDICTED: BAHD acyltransferase DCR [Fragaria vesca subsp. vesca]	5.91	11.81	5.18	35.87	45.32	39.66	7.63	40.28
map00941	Flavonoid biosynthesis	0.000118734	TRINITY_DN26097_c0_g1	K08695	EC:1.3.1.77	1.5263	up	A	PREDICTED: anthocyanidin reductase-like isoform X1 [Fragaria vesca subsp. vesca]	52	48.49	46.17	14.53	15.66	16.77	48.89	15.65
map00941	Flavonoid biosynthesis	0.000118734	TRINITY_DN26097_c0_g2	K08695	EC:1.3.1.77	1.34277	up	-	PREDICTED: anthocyanidin reductase-like isoform X1 [Fragaria vesca subsp. vesca]	59.99	75.58	78.71	24	33.57	19.77	71.43	25.78
map00941	Flavonoid biosynthesis	0.000118734	TRINITY_DN31440_c0_g3	K05278	EC:1.14.11.23	-1.75331	down	DLO2	PREDICTED: flavonol synthase 3-like [Fragaria vesca subsp. vesca]	11.19	6.8	9.61	20.59	33.31	36.56	9.2	30.15
map00941	Flavonoid biosynthesis	0.000118734	TRINITY_DN31626_c0_g2	K05278	EC:1.14.11.23	-2.83153	down	DLO2	PREDICTED: leucoanthocyanidin dioxygenase-like [Fragaria vesca subsp. vesca]	101.94	52.73	85.5	296.59	602.08	645.03	80.06	514.57
map00941	Flavonoid biosynthesis	0.000118734	TRINITY_DN32630_c1_g1	K00660	EC:2.3.1.74	-1.31434	down	PKS1	chalcone synthase [Rosa rugosa]	42.36	179.72	60.81	312.86	230.68	155.75	94.3	233.1
map00941	Flavonoid biosynthesis	0.000118734	TRINITY_DN32874_c0_g2	K05280	EC:1.14.13.21	-1.14494	down	CYP76AH1	flavonoid 3',5'-hydroxylase, partial [Rosa rugosa]	204.4	186.47	228.12	417.9	520.43	386.93	206.33	441.75
map00941	Flavonoid biosynthesis	0.000118734	TRINITY_DN9863_c0_g2	K13065	EC:2.3.1.133	-3.61888	down	ACT	PREDICTED: vinorine synthase-like [Fragaria vesca subsp. vesca]	0.96	0.57	0	2.84	8.52	6	0.51	5.79
map00908	Zeatin biosynthesis	0.000760397	TRINITY_DN27485_c1_g5	K10760	-	-1.15186	down	IPT5	PREDICTED: adenylate isopentenyltransferase 5, chloroplastic [Fragaria vesca subsp. vesca]	17.86	12.03	10.05	30.88	32.56	19.97	13.31	27.8
map00908	Zeatin biosynthesis	0.000760397	TRINITY_DN29707_c1_g1	-	-	2.69621	up	UGT85A24	PREDICTED: 7-deoxyloganetin glucosyltransferase-like isoform X4 [Prunus mume]	56.29	107.21	86.65	16.8	4.02	13.7	83.38	11.51
map00908	Zeatin biosynthesis	0.000760397	TRINITY_DN29707_c1_g2	-	-	2.30464	up	UGT85A24	PREDICTED: 7-deoxyloganetin glucosyltransferase-like isoform X2 [Prunus mume]	28	56.07	45.47	10.72	4.54	6.94	43.18	7.4
map00908	Zeatin biosynthesis	0.000760397	TRINITY_DN29707_c1_g7	-	-	-3.25035	down	UGT85A24	PREDICTED: 7-deoxyloganetin glucosyltransferase-like [Fragaria vesca subsp. vesca]	0.82	1.16	1.11	6.87	11.35	9.47	1.03	9.23
map00908	Zeatin biosynthesis	0.000760397	TRINITY_DN29967_c0_g2	K00279	EC:1.5.99.12	-1.9488	down	ACR8	PREDICTED: ACT domain-containing protein ACR8-like [Fragaria vesca subsp. vesca]	4.17	3.56	3.41	10.1	16.03	10.09	3.71	12.07
map00908	Zeatin biosynthesis	0.000760397	TRINITY_DN30350_c0_g8	K13496	EC:2.4.1.-	-1.03143	down	UGT73C3	PREDICTED: UDP-glycosyltransferase 73C6-like [Prunus mume]	3.88	2.61	3.93	7.02	6.92	6.04	3.47	6.66
map00908	Zeatin biosynthesis	0.000760397	TRINITY_DN18782_c0_g1	K13496	EC:2.4.1.-	-1.71254	down	UGT73D1	PREDICTED: UDP-glycosyltransferase 73D1 [Fragaria vesca subsp. vesca]	2.45	1.23	2.16	5.51	7.35	4.96	1.95	5.94
map00908	Zeatin biosynthesis	0.000760397	TRINITY_DN18782_c0_g2	K13496	EC:2.4.1.-	-2.12804	down	UGT73D1	PREDICTED: UDP-glycosyltransferase 73D1 [Fragaria vesca subsp. vesca]	1.6	0.74	0.96	6.09	3.35	3.9	1.1	4.45
map00908	Zeatin biosynthesis	0.000760397	TRINITY_DN24916_c0_g2	K00279	EC:1.5.99.12	1.75325	up	-	PREDICTED: cytokinin dehydrogenase 6-like [Fragaria vesca subsp. vesca]	2.64	3.58	2.76	0.63	0.71	1.16	2.99	0.83
map00908	Zeatin biosynthesis	0.000760397	TRINITY_DN25381_c0_g1	K10717	-	1.23071	up	CYP714C2	PREDICTED: cytochrome P450 714C2-like [Fragaria vesca subsp. vesca]	254.07	206.31	240.94	102.84	112.05	94.43	233.77	103.11
map00908	Zeatin biosynthesis	0.000760397	TRINITY_DN31282_c1_g7	-	-	2.13843	up	UGT85A24	hypothetical protein PRUPE_ppa004956mg [Prunus persica]	5.24	14.86	7.97	1.49	2.25	3.09	9.36	2.28
map00908	Zeatin biosynthesis	0.000760397	TRINITY_DN32787_c3_g1	-	-	2.45519	up	UGT85A23	PREDICTED: 7-deoxyloganetin glucosyltransferase-like [Fragaria vesca subsp. vesca]	53.48	107.69	78.04	17.58	9.94	15.95	79.74	14.49
map00908	Zeatin biosynthesis	0.000760397	TRINITY_DN32787_c3_g2	-	-	2.0297	up	UGT85A1	PREDICTED: 7-deoxyloganetin glucosyltransferase-like isoform X4 [Prunus mume]	26.1	52.14	41.74	12.59	6.06	6.74	39.99	8.46
map00908	Zeatin biosynthesis	0.000760397	TRINITY_DN32787_c3_g4	-	-	2.79214	up	UGT85A24	PREDICTED: 7-deoxyloganetin glucosyltransferase-like isoform X4 [Prunus mume]	6.67	8.13	9.89	1.87	1	1.05	8.23	1.31
map00520	Amino sugar and nucleotide sugar metabolism	0.000918295	TRINITY_DN27395_c1_g1	K01183	EC:3.2.1.14	-1.20167	down	SD11	PREDICTED: G-type lectin S-receptor-like serine/threonine-protein kinase At4g27290 [Fragaria vesca subsp. vesca]	1.82	1.46	3.1	4.58	5.7	3.85	2.13	4.71
map00520	Amino sugar and nucleotide sugar metabolism	0.000918295	TRINITY_DN27539_c0_g1	K01183	EC:3.2.1.14	-1.06896	down	NSL1	PREDICTED: MACPF domain-containing protein NSL1 [Fragaria vesca subsp. vesca]	20.12	20.87	19.25	30.81	53.92	40.19	20.08	41.64
map00520	Amino sugar and nucleotide sugar metabolism	0.000918295	TRINITY_DN27725_c1_g1	K01183	EC:3.2.1.14	-1.41835	down	At1g11410	PREDICTED: G-type lectin S-receptor-like serine/threonine-protein kinase At1g11410 [Fragaria vesca subsp. vesca]	3.55	3.74	3.87	7.34	10.01	10.83	3.72	9.39
map00520	Amino sugar and nucleotide sugar metabolism	0.000918295	TRINITY_DN28392_c0_g5	K01183	EC:3.2.1.14	-1.50828	down	CRK10	PREDICTED: uncharacterized protein LOC101306991 [Fragaria vesca subsp. vesca]	3.05	1.49	2.52	4.63	7.89	5.54	2.35	6.02
map00520	Amino sugar and nucleotide sugar metabolism	0.000918295	TRINITY_DN28494_c0_g4	K01183	EC:3.2.1.14	2.10429	up	CRK8	PREDICTED: cysteine-rich receptor-like protein kinase 29 [Prunus mume]	123.22	73.76	110.29	31.13	68.63	57.64	102.42	52.47
map00520	Amino sugar and nucleotide sugar metabolism	0.000918295	TRINITY_DN28595_c0_g4	K01183	EC:3.2.1.14	-2.31493	down	LRK10	PREDICTED: probable receptor-like protein kinase At1g67000 [Fragaria vesca subsp. vesca]	0.85	0.97	1.37	3.44	6.81	4.71	1.06	4.99
map00520	Amino sugar and nucleotide sugar metabolism	0.000918295	TRINITY_DN28928_c0_g1	K01183	EC:3.2.1.14	-1.57838	down	LRK10L-2.2	PREDICTED: probable receptor-like protein kinase At1g67000 [Fragaria vesca subsp. vesca]	2.85	1.32	5.69	19.83	16.6	22.9	3.29	19.78
map00520	Amino sugar and nucleotide sugar metabolism	0.000918295	TRINITY_DN28951_c0_g4	K08679	EC:5.1.3.6	1.15187	up	GAE6	PREDICTED: UDP-glucuronate 4-epimerase 6 [Fragaria vesca subsp. vesca]	160.65	272.2	185.2	119.51	57.6	82.8	206.02	86.64
map00520	Amino sugar and nucleotide sugar metabolism	0.000918295	TRINITY_DN29012_c1_g7	K08678	EC:4.1.1.35	-1.78902	down	PCMP-H69	PREDICTED: pentatricopeptide repeat-containing protein At2g33680 [Fragaria vesca subsp. vesca]	0.57	1.22	1.29	2.13	3.64	4.2	1.03	3.32
map00520	Amino sugar and nucleotide sugar metabolism	0.000918295	TRINITY_DN29473_c0_g3	K08679	EC:5.1.3.6	-3.04431	down	GAE1	PREDICTED: UDP-glucuronate 4-epimerase 1 [Fragaria vesca subsp. vesca]	15.34	13.84	14.09	87.52	153.87	94.18	14.42	111.86
map00520	Amino sugar and nucleotide sugar metabolism	0.000918295	TRINITY_DN29599_c1_g1	K01183	EC:3.2.1.14	-1.77502	down	SD11	PREDICTED: G-type lectin S-receptor-like serine/threonine-protein kinase At4g27290 [Fragaria vesca subsp. vesca]	6.41	2.12	2.25	14.15	4.84	11.44	3.59	10.14
map00520	Amino sugar and nucleotide sugar metabolism	0.000918295	TRINITY_DN29713_c0_g2	K10046	EC:5.1.3.18 5.1.3.-	1.12791	up	OsI_032456	GDP-D-mannose-3',5'-epimerase [Rosa roxburghii]	426.98	371.73	439.59	206.21	156.02	166.09	412.77	176.11
map00520	Amino sugar and nucleotide sugar metabolism	0.000918295	TRINITY_DN29831_c0_g1	K01183	EC:3.2.1.14	-1.72388	down	CRK42	PREDICTED: cysteine-rich receptor-like protein kinase 42 [Fragaria vesca subsp. vesca]	2.19	3.8	3.13	10.25	10.09	9.57	3.04	9.97
map00520	Amino sugar and nucleotide sugar metabolism	0.000918295	TRINITY_DN29861_c1_g3	K13648	EC:2.4.1.43	-1.02224	down	GAUT4	PREDICTED: probable galacturonosyltransferase 4 isoform X1 [Fragaria vesca subsp. vesca]	9.1	18.2	11.23	19.92	36.52	19.76	12.84	25.4
map00520	Amino sugar and nucleotide sugar metabolism	0.000918295	TRINITY_DN29911_c0_g2	K01183	EC:3.2.1.14	1.32693	up	LRR-RLK	PREDICTED: probable leucine-rich repeat receptor-like serine/threonine-protein kinase At3g14840 [Fragaria vesca subsp. vesca]	49.96	52.13	64.94	19.96	24.82	18.94	55.68	21.24
map00520	Amino sugar and nucleotide sugar metabolism	0.000918295	TRINITY_DN29971_c0_g3	K01183	EC:3.2.1.14	2.59305	up	CRK26	PREDICTED: cysteine-rich receptor-like protein kinase 26 isoform X1 [Pyrus x bretschneideri]	32.09	33.89	33.2	4.34	6.47	4.54	33.06	5.12
map00520	Amino sugar and nucleotide sugar metabolism	0.000918295	TRINITY_DN30151_c0_g4	K01183	EC:3.2.1.14	-2.63109	down	LRK10	PREDICTED: LEAF RUST 10 DISEASE-RESISTANCE LOCUS RECEPTOR-LIKE PROTEIN KINASE-like 2.5 [Prunus mume]	4.11	3.72	6.82	12.55	43.49	23.44	4.88	26.49
map00520	Amino sugar and nucleotide sugar metabolism	0.000918295	TRINITY_DN30151_c0_g5	K01183	EC:3.2.1.14	-3.03293	down	LRK10L-2.7	PREDICTED: probable receptor-like protein kinase At1g67000 [Fragaria vesca subsp. vesca]	0.64	0.7	1.86	2.84	11.67	6.12	1.07	6.88
map00520	Amino sugar and nucleotide sugar metabolism	0.000918295	TRINITY_DN30197_c0_g1	K01183	EC:3.2.1.14	-1.4577	down	LRK10	PREDICTED: probable receptor-like protein kinase At5g39020 [Fragaria vesca subsp. vesca]	4.52	3.15	5.76	7.96	18.5	12.37	4.48	12.94
map00520	Amino sugar and nucleotide sugar metabolism	0.000918295	TRINITY_DN30378_c0_g2	K00770	EC:2.4.2.24	-1.00094	down	CSLD3	PREDICTED: cellulose synthase-like protein D3 [Fragaria vesca subsp. vesca]	13.17	8.23	12.12	15.86	26.4	20.38	11.17	20.88
map00520	Amino sugar and nucleotide sugar metabolism	0.000918295	TRINITY_DN30477_c0_g1	K01183	EC:3.2.1.14	1.46141	up	CRK28	PREDICTED: cysteine-rich receptor-like protein kinase 29 [Fragaria vesca subsp. vesca]	346.06	268.66	325.79	192.38	272.33	224.65	313.5	229.79
map00520	Amino sugar and nucleotide sugar metabolism	0.000918295	TRINITY_DN30492_c0_g3	K01183	EC:3.2.1.14	-2.07937	down	LRK10	PREDICTED: probable receptor-like protein kinase At1g67000 [Fragaria vesca subsp. vesca]	1.33	0.7	3.52	4.32	6.38	8.54	1.85	6.41
map00520	Amino sugar and nucleotide sugar metabolism	0.000918295	TRINITY_DN30532_c0_g6	K13648	EC:2.4.1.43	-2.12178	down	GATL3	PREDICTED: probable galacturonosyltransferase-like 3 [Fragaria vesca subsp. vesca]	7.32	11.19	5.58	42.31	26.33	29.51	8.03	32.72
map00520	Amino sugar and nucleotide sugar metabolism	0.000918295	TRINITY_DN15600_c0_g1	K01183	EC:3.2.1.14	-1.13123	down	-	PREDICTED: endochitinase-like [Malus domestica]	6.97	8.71	12.56	26.4	14.78	16.36	9.41	19.18
map00520	Amino sugar and nucleotide sugar metabolism	0.000918295	TRINITY_DN18394_c0_g1	K15920	EC:3.2.1.37	1.07531	up	BXL2	PREDICTED: probable beta-D-xylosidase 2 [Fragaria vesca subsp. vesca]	3.39	5.94	5.53	3.63	1.36	1.57	4.95	2.19
map00520	Amino sugar and nucleotide sugar metabolism	0.000918295	TRINITY_DN18465_c0_g1	K15920	EC:3.2.1.37	-1.84784	down	-	PREDICTED: uncharacterized protein LOC105349590 [Fragaria vesca subsp. vesca]	6.62	7.6	6.79	15.93	22.09	32.11	7	23.38
map00520	Amino sugar and nucleotide sugar metabolism	0.000918295	TRINITY_DN18659_c0_g1	K01183	EC:3.2.1.14	-2.98081	down	CRK3	PREDICTED: cysteine-rich receptor-like protein kinase 3 isoform X1 [Fragaria vesca subsp. vesca]	0.19	0.44	0.44	1.91	3.22	2.99	0.36	2.71
map00520	Amino sugar and nucleotide sugar metabolism	0.000918295	TRINITY_DN20617_c0_g3	K01183	EC:3.2.1.14	-1.80862	down	LRK10	PREDICTED: rust resistance kinase Lr10-like [Prunus mume]	0.88	0.76	1.72	2.08	5.63	3.41	1.12	3.71
map00520	Amino sugar and nucleotide sugar metabolism	0.000918295	TRINITY_DN20987_c0_g1	K01183	EC:3.2.1.14	-1.81354	down	At4g27290	PREDICTED: G-type lectin S-receptor-like serine/threonine-protein kinase At4g27290 [Fragaria vesca subsp. vesca]	1.53	0.26	2.32	1.24	6.65	2.72	1.37	3.54
map00520	Amino sugar and nucleotide sugar metabolism	0.000918295	TRINITY_DN21830_c0_g1	K12451	EC:5.1.3.- 1.1.1.-	2.0235	up	NRS/ER	hypothetical protein PRUPE_ppa019173mg [Prunus persica]	233.01	290.3	253.87	69.83	46.74	59.26	259.06	58.61
map00520	Amino sugar and nucleotide sugar metabolism	0.000918295	TRINITY_DN21868_c0_g1	K16190	EC:2.7.1.43	-1.30018	down	GLCAK1	PREDICTED: glucuronokinase 1 [Fragaria vesca subsp. vesca]	3.04	3.78	4.79	10.8	6.79	9.13	3.87	8.91
map00520	Amino sugar and nucleotide sugar metabolism	0.000918295	TRINITY_DN23016_c0_g1	K13648	EC:2.4.1.43	-3.59928	down	GATL10	PREDICTED: probable galacturonosyltransferase-like 10 [Fragaria vesca subsp. vesca]	3.26	2.64	2.82	16.66	45.47	37.26	2.91	33.13
map00520	Amino sugar and nucleotide sugar metabolism	0.000918295	TRINITY_DN23911_c0_g1	K12447	EC:2.7.7.64	1.71374	up	-	PREDICTED: uncharacterized protein LOC103957781 [Pyrus x bretschneideri]	1.32	3.32	1.82	1	0.42	0.4	2.15	0.61
map00520	Amino sugar and nucleotide sugar metabolism	0.000918295	TRINITY_DN24981_c0_g2	K01183	EC:3.2.1.14	-3.15018	down	CRK2	PREDICTED: cysteine-rich receptor-like protein kinase 2 [Fragaria vesca subsp. vesca]	0.6	0.57	0.47	3.95	4.84	5.02	0.55	4.6
map00520	Amino sugar and nucleotide sugar metabolism	0.000918295	TRINITY_DN25747_c0_g11	K01183	EC:3.2.1.14	-1.72949	down	CRK24	PREDICTED: G-type lectin S-receptor-like serine/threonine-protein kinase B120 [Fragaria vesca subsp. vesca]	4.94	7.84	3.72	7.19	24.19	20.36	5.5	17.25
map00520	Amino sugar and nucleotide sugar metabolism	0.000918295	TRINITY_DN25747_c0_g5	K01183	EC:3.2.1.14	-1.26838	down	CRK10	hypothetical protein PRUPE_ppa006449mg [Prunus persica]	5.47	5.34	5.58	9.24	12.07	14.96	5.46	12.09
map00520	Amino sugar and nucleotide sugar metabolism	0.000918295	TRINITY_DN25815_c2_g9	K01183	EC:3.2.1.14	-1.01052	down	CRK10	PREDICTED: LOW QUALITY PROTEIN: cysteine-rich receptor-like protein kinase 10 [Fragaria vesca subsp. vesca]	19.43	16.42	19.36	30.89	47.03	35.58	18.4	37.83
map00520	Amino sugar and nucleotide sugar metabolism	0.000918295	TRINITY_DN25834_c0_g3	K00012	EC:1.1.1.22	-2.14541	down	UGD5	PREDICTED: UDP-glucose 6-dehydrogenase 5 [Fragaria vesca subsp. vesca]	2.48	5.58	2.58	12.31	17.36	14.23	3.55	14.63
map00520	Amino sugar and nucleotide sugar metabolism	0.000918295	TRINITY_DN25848_c0_g1	K01183	EC:3.2.1.14	-1.84631	down	At5g39020	PREDICTED: probable receptor-like protein kinase At1g67000 [Fragaria vesca subsp. vesca]	6.17	3.94	8.57	9.27	23.39	16.44	6.23	16.37
map00520	Amino sugar and nucleotide sugar metabolism	0.000918295	TRINITY_DN26723_c0_g5	K01183	EC:3.2.1.14	1.12933	up	At1g07650	PREDICTED: probable LRR receptor-like serine/threonine-protein kinase At1g53420 [Prunus mume]	18.9	42.16	29.82	12.03	13.57	13.06	30.29	12.89
map00520	Amino sugar and nucleotide sugar metabolism	0.000918295	TRINITY_DN26738_c0_g1	K00847	EC:2.7.1.4	-1.01528	down	-	PREDICTED: uncharacterized protein C167.05 [Fragaria vesca subsp. vesca]	20.47	16.85	23.49	33.57	31.01	45.42	20.27	36.67
map00520	Amino sugar and nucleotide sugar metabolism	0.000918295	TRINITY_DN31217_c0_g2	K01183	EC:3.2.1.14	-2.27883	down	LRK10L-2.8	PREDICTED: LEAF RUST 10 DISEASE-RESISTANCE LOCUS RECEPTOR-LIKE PROTEIN KINASE-like 2.1 [Prunus mume]	0.73	0.8	0.49	1.66	4.97	2.33	0.67	2.99
map00520	Amino sugar and nucleotide sugar metabolism	0.000918295	TRINITY_DN31241_c0_g1	-	-	1.67855	up	CRK26	PREDICTED: cysteine-rich receptor-like protein kinase 29 [Fragaria vesca subsp. vesca]	246.09	259.7	252.34	55.74	80.22	62.82	252.71	66.26
map00520	Amino sugar and nucleotide sugar metabolism	0.000918295	TRINITY_DN31289_c0_g4	K13648	EC:2.4.1.43	-1.49843	down	GAUT4	PREDICTED: probable galacturonosyltransferase 4 isoform X1 [Fragaria vesca subsp. vesca]	9.09	20.55	12.45	23.79	57.32	27.29	14.03	36.13
map00520	Amino sugar and nucleotide sugar metabolism	0.000918295	TRINITY_DN31290_c1_g1	K01183	EC:3.2.1.14	-2.23861	down	WAK2	PREDICTED: LOW QUALITY PROTEIN: wall-associated receptor kinase 1-like [Fragaria vesca subsp. vesca]	9.05	3.74	13.51	19.61	74.78	34.81	8.77	43.07
map00520	Amino sugar and nucleotide sugar metabolism	0.000918295	TRINITY_DN31343_c0_g1	K00770	EC:2.4.2.24	1.14067	up	CSLE1	PREDICTED: cellulose synthase-like protein E1 [Fragaria vesca subsp. vesca]	32.67	20.18	34.99	7.22	20.33	8.69	29.28	12.08
map00520	Amino sugar and nucleotide sugar metabolism	0.000918295	TRINITY_DN31354_c0_g3	K01183	EC:3.2.1.14	-1.16532	down	At4g27290	PREDICTED: G-type lectin S-receptor-like serine/threonine-protein kinase At4g27290 [Fragaria vesca subsp. vesca]	9.99	4.92	10.15	17.75	16.78	14.1	8.35	16.21
map00520	Amino sugar and nucleotide sugar metabolism	0.000918295	TRINITY_DN31395_c0_g1	K01183	EC:3.2.1.14	-1.75391	down	CRK33	PREDICTED: cysteine-rich receptor-like protein kinase 25 [Prunus mume]	20.78	18.79	27.64	51.87	92.47	73.44	22.4	72.59
map00520	Amino sugar and nucleotide sugar metabolism	0.000918295	TRINITY_DN31926_c0_g3	K08679	EC:5.1.3.6	1.18512	up	GAE6	PREDICTED: UDP-glucuronate 4-epimerase 6 [Fragaria vesca subsp. vesca]	254.76	493.78	277.67	191.15	80.87	137.89	342.07	136.64
map00520	Amino sugar and nucleotide sugar metabolism	0.000918295	TRINITY_DN32231_c0_g2	K12447	EC:2.7.7.64	-3.24481	down	-	gag-pol polyprotein [Rosa rugosa]	0.58	0.26	0.58	1.84	7.53	3.32	0.47	4.23
map00520	Amino sugar and nucleotide sugar metabolism	0.000918295	TRINITY_DN32441_c1_g2	K01183	EC:3.2.1.14	-1.41974	down	LRK10	PREDICTED: probable receptor-like protein kinase At1g67000 [Fragaria vesca subsp. vesca]	3.36	2.58	6.52	8.11	17.67	10.31	4.15	12.03
map00520	Amino sugar and nucleotide sugar metabolism	0.000918295	TRINITY_DN32647_c0_g1	K01183	EC:3.2.1.14	-2.11613	down	CRK25	PREDICTED: cysteine-rich receptor-like protein kinase 25 [Pyrus x bretschneideri]	32.86	28.36	49.61	102.69	194.38	141.45	36.94	146.17
map00520	Amino sugar and nucleotide sugar metabolism	0.000918295	TRINITY_DN32774_c1_g2	K01183	EC:3.2.1.14	-1.06743	down	CRK25	PREDICTED: LOW QUALITY PROTEIN: cysteine-rich receptor-like protein kinase 10 [Fragaria vesca subsp. vesca]	12.47	11.13	13.05	17.76	28.97	27.38	12.22	24.7
map00520	Amino sugar and nucleotide sugar metabolism	0.000918295	TRINITY_DN32775_c1_g1	K00770	EC:2.4.2.24	-1.68545	down	CESA2	PREDICTED: cellulose synthase A catalytic subunit 5 [UDP-forming]-like isoform X1 [Fragaria vesca subsp. vesca]	7.07	8.88	5.37	29.92	15.91	18.37	7.11	21.4
map00520	Amino sugar and nucleotide sugar metabolism	0.000918295	TRINITY_DN32775_c1_g3	K00770	EC:2.4.2.24	-1.91236	down	CESA6	PREDICTED: cellulose synthase A catalytic subunit 5 [UDP-forming]-like isoform X1 [Fragaria vesca subsp. vesca]	5.15	8.34	4.31	29.11	17.22	16.4	5.93	20.91
map00520	Amino sugar and nucleotide sugar metabolism	0.000918295	TRINITY_DN32781_c0_g1	K01183	EC:3.2.1.14	-1.48682	down	CES101	PREDICTED: receptor-like serine/threonine-protein kinase SD1-8 [Fragaria vesca subsp. vesca]	9.11	6.53	10.06	18.28	54.93	33.45	8.57	35.55
map00520	Amino sugar and nucleotide sugar metabolism	0.000918295	TRINITY_DN32967_c0_g9	K01183	EC:3.2.1.14	1.08041	up	At1g67520	PREDICTED: uncharacterized protein LOC101302120 [Fragaria vesca subsp. vesca]	26.37	30.39	40.53	13.27	13.32	13.56	32.43	13.38
map00520	Amino sugar and nucleotide sugar metabolism	0.000918295	TRINITY_DN33037_c0_g5	K01183	EC:3.2.1.14	-1.69404	down	LRK10	PREDICTED: LEAF RUST 10 DISEASE-RESISTANCE LOCUS RECEPTOR-LIKE PROTEIN KINASE-like 2.1 [Malus domestica]	3.38	1.52	1.07	5.2	7.12	5.15	1.99	5.82
map00520	Amino sugar and nucleotide sugar metabolism	0.000918295	TRINITY_DN33037_c1_g1	K01183	EC:3.2.1.14	-1.05994	down	LRK10	PREDICTED: glycerophosphodiester phosphodiesterase protein kinase domain-containing GDPDL2-like [Fragaria vesca subsp. vesca]	23.2	16.28	18.11	27.51	52.7	29.67	19.2	36.63
map00520	Amino sugar and nucleotide sugar metabolism	0.000918295	TRINITY_DN33069_c3_g2	K01183	EC:3.2.1.14	-1.0903	down	LRK10	PREDICTED: probable receptor-like protein kinase At5g39020 isoform X1 [Fragaria vesca subsp. vesca]	29.08	32.2	27.47	56.35	86.12	58.09	29.58	66.85
map00073	Cutin, suberine and wax biosynthesis	0.00124043	TRINITY_DN27316_c0_g1	K13407	EC:1.14.-.-	-2.17094	down	CYP94A2	PREDICTED: cytochrome P450 94A1-like [Fragaria vesca subsp. vesca]	4.68	2.36	2.87	7.68	12.45	19.74	3.3	13.29
map00073	Cutin, suberine and wax biosynthesis	0.00124043	TRINITY_DN27481_c3_g2	K15400	EC:2.3.1.188	-2.59227	down	-	PREDICTED: omega-hydroxypalmitate O-feruloyl transferase [Fragaria vesca subsp. vesca]	0.44	0.74	0.91	4.74	4.08	3.05	0.7	3.96
map00073	Cutin, suberine and wax biosynthesis	0.00124043	TRINITY_DN28029_c0_g1	K13356	EC:1.2.1.84	1.52244	up	-	PREDICTED: probable fatty acyl-CoA reductase 4 isoform X1 [Fragaria vesca subsp. vesca]	13.08	38.22	17.12	9.94	1.72	8.4	22.81	6.69
map00073	Cutin, suberine and wax biosynthesis	0.00124043	TRINITY_DN28038_c1_g6	K17991	EC:1.11.2.3	-1.05152	down	PXG4	PREDICTED: probable peroxygenase 4 [Fragaria vesca subsp. vesca]	2.8	5.85	3.77	7.85	8.31	8.04	4.14	8.07
map00073	Cutin, suberine and wax biosynthesis	0.00124043	TRINITY_DN29483_c1_g1	K15400	EC:2.3.1.188	1.34502	up	HCT2	PREDICTED: LOW QUALITY PROTEIN: omega-hydroxypalmitate O-feruloyl transferase [Fragaria vesca subsp. vesca]	12.62	32.24	19.16	10.28	4.45	8.8	21.34	7.84
map00073	Cutin, suberine and wax biosynthesis	0.00124043	TRINITY_DN29705_c2_g2	K15400	EC:2.3.1.188	1.68313	up	HHT1	PREDICTED: omega-hydroxypalmitate O-feruloyl transferase-like [Fragaria vesca subsp. vesca]	118.9	166.62	104.57	39.9	30.54	43.03	130.03	37.82
map00073	Cutin, suberine and wax biosynthesis	0.00124043	TRINITY_DN30544_c0_g8	K13356	EC:1.2.1.84	-3.61012	down	pol	gag-pol, partial [Camellia sinensis]	0.23	0.05	0.05	0.33	2.06	1.4	0.11	1.26
map00073	Cutin, suberine and wax biosynthesis	0.00124043	TRINITY_DN12271_c0_g1	K13407	EC:1.14.-.-	-3.1017	down	CYP94B1	PREDICTED: cytochrome P450 94B3 [Fragaria vesca subsp. vesca]	0.7	0.82	0.34	4.5	5.03	5.53	0.62	5.02
map00073	Cutin, suberine and wax biosynthesis	0.00124043	TRINITY_DN2106_c0_g1	K15398	EC:1.14.-.-	-2.43776	down	CYP1A2	Cytochrome P450 86A22 [Ananas comosus]	2.02	0.82	4.22	7.78	18.34	8.07	2.35	11.4
map00073	Cutin, suberine and wax biosynthesis	0.00124043	TRINITY_DN23487_c0_g1	K13407	EC:1.14.-.-	-4.8695	down	CYP94C1	PREDICTED: cytochrome P450 94C1-like [Fragaria vesca subsp. vesca]	0.35	0.52	0.15	5.36	11.93	11.18	0.34	9.49
map00073	Cutin, suberine and wax biosynthesis	0.00124043	TRINITY_DN26368_c0_g1	K15404	EC:4.1.99.5	1.33807	up	CER1	PREDICTED: protein ECERIFERUM 1-like [Fragaria vesca subsp. vesca]	15.66	110.83	37.21	29.15	13.64	17.65	54.57	20.15
map00073	Cutin, suberine and wax biosynthesis	0.00124043	TRINITY_DN31977_c0_g4	K13356	EC:1.2.1.84	1.82098	up	-	PREDICTED: fatty acyl-CoA reductase 1-like [Fragaria vesca subsp. vesca]	47.66	110.35	45.4	25.41	6.62	17.47	67.8	16.5
map00073	Cutin, suberine and wax biosynthesis	0.00124043	TRINITY_DN3722_c0_g1	K15400	EC:2.3.1.188	-2.17349	down	HHT1	PREDICTED: omega-hydroxypalmitate O-feruloyl transferase-like isoform X1 [Fragaria vesca subsp. vesca]	0.33	0.65	0.7	2.42	2.95	1.86	0.56	2.41
map00073	Cutin, suberine and wax biosynthesis	0.00124043	TRINITY_DN6438_c0_g1	K15401	EC:1.14.-.-	-2.87726	down	CYP86A1	PREDICTED: cytochrome P450 86A1 [Fragaria vesca subsp. vesca]	0.44	0.35	0.06	1.49	2.07	2.36	0.28	1.97
map00942	Anthocyanin biosynthesis	0.00139	TRINITY_DN30616_c0_g1	K17193	EC:2.4.2.51	1.0953	up	FG3	PREDICTED: anthocyanidin 3-O-glucoside 2''-O-glucosyltransferase-like [Fragaria vesca subsp. vesca]	231.92	311.99	215.69	124.29	90.42	114.44	253.2	109.72
map00942	Anthocyanin biosynthesis	0.00139	TRINITY_DN30820_c0_g1	K12938	EC:2.4.1.-	-1.48427	down	GT6	PREDICTED: UDP-glucose flavonoid 3-O-glucosyltransferase 6 [Fragaria vesca subsp. vesca]	44.78	30.04	36.41	66.71	126.75	97.81	37.08	97.09
map00942	Anthocyanin biosynthesis	0.00139	TRINITY_DN30820_c0_g3	K12938	EC:2.4.1.-	-2.96925	down	GT3	PREDICTED: putative UDP-glucose flavonoid 3-O-glucosyltransferase 3 [Fragaria vesca subsp. vesca]	96.41	78.17	106.46	531.33	922.23	765.42	93.68	739.66
map00942	Anthocyanin biosynthesis	0.00139	TRINITY_DN19192_c0_g1	K12937	EC:2.4.1.254	-2.61574	down	UGT91C1	PREDICTED: UDP-glycosyltransferase 91C1 [Fragaria vesca subsp. vesca]	1.64	0.85	0.99	4.24	8.69	7.16	1.16	6.7
map00942	Anthocyanin biosynthesis	0.00139	TRINITY_DN31413_c1_g1	K17193	EC:2.4.2.51	-1.52675	down	GT4	hypothetical protein PRUPE_ppa019000mg [Prunus persica]	2.08	3.7	2.26	6.64	7.84	7.1	2.68	7.19
map00942	Anthocyanin biosynthesis	0.00139	TRINITY_DN31413_c1_g5	K12937	EC:2.4.1.254	1.02883	up	GT4	PREDICTED: putative UDP-rhamnose:rhamnosyltransferase 1 [Fragaria vesca subsp. vesca]	38.67	38.11	28.26	14.18	18.29	15.91	35.01	16.13
map00942	Anthocyanin biosynthesis	0.00139	TRINITY_DN32495_c2_g2	K12938	EC:2.4.1.-	1.04872	up	UGT71K1	PREDICTED: anthocyanidin 3-O-glucosyltransferase 2-like isoform X2 [Fragaria vesca subsp. vesca]	125.4	103.64	139.8	54.19	87.43	51.04	122.95	64.22
map00942	Anthocyanin biosynthesis	0.00139	TRINITY_DN32755_c0_g1	K12338	EC:2.4.1.298	-2.09805	down	UGT75L6	PREDICTED: crocetin glucosyltransferase, chloroplastic-like [Fragaria vesca subsp. vesca]	36.23	32.72	33.29	82.66	145.06	174.64	34.08	134.12
map00942	Anthocyanin biosynthesis	0.00139	TRINITY_DN32785_c0_g1	K12938	EC:2.4.1.-	-1.8516	down	GT6	PREDICTED: UDP-glucose flavonoid 3-O-glucosyltransferase 6-like [Fragaria vesca subsp. vesca]	55.3	33.42	46.25	111.76	307.65	184.82	44.99	201.41
map00196	Photosynthesis - antenna proteins	0.00215647	TRINITY_DN29413_c0_g4	K08914	-	1.63918	up	LHCB3	PREDICTED: chlorophyll a-b binding protein 13, chloroplastic [Fragaria vesca subsp. vesca]	245.85	255.22	292.86	102.54	67.26	74.08	264.64	81.29
map00196	Photosynthesis - antenna proteins	0.00215647	TRINITY_DN29413_c0_g5	K08912	-	4.03656	up	CAB2	hypothetical protein GLYMA_02G080800 [Glycine max]	8.05	10.76	13.1	0.41	0.11	1.22	10.64	0.58
map00196	Photosynthesis - antenna proteins	0.00215647	TRINITY_DN29415_c1_g2	K08912	-	1.82636	up	CAB3	LHCII type I chlorophyll a/b-binding protein [Phaseolus vulgaris]	2044.76	1947.83	2306.83	380.8	197.01	330.34	2099.81	302.72
map00196	Photosynthesis - antenna proteins	0.00215647	TRINITY_DN29415_c1_g7	K08912	-	3.37643	up	AB80	PREDICTED: chlorophyll a-b binding protein of LHCII type 1-like [Fragaria vesca subsp. vesca]	255.91	253.71	311.61	34.26	20.49	17.73	273.74	24.16
map00196	Photosynthesis - antenna proteins	0.00215647	TRINITY_DN30560_c0_g3	K08913	-	1.92947	up	CAB-151	PREDICTED: chlorophyll a-b binding protein 151, chloroplastic-like [Pyrus x bretschneideri]	7	15.04	12.7	2.77	2.86	1.98	11.58	2.54
map00196	Photosynthesis - antenna proteins	0.00215647	TRINITY_DN24609_c0_g3	K08910	-	-2.20191	down	lhcA-P4	PREDICTED: chlorophyll a-b binding protein P4, chloroplastic [Fragaria vesca subsp. vesca]	217.94	294.98	234.61	1128.81	1042.68	1041.39	249.18	1070.96
map00196	Photosynthesis - antenna proteins	0.00215647	TRINITY_DN31437_c0_g10	K08912	-	4.23508	up	CAB40	PREDICTED: chlorophyll a-b binding protein of LHCII type 1-like [Fragaria vesca subsp. vesca]	773.03	736.61	582.17	45.23	11.95	36.38	697.27	31.19
map00196	Photosynthesis - antenna proteins	0.00215647	TRINITY_DN31437_c0_g6	K08912	-	4.53604	up	CAB40	PREDICTED: chlorophyll a-b binding protein of LHCII type 1-like [Fragaria vesca subsp. vesca]	89.18	76.75	104.89	4.62	1.58	4.29	90.27	3.5
map00196	Photosynthesis - antenna proteins	0.00215647	TRINITY_DN32565_c0_g1	K08913	-	3.13063	up	CAB-151	PREDICTED: chlorophyll a-b binding protein 151, chloroplastic [Fragaria vesca subsp. vesca]	3397.97	4030.29	3920.6	547.01	267.26	391.48	3782.95	401.92
map00196	Photosynthesis - antenna proteins	0.00215647	TRINITY_DN32565_c0_g2	K08912	-	3.44195	up	CAB40	PREDICTED: chlorophyll a-b binding protein of LHCII type 1-like [Fragaria vesca subsp. vesca]	1496.72	1410.29	1542.95	170.72	72.94	135.9	1483.32	126.52
map00196	Photosynthesis - antenna proteins	0.00215647	TRINITY_DN32565_c0_g6	K08912	-	3.12238	up	AB80	PREDICTED: chlorophyll a-b binding protein of LHCII type 1-like [Fragaria vesca subsp. vesca]	153.49	94.27	183.47	16.24	15.56	14.04	143.74	15.28
map00196	Photosynthesis - antenna proteins	0.00215647	TRINITY_DN33114_c1_g3	K08912	-	4.07813	up	AB80	PREDICTED: chlorophyll a-b binding protein of LHCII type 1-like [Fragaria vesca subsp. vesca]	37.54	28.02	41.75	2.81	1.55	1.37	35.77	1.91
map00910	Nitrogen metabolism	0.00394305	TRINITY_DN27323_c2_g11	K01455	EC:3.5.1.49	-1.40127	down	PCMP-E41	PREDICTED: putative pentatricopeptide repeat-containing protein At5g59200, chloroplastic [Fragaria vesca subsp. vesca]	0.98	0.88	0.75	2.39	2.08	1.99	0.87	2.15
map00910	Nitrogen metabolism	0.00394305	TRINITY_DN28253_c0_g2	K10534	EC:1.7.1.1 1.7.1.2 1.7.1.3	-3.25954	down	SLD1	PREDICTED: delta(8)-fatty-acid desaturase 1-like [Fragaria vesca subsp. vesca]	3.17	6	3.76	27.24	47.42	41.64	4.31	38.77
map00910	Nitrogen metabolism	0.00394305	TRINITY_DN28253_c0_g3	K10534	EC:1.7.1.1 1.7.1.2 1.7.1.3	-2.41738	down	SLD2	PREDICTED: delta(8)-fatty-acid desaturase 1-like [Fragaria vesca subsp. vesca]	40.53	50.04	38.41	162.12	284.85	198.85	42.99	215.27
map00910	Nitrogen metabolism	0.00394305	TRINITY_DN18333_c0_g1	K02575	-	-1.18663	down	NRT2.7	PREDICTED: high affinity nitrate transporter 2.7 [Fragaria vesca subsp. vesca]	1.39	4.7	2.75	9.24	4.54	4.99	2.95	6.26
map00910	Nitrogen metabolism	0.00394305	TRINITY_DN20535_c0_g3	K10534	EC:1.7.1.1 1.7.1.2 1.7.1.3	-1.15343	down	CB5-A	PREDICTED: cytochrome b5 isoform A [Fragaria vesca subsp. vesca]	15.33	18.21	15.11	30.56	35.76	34.11	16.22	33.48
map00910	Nitrogen metabolism	0.00394305	TRINITY_DN20540_c0_g1	K10534	EC:1.7.1.1 1.7.1.2 1.7.1.3	-2.60484	down	NIA	PREDICTED: nitrate reductase [NADH]-like [Fragaria vesca subsp. vesca]	1.59	3.88	0.89	11.4	10.13	12.65	2.12	11.39
map00910	Nitrogen metabolism	0.00394305	TRINITY_DN21721_c0_g1	K10534	EC:1.7.1.1 1.7.1.2 1.7.1.3	-2.09759	down	NIA	PREDICTED: nitrate reductase [NADH]-like [Fragaria vesca subsp. vesca]	16.75	12.04	15.2	49.78	58.51	55.56	14.66	54.62
map00910	Nitrogen metabolism	0.00394305	TRINITY_DN23710_c0_g3	K02575	-	-2.34996	down	NRT2.5	PREDICTED: high affinity nitrate transporter 2.5-like [Fragaria vesca subsp. vesca]	13.69	12.1	15.53	61.41	60.96	75.95	13.77	66.11
map00910	Nitrogen metabolism	0.00394305	TRINITY_DN24484_c0_g1	K01674	EC:4.2.1.1	-3.83732	down	ACA7	monodehydroascorbate reductase [Prunus avium]	2.22	2.57	1.88	15.68	41.9	30.53	2.22	29.37
map00910	Nitrogen metabolism	0.00394305	TRINITY_DN25899_c0_g1	K00366	EC:1.7.7.1	-3.06496	down	NIR1	PREDICTED: ferredoxin--nitrite reductase, chloroplastic [Fragaria vesca subsp. vesca]	8.53	7.08	8.92	57.41	56.19	80.14	8.18	64.58
map00910	Nitrogen metabolism	0.00394305	TRINITY_DN31500_c1_g3	K01455	EC:3.5.1.49	-1.5337	down	PCMP-H12	PREDICTED: pentatricopeptide repeat-containing protein ELI1, chloroplastic-like [Fragaria vesca subsp. vesca]	2.26	2.16	1.37	6.01	4.06	6.03	1.93	5.37
map00910	Nitrogen metabolism	0.00394305	TRINITY_DN32584_c0_g7	K00284	EC:1.4.7.1	-1.30758	down	GLU	hypothetical protein PRUPE_ppa000146mg [Prunus persica]	1.12	0.98	1	2.35	1.96	2.91	1.03	2.41
map00910	Nitrogen metabolism	0.00394305	TRINITY_DN33066_c2_g1	K10534	EC:1.7.1.1 1.7.1.2 1.7.1.3	-2.14331	down	NIA	PREDICTED: nitrate reductase [NADH]-like [Fragaria vesca subsp. vesca]	43.8	37.27	41.69	187.97	210.36	236.07	40.92	211.47
map00910	Nitrogen metabolism	0.00394305	TRINITY_DN33066_c2_g3	K10534	EC:1.7.1.1 1.7.1.2 1.7.1.3	-2.85043	down	NIA	PREDICTED: nitrate reductase [NADH]-like [Fragaria vesca subsp. vesca]	1.09	2.06	3.06	12.22	10.85	17.56	2.07	13.54
map00910	Nitrogen metabolism	0.00394305	TRINITY_DN33066_c2_g7	K10534	EC:1.7.1.1 1.7.1.2 1.7.1.3	-2.43551	down	NIA1	PREDICTED: nitrate reductase [NADH]-like [Fragaria vesca subsp. vesca]	24.82	27.74	22.04	112.86	111.63	153.75	24.87	126.08
map00561	Glycerolipid metabolism	0.00470278	TRINITY_DN27159_c1_g1	K00679	EC:2.3.1.158	-1.46095	down	GLIP1	PREDICTED: GDSL esterase/lipase 1-like [Fragaria vesca subsp. vesca]	1.11	0.86	1.87	3.35	4.62	3.55	1.28	3.84
map00561	Glycerolipid metabolism	0.00470278	TRINITY_DN27428_c1_g3	K01054	EC:3.1.1.23	-3.25524	down	NAC081	PREDICTED: NAC domain-containing protein 2-like [Fragaria vesca subsp. vesca]	51.95	57.56	58.19	282.17	732.75	498.98	55.9	504.63
map00561	Glycerolipid metabolism	0.00470278	TRINITY_DN27610_c0_g1	K00901	EC:2.7.1.107	-1.03225	down	DGK1	PREDICTED: diacylglycerol kinase 1 [Fragaria vesca subsp. vesca]	4.58	6.24	4.51	6.83	14.35	8.09	5.11	9.76
map00561	Glycerolipid metabolism	0.00470278	TRINITY_DN27717_c2_g4	K00901	EC:2.7.1.107	-3.97726	down	DGK2	PREDICTED: diacylglycerol kinase 2 [Fragaria vesca subsp. vesca]	1.73	2.44	2.31	16.56	57.14	24.09	2.16	32.6
map00561	Glycerolipid metabolism	0.00470278	TRINITY_DN27827_c0_g4	K00679	EC:2.3.1.158	2.54832	up	At5g33370	PREDICTED: GDSL esterase/lipase At5g33370-like [Fragaria vesca subsp. vesca]	1.09	39.12	1.83	3.81	1.03	1.75	14.01	2.2
map00561	Glycerolipid metabolism	0.00470278	TRINITY_DN27973_c1_g3	K01054	EC:3.1.1.23	-1.90161	down	NAC002	PREDICTED: NAC domain-containing protein 2 [Fragaria vesca subsp. vesca]	91.57	76.35	70.93	194.28	370.12	275.18	79.62	279.86
map00561	Glycerolipid metabolism	0.00470278	TRINITY_DN27973_c1_g7	K01054	EC:3.1.1.23	-1.07996	down	NAC025	PREDICTED: NAC transcription factor 25 [Fragaria vesca subsp. vesca]	4.51	2.81	4.18	7.52	9.23	6.02	3.83	7.59
map00561	Glycerolipid metabolism	0.00470278	TRINITY_DN27999_c0_g2	K09480	EC:2.4.1.241	1.49715	up	DGD1	PREDICTED: digalactosyldiacylglycerol synthase 1, chloroplastic [Fragaria vesca subsp. vesca]	182.81	122.19	171.32	49.43	68.91	47.85	158.77	55.4
map00561	Glycerolipid metabolism	0.00470278	TRINITY_DN28896_c0_g1	K00679	EC:2.3.1.158	2.70984	up	EXL3	PREDICTED: uncharacterized protein LOC101294893 [Fragaria vesca subsp. vesca]	116.57	509.78	159.11	53.82	15.59	41.43	261.82	36.95
map00561	Glycerolipid metabolism	0.00470278	TRINITY_DN29248_c1_g2	K01054	EC:3.1.1.23	-1.73937	down	NAC035	PREDICTED: NAC domain-containing protein 48 [Fragaria vesca subsp. vesca]	3.88	4.64	3.98	15.73	11.65	11.73	4.17	13.04
map00561	Glycerolipid metabolism	0.00470278	TRINITY_DN30127_c0_g5	K00655	EC:2.3.1.51	-1.07376	down	DAG	PREDICTED: DAG protein, chloroplastic [Fragaria vesca subsp. vesca]	114.24	98.84	98.68	208.32	217.95	186.53	103.92	204.27
map00561	Glycerolipid metabolism	0.00470278	TRINITY_DN30133_c0_g4	K13506	EC:2.3.1.15	1.58327	up	At1g04910	PREDICTED: uncharacterized protein At1g04910 [Fragaria vesca subsp. vesca]	24.3	24.59	19.89	8.61	5.77	7.19	22.93	7.19
map00561	Glycerolipid metabolism	0.00470278	TRINITY_DN31007_c0_g1	K00679	EC:2.3.1.158	1.03463	up	GLIP1	PREDICTED: GDSL esterase/lipase 1-like [Fragaria vesca subsp. vesca]	37.76	56.31	43.45	23.12	16.83	25.54	45.84	21.83
map00561	Glycerolipid metabolism	0.00470278	TRINITY_DN12247_c0_g2	K13508	EC:2.3.1.15	3.66386	up	GPAT2	PREDICTED: probable glycerol-3-phosphate acyltransferase 3 [Fragaria vesca subsp. vesca]	5.95	5.72	5.23	0.45	0.4	0.37	5.63	0.41
map00561	Glycerolipid metabolism	0.00470278	TRINITY_DN15702_c0_g1	K01054	EC:3.1.1.23	-1.4923	down	JUB1	PREDICTED: transcription factor JUNGBRUNNEN 1-like [Fragaria vesca subsp. vesca]	1.82	1.3	2.02	3.4	5.92	4.18	1.71	4.5
map00561	Glycerolipid metabolism	0.00470278	TRINITY_DN18676_c0_g1	K13508	EC:2.3.1.15	1.6377	up	GPAT6	PREDICTED: glycerol-3-phosphate 2-O-acyltransferase 6 [Fragaria vesca subsp. vesca]	8.65	36.3	13.2	7.52	4.08	5.76	19.38	5.79
map00561	Glycerolipid metabolism	0.00470278	TRINITY_DN19302_c0_g1	K01054	EC:3.1.1.23	-1.06818	down	NAC029	PREDICTED: NAC transcription factor 29-like [Fragaria vesca subsp. vesca]	9.92	8.95	16.66	16.34	21.44	32.75	11.84	23.51
map00561	Glycerolipid metabolism	0.00470278	TRINITY_DN20663_c0_g1	K01054	EC:3.1.1.23	-1.93242	down	NAC035	PREDICTED: NAC transcription factor 29 [Fragaria vesca subsp. vesca]	10.99	9.22	16.31	39.74	51.66	39.7	12.17	43.7
map00561	Glycerolipid metabolism	0.00470278	TRINITY_DN22494_c0_g1	K00679	EC:2.3.1.158	-2.27218	down	At1g29670	PREDICTED: GDSL esterase/lipase At1g29670-like [Fragaria vesca subsp. vesca]	1.02	1.19	1.42	6.31	4.97	5.24	1.21	5.51
map00561	Glycerolipid metabolism	0.00470278	TRINITY_DN23429_c0_g1	K01054	EC:3.1.1.23	-1.83876	down	NAC056	PREDICTED: NAC domain-containing protein 18-like [Fragaria vesca subsp. vesca]	3.03	2.32	1.95	4.95	9.87	9.75	2.43	8.19
map00561	Glycerolipid metabolism	0.00470278	TRINITY_DN23868_c0_g3	K00679	EC:2.3.1.158	-1.1057	down	EXL3	PREDICTED: GDSL esterase/lipase EXL3-like [Fragaria vesca subsp. vesca]	13.07	28.47	14.73	42.09	26.85	46.5	18.76	38.48
map00561	Glycerolipid metabolism	0.00470278	TRINITY_DN24527_c1_g1	K01054	EC:3.1.1.23	1.34774	up	CSE	PREDICTED: caffeoylshikimate esterase [Fragaria vesca subsp. vesca]	26.99	53.58	31.36	15.78	6.65	18.61	37.31	13.68
map00561	Glycerolipid metabolism	0.00470278	TRINITY_DN24864_c0_g1	K00128	EC:1.2.1.3	-1.20984	down	Os12g0580900	PREDICTED: probable protein phosphatase 2C 78 isoform X1 [Fragaria vesca subsp. vesca]	12.8	18.27	11.46	26.25	36.26	29.03	14.18	30.51
map00561	Glycerolipid metabolism	0.00470278	TRINITY_DN25725_c0_g1	K01054	EC:3.1.1.23	-1.52437	down	MGLL	PREDICTED: caffeoylshikimate esterase-like [Fragaria vesca subsp. vesca]	39.64	19.47	32.21	52.58	99.07	96.43	30.44	82.69
map00561	Glycerolipid metabolism	0.00470278	TRINITY_DN26360_c0_g1	K03715	EC:2.4.1.46	1.6957	up	MGD2	PREDICTED: monogalactosyldiacylglycerol synthase 2, chloroplastic-like [Fragaria vesca subsp. vesca]	67.66	24.82	82.61	23.54	12.77	14.58	58.36	16.96
map00561	Glycerolipid metabolism	0.00470278	TRINITY_DN31451_c0_g4	K00011	EC:1.1.1.21	1.1242	up	COR2	PREDICTED: non-functional NADPH-dependent codeinone reductase 2-like [Fragaria vesca subsp. vesca]	18.03	6.85	18.79	7.95	7.33	3.4	14.56	6.23
map00561	Glycerolipid metabolism	0.00470278	TRINITY_DN32144_c1_g3	K00128	EC:1.2.1.3	-2.72555	down	Os12g0580900	PREDICTED: probable protein phosphatase 2C 63 [Fragaria vesca subsp. vesca]	13.96	15.3	15.62	51.34	116.7	76.27	14.96	81.44
map00561	Glycerolipid metabolism	0.00470278	TRINITY_DN32183_c0_g3	K00128	EC:1.2.1.3	1.11857	up	ALDH3F1	PREDICTED: aldehyde dehydrogenase family 3 member F1 [Fragaria vesca subsp. vesca]	71.17	95.83	92.92	41.1	28.37	42.22	86.64	37.23
map00561	Glycerolipid metabolism	0.00470278	TRINITY_DN32674_c0_g1	K13506	EC:2.3.1.15	1.44824	up	At1g04910	PREDICTED: uncharacterized protein At1g04910-like [Prunus mume]	154.68	74.3	127.18	29.32	52.67	40.85	118.72	40.95
map00232	Caffeine metabolism	0.0103122	TRINITY_DN30424_c0_g9	K07409	EC:1.14.14.1	1.40993	up	CYP71A1	PREDICTED: LOW QUALITY PROTEIN: cytochrome P450 71A1-like [Malus domestica]	33.58	22.57	41.83	12.8	11.4	9.83	32.66	11.34
map00232	Caffeine metabolism	0.0103122	TRINITY_DN30486_c0_g2	K07409	EC:1.14.14.1	1.50833	up	CYP71A1	PREDICTED: cytochrome P450 71A1-like [Fragaria vesca subsp. vesca]	26.35	50.43	21.2	7.59	1.84	13.96	32.66	7.8
map00232	Caffeine metabolism	0.0103122	TRINITY_DN30716_c1_g1	K07409	EC:1.14.14.1	-2.96608	down	CYP76B6	PREDICTED: geraniol 8-hydroxylase-like [Fragaria vesca subsp. vesca]	0.2	0.31	0.25	2.32	2.35	1.11	0.25	1.93
map00232	Caffeine metabolism	0.0103122	TRINITY_DN31416_c1_g10	K07409	EC:1.14.14.1	-1.81993	down	CYP76B6	PREDICTED: geraniol 8-hydroxylase-like [Fragaria vesca subsp. vesca]	1.32	0.43	0.73	1.32	4.04	2.83	0.83	2.73
map00232	Caffeine metabolism	0.0103122	TRINITY_DN31416_c1_g2	K07409	EC:1.14.14.1	-2.46253	down	CYP76B10	PREDICTED: geraniol 8-hydroxylase-like [Fragaria vesca subsp. vesca]	0.07	0.42	0.63	2.43	1.25	1.5	0.37	1.73
map00232	Caffeine metabolism	0.0103122	TRINITY_DN31764_c0_g8	K07409	EC:1.14.14.1	1.04666	up	CYP71A9	PREDICTED: cytochrome P450 71A1-like [Fragaria vesca subsp. vesca]	110.73	81.97	117.19	50.13	44.39	45.65	103.3	46.72
map00945	Stilbenoid, diarylheptanoid and gingerol biosynthesis	0.0150903	TRINITY_DN29281_c0_g1	K13065	EC:2.3.1.133	1.05104	up	CER26	PREDICTED: protein ECERIFERUM 1-like [Fragaria vesca subsp. vesca]	154.44	241.47	193.12	107.28	55.15	97.11	196.34	86.51
map00945	Stilbenoid, diarylheptanoid and gingerol biosynthesis	0.0150903	TRINITY_DN30437_c0_g1	K00517	-	1.48408	up	CYP81E8	PREDICTED: cytochrome P450 81E8-like [Fragaria vesca subsp. vesca]	26.88	21.89	22.45	11.93	6.47	24.17	23.74	14.19
map00945	Stilbenoid, diarylheptanoid and gingerol biosynthesis	0.0150903	TRINITY_DN30938_c1_g2	K00487	EC:1.14.13.11	1.32055	up	CYP73A2	cinnamate 4-hydroxylase [Rosa rugosa]	300.6	491.42	347.57	165.52	137.3	122.73	379.86	141.85
map00945	Stilbenoid, diarylheptanoid and gingerol biosynthesis	0.0150903	TRINITY_DN11326_c0_g1	K13065	EC:2.3.1.133	-3.5787	down	BEAT	PREDICTED: vinorine synthase-like [Fragaria vesca subsp. vesca]	0.61	0	0.13	3.41	1.62	2.98	0.25	2.67
map00945	Stilbenoid, diarylheptanoid and gingerol biosynthesis	0.0150903	TRINITY_DN21213_c0_g1	K13065	EC:2.3.1.133	2.03478	up	CER26L	PREDICTED: uncharacterized protein LOC101299593 [Fragaria vesca subsp. vesca]	76.86	87.68	79.63	22.91	9.82	22.81	81.39	18.51
map00945	Stilbenoid, diarylheptanoid and gingerol biosynthesis	0.0150903	TRINITY_DN21914_c0_g1	K13065	EC:2.3.1.133	-3.20697	down	ACT	PREDICTED: vinorine synthase-like [Fragaria vesca subsp. vesca]	0.99	0.29	0.62	3.49	7.23	5.74	0.63	5.49
map00945	Stilbenoid, diarylheptanoid and gingerol biosynthesis	0.0150903	TRINITY_DN23334_c0_g1	K13065	EC:2.3.1.133	1.29274	up	DCR	PREDICTED: BAHD acyltransferase DCR [Fragaria vesca subsp. vesca]	23.42	89.19	28.83	22.19	10	21.57	47.15	17.92
map00945	Stilbenoid, diarylheptanoid and gingerol biosynthesis	0.0150903	TRINITY_DN23800_c0_g1	K13065	EC:2.3.1.133	-2.05598	down	At3g50280	PREDICTED: uncharacterized acetyltransferase At3g50280-like [Fragaria vesca subsp. vesca]	1.37	1.29	1.3	4.58	5	5.94	1.32	5.17
map00945	Stilbenoid, diarylheptanoid and gingerol biosynthesis	0.0150903	TRINITY_DN25065_c0_g2	K13065	EC:2.3.1.133	-2.49289	down	DCR	PREDICTED: BAHD acyltransferase DCR [Fragaria vesca subsp. vesca]	5.91	11.81	5.18	35.87	45.32	39.66	7.63	40.28
map00945	Stilbenoid, diarylheptanoid and gingerol biosynthesis	0.0150903	TRINITY_DN26142_c0_g1	K00517	-	-2.12438	down	CYP705A5	PREDICTED: cytochrome P450 705A5-like [Pyrus x bretschneideri]	2.28	1.39	3.09	8.41	8.88	10.2	2.25	9.16
map00945	Stilbenoid, diarylheptanoid and gingerol biosynthesis	0.0150903	TRINITY_DN31192_c0_g5	K00517	-	-1.13997	down	CYP82A3	PREDICTED: cytochrome P450 CYP82D47-like [Fragaria vesca subsp. vesca]	1.87	1.73	2.97	3.52	5.65	4.37	2.19	4.51
map00945	Stilbenoid, diarylheptanoid and gingerol biosynthesis	0.0150903	TRINITY_DN32194_c0_g2	K00517	-	-1.4364	down	CYP704C1	PREDICTED: cytochrome P450 704C1-like [Fragaria vesca subsp. vesca]	4.46	21.61	6.69	31.97	18.48	26.73	10.92	25.73
map00945	Stilbenoid, diarylheptanoid and gingerol biosynthesis	0.0150903	TRINITY_DN9863_c0_g2	K13065	EC:2.3.1.133	-3.61888	down	ACT	PREDICTED: vinorine synthase-like [Fragaria vesca subsp. vesca]	0.96	0.57	0	2.84	8.52	6	0.51	5.79
map00902	Monoterpenoid biosynthesis	0.0187289	TRINITY_DN27909_c0_g1	K15095	EC:1.1.1.208	2.64639	up	DOT3	PREDICTED: BTB/POZ domain-containing protein DOT3 [Fragaria vesca subsp. vesca]	8.55	14.38	13.48	1.89	0.81	1.46	12.14	1.39
map00902	Monoterpenoid biosynthesis	0.0187289	TRINITY_DN28328_c1_g5	K15095	EC:1.1.1.208	-1.0502	down	RPT3	PREDICTED: root phototropism protein 3-like [Fragaria vesca subsp. vesca]	25.83	38.91	27.56	69.57	59.8	47.35	30.77	58.91
map00902	Monoterpenoid biosynthesis	0.0187289	TRINITY_DN28425_c1_g2	K15095	EC:1.1.1.208	1.10205	up	At5g67385	PREDICTED: BTB/POZ domain-containing protein At5g67385 isoform X1 [Fragaria vesca subsp. vesca]	198.23	173.39	191.07	69.51	100.34	75.9	187.56	81.92
map00902	Monoterpenoid biosynthesis	0.0187289	TRINITY_DN28510_c0_g2	K18108	EC:4.2.3.111	-2.9222	down	TPS9	PREDICTED: probable terpene synthase 9 [Fragaria vesca subsp. vesca]	0.51	4.68	2.09	27.61	9.99	16.57	2.43	18.06
map00902	Monoterpenoid biosynthesis	0.0187289	TRINITY_DN28528_c0_g9	K15095	EC:1.1.1.208	1.39491	up	NPY1	PREDICTED: BTB/POZ domain-containing protein NPY1 [Fragaria vesca subsp. vesca]	12.16	18.12	13.22	5.26	4.9	5.39	14.5	5.18
map00902	Monoterpenoid biosynthesis	0.0187289	TRINITY_DN30532_c0_g2	K15095	EC:1.1.1.208	1.5202	up	NPY2	PREDICTED: BTB/POZ domain-containing protein NPY2 [Fragaria vesca subsp. vesca]	27.57	19.71	36.46	7.43	11.37	7.11	27.91	8.64
map00902	Monoterpenoid biosynthesis	0.0187289	TRINITY_DN26045_c0_g1	K15095	EC:1.1.1.208	3.20352	up	RPT2	PREDICTED: root phototropism protein 2 [Fragaria vesca subsp. vesca]	350.12	410.66	382.02	47.57	29.68	38.42	380.93	38.56
map00380	Tryptophan metabolism	0.029553	TRINITY_DN30424_c0_g9	K07409	EC:1.14.14.1	1.40993	up	CYP71A1	PREDICTED: LOW QUALITY PROTEIN: cytochrome P450 71A1-like [Malus domestica]	33.58	22.57	41.83	12.8	11.4	9.83	32.66	11.34
map00380	Tryptophan metabolism	0.029553	TRINITY_DN30486_c0_g2	K07409	EC:1.14.14.1	1.50833	up	CYP71A1	PREDICTED: cytochrome P450 71A1-like [Fragaria vesca subsp. vesca]	26.35	50.43	21.2	7.59	1.84	13.96	32.66	7.8
map00380	Tryptophan metabolism	0.029553	TRINITY_DN30672_c0_g3	K11820	EC:2.4.1.195	1.57136	up	UGT87A2	PREDICTED: UDP-glycosyltransferase 87A1-like [Fragaria vesca subsp. vesca]	6.56	15.85	8.7	3.87	3.1	2.26	10.37	3.08
map00380	Tryptophan metabolism	0.029553	TRINITY_DN30716_c1_g1	K07409	EC:1.14.14.1	-2.96608	down	CYP76B6	PREDICTED: geraniol 8-hydroxylase-like [Fragaria vesca subsp. vesca]	0.2	0.31	0.25	2.32	2.35	1.11	0.25	1.93
map00380	Tryptophan metabolism	0.029553	TRINITY_DN14754_c0_g2	K11816	EC:1.14.13.168	1.7711	up	ATL33	PREDICTED: RING-H2 finger protein ATL33 [Fragaria vesca subsp. vesca]	15.46	13.77	17.27	6.02	2.94	3.4	15.5	4.12
map00380	Tryptophan metabolism	0.029553	TRINITY_DN22564_c0_g1	K07408	EC:1.14.14.1	-1.16123	down	CYP75B2	PREDICTED: flavonoid 3'-monooxygenase-like [Fragaria vesca subsp. vesca]	4.16	7.96	4.11	9.49	13.41	11.14	5.41	11.35
map00380	Tryptophan metabolism	0.029553	TRINITY_DN22714_c0_g1	K11816	EC:1.14.13.168	1.15858	up	ATL79	PREDICTED: RING-H2 finger protein ATL79-like [Fragaria vesca subsp. vesca]	10.92	16.48	16.8	7.83	3.49	7.01	14.73	6.11
map00380	Tryptophan metabolism	0.029553	TRINITY_DN24864_c0_g1	K00128	EC:1.2.1.3	-1.20984	down	Os12g0580900	PREDICTED: probable protein phosphatase 2C 78 isoform X1 [Fragaria vesca subsp. vesca]	12.8	18.27	11.46	26.25	36.26	29.03	14.18	30.51
map00380	Tryptophan metabolism	0.029553	TRINITY_DN25365_c0_g1	K11816	EC:1.14.13.168	1.74344	up	YUC6	YUCCA2 [Rosa hybrid cultivar]	3.05	5.35	3.38	1.52	0.86	0.88	3.93	1.09
map00380	Tryptophan metabolism	0.029553	TRINITY_DN26624_c1_g9	K16903	EC:2.6.1.99	1.03716	up	TAR2	TAR1 [Rosa hybrid cultivar]	2.36	3.03	2.57	1.52	1.27	0.85	2.65	1.21
map00380	Tryptophan metabolism	0.029553	TRINITY_DN31416_c1_g10	K07409	EC:1.14.14.1	-1.81993	down	CYP76B6	PREDICTED: geraniol 8-hydroxylase-like [Fragaria vesca subsp. vesca]	1.32	0.43	0.73	1.32	4.04	2.83	0.83	2.73
map00380	Tryptophan metabolism	0.029553	TRINITY_DN31416_c1_g2	K07409	EC:1.14.14.1	-2.46253	down	CYP76B10	PREDICTED: geraniol 8-hydroxylase-like [Fragaria vesca subsp. vesca]	0.07	0.42	0.63	2.43	1.25	1.5	0.37	1.73
map00380	Tryptophan metabolism	0.029553	TRINITY_DN31764_c0_g8	K07409	EC:1.14.14.1	1.04666	up	CYP71A9	PREDICTED: cytochrome P450 71A1-like [Fragaria vesca subsp. vesca]	110.73	81.97	117.19	50.13	44.39	45.65	103.3	46.72
map00380	Tryptophan metabolism	0.029553	TRINITY_DN32144_c1_g3	K00128	EC:1.2.1.3	-2.72555	down	Os12g0580900	PREDICTED: probable protein phosphatase 2C 63 [Fragaria vesca subsp. vesca]	13.96	15.3	15.62	51.34	116.7	76.27	14.96	81.44
map00380	Tryptophan metabolism	0.029553	TRINITY_DN32183_c0_g3	K00128	EC:1.2.1.3	1.11857	up	ALDH3F1	PREDICTED: aldehyde dehydrogenase family 3 member F1 [Fragaria vesca subsp. vesca]	71.17	95.83	92.92	41.1	28.37	42.22	86.64	37.23
map00380	Tryptophan metabolism	0.029553	TRINITY_DN32244_c0_g3	K11820	EC:2.4.1.195	1.29912	up	UGT74E2	PREDICTED: UDP-glycosyltransferase 74F2-like [Fragaria vesca subsp. vesca]	35.17	17.7	32.32	9.2	13.03	10.51	28.4	10.91
map00380	Tryptophan metabolism	0.029553	TRINITY_DN32500_c0_g5	K11820	EC:2.4.1.195	1.01102	up	UGT74F2	PREDICTED: UDP-glycosyltransferase 74F2-like [Fragaria vesca subsp. vesca]	30.03	27.26	35.26	10.58	17.39	15.14	30.85	14.37
map00500	Starch and sucrose metabolism	0.0360909	TRINITY_DN27007_c0_g7	K05349	EC:3.2.1.21	-3.29008	down	At1g11410	PREDICTED: G-type lectin S-receptor-like serine/threonine-protein kinase RKS1 [Fragaria vesca subsp. vesca]	0.57	0.35	0.21	2.4	4.6	3.47	0.38	3.49
map00500	Starch and sucrose metabolism	0.0360909	TRINITY_DN27239_c1_g3	K01051	EC:3.1.1.11	1.42434	up	-	PREDICTED: 21 kDa protein [Fragaria vesca subsp. vesca]	11.46	35.96	11.21	9.67	4.86	5.55	19.54	6.69
map00500	Starch and sucrose metabolism	0.0360909	TRINITY_DN27251_c1_g6	K01176	EC:3.2.1.1	-1.13164	down	PCMP-H24	PREDICTED: pentatricopeptide repeat-containing protein At4g02750 [Fragaria vesca subsp. vesca]	1.69	2.49	1.42	3.81	3.25	4.48	1.87	3.85
map00500	Starch and sucrose metabolism	0.0360909	TRINITY_DN27375_c1_g9	K16055	EC:2.4.1.15 3.1.3.12	-1.70589	down	TPS11	PREDICTED: probable alpha,alpha-trehalose-phosphate synthase [UDP-forming] 11 [Fragaria vesca subsp. vesca]	5.88	6.66	9.26	18.97	24.11	23.95	7.27	22.34
map00500	Starch and sucrose metabolism	0.0360909	TRINITY_DN27656_c0_g4	K01176	EC:3.2.1.1	-1.68704	down	PCMP-H90	PREDICTED: pentatricopeptide repeat-containing protein At5g13270, chloroplastic [Fragaria vesca subsp. vesca]	0.67	0.92	0.85	3.03	2.66	1.7	0.81	2.46
map00500	Starch and sucrose metabolism	0.0360909	TRINITY_DN28031_c0_g1	K01176	EC:3.2.1.1	-1.33891	down	PCMP-H21	PREDICTED: pentatricopeptide repeat-containing protein At1g20230 [Fragaria vesca subsp. vesca]	0.95	1.5	1.05	3.31	3.33	1.83	1.17	2.82
map00500	Starch and sucrose metabolism	0.0360909	TRINITY_DN28452_c0_g8	K01188	EC:3.2.1.21	1.13011	up	AtMg00310	hypothetical protein PRUPE_ppa016553mg [Prunus persica]	2.09	2.15	2.12	0.7	0.71	1.3	2.12	0.9
map00500	Starch and sucrose metabolism	0.0360909	TRINITY_DN28565_c1_g4	K01176	EC:3.2.1.1	-1.26946	down	PCMP-H32	PREDICTED: pentatricopeptide repeat-containing protein DOT4, chloroplastic-like [Fragaria vesca subsp. vesca]	1.3	1.75	1.2	3.03	3.79	2.83	1.42	3.22
map00500	Starch and sucrose metabolism	0.0360909	TRINITY_DN28951_c0_g4	K08679	EC:5.1.3.6	1.15187	up	GAE6	PREDICTED: UDP-glucuronate 4-epimerase 6 [Fragaria vesca subsp. vesca]	160.65	272.2	185.2	119.51	57.6	82.8	206.02	86.64
map00500	Starch and sucrose metabolism	0.0360909	TRINITY_DN29009_c2_g1	K00705	EC:2.4.1.25	-2.13661	down	DPE2	PREDICTED: 4-alpha-glucanotransferase DPE2 [Fragaria vesca subsp. vesca]	18.44	28.99	24.81	101.87	106.67	95.72	24.08	101.42
map00500	Starch and sucrose metabolism	0.0360909	TRINITY_DN29009_c2_g2	K00705	EC:2.4.1.25	-1.7047	down	DPE2	PREDICTED: 4-alpha-glucanotransferase DPE2 [Fragaria vesca subsp. vesca]	27.75	43.26	32.73	112.99	100.73	100.49	34.58	104.74
map00500	Starch and sucrose metabolism	0.0360909	TRINITY_DN29012_c1_g7	K08678	EC:4.1.1.35	-1.78902	down	PCMP-H69	PREDICTED: pentatricopeptide repeat-containing protein At2g33680 [Fragaria vesca subsp. vesca]	0.57	1.22	1.29	2.13	3.64	4.2	1.03	3.32
map00500	Starch and sucrose metabolism	0.0360909	TRINITY_DN29199_c0_g3	K00703	EC:2.4.1.21	1.68872	up	SS2	PREDICTED: granule-bound starch synthase 2, chloroplastic/amyloplastic [Fragaria vesca subsp. vesca]	76.05	82.67	66.72	19.25	26.14	22.92	75.15	22.77
map00500	Starch and sucrose metabolism	0.0360909	TRINITY_DN29280_c0_g1	K00695	EC:2.4.1.13	-3.75636	down	-	PREDICTED: TMV resistance protein N-like [Prunus mume]	0.65	0.52	0.86	3.94	12.36	7.61	0.68	7.97
map00500	Starch and sucrose metabolism	0.0360909	TRINITY_DN29396_c0_g1	K01213	EC:3.2.1.67	1.67548	up	GEX1	PREDICTED: protein GAMETE EXPRESSED 1-like [Fragaria vesca subsp. vesca]	2.07	2.44	2.78	1.18	2.37	1.9	2.43	1.82
map00500	Starch and sucrose metabolism	0.0360909	TRINITY_DN29397_c0_g1	K01176	EC:3.2.1.1	-1.03328	down	PCMP-H12	PREDICTED: pentatricopeptide repeat-containing protein At1g08070-like [Fragaria vesca subsp. vesca]	1.55	2.6	1.96	3.11	3.57	5.13	2.04	3.94
map00500	Starch and sucrose metabolism	0.0360909	TRINITY_DN29473_c0_g3	K08679	EC:5.1.3.6	-3.04431	down	GAE1	PREDICTED: UDP-glucuronate 4-epimerase 1 [Fragaria vesca subsp. vesca]	15.34	13.84	14.09	87.52	153.87	94.18	14.42	111.86
map00500	Starch and sucrose metabolism	0.0360909	TRINITY_DN29814_c0_g2	K01188	EC:3.2.1.21	-1.08927	down	F26G	PREDICTED: beta-glucosidase 24-like [Fragaria vesca subsp. vesca]	28.17	39.42	25.93	46.38	74.18	67.72	31.17	62.76
map00500	Starch and sucrose metabolism	0.0360909	TRINITY_DN29861_c1_g3	K13648	EC:2.4.1.43	-1.02224	down	GAUT4	PREDICTED: probable galacturonosyltransferase 4 isoform X1 [Fragaria vesca subsp. vesca]	9.1	18.2	11.23	19.92	36.52	19.76	12.84	25.4
map00500	Starch and sucrose metabolism	0.0360909	TRINITY_DN29945_c0_g1	K01177	EC:3.2.1.2	-1.17159	down	BAM1	PREDICTED: beta-amylase 1, chloroplastic [Fragaria vesca subsp. vesca]	155.35	153.48	141.58	237.52	427.41	296.15	150.14	320.36
map00500	Starch and sucrose metabolism	0.0360909	TRINITY_DN30023_c0_g1	K19892	EC:3.2.1.39	-2.31479	down	A6	PREDICTED: probable glucan endo-1,3-beta-glucosidase A6 [Fragaria vesca subsp. vesca]	1.08	4.27	2.51	11.52	11.19	11.06	2.62	11.26
map00500	Starch and sucrose metabolism	0.0360909	TRINITY_DN30226_c0_g1	K19891	EC:3.2.1.39	-2.17845	down	GLC1	PREDICTED: glucan endo-1,3-beta-glucosidase-like [Fragaria vesca subsp. vesca]	2.56	5.7	3.75	13.57	21.45	15.97	4	17
map00500	Starch and sucrose metabolism	0.0360909	TRINITY_DN30378_c0_g2	K00770	EC:2.4.2.24	-1.00094	down	CSLD3	PREDICTED: cellulose synthase-like protein D3 [Fragaria vesca subsp. vesca]	13.17	8.23	12.12	15.86	26.4	20.38	11.17	20.88
map00500	Starch and sucrose metabolism	0.0360909	TRINITY_DN30532_c0_g6	K13648	EC:2.4.1.43	-2.12178	down	GATL3	PREDICTED: probable galacturonosyltransferase-like 3 [Fragaria vesca subsp. vesca]	7.32	11.19	5.58	42.31	26.33	29.51	8.03	32.72
map00500	Starch and sucrose metabolism	0.0360909	TRINITY_DN30546_c0_g1	K00700	EC:2.4.1.18	-1.18736	down	SBE1	PREDICTED: 1,4-alpha-glucan-branching enzyme 1, chloroplastic/amyloplastic-like [Fragaria vesca subsp. vesca]	64.79	81.06	57.45	145.97	162.71	122.55	67.77	143.74
map00500	Starch and sucrose metabolism	0.0360909	TRINITY_DN30575_c0_g1	K01188	EC:3.2.1.21	-1.15239	down	BGLU12	beta-glucosidase [Rosa hybrid cultivar]	1.65	1.06	2.15	3.65	2.57	5.76	1.62	3.99
map00500	Starch and sucrose metabolism	0.0360909	TRINITY_DN30659_c0_g3	K01177	EC:3.2.1.2	-1.2974	down	BAM2	PREDICTED: beta-amylase 2, chloroplastic [Fragaria vesca subsp. vesca]	22.58	25.32	20.11	61.66	43.92	51.45	22.67	52.34
map00500	Starch and sucrose metabolism	0.0360909	TRINITY_DN30791_c0_g1	K00703	EC:2.4.1.21	3.48231	up	WAXY	PREDICTED: granule-bound starch synthase 1, chloroplastic/amyloplastic-like [Fragaria vesca subsp. vesca]	1271.04	1008.93	1170.57	109.45	113.88	73.28	1150.18	98.87
map00500	Starch and sucrose metabolism	0.0360909	TRINITY_DN30911_c1_g1	K01176	EC:3.2.1.1	-1.46585	down	PCMP-E88	PREDICTED: pentatricopeptide repeat-containing protein At2g33680-like [Fragaria vesca subsp. vesca]	1.19	1.35	1.08	3.51	4.28	1.55	1.21	3.11
map00500	Starch and sucrose metabolism	0.0360909	TRINITY_DN15100_c0_g1	K01213	EC:3.2.1.67	2.43238	up	At1g48100	PREDICTED: polygalacturonase At1g48100 [Fragaria vesca subsp. vesca]	1.88	8.4	1.67	1.33	0.21	0.48	3.98	0.67
map00500	Starch and sucrose metabolism	0.0360909	TRINITY_DN15910_c0_g1	K01176	EC:3.2.1.1	-1.69693	down	LECRK63	PREDICTED: lectin-domain containing receptor kinase VI.3-like [Fragaria vesca subsp. vesca]	1.74	2.09	1.87	4.06	6.54	6.83	1.9	5.81
map00500	Starch and sucrose metabolism	0.0360909	TRINITY_DN17367_c0_g2	K01176	EC:3.2.1.1	-3.13069	down	PCMP-E74	PREDICTED: pentatricopeptide repeat-containing protein At2g04860 [Fragaria vesca subsp. vesca]	0	0.37	0.53	1.24	3.3	3.3	0.3	2.61
map00500	Starch and sucrose metabolism	0.0360909	TRINITY_DN17574_c0_g1	K01051	EC:3.1.1.11	-5.29581	down	PME7	PREDICTED: pectinesterase-like [Fragaria vesca subsp. vesca]	0.34	0.14	0.29	5.41	12.75	10.49	0.26	9.55
map00500	Starch and sucrose metabolism	0.0360909	TRINITY_DN18394_c0_g1	K15920	EC:3.2.1.37	1.07531	up	BXL2	PREDICTED: probable beta-D-xylosidase 2 [Fragaria vesca subsp. vesca]	3.39	5.94	5.53	3.63	1.36	1.57	4.95	2.19
map00500	Starch and sucrose metabolism	0.0360909	TRINITY_DN18465_c0_g1	K15920	EC:3.2.1.37	-1.84784	down	-	PREDICTED: uncharacterized protein LOC105349590 [Fragaria vesca subsp. vesca]	6.62	7.6	6.79	15.93	22.09	32.11	7	23.38
map00500	Starch and sucrose metabolism	0.0360909	TRINITY_DN19971_c0_g1	K01051	EC:3.1.1.11	-1.52996	down	-	PREDICTED: pectinesterase [Fragaria vesca subsp. vesca]	2.07	2.44	4.73	10.88	3.66	10.49	3.08	8.34
map00500	Starch and sucrose metabolism	0.0360909	TRINITY_DN20426_c0_g4	K01176	EC:3.2.1.1	-1.471	down	PCMP-E3	PREDICTED: putative pentatricopeptide repeat-containing protein At1g03510 [Fragaria vesca subsp. vesca]	1.28	3.3	2.27	5.6	6.89	5.15	2.28	5.88
map00500	Starch and sucrose metabolism	0.0360909	TRINITY_DN21162_c0_g1	K01184	EC:3.2.1.15	-1.13233	down	DIVARICATA	putative MYB transcription factor [Rosa hybrid cultivar]	4.65	4.68	4.44	10.73	7.05	10.54	4.59	9.44
map00500	Starch and sucrose metabolism	0.0360909	TRINITY_DN21783_c0_g1	K01176	EC:3.2.1.1	-1.17507	down	PCMP-H3	PREDICTED: pentatricopeptide repeat-containing protein At4g14820-like [Fragaria vesca subsp. vesca]	2.37	2.61	2.56	5.11	5.66	5.26	2.51	5.34
map00500	Starch and sucrose metabolism	0.0360909	TRINITY_DN22499_c0_g1	K01051	EC:3.1.1.11	1.05002	up	-	PREDICTED: 21 kDa protein-like [Fragaria vesca subsp. vesca]	10.53	10.2	12.29	4.02	4.54	6.69	11.01	5.08
map00500	Starch and sucrose metabolism	0.0360909	TRINITY_DN23016_c0_g1	K13648	EC:2.4.1.43	-3.59928	down	GATL10	PREDICTED: probable galacturonosyltransferase-like 10 [Fragaria vesca subsp. vesca]	3.26	2.64	2.82	16.66	45.47	37.26	2.91	33.13
map00500	Starch and sucrose metabolism	0.0360909	TRINITY_DN23040_c0_g3	K01176	EC:3.2.1.1	-3.03029	down	LECRK72	PREDICTED: probable L-type lectin-domain containing receptor kinase VII.2 [Fragaria vesca subsp. vesca]	1.51	1.23	0.84	5.73	8.89	12.93	1.19	9.18
map00500	Starch and sucrose metabolism	0.0360909	TRINITY_DN23050_c0_g1	K01051	EC:3.1.1.11	-1.67859	down	-	pectinesterase [Fragaria x ananassa]	1.33	4.53	2.85	8.59	9.98	8.06	2.9	8.88
map00500	Starch and sucrose metabolism	0.0360909	TRINITY_DN23589_c1_g1	K01051	EC:3.1.1.11	-1.98996	down	-	PREDICTED: F-box/LRR-repeat protein 20-like [Fragaria vesca subsp. vesca]	0.67	0.76	0.54	1.34	3.21	2.86	0.66	2.47
map00500	Starch and sucrose metabolism	0.0360909	TRINITY_DN24072_c0_g1	K19891	EC:3.2.1.39	-2.15184	down	GLC1	PREDICTED: glucan endo-1,3-beta-glucosidase-like [Fragaria vesca subsp. vesca]	18.43	35.94	18.16	85.91	114.11	106.98	24.18	102.33
map00500	Starch and sucrose metabolism	0.0360909	TRINITY_DN24209_c0_g1	K01184	EC:3.2.1.15	1.02209	up	DIVARICATA	PREDICTED: transcription factor DIVARICATA [Fragaria vesca subsp. vesca]	16.41	22.08	23.32	8.75	6.83	12.88	20.6	9.49
map00500	Starch and sucrose metabolism	0.0360909	TRINITY_DN25205_c0_g1	K01188	EC:3.2.1.21	-2.01018	down	BGLU41	PREDICTED: putative beta-glucosidase 41 [Fragaria vesca subsp. vesca]	2.44	4.84	4.47	10.43	13.09	10.48	3.92	11.33
map00500	Starch and sucrose metabolism	0.0360909	TRINITY_DN25834_c0_g3	K00012	EC:1.1.1.22	-2.14541	down	UGD5	PREDICTED: UDP-glucose 6-dehydrogenase 5 [Fragaria vesca subsp. vesca]	2.48	5.58	2.58	12.31	17.36	14.23	3.55	14.63
map00500	Starch and sucrose metabolism	0.0360909	TRINITY_DN26069_c1_g2	K19892	EC:3.2.1.39	1.23963	up	PDCB5	PREDICTED: PLASMODESMATA CALLOSE-BINDING PROTEIN 5-like [Fragaria vesca subsp. vesca]	14.49	12.73	13.72	5.93	3.94	7.51	13.65	5.79
map00500	Starch and sucrose metabolism	0.0360909	TRINITY_DN26177_c1_g1	K01176	EC:3.2.1.1	-1.45552	down	PCMP-E7	PREDICTED: putative pentatricopeptide repeat-containing protein At3g11460 [Fragaria vesca subsp. vesca]	0.66	0.99	0.96	2.79	1.72	2.18	0.87	2.23
map00500	Starch and sucrose metabolism	0.0360909	TRINITY_DN26183_c0_g2	K00695	EC:2.4.1.13	1.12293	up	-	PREDICTED: TMV resistance protein N-like [Fragaria vesca subsp. vesca]	10.05	14.3	13.64	3.53	6.45	6.24	12.66	5.41
map00500	Starch and sucrose metabolism	0.0360909	TRINITY_DN26504_c1_g7	K01176	EC:3.2.1.1	1.69156	up	LECRKS4	PREDICTED: L-type lectin-domain containing receptor kinase S.4 [Fragaria vesca subsp. vesca]	92.16	75.27	97.23	22.87	23.19	31.31	88.22	25.79
map00500	Starch and sucrose metabolism	0.0360909	TRINITY_DN26561_c0_g5	K01184	EC:3.2.1.15	2.13869	up	GSVIVT00026920001	PREDICTED: probable polygalacturonase [Fragaria vesca subsp. vesca]	16.7	36.24	29.04	7.08	4.3	4.09	27.33	5.16
map00500	Starch and sucrose metabolism	0.0360909	TRINITY_DN26704_c0_g1	K19891	EC:3.2.1.39	-1.43936	down	At2g27500	PREDICTED: glucan endo-1,3-beta-glucosidase 14 [Fragaria vesca subsp. vesca]	20.85	21.57	19.56	48.55	47.64	61.99	20.66	52.73
map00500	Starch and sucrose metabolism	0.0360909	TRINITY_DN26738_c0_g1	K00847	EC:2.7.1.4	-1.01528	down	-	PREDICTED: uncharacterized protein C167.05 [Fragaria vesca subsp. vesca]	20.47	16.85	23.49	33.57	31.01	45.42	20.27	36.67
map00500	Starch and sucrose metabolism	0.0360909	TRINITY_DN26922_c0_g2	K01176	EC:3.2.1.1	-1.37984	down	PCMP-H40	PREDICTED: pentatricopeptide repeat-containing protein At1g11290 [Fragaria vesca subsp. vesca]	1.17	2.12	1.49	4.76	3.51	3.39	1.59	3.89
map00500	Starch and sucrose metabolism	0.0360909	TRINITY_DN31289_c0_g4	K13648	EC:2.4.1.43	-1.49843	down	GAUT4	PREDICTED: probable galacturonosyltransferase 4 isoform X1 [Fragaria vesca subsp. vesca]	9.09	20.55	12.45	23.79	57.32	27.29	14.03	36.13
map00500	Starch and sucrose metabolism	0.0360909	TRINITY_DN31323_c0_g1	K01176	EC:3.2.1.1	2.95163	up	LECRK81	PREDICTED: probable L-type lectin-domain containing receptor kinase S.7 [Fragaria vesca subsp. vesca]	193.25	201.3	195.24	24.6	23.18	24.09	196.6	23.96
map00500	Starch and sucrose metabolism	0.0360909	TRINITY_DN31343_c0_g1	K00770	EC:2.4.2.24	1.14067	up	CSLE1	PREDICTED: cellulose synthase-like protein E1 [Fragaria vesca subsp. vesca]	32.67	20.18	34.99	7.22	20.33	8.69	29.28	12.08
map00500	Starch and sucrose metabolism	0.0360909	TRINITY_DN31433_c0_g1	K01177	EC:3.2.1.2	-1.28499	down	BAM3	PREDICTED: beta-amylase 3, chloroplastic [Fragaria vesca subsp. vesca]	591.41	350.68	468.39	898.58	1434.3	918.2	470.16	1083.69
map00500	Starch and sucrose metabolism	0.0360909	TRINITY_DN31445_c0_g1	K00700	EC:2.4.1.18	-1.0569	down	ISA1	PREDICTED: isoamylase 1, chloroplastic [Fragaria vesca subsp. vesca]	34.88	35.56	35.63	74.09	79.97	58.19	35.36	70.75
map00500	Starch and sucrose metabolism	0.0360909	TRINITY_DN31560_c0_g1	K01176	EC:3.2.1.1	-1.51329	down	LECRKS5	PREDICTED: probable L-type lectin-domain containing receptor kinase S.5 [Fragaria vesca subsp. vesca]	3.96	3.16	2.95	6.71	11.16	9.39	3.36	9.09
map00500	Starch and sucrose metabolism	0.0360909	TRINITY_DN31837_c0_g8	K16055	EC:2.4.1.15 3.1.3.12	-2.76302	down	TPS9	PREDICTED: probable alpha,alpha-trehalose-phosphate synthase [UDP-forming] 9 [Fragaria vesca subsp. vesca]	1.01	0.76	1.07	5.02	6.57	6.6	0.95	6.06
map00500	Starch and sucrose metabolism	0.0360909	TRINITY_DN31926_c0_g3	K08679	EC:5.1.3.6	1.18512	up	GAE6	PREDICTED: UDP-glucuronate 4-epimerase 6 [Fragaria vesca subsp. vesca]	254.76	493.78	277.67	191.15	80.87	137.89	342.07	136.64
map00500	Starch and sucrose metabolism	0.0360909	TRINITY_DN32015_c1_g3	K00700	EC:2.4.1.18	-1.35703	down	APO1	PREDICTED: APO protein 1, chloroplastic [Fragaria vesca subsp. vesca]	28.62	24.68	24.79	54.43	77.27	57.87	26.03	63.19
map00500	Starch and sucrose metabolism	0.0360909	TRINITY_DN32148_c0_g1	K05349	EC:3.2.1.21	1.3449	up	At4g27290	PREDICTED: G-type lectin S-receptor-like serine/threonine-protein kinase At4g27290 isoform X1 [Fragaria vesca subsp. vesca]	7.26	27.74	10.48	8	4.24	4.38	15.16	5.54
map00500	Starch and sucrose metabolism	0.0360909	TRINITY_DN32262_c0_g1	K01184	EC:3.2.1.15	1.65725	up	GSVIVT00026920001	PREDICTED: probable polygalacturonase [Fragaria vesca subsp. vesca]	77.95	104.42	78.47	34.3	20.22	29.03	86.95	27.85
map00500	Starch and sucrose metabolism	0.0360909	TRINITY_DN32345_c0_g1	K00695	EC:2.4.1.13	-1.77023	down	-	PREDICTED: TMV resistance protein N-like [Prunus mume]	0.63	1.73	1.15	2.77	5.9	2.58	1.17	3.75
map00500	Starch and sucrose metabolism	0.0360909	TRINITY_DN32423_c0_g1	K00696	EC:2.4.1.14	1.03741	up	SPS4	PREDICTED: probable sucrose-phosphate synthase 4 [Fragaria vesca subsp. vesca]	190.43	104.34	215.18	73.86	88.26	58.56	169.98	73.56
map00500	Starch and sucrose metabolism	0.0360909	TRINITY_DN32775_c1_g1	K00770	EC:2.4.2.24	-1.68545	down	CESA2	PREDICTED: cellulose synthase A catalytic subunit 5 [UDP-forming]-like isoform X1 [Fragaria vesca subsp. vesca]	7.07	8.88	5.37	29.92	15.91	18.37	7.11	21.4
map00500	Starch and sucrose metabolism	0.0360909	TRINITY_DN32775_c1_g3	K00770	EC:2.4.2.24	-1.91236	down	CESA6	PREDICTED: cellulose synthase A catalytic subunit 5 [UDP-forming]-like isoform X1 [Fragaria vesca subsp. vesca]	5.15	8.34	4.31	29.11	17.22	16.4	5.93	20.91
map00500	Starch and sucrose metabolism	0.0360909	TRINITY_DN32826_c0_g2	K19891	EC:3.2.1.39	1.11288	up	LRR-RLK	PREDICTED: probable leucine-rich repeat receptor-like serine/threonine-protein kinase At3g14840 [Fragaria vesca subsp. vesca]	41.02	49.98	53.32	19.91	18.92	23.5	48.11	20.78
map00500	Starch and sucrose metabolism	0.0360909	TRINITY_DN32850_c0_g1	K01176	EC:3.2.1.1	-1.13372	down	LECRK91	PREDICTED: L-type lectin-domain containing receptor kinase IX.1-like [Fragaria vesca subsp. vesca]	23.6	27.35	23.7	39.28	54.37	42.4	24.88	45.35
map00500	Starch and sucrose metabolism	0.0360909	TRINITY_DN32916_c0_g1	K05350	EC:3.2.1.21	1.07862	up	BGLU44	PREDICTED: beta-glucosidase 44-like [Fragaria vesca subsp. vesca]	109.66	144.05	121.25	80.44	32.66	52.47	124.99	55.19
map00500	Starch and sucrose metabolism	0.0360909	TRINITY_DN32961_c0_g2	K05349	EC:3.2.1.21	-1.22417	down	RKS1	PREDICTED: G-type lectin S-receptor-like serine/threonine-protein kinase RKS1 [Fragaria vesca subsp. vesca]	1.27	2.02	2.33	3.56	4.08	4.49	1.87	4.04
map00950	Isoquinoline alkaloid biosynthesis	0.0368615	TRINITY_DN27040_c0_g1	K00276	EC:1.4.3.21	-1.10275	down	RLK1	PREDICTED: G-type lectin S-receptor-like serine/threonine-protein kinase RLK1 [Prunus mume]	13.26	17.07	13.63	26.12	28.19	23.91	14.65	26.07
map00950	Isoquinoline alkaloid biosynthesis	0.0368615	TRINITY_DN21657_c0_g6	K00276	EC:1.4.3.21	-1.79544	down	PK1	PREDICTED: LOW QUALITY PROTEIN: putative receptor protein kinase ZmPK1 [Fragaria vesca subsp. vesca]	0.54	0.3	0.56	1.24	2.26	1.09	0.47	1.53
map00950	Isoquinoline alkaloid biosynthesis	0.0368615	TRINITY_DN23474_c0_g2	K01592	EC:4.1.1.25	-1.57353	down	-	PREDICTED: uncharacterized protein LOC101308238 [Fragaria vesca subsp. vesca]	0.67	1.44	1.19	2.81	3.3	3.12	1.1	3.08
map00950	Isoquinoline alkaloid biosynthesis	0.0368615	TRINITY_DN23474_c0_g3	K01592	EC:4.1.1.25	-1.66608	down	-	PREDICTED: uncharacterized protein LOC101308238 [Fragaria vesca subsp. vesca]	0.55	1.04	0.85	2.2	2.76	2.35	0.81	2.44
map00950	Isoquinoline alkaloid biosynthesis	0.0368615	TRINITY_DN26555_c2_g2	K00422	EC:1.10.3.1	-2.88761	down	-	PREDICTED: polyphenol oxidase, chloroplastic-like [Fragaria vesca subsp. vesca]	1.44	0.27	1.95	2.87	7.7	15.14	1.22	8.57
map00950	Isoquinoline alkaloid biosynthesis	0.0368615	TRINITY_DN26820_c0_g6	K00276	EC:1.4.3.21	1.69673	up	maoI	PREDICTED: copper amine oxidase 1-like [Fragaria vesca subsp. vesca]	3.01	2.27	2.85	0.88	0.74	0.74	2.71	0.79
map00950	Isoquinoline alkaloid biosynthesis	0.0368615	TRINITY_DN31325_c0_g5	K00422	EC:1.10.3.1	1.21177	up	AS1	PREDICTED: polyphenol oxidase I, chloroplastic-like [Fragaria vesca subsp. vesca]	23.95	24.19	26.81	9.93	13.63	6.79	24.98	10.12
map00950	Isoquinoline alkaloid biosynthesis	0.0368615	TRINITY_DN31619_c1_g2	K01592	EC:4.1.1.25	-1.28384	down	-	PREDICTED: uncharacterized protein LOC101298296 [Fragaria vesca subsp. vesca]	30.05	54.61	11.5	32.49	94.82	88.88	32.05	72.06
map00950	Isoquinoline alkaloid biosynthesis	0.0368615	TRINITY_DN31621_c0_g1	K00276	EC:1.4.3.21	1.02926	up	PK1	PREDICTED: putative receptor protein kinase ZmPK1 [Fragaria vesca subsp. vesca]	3.25	4.43	3.33	1.67	1.58	1.82	3.67	1.69
map00950	Isoquinoline alkaloid biosynthesis	0.0368615	TRINITY_DN32536_c0_g3	K00276	EC:1.4.3.21	-1.34959	down	LECRK2	PREDICTED: G-type lectin S-receptor-like serine/threonine-protein kinase RLK1 [Fragaria vesca subsp. vesca]	11.48	9.27	8.75	17.22	28.95	25.49	9.83	23.89
map00950	Isoquinoline alkaloid biosynthesis	0.0368615	TRINITY_DN32745_c0_g1	K00276	EC:1.4.3.21	-1.32957	down	At2g19130	PREDICTED: G-type lectin S-receptor-like serine/threonine-protein kinase At2g19130 [Fragaria vesca subsp. vesca]	7.98	8.55	6.81	17.06	24.12	19.44	7.78	20.21
map00950	Isoquinoline alkaloid biosynthesis	0.0368615	TRINITY_DN33132_c0_g1	K00276	EC:1.4.3.21	-1.8907	down	LECRK1	PREDICTED: G-type lectin S-receptor-like serine/threonine-protein kinase RLK1 [Fragaria vesca subsp. vesca]	16.75	22.16	21.55	48.68	86.85	72.31	20.15	69.28
map00950	Isoquinoline alkaloid biosynthesis	0.0368615	TRINITY_DN33132_c1_g1	K00276	EC:1.4.3.21	-2.08536	down	RLK1	PREDICTED: G-type lectin S-receptor-like serine/threonine-protein kinase RLK1 [Fragaria vesca subsp. vesca]	11.34	19.68	18.89	70.44	99.25	72.95	16.64	80.88
map00960	Tropane, piperidine and pyridine alkaloid biosynthesis	0.0389494	TRINITY_DN27040_c0_g1	K00276	EC:1.4.3.21	-1.10275	down	RLK1	PREDICTED: G-type lectin S-receptor-like serine/threonine-protein kinase RLK1 [Prunus mume]	13.26	17.07	13.63	26.12	28.19	23.91	14.65	26.07
map00960	Tropane, piperidine and pyridine alkaloid biosynthesis	0.0389494	TRINITY_DN30827_c0_g1	K08081	EC:1.1.1.206	1.20976	up	At1g07440	PREDICTED: tropinone reductase homolog At1g07440-like isoform X3 [Fragaria vesca subsp. vesca]	592.9	582.24	683.88	274.34	264.36	256.34	619.67	265.01
map00960	Tropane, piperidine and pyridine alkaloid biosynthesis	0.0389494	TRINITY_DN19096_c0_g1	K08081	EC:1.1.1.206	-1.32553	down	At2g29340	PREDICTED: tropinone reductase homolog [Fragaria vesca subsp. vesca]	2.23	2.03	3.51	7.97	5.28	4.88	2.59	6.04
map00960	Tropane, piperidine and pyridine alkaloid biosynthesis	0.0389494	TRINITY_DN21657_c0_g6	K00276	EC:1.4.3.21	-1.79544	down	PK1	PREDICTED: LOW QUALITY PROTEIN: putative receptor protein kinase ZmPK1 [Fragaria vesca subsp. vesca]	0.54	0.3	0.56	1.24	2.26	1.09	0.47	1.53
map00960	Tropane, piperidine and pyridine alkaloid biosynthesis	0.0389494	TRINITY_DN26820_c0_g6	K00276	EC:1.4.3.21	1.69673	up	maoI	PREDICTED: copper amine oxidase 1-like [Fragaria vesca subsp. vesca]	3.01	2.27	2.85	0.88	0.74	0.74	2.71	0.79
map00960	Tropane, piperidine and pyridine alkaloid biosynthesis	0.0389494	TRINITY_DN31212_c1_g4	K08081	EC:1.1.1.206	1.53687	up	At2g29340	PREDICTED: tropinone reductase homolog At1g07440-like isoform X3 [Fragaria vesca subsp. vesca]	345.17	261.17	319.71	93.85	110.05	89.66	308.68	97.85
map00960	Tropane, piperidine and pyridine alkaloid biosynthesis	0.0389494	TRINITY_DN31621_c0_g1	K00276	EC:1.4.3.21	1.02926	up	PK1	PREDICTED: putative receptor protein kinase ZmPK1 [Fragaria vesca subsp. vesca]	3.25	4.43	3.33	1.67	1.58	1.82	3.67	1.69
map00960	Tropane, piperidine and pyridine alkaloid biosynthesis	0.0389494	TRINITY_DN32536_c0_g3	K00276	EC:1.4.3.21	-1.34959	down	LECRK2	PREDICTED: G-type lectin S-receptor-like serine/threonine-protein kinase RLK1 [Fragaria vesca subsp. vesca]	11.48	9.27	8.75	17.22	28.95	25.49	9.83	23.89
map00960	Tropane, piperidine and pyridine alkaloid biosynthesis	0.0389494	TRINITY_DN32745_c0_g1	K00276	EC:1.4.3.21	-1.32957	down	At2g19130	PREDICTED: G-type lectin S-receptor-like serine/threonine-protein kinase At2g19130 [Fragaria vesca subsp. vesca]	7.98	8.55	6.81	17.06	24.12	19.44	7.78	20.21
map00960	Tropane, piperidine and pyridine alkaloid biosynthesis	0.0389494	TRINITY_DN33132_c0_g1	K00276	EC:1.4.3.21	-1.8907	down	LECRK1	PREDICTED: G-type lectin S-receptor-like serine/threonine-protein kinase RLK1 [Fragaria vesca subsp. vesca]	16.75	22.16	21.55	48.68	86.85	72.31	20.15	69.28
map00960	Tropane, piperidine and pyridine alkaloid biosynthesis	0.0389494	TRINITY_DN33132_c1_g1	K00276	EC:1.4.3.21	-2.08536	down	RLK1	PREDICTED: G-type lectin S-receptor-like serine/threonine-protein kinase RLK1 [Fragaria vesca subsp. vesca]	11.34	19.68	18.89	70.44	99.25	72.95	16.64	80.88
map00905	Brassinosteroid biosynthesis	0.0394664	TRINITY_DN26960_c0_g3	K15639	EC:1.14.-.-	1.27941	up	-	PREDICTED: uncharacterized protein LOC101301286 [Fragaria vesca subsp. vesca]	9.74	12.82	15.15	5.59	4.84	5.08	12.57	5.17
map00905	Brassinosteroid biosynthesis	0.0394664	TRINITY_DN27021_c1_g3	K15639	EC:1.14.-.-	1.22404	up	-	PREDICTED: cytochrome P450 CYP749A22-like [Prunus mume]	13.67	15.32	19.8	6.61	6.51	6.28	16.26	6.47
map00905	Brassinosteroid biosynthesis	0.0394664	TRINITY_DN30300_c1_g2	K15639	EC:1.14.-.-	-1.49644	down	-	PREDICTED: cytochrome P450 CYP72A219-like [Fragaria vesca subsp. vesca]	5.79	7.17	14.26	15.34	22.02	14.63	9.07	17.33
map00905	Brassinosteroid biosynthesis	0.0394664	TRINITY_DN23611_c1_g1	K12638	EC:1.14.13.112	-1.69526	down	-	PREDICTED: PRA1 family protein F4-like [Prunus mume]	2.78	1.3	1.94	5.7	4.65	8.08	2.01	6.14
map00905	Brassinosteroid biosynthesis	0.0394664	TRINITY_DN32327_c0_g2	K15639	EC:1.14.-.-	-1.4648	down	-	PREDICTED: cytochrome P450 72A15-like [Fragaria vesca subsp. vesca]	14.34	9.58	11.31	32.85	32.51	48.06	11.74	37.81
map00905	Brassinosteroid biosynthesis	0.0394664	TRINITY_DN32863_c0_g1	K15639	EC:1.14.-.-	-1.73286	down	CYP72A14	PREDICTED: cytochrome P450 72A15-like [Fragaria vesca subsp. vesca]	3.63	2.59	1.2	8.68	6.77	13.51	2.47	9.65
map00905	Brassinosteroid biosynthesis	0.0394664	TRINITY_DN32863_c1_g1	K15639	EC:1.14.-.-	-2.61959	down	CYP72A154	PREDICTED: cytochrome P450 72A15-like [Fragaria vesca subsp. vesca]	11.55	8.71	12.82	72.06	50.18	58.2	11.03	60.15
map00905	Brassinosteroid biosynthesis	0.0394664	TRINITY_DN32863_c1_g2	K15639	EC:1.14.-.-	-2.27973	down	CYP72A15	PREDICTED: cytochrome P450 72A15-like [Fragaria vesca subsp. vesca]	32.37	27.16	39.33	197.33	153.06	188.18	32.95	179.52
map00905	Brassinosteroid biosynthesis	0.0394664	TRINITY_DN32863_c1_g3	K15639	EC:1.14.-.-	-1.6227	down	-	PREDICTED: cytochrome P450 72A15-like [Fragaria vesca subsp. vesca]	4.45	2.69	5.16	6.87	9.81	17.92	4.1	11.53
map00909	Sesquiterpenoid and triterpenoid biosynthesis	0.0496186	TRINITY_DN27085_c0_g1	K15803	EC:4.2.3.22 4.2.3.75	2.204	up	VIT_19s0014g04930	PREDICTED: (-)-germacrene D synthase-like [Fragaria vesca subsp. vesca]	120.92	191.18	174.14	29.5	44.81	24.85	162.08	33.05
map00909	Sesquiterpenoid and triterpenoid biosynthesis	0.0496186	TRINITY_DN27085_c0_g3	K15803	EC:4.2.3.22 4.2.3.75	-1.51327	down	VIT_19s0014g04930	PREDICTED: (-)-germacrene D synthase-like [Fragaria vesca subsp. vesca]	5.08	4.16	10.61	16.54	24.21	12.37	6.62	17.71
map00909	Sesquiterpenoid and triterpenoid biosynthesis	0.0496186	TRINITY_DN27085_c0_g7	K15803	EC:4.2.3.22 4.2.3.75	-3.95909	down	VIT_19s0014g04930	PREDICTED: (-)-germacrene D synthase-like isoform X1 [Fragaria vesca subsp. vesca]	0.1	0.26	0.06	2.51	1.82	1.92	0.14	2.08
map00909	Sesquiterpenoid and triterpenoid biosynthesis	0.0496186	TRINITY_DN28919_c0_g1	K14173	EC:4.2.3.46	-3.13734	down	AFS1	PREDICTED: (E,E)-alpha-farnesene synthase-like isoform X2 [Fragaria vesca subsp. vesca]	0.87	0.75	0.61	3.94	6	11.79	0.74	7.24
map00909	Sesquiterpenoid and triterpenoid biosynthesis	0.0496186	TRINITY_DN28956_c0_g3	K15813	EC:5.4.99.39	-1.36693	down	HYP1	PREDICTED: CSC1-like protein HYP1 [Fragaria vesca subsp. vesca]	3.68	5.62	2.3	12.04	6.17	9.89	3.87	9.37
map00909	Sesquiterpenoid and triterpenoid biosynthesis	0.0496186	TRINITY_DN31476_c0_g4	K00511	EC:1.14.14.17	-3.40487	down	-	PREDICTED: squalene monooxygenase-like [Fragaria vesca subsp. vesca]	0.5	1.07	1.33	4.14	17.84	4.05	0.97	8.68
map00909	Sesquiterpenoid and triterpenoid biosynthesis	0.0496186	TRINITY_DN31811_c1_g3	K15803	EC:4.2.3.22 4.2.3.75	-1.23117	down	VIT_19s0014g04930	PREDICTED: (-)-germacrene D synthase-like [Fragaria vesca subsp. vesca]	3.26	4.07	6.42	9.02	10.53	10.83	4.58	10.13
map00909	Sesquiterpenoid and triterpenoid biosynthesis	0.0496186	TRINITY_DN33033_c0_g2	K00511	EC:1.14.14.17	-4.58684	down	-	PREDICTED: squalene monooxygenase-like [Fragaria vesca subsp. vesca]	0.64	1.04	0	6.83	20.38	11.53	0.56	12.91
map00410	beta-Alanine metabolism	0.0534515	TRINITY_DN27040_c0_g1	K00276	EC:1.4.3.21	-1.10275	down	RLK1	PREDICTED: G-type lectin S-receptor-like serine/threonine-protein kinase RLK1 [Prunus mume]	13.26	17.07	13.63	26.12	28.19	23.91	14.65	26.07
map00410	beta-Alanine metabolism	0.0534515	TRINITY_DN30638_c1_g1	K01580	EC:4.1.1.15	-1.28505	down	-	PREDICTED: glutamate decarboxylase 4-like [Pyrus x bretschneideri]	85.91	104.53	83.83	174.45	246.28	209.19	91.42	209.97
map00410	beta-Alanine metabolism	0.0534515	TRINITY_DN17644_c0_g2	K05605	EC:3.1.2.4	2.04491	up	At2g30650	PREDICTED: 3-hydroxyisobutyryl-CoA hydrolase 1-like [Fragaria vesca subsp. vesca]	2.81	2.97	1.15	1.09	0.11	0.27	2.31	0.49
map00410	beta-Alanine metabolism	0.0534515	TRINITY_DN21657_c0_g6	K00276	EC:1.4.3.21	-1.79544	down	PK1	PREDICTED: LOW QUALITY PROTEIN: putative receptor protein kinase ZmPK1 [Fragaria vesca subsp. vesca]	0.54	0.3	0.56	1.24	2.26	1.09	0.47	1.53
map00410	beta-Alanine metabolism	0.0534515	TRINITY_DN22295_c0_g1	K12259	EC:1.5.3.16 1.5.3.-	2.11206	up	PAO5	PREDICTED: probable polyamine oxidase 5 [Fragaria vesca subsp. vesca]	1.76	3.67	1.73	0.93	0.34	0.25	2.39	0.51
map00410	beta-Alanine metabolism	0.0534515	TRINITY_DN23680_c0_g1	K01580	EC:4.1.1.15	-1.28307	down	GAD1	PREDICTED: glutamate decarboxylase 1 [Fragaria vesca subsp. vesca]	2.23	1.54	1.57	6.05	2.79	3.32	1.78	4.05
map00410	beta-Alanine metabolism	0.0534515	TRINITY_DN24418_c0_g1	K05605	EC:3.1.2.4	-4.59115	down	D14	PREDICTED: probable strigolactone esterase D14 homolog [Fragaria vesca subsp. vesca]	11.28	6.14	7.87	247.52	135.26	188.7	8.43	190.49
map00410	beta-Alanine metabolism	0.0534515	TRINITY_DN24864_c0_g1	K00128	EC:1.2.1.3	-1.20984	down	Os12g0580900	PREDICTED: probable protein phosphatase 2C 78 isoform X1 [Fragaria vesca subsp. vesca]	12.8	18.27	11.46	26.25	36.26	29.03	14.18	30.51
map00410	beta-Alanine metabolism	0.0534515	TRINITY_DN26820_c0_g6	K00276	EC:1.4.3.21	1.69673	up	maoI	PREDICTED: copper amine oxidase 1-like [Fragaria vesca subsp. vesca]	3.01	2.27	2.85	0.88	0.74	0.74	2.71	0.79
map00410	beta-Alanine metabolism	0.0534515	TRINITY_DN31621_c0_g1	K00276	EC:1.4.3.21	1.02926	up	PK1	PREDICTED: putative receptor protein kinase ZmPK1 [Fragaria vesca subsp. vesca]	3.25	4.43	3.33	1.67	1.58	1.82	3.67	1.69
map00410	beta-Alanine metabolism	0.0534515	TRINITY_DN32144_c1_g3	K00128	EC:1.2.1.3	-2.72555	down	Os12g0580900	PREDICTED: probable protein phosphatase 2C 63 [Fragaria vesca subsp. vesca]	13.96	15.3	15.62	51.34	116.7	76.27	14.96	81.44
map00410	beta-Alanine metabolism	0.0534515	TRINITY_DN32183_c0_g3	K00128	EC:1.2.1.3	1.11857	up	ALDH3F1	PREDICTED: aldehyde dehydrogenase family 3 member F1 [Fragaria vesca subsp. vesca]	71.17	95.83	92.92	41.1	28.37	42.22	86.64	37.23
map00410	beta-Alanine metabolism	0.0534515	TRINITY_DN32536_c0_g3	K00276	EC:1.4.3.21	-1.34959	down	LECRK2	PREDICTED: G-type lectin S-receptor-like serine/threonine-protein kinase RLK1 [Fragaria vesca subsp. vesca]	11.48	9.27	8.75	17.22	28.95	25.49	9.83	23.89
map00410	beta-Alanine metabolism	0.0534515	TRINITY_DN32624_c1_g2	K05605	EC:3.1.2.4	-3.55454	down	D14	PREDICTED: strigolactone esterase D14-like [Prunus mume]	0.68	0.84	0.32	10.13	3.63	6.68	0.61	6.81
map00410	beta-Alanine metabolism	0.0534515	TRINITY_DN32745_c0_g1	K00276	EC:1.4.3.21	-1.32957	down	At2g19130	PREDICTED: G-type lectin S-receptor-like serine/threonine-protein kinase At2g19130 [Fragaria vesca subsp. vesca]	7.98	8.55	6.81	17.06	24.12	19.44	7.78	20.21
map00410	beta-Alanine metabolism	0.0534515	TRINITY_DN33132_c0_g1	K00276	EC:1.4.3.21	-1.8907	down	LECRK1	PREDICTED: G-type lectin S-receptor-like serine/threonine-protein kinase RLK1 [Fragaria vesca subsp. vesca]	16.75	22.16	21.55	48.68	86.85	72.31	20.15	69.28
map00410	beta-Alanine metabolism	0.0534515	TRINITY_DN33132_c1_g1	K00276	EC:1.4.3.21	-2.08536	down	RLK1	PREDICTED: G-type lectin S-receptor-like serine/threonine-protein kinase RLK1 [Fragaria vesca subsp. vesca]	11.34	19.68	18.89	70.44	99.25	72.95	16.64	80.88
map00591	Linoleic acid metabolism	0.0672236	TRINITY_DN28481_c0_g5	K15718	EC:1.13.11.58	1.46146	up	LOX1.2	PREDICTED: probable linoleate 9S-lipoxygenase 5 [Fragaria vesca subsp. vesca]	3.94	4.29	2.92	0.91	0.65	2.2	3.72	1.25
map00591	Linoleic acid metabolism	0.0672236	TRINITY_DN29908_c0_g1	K00454	EC:1.13.11.12	-2.49818	down	LOX3.1	PREDICTED: linoleate 13S-lipoxygenase 3-1, chloroplastic-like [Fragaria vesca subsp. vesca]	24.46	39.33	26.93	96.7	181.41	189.5	30.24	155.87
map00591	Linoleic acid metabolism	0.0672236	TRINITY_DN30424_c0_g9	K07409	EC:1.14.14.1	1.40993	up	CYP71A1	PREDICTED: LOW QUALITY PROTEIN: cytochrome P450 71A1-like [Malus domestica]	33.58	22.57	41.83	12.8	11.4	9.83	32.66	11.34
map00591	Linoleic acid metabolism	0.0672236	TRINITY_DN30486_c0_g2	K07409	EC:1.14.14.1	1.50833	up	CYP71A1	PREDICTED: cytochrome P450 71A1-like [Fragaria vesca subsp. vesca]	26.35	50.43	21.2	7.59	1.84	13.96	32.66	7.8
map00591	Linoleic acid metabolism	0.0672236	TRINITY_DN30716_c1_g1	K07409	EC:1.14.14.1	-2.96608	down	CYP76B6	PREDICTED: geraniol 8-hydroxylase-like [Fragaria vesca subsp. vesca]	0.2	0.31	0.25	2.32	2.35	1.11	0.25	1.93
map00591	Linoleic acid metabolism	0.0672236	TRINITY_DN31416_c1_g10	K07409	EC:1.14.14.1	-1.81993	down	CYP76B6	PREDICTED: geraniol 8-hydroxylase-like [Fragaria vesca subsp. vesca]	1.32	0.43	0.73	1.32	4.04	2.83	0.83	2.73
map00591	Linoleic acid metabolism	0.0672236	TRINITY_DN31416_c1_g2	K07409	EC:1.14.14.1	-2.46253	down	CYP76B10	PREDICTED: geraniol 8-hydroxylase-like [Fragaria vesca subsp. vesca]	0.07	0.42	0.63	2.43	1.25	1.5	0.37	1.73
map00591	Linoleic acid metabolism	0.0672236	TRINITY_DN31764_c0_g8	K07409	EC:1.14.14.1	1.04666	up	CYP71A9	PREDICTED: cytochrome P450 71A1-like [Fragaria vesca subsp. vesca]	110.73	81.97	117.19	50.13	44.39	45.65	103.3	46.72
map00944	Flavone and flavonol biosynthesis	0.0693209	TRINITY_DN28539_c3_g6	K13264	EC:2.3.1.115	-1.50657	down	PMAT2	PREDICTED: phenolic glucoside malonyltransferase 1-like [Fragaria vesca subsp. vesca]	13.83	11.35	14.13	35.61	33.45	35.57	13.1	34.88
map00944	Flavone and flavonol biosynthesis	0.0693209	TRINITY_DN21389_c0_g1	K05279	EC:2.1.1.76	-1.01081	down	COMT	PREDICTED: caffeic acid 3-O-methyltransferase [Fragaria vesca subsp. vesca]	5.75	3.98	6.47	13.08	7.3	9.3	5.4	9.89
map00944	Flavone and flavonol biosynthesis	0.0693209	TRINITY_DN26419_c0_g1	K13264	EC:2.3.1.115	1.15433	up	PMAT1	PREDICTED: phenolic glucoside malonyltransferase 2-like [Fragaria vesca subsp. vesca]	7.29	13.15	7.24	5.55	2.71	3.79	9.23	4.02
map00944	Flavone and flavonol biosynthesis	0.0693209	TRINITY_DN32874_c0_g2	K05280	EC:1.14.13.21	-1.14494	down	CYP76AH1	flavonoid 3',5'-hydroxylase, partial [Rosa rugosa]	204.4	186.47	228.12	417.9	520.43	386.93	206.33	441.75
map00040	Pentose and glucuronate interconversions	0.0777571	TRINITY_DN27239_c1_g3	K01051	EC:3.1.1.11	1.42434	up	-	PREDICTED: 21 kDa protein [Fragaria vesca subsp. vesca]	11.46	35.96	11.21	9.67	4.86	5.55	19.54	6.69
map00040	Pentose and glucuronate interconversions	0.0777571	TRINITY_DN29396_c0_g1	K01213	EC:3.2.1.67	1.67548	up	GEX1	PREDICTED: protein GAMETE EXPRESSED 1-like [Fragaria vesca subsp. vesca]	2.07	2.44	2.78	1.18	2.37	1.9	2.43	1.82
map00040	Pentose and glucuronate interconversions	0.0777571	TRINITY_DN15100_c0_g1	K01213	EC:3.2.1.67	2.43238	up	At1g48100	PREDICTED: polygalacturonase At1g48100 [Fragaria vesca subsp. vesca]	1.88	8.4	1.67	1.33	0.21	0.48	3.98	0.67
map00040	Pentose and glucuronate interconversions	0.0777571	TRINITY_DN17574_c0_g1	K01051	EC:3.1.1.11	-5.29581	down	PME7	PREDICTED: pectinesterase-like [Fragaria vesca subsp. vesca]	0.34	0.14	0.29	5.41	12.75	10.49	0.26	9.55
map00040	Pentose and glucuronate interconversions	0.0777571	TRINITY_DN19971_c0_g1	K01051	EC:3.1.1.11	-1.52996	down	-	PREDICTED: pectinesterase [Fragaria vesca subsp. vesca]	2.07	2.44	4.73	10.88	3.66	10.49	3.08	8.34
map00040	Pentose and glucuronate interconversions	0.0777571	TRINITY_DN21162_c0_g1	K01184	EC:3.2.1.15	-1.13233	down	DIVARICATA	putative MYB transcription factor [Rosa hybrid cultivar]	4.65	4.68	4.44	10.73	7.05	10.54	4.59	9.44
map00040	Pentose and glucuronate interconversions	0.0777571	TRINITY_DN21868_c0_g1	K16190	EC:2.7.1.43	-1.30018	down	GLCAK1	PREDICTED: glucuronokinase 1 [Fragaria vesca subsp. vesca]	3.04	3.78	4.79	10.8	6.79	9.13	3.87	8.91
map00040	Pentose and glucuronate interconversions	0.0777571	TRINITY_DN22499_c0_g1	K01051	EC:3.1.1.11	1.05002	up	-	PREDICTED: 21 kDa protein-like [Fragaria vesca subsp. vesca]	10.53	10.2	12.29	4.02	4.54	6.69	11.01	5.08
map00040	Pentose and glucuronate interconversions	0.0777571	TRINITY_DN23050_c0_g1	K01051	EC:3.1.1.11	-1.67859	down	-	pectinesterase [Fragaria x ananassa]	1.33	4.53	2.85	8.59	9.98	8.06	2.9	8.88
map00040	Pentose and glucuronate interconversions	0.0777571	TRINITY_DN23589_c1_g1	K01051	EC:3.1.1.11	-1.98996	down	-	PREDICTED: F-box/LRR-repeat protein 20-like [Fragaria vesca subsp. vesca]	0.67	0.76	0.54	1.34	3.21	2.86	0.66	2.47
map00040	Pentose and glucuronate interconversions	0.0777571	TRINITY_DN23911_c0_g1	K12447	EC:2.7.7.64	1.71374	up	-	PREDICTED: uncharacterized protein LOC103957781 [Pyrus x bretschneideri]	1.32	3.32	1.82	1	0.42	0.4	2.15	0.61
map00040	Pentose and glucuronate interconversions	0.0777571	TRINITY_DN24209_c0_g1	K01184	EC:3.2.1.15	1.02209	up	DIVARICATA	PREDICTED: transcription factor DIVARICATA [Fragaria vesca subsp. vesca]	16.41	22.08	23.32	8.75	6.83	12.88	20.6	9.49
map00040	Pentose and glucuronate interconversions	0.0777571	TRINITY_DN24864_c0_g1	K00128	EC:1.2.1.3	-1.20984	down	Os12g0580900	PREDICTED: probable protein phosphatase 2C 78 isoform X1 [Fragaria vesca subsp. vesca]	12.8	18.27	11.46	26.25	36.26	29.03	14.18	30.51
map00040	Pentose and glucuronate interconversions	0.0777571	TRINITY_DN25834_c0_g3	K00012	EC:1.1.1.22	-2.14541	down	UGD5	PREDICTED: UDP-glucose 6-dehydrogenase 5 [Fragaria vesca subsp. vesca]	2.48	5.58	2.58	12.31	17.36	14.23	3.55	14.63
map00040	Pentose and glucuronate interconversions	0.0777571	TRINITY_DN26561_c0_g5	K01184	EC:3.2.1.15	2.13869	up	GSVIVT00026920001	PREDICTED: probable polygalacturonase [Fragaria vesca subsp. vesca]	16.7	36.24	29.04	7.08	4.3	4.09	27.33	5.16
map00040	Pentose and glucuronate interconversions	0.0777571	TRINITY_DN31451_c0_g4	K00011	EC:1.1.1.21	1.1242	up	COR2	PREDICTED: non-functional NADPH-dependent codeinone reductase 2-like [Fragaria vesca subsp. vesca]	18.03	6.85	18.79	7.95	7.33	3.4	14.56	6.23
map00040	Pentose and glucuronate interconversions	0.0777571	TRINITY_DN32144_c1_g3	K00128	EC:1.2.1.3	-2.72555	down	Os12g0580900	PREDICTED: probable protein phosphatase 2C 63 [Fragaria vesca subsp. vesca]	13.96	15.3	15.62	51.34	116.7	76.27	14.96	81.44
map00040	Pentose and glucuronate interconversions	0.0777571	TRINITY_DN32167_c1_g5	K01728	EC:4.2.2.2	1.23725	up	At4g24780	PREDICTED: probable pectate lyase 18 [Fragaria vesca subsp. vesca]	24.85	66.69	45.07	20.99	6.28	26.98	45.54	18.08
map00040	Pentose and glucuronate interconversions	0.0777571	TRINITY_DN32167_c1_g7	K01728	EC:4.2.2.2	3.55546	up	At1g67750	PREDICTED: probable pectate lyase 5 [Fragaria vesca subsp. vesca]	12.13	77.42	27.55	4.64	0.65	3.93	39.03	3.07
map00040	Pentose and glucuronate interconversions	0.0777571	TRINITY_DN32183_c0_g3	K00128	EC:1.2.1.3	1.11857	up	ALDH3F1	PREDICTED: aldehyde dehydrogenase family 3 member F1 [Fragaria vesca subsp. vesca]	71.17	95.83	92.92	41.1	28.37	42.22	86.64	37.23
map00040	Pentose and glucuronate interconversions	0.0777571	TRINITY_DN32231_c0_g2	K12447	EC:2.7.7.64	-3.24481	down	-	gag-pol polyprotein [Rosa rugosa]	0.58	0.26	0.58	1.84	7.53	3.32	0.47	4.23
map00040	Pentose and glucuronate interconversions	0.0777571	TRINITY_DN32262_c0_g1	K01184	EC:3.2.1.15	1.65725	up	GSVIVT00026920001	PREDICTED: probable polygalacturonase [Fragaria vesca subsp. vesca]	77.95	104.42	78.47	34.3	20.22	29.03	86.95	27.85
map00906	Carotenoid biosynthesis	0.0923113	TRINITY_DN27422_c0_g1	K14595	EC:2.4.1.263	-1.01795	down	GT7	RecName: Full=UDP-glucose flavonoid 3-O-glucosyltransferase 7; AltName: Full=Flavonol 3-O-glucosyltransferase 7; Short=FaGT7	35.79	31.22	43.76	49.37	75.05	46.36	36.92	56.93
map00906	Carotenoid biosynthesis	0.0923113	TRINITY_DN27422_c1_g2	K14595	EC:2.4.1.263	1.3729	up	GT7	PREDICTED: UDP-glucose flavonoid 3-O-glucosyltransferase 7-like [Fragaria vesca subsp. vesca]	7.69	13.7	6.57	3.78	2.36	3.75	9.32	3.3
map00906	Carotenoid biosynthesis	0.0923113	TRINITY_DN28584_c1_g2	K00514	EC:1.3.5.6	1.17109	up	At5g45910	PREDICTED: GDSL esterase/lipase At5g45910 [Prunus mume]	38.6	86.89	36.61	27.84	14.28	25.39	54.03	22.5
map00906	Carotenoid biosynthesis	0.0923113	TRINITY_DN30089_c0_g3	K09843	EC:1.14.13.93	-4.67273	down	CYP707A1	PREDICTED: abscisic acid 8'-hydroxylase 1-like [Fragaria vesca subsp. vesca]	6.15	3.75	4.7	101.45	147.73	117.26	4.87	122.15
map00906	Carotenoid biosynthesis	0.0923113	TRINITY_DN20655_c0_g1	K09840	EC:1.13.11.51	-3.71693	down	NCED3	PREDICTED: 9-cis-epoxycarotenoid dioxygenase NCED3, chloroplastic-like [Fragaria vesca subsp. vesca]	1.95	4.65	1.98	15.17	56.09	34.65	2.86	35.3
map00906	Carotenoid biosynthesis	0.0923113	TRINITY_DN21251_c0_g1	K09843	EC:1.14.13.93	-1.77432	down	-	PREDICTED: beta-amyrin 28-oxidase [Eucalyptus grandis]	13.45	8.69	13.99	44.06	32.69	36.81	12.04	37.85
map00906	Carotenoid biosynthesis	0.0923113	TRINITY_DN22662_c0_g1	K09843	EC:1.14.13.93	-1.215	down	-	PREDICTED: beta-amyrin 28-oxidase-like [Fragaria vesca subsp. vesca]	129.14	156.01	145.59	295.73	309.5	326.41	143.58	310.55
map00906	Carotenoid biosynthesis	0.0923113	TRINITY_DN26729_c1_g6	K09843	EC:1.14.13.93	1.94915	up	CYP707A2	PREDICTED: abscisic acid 8'-hydroxylase 2 [Fragaria vesca subsp. vesca]	2.46	10.01	5.39	2.18	0.87	1.3	5.95	1.45
map00906	Carotenoid biosynthesis	0.0923113	TRINITY_DN31670_c0_g1	K02291	EC:2.5.1.32	-1.00904	down	PSY	phytoene synthase [Rosa rugosa]	21.35	34.42	22.55	65.14	46.49	51.22	26.11	54.28
map00906	Carotenoid biosynthesis	0.0923113	TRINITY_DN32391_c0_g1	K14595	EC:2.4.1.263	-2.76007	down	TOGT1	PREDICTED: scopoletin glucosyltransferase-like [Fragaria vesca subsp. vesca]	15.13	11.87	15.53	55.74	96.22	109.62	14.18	87.19
map00906	Carotenoid biosynthesis	0.0923113	TRINITY_DN32968_c0_g2	K14595	EC:2.4.1.263	-1.3511	down	UGT73C2	PREDICTED: scopoletin glucosyltransferase-like [Fragaria vesca subsp. vesca]	3.39	4.59	4.13	9.22	10.21	9.38	4.04	9.6
map00906	Carotenoid biosynthesis	0.0923113	TRINITY_DN32968_c1_g1	K14595	EC:2.4.1.263	-1.17819	down	UGT73E1	PREDICTED: scopoletin glucosyltransferase-like [Fragaria vesca subsp. vesca]	107.68	158.39	122.18	124.24	300.77	166.92	129.42	197.31
map00940	Phenylpropanoid biosynthesis	0.127182	TRINITY_DN26993_c0_g3	K09753	EC:1.2.1.44	1.44397	up	CCR1	PREDICTED: cinnamoyl-CoA reductase 2-like [Fragaria vesca subsp. vesca]	2.52	2.27	2.93	1.09	0.84	0.71	2.57	0.88
map00940	Phenylpropanoid biosynthesis	0.127182	TRINITY_DN27007_c0_g7	K05349	EC:3.2.1.21	-3.29008	down	At1g11410	PREDICTED: G-type lectin S-receptor-like serine/threonine-protein kinase RKS1 [Fragaria vesca subsp. vesca]	0.57	0.35	0.21	2.4	4.6	3.47	0.38	3.49
map00940	Phenylpropanoid biosynthesis	0.127182	TRINITY_DN27780_c0_g5	K00430	EC:1.11.1.7	-2.59663	down	GSVIVT00023967001	PREDICTED: peroxidase P7-like [Fragaria vesca subsp. vesca]	0.36	0.8	0.91	3.87	3.42	4.55	0.69	3.95
map00940	Phenylpropanoid biosynthesis	0.127182	TRINITY_DN27780_c1_g1	K00430	EC:1.11.1.7	-2.21753	down	PNC1	PREDICTED: cationic peroxidase 1-like [Fragaria vesca subsp. vesca]	1.84	5.37	3.93	11.88	25.25	15.71	3.71	17.61
map00940	Phenylpropanoid biosynthesis	0.127182	TRINITY_DN28452_c0_g8	K01188	EC:3.2.1.21	1.13011	up	AtMg00310	hypothetical protein PRUPE_ppa016553mg [Prunus persica]	2.09	2.15	2.12	0.7	0.71	1.3	2.12	0.9
map00940	Phenylpropanoid biosynthesis	0.127182	TRINITY_DN29036_c0_g6	K00430	EC:1.11.1.7	1.48639	up	PER47	PREDICTED: peroxidase 47 [Fragaria vesca subsp. vesca]	13.33	26.89	18.16	7.25	12.22	7.4	19.46	8.96
map00940	Phenylpropanoid biosynthesis	0.127182	TRINITY_DN29281_c0_g1	K13065	EC:2.3.1.133	1.05104	up	CER26	PREDICTED: protein ECERIFERUM 1-like [Fragaria vesca subsp. vesca]	154.44	241.47	193.12	107.28	55.15	97.11	196.34	86.51
map00940	Phenylpropanoid biosynthesis	0.127182	TRINITY_DN29507_c1_g1	K09753	EC:1.2.1.44	1.76559	up	RCA1	PREDICTED: ribulose bisphosphate carboxylase/oxygenase activase, chloroplastic isoform X1 [Fragaria vesca subsp. vesca]	13880	10704.6	11253.8	3084.34	3772.91	3166.68	11946.1	3341.31
map00940	Phenylpropanoid biosynthesis	0.127182	TRINITY_DN29751_c0_g6	K13066	EC:2.1.1.68	1.64689	up	COMT1	RecName: Full=Caffeic acid 3-O-methyltransferase; Short=CAOMT; Short=COMT; AltName: Full=S-adenosysl-L-methionine:caffeic acid 3-O-methyltransferase	45.22	61.39	42.99	15.53	14.68	14.44	49.87	14.88
map00940	Phenylpropanoid biosynthesis	0.127182	TRINITY_DN29814_c0_g2	K01188	EC:3.2.1.21	-1.08927	down	F26G	PREDICTED: beta-glucosidase 24-like [Fragaria vesca subsp. vesca]	28.17	39.42	25.93	46.38	74.18	67.72	31.17	62.76
map00940	Phenylpropanoid biosynthesis	0.127182	TRINITY_DN3053_c0_g1	K09753	EC:1.2.1.44	-2.19092	down	CCR1	hypothetical protein PRUPE_ppa008797mg [Prunus persica]	0.72	1.2	2.52	6.73	6.95	5.26	1.48	6.31
map00940	Phenylpropanoid biosynthesis	0.127182	TRINITY_DN30575_c0_g1	K01188	EC:3.2.1.21	-1.15239	down	BGLU12	beta-glucosidase [Rosa hybrid cultivar]	1.65	1.06	2.15	3.65	2.57	5.76	1.62	3.99
map00940	Phenylpropanoid biosynthesis	0.127182	TRINITY_DN30606_c0_g6	K00083	EC:1.1.1.195	-1.11609	down	At4g13010	PREDICTED: putative quinone-oxidoreductase homolog, chloroplastic [Fragaria vesca subsp. vesca]	13.54	16.09	12.14	32.77	30.45	27.13	13.92	30.12
map00940	Phenylpropanoid biosynthesis	0.127182	TRINITY_DN30794_c0_g4	K13068	EC:2.4.1.120	1.05222	up	GT5	PREDICTED: putative UDP-glucose glucosyltransferase [Fragaria vesca subsp. vesca]	215.75	167.78	177.97	92.91	85.54	76.75	187.17	85.07
map00940	Phenylpropanoid biosynthesis	0.127182	TRINITY_DN30938_c1_g2	K00487	EC:1.14.13.11	1.32055	up	CYP73A2	cinnamate 4-hydroxylase [Rosa rugosa]	300.6	491.42	347.57	165.52	137.3	122.73	379.86	141.85
map00940	Phenylpropanoid biosynthesis	0.127182	TRINITY_DN31056_c2_g8	K09756	EC:3.4.16.- 2.3.1.91	-1.85909	down	SCPL18	PREDICTED: serine carboxypeptidase-like 13 [Fragaria vesca subsp. vesca]	2.74	5.96	0.97	8.75	13.98	10.12	3.22	10.95
map00940	Phenylpropanoid biosynthesis	0.127182	TRINITY_DN11326_c0_g1	K13065	EC:2.3.1.133	-3.5787	down	BEAT	PREDICTED: vinorine synthase-like [Fragaria vesca subsp. vesca]	0.61	0	0.13	3.41	1.62	2.98	0.25	2.67
map00940	Phenylpropanoid biosynthesis	0.127182	TRINITY_DN20399_c0_g1	K09756	EC:3.4.16.- 2.3.1.91	-1.66879	down	SCPL18	PREDICTED: serine carboxypeptidase-like 18 [Fragaria vesca subsp. vesca]	1.65	7.44	1.41	9.98	9.77	11.42	3.5	10.39
map00940	Phenylpropanoid biosynthesis	0.127182	TRINITY_DN21213_c0_g1	K13065	EC:2.3.1.133	2.03478	up	CER26L	PREDICTED: uncharacterized protein LOC101299593 [Fragaria vesca subsp. vesca]	76.86	87.68	79.63	22.91	9.82	22.81	81.39	18.51
map00940	Phenylpropanoid biosynthesis	0.127182	TRINITY_DN21914_c0_g1	K13065	EC:2.3.1.133	-3.20697	down	ACT	PREDICTED: vinorine synthase-like [Fragaria vesca subsp. vesca]	0.99	0.29	0.62	3.49	7.23	5.74	0.63	5.49
map00940	Phenylpropanoid biosynthesis	0.127182	TRINITY_DN22950_c0_g1	K01904	EC:6.2.1.12	-1.76695	down	AAE1	PREDICTED: probable acyl-activating enzyme 1, peroxisomal isoform X1 [Fragaria vesca subsp. vesca]	1.93	1.14	3.52	6.05	9.04	5.87	2.2	6.99
map00940	Phenylpropanoid biosynthesis	0.127182	TRINITY_DN23311_c0_g2	K09753	EC:1.2.1.44	1.13295	up	CCR1	PREDICTED: cinnamoyl-CoA reductase 1-like [Fragaria vesca subsp. vesca]	73.69	84.3	85.51	41.11	30.35	32.35	81.17	34.6
map00940	Phenylpropanoid biosynthesis	0.127182	TRINITY_DN23334_c0_g1	K13065	EC:2.3.1.133	1.29274	up	DCR	PREDICTED: BAHD acyltransferase DCR [Fragaria vesca subsp. vesca]	23.42	89.19	28.83	22.19	10	21.57	47.15	17.92
map00940	Phenylpropanoid biosynthesis	0.127182	TRINITY_DN23800_c0_g1	K13065	EC:2.3.1.133	-2.05598	down	At3g50280	PREDICTED: uncharacterized acetyltransferase At3g50280-like [Fragaria vesca subsp. vesca]	1.37	1.29	1.3	4.58	5	5.94	1.32	5.17
map00940	Phenylpropanoid biosynthesis	0.127182	TRINITY_DN25065_c0_g2	K13065	EC:2.3.1.133	-2.49289	down	DCR	PREDICTED: BAHD acyltransferase DCR [Fragaria vesca subsp. vesca]	5.91	11.81	5.18	35.87	45.32	39.66	7.63	40.28
map00940	Phenylpropanoid biosynthesis	0.127182	TRINITY_DN25205_c0_g1	K01188	EC:3.2.1.21	-2.01018	down	BGLU41	PREDICTED: putative beta-glucosidase 41 [Fragaria vesca subsp. vesca]	2.44	4.84	4.47	10.43	13.09	10.48	3.92	11.33
map00940	Phenylpropanoid biosynthesis	0.127182	TRINITY_DN26776_c0_g3	K00083	EC:1.1.1.195	-1.94512	down	CAD1	PREDICTED: probable cinnamyl alcohol dehydrogenase 1 [Fragaria vesca subsp. vesca]	5.32	7.03	4.66	19.72	21.11	19.68	5.67	20.17
map00940	Phenylpropanoid biosynthesis	0.127182	TRINITY_DN32148_c0_g1	K05349	EC:3.2.1.21	1.3449	up	At4g27290	PREDICTED: G-type lectin S-receptor-like serine/threonine-protein kinase At4g27290 isoform X1 [Fragaria vesca subsp. vesca]	7.26	27.74	10.48	8	4.24	4.38	15.16	5.54
map00940	Phenylpropanoid biosynthesis	0.127182	TRINITY_DN32916_c0_g1	K05350	EC:3.2.1.21	1.07862	up	BGLU44	PREDICTED: beta-glucosidase 44-like [Fragaria vesca subsp. vesca]	109.66	144.05	121.25	80.44	32.66	52.47	124.99	55.19
map00940	Phenylpropanoid biosynthesis	0.127182	TRINITY_DN32961_c0_g2	K05349	EC:3.2.1.21	-1.22417	down	RKS1	PREDICTED: G-type lectin S-receptor-like serine/threonine-protein kinase RKS1 [Fragaria vesca subsp. vesca]	1.27	2.02	2.33	3.56	4.08	4.49	1.87	4.04
map00940	Phenylpropanoid biosynthesis	0.127182	TRINITY_DN9863_c0_g2	K13065	EC:2.3.1.133	-3.61888	down	ACT	PREDICTED: vinorine synthase-like [Fragaria vesca subsp. vesca]	0.96	0.57	0	2.84	8.52	6	0.51	5.79
map00523	Polyketide sugar unit biosynthesis	0.12735	TRINITY_DN21830_c0_g1	K12451	EC:5.1.3.- 1.1.1.-	2.0235	up	NRS/ER	hypothetical protein PRUPE_ppa019173mg [Prunus persica]	233.01	290.3	253.87	69.83	46.74	59.26	259.06	58.61
map00350	Tyrosine metabolism	0.163784	TRINITY_DN27040_c0_g1	K00276	EC:1.4.3.21	-1.10275	down	RLK1	PREDICTED: G-type lectin S-receptor-like serine/threonine-protein kinase RLK1 [Prunus mume]	13.26	17.07	13.63	26.12	28.19	23.91	14.65	26.07
map00350	Tyrosine metabolism	0.163784	TRINITY_DN21657_c0_g6	K00276	EC:1.4.3.21	-1.79544	down	PK1	PREDICTED: LOW QUALITY PROTEIN: putative receptor protein kinase ZmPK1 [Fragaria vesca subsp. vesca]	0.54	0.3	0.56	1.24	2.26	1.09	0.47	1.53
map00350	Tyrosine metabolism	0.163784	TRINITY_DN23474_c0_g2	K01592	EC:4.1.1.25	-1.57353	down	-	PREDICTED: uncharacterized protein LOC101308238 [Fragaria vesca subsp. vesca]	0.67	1.44	1.19	2.81	3.3	3.12	1.1	3.08
map00350	Tyrosine metabolism	0.163784	TRINITY_DN23474_c0_g3	K01592	EC:4.1.1.25	-1.66608	down	-	PREDICTED: uncharacterized protein LOC101308238 [Fragaria vesca subsp. vesca]	0.55	1.04	0.85	2.2	2.76	2.35	0.81	2.44
map00350	Tyrosine metabolism	0.163784	TRINITY_DN24868_c0_g2	K01555	EC:3.7.1.2	-2.31128	down	BAG6	PREDICTED: BAG family molecular chaperone regulator 6 isoform X1 [Fragaria vesca subsp. vesca]	13.92	4.16	10.89	44.62	53.07	38.44	9.66	45.38
map00350	Tyrosine metabolism	0.163784	TRINITY_DN26555_c2_g2	K00422	EC:1.10.3.1	-2.88761	down	-	PREDICTED: polyphenol oxidase, chloroplastic-like [Fragaria vesca subsp. vesca]	1.44	0.27	1.95	2.87	7.7	15.14	1.22	8.57
map00350	Tyrosine metabolism	0.163784	TRINITY_DN26820_c0_g6	K00276	EC:1.4.3.21	1.69673	up	maoI	PREDICTED: copper amine oxidase 1-like [Fragaria vesca subsp. vesca]	3.01	2.27	2.85	0.88	0.74	0.74	2.71	0.79
map00350	Tyrosine metabolism	0.163784	TRINITY_DN31325_c0_g5	K00422	EC:1.10.3.1	1.21177	up	AS1	PREDICTED: polyphenol oxidase I, chloroplastic-like [Fragaria vesca subsp. vesca]	23.95	24.19	26.81	9.93	13.63	6.79	24.98	10.12
map00350	Tyrosine metabolism	0.163784	TRINITY_DN31619_c1_g2	K01592	EC:4.1.1.25	-1.28384	down	-	PREDICTED: uncharacterized protein LOC101298296 [Fragaria vesca subsp. vesca]	30.05	54.61	11.5	32.49	94.82	88.88	32.05	72.06
map00350	Tyrosine metabolism	0.163784	TRINITY_DN31621_c0_g1	K00276	EC:1.4.3.21	1.02926	up	PK1	PREDICTED: putative receptor protein kinase ZmPK1 [Fragaria vesca subsp. vesca]	3.25	4.43	3.33	1.67	1.58	1.82	3.67	1.69
map00350	Tyrosine metabolism	0.163784	TRINITY_DN32536_c0_g3	K00276	EC:1.4.3.21	-1.34959	down	LECRK2	PREDICTED: G-type lectin S-receptor-like serine/threonine-protein kinase RLK1 [Fragaria vesca subsp. vesca]	11.48	9.27	8.75	17.22	28.95	25.49	9.83	23.89
map00350	Tyrosine metabolism	0.163784	TRINITY_DN32745_c0_g1	K00276	EC:1.4.3.21	-1.32957	down	At2g19130	PREDICTED: G-type lectin S-receptor-like serine/threonine-protein kinase At2g19130 [Fragaria vesca subsp. vesca]	7.98	8.55	6.81	17.06	24.12	19.44	7.78	20.21
map00350	Tyrosine metabolism	0.163784	TRINITY_DN33132_c0_g1	K00276	EC:1.4.3.21	-1.8907	down	LECRK1	PREDICTED: G-type lectin S-receptor-like serine/threonine-protein kinase RLK1 [Fragaria vesca subsp. vesca]	16.75	22.16	21.55	48.68	86.85	72.31	20.15	69.28
map00350	Tyrosine metabolism	0.163784	TRINITY_DN33132_c1_g1	K00276	EC:1.4.3.21	-2.08536	down	RLK1	PREDICTED: G-type lectin S-receptor-like serine/threonine-protein kinase RLK1 [Fragaria vesca subsp. vesca]	11.34	19.68	18.89	70.44	99.25	72.95	16.64	80.88
map00760	Nicotinate and nicotinamide metabolism	0.18077	TRINITY_DN27617_c1_g1	K01081	EC:3.1.3.5	-1.53751	down	NT5DC3	PREDICTED: 5'-nucleotidase domain-containing protein 4 [Fragaria vesca subsp. vesca]	27.12	25.59	26.88	69.3	74.45	75.56	26.53	73.1
map00760	Nicotinate and nicotinamide metabolism	0.18077	TRINITY_DN27773_c3_g8	K03517	EC:2.5.1.72	1.09669	up	-	PREDICTED: quinolinate synthase, chloroplastic [Fragaria vesca subsp. vesca]	35.43	30.53	27.39	7.78	14.92	18.1	31.12	13.6
map00760	Nicotinate and nicotinamide metabolism	0.18077	TRINITY_DN30959_c1_g2	K03517	EC:2.5.1.72	1.00477	up	QS	PREDICTED: quinolinate synthase, chloroplastic [Fragaria vesca subsp. vesca]	79.74	64.27	71.92	26.65	45.32	29.14	71.98	33.7
map00760	Nicotinate and nicotinamide metabolism	0.18077	TRINITY_DN23533_c0_g1	K01240	EC:3.2.2.3	-2.88232	down	RBL1	PREDICTED: inactive rhomboid protein 1-like [Fragaria vesca subsp. vesca]	13.68	24.95	12.11	63.63	167.55	96.52	16.91	109.23
map00760	Nicotinate and nicotinamide metabolism	0.18077	TRINITY_DN25514_c0_g1	K18551	EC:3.1.3.-	-1.05908	down	-	PREDICTED: uncharacterized protein LOC101292977 [Fragaria vesca subsp. vesca]	6.71	18.07	9.84	23.07	27.36	18.62	11.54	23.02
map00760	Nicotinate and nicotinamide metabolism	0.18077	TRINITY_DN26797_c0_g1	K18551	EC:3.1.3.-	1.522	up	-	PREDICTED: uncharacterized protein LOC101294772 [Fragaria vesca subsp. vesca]	84.55	150.87	110.48	47.6	29.85	31.43	115.3	36.29
map00943	Isoflavonoid biosynthesis	0.18277	TRINITY_DN28539_c3_g6	K13264	EC:2.3.1.115	-1.50657	down	PMAT2	PREDICTED: phenolic glucoside malonyltransferase 1-like [Fragaria vesca subsp. vesca]	13.83	11.35	14.13	35.61	33.45	35.57	13.1	34.88
map00943	Isoflavonoid biosynthesis	0.18277	TRINITY_DN29268_c0_g2	K13258	EC:4.2.1.105	-2.61896	down	HIDM	PREDICTED: 2-hydroxyisoflavanone dehydratase-like [Fragaria vesca subsp. vesca]	1.62	0.79	1.8	5.42	9.49	9.09	1.4	8
map00943	Isoflavonoid biosynthesis	0.18277	TRINITY_DN29799_c0_g1	K13258	EC:4.2.1.105	-1.27358	down	HIDM	PREDICTED: 2-hydroxyisoflavanone dehydratase-like [Fragaria vesca subsp. vesca]	4.46	4.19	2.4	8.78	7.03	9.16	3.68	8.32
map00943	Isoflavonoid biosynthesis	0.18277	TRINITY_DN26419_c0_g1	K13264	EC:2.3.1.115	1.15433	up	PMAT1	PREDICTED: phenolic glucoside malonyltransferase 2-like [Fragaria vesca subsp. vesca]	7.29	13.15	7.24	5.55	2.71	3.79	9.23	4.02
map00901	Indole alkaloid biosynthesis	0.184828	TRINITY_DN24624_c0_g1	K08233	EC:3.1.1.78	-1.96588	down	MES13	PREDICTED: putative methylesterase 13, chloroplastic [Fragaria vesca subsp. vesca]	2.14	1.51	3.15	4.22	10.08	10.76	2.27	8.35
map00901	Indole alkaloid biosynthesis	0.184828	TRINITY_DN31602_c0_g1	K01757	EC:4.3.3.2	4.58685	up	SSL10	PREDICTED: protein STRICTOSIDINE SYNTHASE-LIKE 10-like [Fragaria vesca subsp. vesca]	4	15.63	5.06	0.39	0.11	0.42	8.23	0.31
map00592	alpha-Linolenic acid metabolism	0.222039	TRINITY_DN27087_c0_g3	K10525	EC:5.3.99.6	-1.53834	down	AOC	PREDICTED: allene oxide cyclase 3, chloroplastic [Fragaria vesca subsp. vesca]	16.29	15.97	12.33	27.28	30.55	64.18	14.86	40.67
map00592	alpha-Linolenic acid metabolism	0.222039	TRINITY_DN28936_c0_g1	K05894	EC:1.3.1.42	-5.21115	down	OPR3	PREDICTED: 12-oxophytodienoate reductase 3-like [Fragaria vesca subsp. vesca]	3.2	2.66	2.91	57.81	108.99	136.95	2.92	101.25
map00592	alpha-Linolenic acid metabolism	0.222039	TRINITY_DN28936_c0_g2	K05894	EC:1.3.1.42	-1.03508	down	OPR3	PREDICTED: 12-oxophytodienoate reductase 3-like [Fragaria vesca subsp. vesca]	15.68	19.08	22.01	33.49	31.81	45.85	18.92	37.05
map00592	alpha-Linolenic acid metabolism	0.222039	TRINITY_DN29401_c0_g8	K16818	EC:3.1.1.32	-2.40526	down	At4g16820	PREDICTED: phospholipase A1-Ibeta2, chloroplastic [Fragaria vesca subsp. vesca]	2.4	4.06	2.55	12.24	15.55	17.16	3	14.98
map00592	alpha-Linolenic acid metabolism	0.222039	TRINITY_DN29908_c0_g1	K00454	EC:1.13.11.12	-2.49818	down	LOX3.1	PREDICTED: linoleate 13S-lipoxygenase 3-1, chloroplastic-like [Fragaria vesca subsp. vesca]	24.46	39.33	26.93	96.7	181.41	189.5	30.24	155.87
map00592	alpha-Linolenic acid metabolism	0.222039	TRINITY_DN20827_c0_g1	K08241	EC:2.1.1.141	-2.06554	down	JMT	PREDICTED: jasmonate O-methyltransferase-like [Fragaria vesca subsp. vesca]	0.41	0.29	0.51	1.08	1.95	1.76	0.4	1.6
map00592	alpha-Linolenic acid metabolism	0.222039	TRINITY_DN21640_c0_g1	K10525	EC:5.3.99.6	-3.80174	down	AOC	PREDICTED: allene oxide cyclase 4, chloroplastic-like [Fragaria vesca subsp. vesca]	3.08	3.63	1.11	22.87	19.13	59.74	2.61	33.91
map00592	alpha-Linolenic acid metabolism	0.222039	TRINITY_DN22950_c0_g2	K10526	EC:6.2.1.-	-1.68999	down	AAE1	PREDICTED: probable acyl-activating enzyme 1, peroxisomal isoform X1 [Fragaria vesca subsp. vesca]	1.69	0.7	2.08	3.14	7.29	3.07	1.49	4.5
map00592	alpha-Linolenic acid metabolism	0.222039	TRINITY_DN24382_c0_g1	K16818	EC:3.1.1.32	-5.87387	down	At1g06800	PREDICTED: phospholipase A1-Igamma1, chloroplastic [Fragaria vesca subsp. vesca]	0.08	0.24	0.1	5.69	7.82	11.04	0.14	8.18
map00592	alpha-Linolenic acid metabolism	0.222039	TRINITY_DN26667_c0_g3	K05894	EC:1.3.1.42	1.57248	up	-	PREDICTED: uncharacterized protein LOC101310721 isoform X1 [Fragaria vesca subsp. vesca]	25.11	19.39	24.81	6.62	6.4	8.86	23.1	7.29
map00592	alpha-Linolenic acid metabolism	0.222039	TRINITY_DN31330_c0_g1	K08241	EC:2.1.1.141	-1.74803	down	DXMT1	hypothetical protein PRUPE_ppa007492mg [Prunus persica]	9.27	53.14	15.07	83.31	43.66	66.15	25.83	64.37
map00190	Oxidative phosphorylation	0.270726	TRINITY_DN27531_c0_g2	K02112	EC:3.6.3.14	-1.54827	down	atpB	ATP synthase CF1 beta subunit (chloroplast) [Ficus racemosa]	5.9	5.65	7.97	10.51	11.23	26.41	6.51	16.05
map00190	Oxidative phosphorylation	0.270726	TRINITY_DN27704_c0_g14	K05577	EC:1.6.5.3	-2.26355	down	ndhF	NADH-plastoquinone oxidoreductase chain 5 (chloroplast) [Rosa odorata var. gigantea]	0.7	0.47	1.2	1.46	5.25	4.07	0.79	3.59
map00190	Oxidative phosphorylation	0.270726	TRINITY_DN27704_c0_g9	K05577	EC:1.6.5.3	-2.33801	down	ndhF	NADH-plastoquinone oxidoreductase chain 5 (chloroplast) [Rosa odorata var. gigantea]	0.79	0.41	0.96	2.37	3.21	4.62	0.72	3.4
map00190	Oxidative phosphorylation	0.270726	TRINITY_DN28034_c0_g2	K02259	-	-2.69791	down	ODO1	PREDICTED: protein ODORANT1-like [Fragaria vesca subsp. vesca]	11.96	10.82	9.07	56.86	61.56	27.72	10.62	48.71
map00190	Oxidative phosphorylation	0.270726	TRINITY_DN28532_c1_g2	K01535	EC:3.6.3.6	-2.46432	down	ACA13	PREDICTED: putative calcium-transporting ATPase 13, plasma membrane-type [Fragaria vesca subsp. vesca]	2.73	4.04	3.01	7.88	13.87	17.36	3.26	13.04
map00190	Oxidative phosphorylation	0.270726	TRINITY_DN28532_c1_g3	K01535	EC:3.6.3.6	-2.4354	down	ACA13	PREDICTED: putative calcium-transporting ATPase 13, plasma membrane-type [Fragaria vesca subsp. vesca]	0.54	0.54	0.66	2.94	3.7	2.29	0.58	2.98
map00190	Oxidative phosphorylation	0.270726	TRINITY_DN28776_c0_g1	K03885	EC:1.6.99.3	-2.1292	down	NDB2	PREDICTED: external alternative NAD(P)H-ubiquinone oxidoreductase B2, mitochondrial [Fragaria vesca subsp. vesca]	5.02	6.23	6.55	13.96	39.17	19.86	5.93	24.33
map00190	Oxidative phosphorylation	0.270726	TRINITY_DN29037_c0_g1	K03880	EC:1.6.5.3	-1.33087	down	ND3	NADH dehydrogenase subunit 3 [Citrullus lanatus]	3.45	2.4	3.84	5.78	4.18	11.15	3.23	7.04
map00190	Oxidative phosphorylation	0.270726	TRINITY_DN29145_c1_g4	K05572	EC:1.6.5.3	-1.2324	down	ndhA	NADH-plastoquinone oxidoreductase chain 1 (chloroplast) [Rosa odorata var. gigantea]	16.09	17.59	26.53	27.04	51.62	39.5	20.07	39.39
map00190	Oxidative phosphorylation	0.270726	TRINITY_DN29398_c0_g4	K02110	-	-1.51046	down	atpH	ATP synthase CF0 subunit III (chloroplast) [Ficus racemosa]	17.29	16.4	17.66	26.17	34.8	75.55	17.12	45.51
map00190	Oxidative phosphorylation	0.270726	TRINITY_DN29398_c0_g6	K02111	EC:3.6.3.14	-1.59535	down	atpA	ATP synthase CF1 alpha chain (chloroplast) [Rosa roxburghii]	12.1	14.04	18.17	25.21	33.63	66.22	14.77	41.69
map00190	Oxidative phosphorylation	0.270726	TRINITY_DN29423_c0_g1	K01535	EC:3.6.3.6	1.26597	up	Os04g0656100	PREDICTED: plasma membrane ATPase 4-like isoform X1 [Fragaria vesca subsp. vesca]	380.83	427.52	595.22	190.03	164.8	185.19	467.86	180.01
map00190	Oxidative phosphorylation	0.270726	TRINITY_DN29483_c0_g2	K02259	-	-2.78359	down	MYB108	putative MYB transcription factor [Rosa rugosa]	0.88	1.55	1.41	6.14	11.02	7.7	1.28	8.29
map00190	Oxidative phosphorylation	0.270726	TRINITY_DN29591_c0_g1	K02261	-	-1.42739	down	COX2	maturase R, partial (mitochondrion) [Fragaria vesca subsp. vesca]	1.04	1.23	1.61	2.93	2.34	4.59	1.29	3.29
map00190	Oxidative phosphorylation	0.270726	TRINITY_DN29678_c1_g1	K03946	-	-1.89912	down	At5g47890	PREDICTED: NADH dehydrogenase [ubiquinone] 1 alpha subcomplex subunit 2 [Fragaria vesca subsp. vesca]	4.17	5.38	5.61	14.85	16.74	16.84	5.05	16.14
map00190	Oxidative phosphorylation	0.270726	TRINITY_DN29726_c0_g4	K05579	EC:1.6.5.3	-1.61331	down	ndhH	NADH-plastoquinone oxidoreductase 49 kDa subunit (chloroplast) [Rosa odorata var. gigantea]	3.16	4.18	4	4.79	14.06	12.05	3.78	10.3
map00190	Oxidative phosphorylation	0.270726	TRINITY_DN30080_c0_g1	K03878	EC:1.6.5.3	-1.15092	down	ND1	NADH dehydrogenase subunit 1 (mitochondrion) [Beta vulgaris subsp. maritima]	7.24	4.27	5.08	8.12	6.02	13.75	5.53	9.3
map00190	Oxidative phosphorylation	0.270726	TRINITY_DN30632_c0_g2	K01535	EC:3.6.3.6	1.10011	up	PMA4	PREDICTED: plasma membrane ATPase 4-like isoform X2 [Fragaria vesca subsp. vesca]	167.46	237.63	266.88	98.29	96.73	96.47	223.99	97.16
map00190	Oxidative phosphorylation	0.270726	TRINITY_DN30856_c0_g8	K02259	-	1.88392	up	MYB86	PREDICTED: transcription factor MYB86 [Fragaria vesca subsp. vesca]	2.26	4.06	2.67	1.04	0.52	0.69	3	0.75
map00190	Oxidative phosphorylation	0.270726	TRINITY_DN15447_c0_g1	K02259	-	2.05435	up	C1	PREDICTED: transcription factor TT2-like [Fragaria vesca subsp. vesca]	2.42	5.83	2.21	0.72	0.6	1.01	3.49	0.78
map00190	Oxidative phosphorylation	0.270726	TRINITY_DN21639_c0_g1	K02259	-	-4.43693	down	MYB4	PREDICTED: myb-related protein Myb4-like [Fragaria vesca subsp. vesca]	0.37	0.35	0.19	1.67	4.47	12.72	0.3	6.29
map00190	Oxidative phosphorylation	0.270726	TRINITY_DN22834_c0_g1	K02259	-	-1.80511	down	MYB4	PREDICTED: protein ODORANT1-like [Fragaria vesca subsp. vesca]	2.06	4.05	4.31	8.29	14.5	11.71	3.47	11.5
map00190	Oxidative phosphorylation	0.270726	TRINITY_DN26232_c0_g3	K03937	-	-1.39042	down	FRO1	PREDICTED: NADH dehydrogenase [ubiquinone] iron-sulfur protein 4, mitochondrial-like [Fragaria vesca subsp. vesca]	4.13	3.65	3.2	10.34	6.49	9.65	3.66	8.83
map00190	Oxidative phosphorylation	0.270726	TRINITY_DN31888_c1_g7	K02259	-	-2.61527	down	MYB44	hypothetical protein PRUPE_ppa008979mg [Prunus persica]	91.81	67.14	72.72	451.05	466.22	418.28	77.22	445.18
map00190	Oxidative phosphorylation	0.270726	TRINITY_DN31946_c4_g2	K02146	-	-1.08906	down	-	PREDICTED: receptor-like protein 12 [Fragaria vesca subsp. vesca]	74.84	43.89	79.13	78.38	168.69	150.2	65.95	132.42
map00190	Oxidative phosphorylation	0.270726	TRINITY_DN32179_c1_g3	K05575	EC:1.6.5.3	-1.13126	down	ndhD	NADH-plastoquinone oxidoreductase chain 4 (chloroplast) [Rosa odorata var. gigantea]	5.51	5.71	7.36	7.81	16.01	14.63	6.19	12.82
map00190	Oxidative phosphorylation	0.270726	TRINITY_DN32619_c0_g1	K03879	EC:1.6.5.3	1.43806	up	ND2	PREDICTED: uncharacterized protein LOC101314582 [Fragaria vesca subsp. vesca]	48.81	50.98	39.97	16.41	18.31	20.12	46.59	18.28
map00190	Oxidative phosphorylation	0.270726	TRINITY_DN32878_c0_g2	K02146	-	-1.07946	down	-	PREDICTED: receptor-like protein 12 [Fragaria vesca subsp. vesca]	3.29	2.87	4.73	4.91	5.88	6.35	3.63	5.71
map00860	Porphyrin and chlorophyll metabolism	0.290055	TRINITY_DN28034_c0_g2	K02259	-	-2.69791	down	ODO1	PREDICTED: protein ODORANT1-like [Fragaria vesca subsp. vesca]	11.96	10.82	9.07	56.86	61.56	27.72	10.62	48.71
map00860	Porphyrin and chlorophyll metabolism	0.290055	TRINITY_DN28977_c0_g4	K02492	EC:1.2.1.70	-2.14842	down	HEMA2	PREDICTED: glutamyl-tRNA reductase 2, chloroplastic-like [Fragaria vesca subsp. vesca]	9.56	13.26	10.94	33.57	61.62	45.27	11.25	46.82
map00860	Porphyrin and chlorophyll metabolism	0.290055	TRINITY_DN29416_c0_g1	K13606	EC:1.1.1.294	-1.36134	down	NYC1	PREDICTED: probable chlorophyll(ide) b reductase NYC1, chloroplastic [Fragaria vesca subsp. vesca]	57.79	70.88	43.95	143.59	148	119.76	57.54	137.12
map00860	Porphyrin and chlorophyll metabolism	0.290055	TRINITY_DN29483_c0_g2	K02259	-	-2.78359	down	MYB108	putative MYB transcription factor [Rosa rugosa]	0.88	1.55	1.41	6.14	11.02	7.7	1.28	8.29
map00860	Porphyrin and chlorophyll metabolism	0.290055	TRINITY_DN29601_c0_g2	K13600	EC:1.14.13.122	1.08476	up	CAO	PREDICTED: chlorophyllide a oxygenase, chloroplastic [Fragaria vesca subsp. vesca]	216.75	236.2	236.67	112.29	104.25	108.92	229.87	108.49
map00860	Porphyrin and chlorophyll metabolism	0.290055	TRINITY_DN30856_c0_g8	K02259	-	1.88392	up	MYB86	PREDICTED: transcription factor MYB86 [Fragaria vesca subsp. vesca]	2.26	4.06	2.67	1.04	0.52	0.69	3	0.75
map00860	Porphyrin and chlorophyll metabolism	0.290055	TRINITY_DN15447_c0_g1	K02259	-	2.05435	up	C1	PREDICTED: transcription factor TT2-like [Fragaria vesca subsp. vesca]	2.42	5.83	2.21	0.72	0.6	1.01	3.49	0.78
map00860	Porphyrin and chlorophyll metabolism	0.290055	TRINITY_DN18569_c0_g2	K10960	EC:1.3.1.83	-3.0212	down	At5g55050	PREDICTED: GDSL esterase/lipase At5g55050-like [Fragaria vesca subsp. vesca]	0.16	0.38	0.68	1.3	5.38	2.85	0.41	3.18
map00860	Porphyrin and chlorophyll metabolism	0.290055	TRINITY_DN21639_c0_g1	K02259	-	-4.43693	down	MYB4	PREDICTED: myb-related protein Myb4-like [Fragaria vesca subsp. vesca]	0.37	0.35	0.19	1.67	4.47	12.72	0.3	6.29
map00860	Porphyrin and chlorophyll metabolism	0.290055	TRINITY_DN22834_c0_g1	K02259	-	-1.80511	down	MYB4	PREDICTED: protein ODORANT1-like [Fragaria vesca subsp. vesca]	2.06	4.05	4.31	8.29	14.5	11.71	3.47	11.5
map00860	Porphyrin and chlorophyll metabolism	0.290055	TRINITY_DN26789_c0_g2	K00218	EC:1.3.1.33	-1.87819	down	PORA	PREDICTED: protochlorophyllide reductase, chloroplastic [Fragaria vesca subsp. vesca]	82.83	133.58	90.54	426.76	237.33	328.74	102.32	330.94
map00860	Porphyrin and chlorophyll metabolism	0.290055	TRINITY_DN31568_c1_g5	K03403	EC:6.6.1.1	1.24776	up	CHLH	PREDICTED: magnesium-chelatase subunit ChlH, chloroplastic [Fragaria vesca subsp. vesca]	321.34	439.1	338.54	175.09	124.43	126.39	366.33	141.97
map00860	Porphyrin and chlorophyll metabolism	0.290055	TRINITY_DN31888_c1_g7	K02259	-	-2.61527	down	MYB44	hypothetical protein PRUPE_ppa008979mg [Prunus persica]	91.81	67.14	72.72	451.05	466.22	418.28	77.22	445.18
map00860	Porphyrin and chlorophyll metabolism	0.290055	TRINITY_DN32346_c0_g1	K01772	EC:4.99.1.1	-1.38781	down	HEMH	PREDICTED: ferrochelatase-2, chloroplastic [Fragaria vesca subsp. vesca]	19.1	13.56	19.83	27.03	67.83	36.15	17.5	43.67
map00860	Porphyrin and chlorophyll metabolism	0.290055	TRINITY_DN33365_c0_g1	K10960	EC:1.3.1.83	1.722	up	At5g55050	PREDICTED: GDSL esterase/lipase At5g55050-like [Fragaria vesca subsp. vesca]	3.11	8.52	5.07	1.99	1.17	1.53	5.57	1.56
map00053	Ascorbate and aldarate metabolism	0.294167	TRINITY_DN28519_c0_g1	K00423	EC:1.10.3.3	1.20818	up	TT10	putative laccase [Rosa hybrid cultivar]	5.54	11.51	6.24	6.2	2.56	2.72	7.76	3.83
map00053	Ascorbate and aldarate metabolism	0.294167	TRINITY_DN29713_c0_g2	K10046	EC:5.1.3.18 5.1.3.-	1.12791	up	OsI_032456	GDP-D-mannose-3',5'-epimerase [Rosa roxburghii]	426.98	371.73	439.59	206.21	156.02	166.09	412.77	176.11
map00053	Ascorbate and aldarate metabolism	0.294167	TRINITY_DN21722_c0_g1	K00423	EC:1.10.3.3	-2.39472	down	SKS1	PREDICTED: monocopper oxidase-like protein SKS1 [Fragaria vesca subsp. vesca]	0.6	1.66	1.4	4.11	9.29	4.68	1.22	6.03
map00053	Ascorbate and aldarate metabolism	0.294167	TRINITY_DN21868_c0_g1	K16190	EC:2.7.1.43	-1.30018	down	GLCAK1	PREDICTED: glucuronokinase 1 [Fragaria vesca subsp. vesca]	3.04	3.78	4.79	10.8	6.79	9.13	3.87	8.91
map00053	Ascorbate and aldarate metabolism	0.294167	TRINITY_DN22316_c0_g1	K00423	EC:1.10.3.3	-3.23081	down	-	PREDICTED: L-ascorbate oxidase [Fragaria vesca subsp. vesca]	6.08	3.76	7.72	44.13	53.58	57.82	5.85	51.84
map00053	Ascorbate and aldarate metabolism	0.294167	TRINITY_DN22910_c0_g1	K00423	EC:1.10.3.3	2.44735	up	LAC17	PREDICTED: laccase-17-like [Fragaria vesca subsp. vesca]	1.28	20.03	2.43	2.47	0.22	1.32	7.91	1.34
map00053	Ascorbate and aldarate metabolism	0.294167	TRINITY_DN23654_c0_g1	K00423	EC:1.10.3.3	2.00894	up	IRX12	PREDICTED: laccase-4-like [Fragaria vesca subsp. vesca]	2.31	22.38	3.32	3.87	0.93	1.61	9.34	2.14
map00053	Ascorbate and aldarate metabolism	0.294167	TRINITY_DN23911_c0_g1	K12447	EC:2.7.7.64	1.71374	up	-	PREDICTED: uncharacterized protein LOC103957781 [Pyrus x bretschneideri]	1.32	3.32	1.82	1	0.42	0.4	2.15	0.61
map00053	Ascorbate and aldarate metabolism	0.294167	TRINITY_DN24864_c0_g1	K00128	EC:1.2.1.3	-1.20984	down	Os12g0580900	PREDICTED: probable protein phosphatase 2C 78 isoform X1 [Fragaria vesca subsp. vesca]	12.8	18.27	11.46	26.25	36.26	29.03	14.18	30.51
map00053	Ascorbate and aldarate metabolism	0.294167	TRINITY_DN25834_c0_g3	K00012	EC:1.1.1.22	-2.14541	down	UGD5	PREDICTED: UDP-glucose 6-dehydrogenase 5 [Fragaria vesca subsp. vesca]	2.48	5.58	2.58	12.31	17.36	14.23	3.55	14.63
map00053	Ascorbate and aldarate metabolism	0.294167	TRINITY_DN31879_c0_g3	K00423	EC:1.10.3.3	-1.1578	down	SKU5	PREDICTED: monocopper oxidase-like protein SKU5 [Fragaria vesca subsp. vesca]	7.53	15.29	7.17	31.1	15.08	16.56	10	20.91
map00053	Ascorbate and aldarate metabolism	0.294167	TRINITY_DN32060_c0_g6	K00423	EC:1.10.3.3	-3.71985	down	-	PREDICTED: L-ascorbate oxidase homolog [Fragaria vesca subsp. vesca]	1	1.79	1.31	13.95	27.12	9.56	1.37	16.88
map00053	Ascorbate and aldarate metabolism	0.294167	TRINITY_DN32060_c0_g7	K00423	EC:1.10.3.3	-1.97082	down	Bp10	PREDICTED: L-ascorbate oxidase homolog [Fragaria vesca subsp. vesca]	0.99	3.09	1.37	8.1	6.74	5.17	1.82	6.67
map00053	Ascorbate and aldarate metabolism	0.294167	TRINITY_DN32144_c1_g3	K00128	EC:1.2.1.3	-2.72555	down	Os12g0580900	PREDICTED: probable protein phosphatase 2C 63 [Fragaria vesca subsp. vesca]	13.96	15.3	15.62	51.34	116.7	76.27	14.96	81.44
map00053	Ascorbate and aldarate metabolism	0.294167	TRINITY_DN32183_c0_g3	K00128	EC:1.2.1.3	1.11857	up	ALDH3F1	PREDICTED: aldehyde dehydrogenase family 3 member F1 [Fragaria vesca subsp. vesca]	71.17	95.83	92.92	41.1	28.37	42.22	86.64	37.23
map00053	Ascorbate and aldarate metabolism	0.294167	TRINITY_DN32231_c0_g2	K12447	EC:2.7.7.64	-3.24481	down	-	gag-pol polyprotein [Rosa rugosa]	0.58	0.26	0.58	1.84	7.53	3.32	0.47	4.23
map00053	Ascorbate and aldarate metabolism	0.294167	TRINITY_DN32636_c1_g1	K00423	EC:1.10.3.3	-1.64221	down	LAC14	PREDICTED: laccase-14-like, partial [Fragaria vesca subsp. vesca]	2.53	7.9	4.56	16.37	14.12	10.94	5	13.81
map00531	Glycosaminoglycan degradation	0.30523	TRINITY_DN27306_c0_g3	K10532	EC:2.3.1.78	1.65592	up	TRG-31	aquaporin [Fragaria x ananassa]	609.8	604.65	644.83	191.4	175.19	236.85	619.76	201.15
map00531	Glycosaminoglycan degradation	0.30523	TRINITY_DN29202_c2_g1	K10532	EC:2.3.1.78	-1.3001	down	Hgsnat	PREDICTED: heparan-alpha-glucosaminide N-acetyltransferase [Nelumbo nucifera]	1.42	7.03	3.24	23.06	15.89	19.88	3.9	19.61
map00531	Glycosaminoglycan degradation	0.30523	TRINITY_DN30245_c0_g1	K12309	EC:3.2.1.23	-1.22816	down	BGAL1	PREDICTED: beta-galactosidase 1 [Fragaria vesca subsp. vesca]	30.31	38.16	38.23	57.61	61.13	59.91	35.57	59.55
map00531	Glycosaminoglycan degradation	0.30523	TRINITY_DN31272_c1_g3	K10532	EC:2.3.1.78	2.92104	up	PIP2-1	PREDICTED: aquaporin PIP2-1 [Fragaria vesca subsp. vesca]	811.42	908.32	1017.86	132.21	89.87	99.25	912.53	107.11
map00531	Glycosaminoglycan degradation	0.30523	TRINITY_DN31766_c1_g2	K10532	EC:2.3.1.78	2.2572	up	PIP2-4	PREDICTED: probable aquaporin PIP2-2 [Pyrus x bretschneideri]	255.81	266.2	312.9	63.91	45.86	54.48	278.3	54.75
map00531	Glycosaminoglycan degradation	0.30523	TRINITY_DN32218_c0_g1	K12309	EC:3.2.1.23	-2.36524	down	-	beta-galactosidase [Fragaria x ananassa]	6.41	10.79	13.05	56.7	34.84	38.44	10.08	43.33
map00531	Glycosaminoglycan degradation	0.30523	TRINITY_DN33034_c0_g6	K10532	EC:2.3.1.78	-2.40334	down	-	PREDICTED: heparan-alpha-glucosaminide N-acetyltransferase-like [Fragaria vesca subsp. vesca]	1.78	3.19	0.81	10.23	11.71	6.09	1.93	9.34
map00903	Limonene and pinene degradation	0.315936	TRINITY_DN30437_c0_g1	K00517	-	1.48408	up	CYP81E8	PREDICTED: cytochrome P450 81E8-like [Fragaria vesca subsp. vesca]	26.88	21.89	22.45	11.93	6.47	24.17	23.74	14.19
map00903	Limonene and pinene degradation	0.315936	TRINITY_DN24864_c0_g1	K00128	EC:1.2.1.3	-1.20984	down	Os12g0580900	PREDICTED: probable protein phosphatase 2C 78 isoform X1 [Fragaria vesca subsp. vesca]	12.8	18.27	11.46	26.25	36.26	29.03	14.18	30.51
map00903	Limonene and pinene degradation	0.315936	TRINITY_DN26142_c0_g1	K00517	-	-2.12438	down	CYP705A5	PREDICTED: cytochrome P450 705A5-like [Pyrus x bretschneideri]	2.28	1.39	3.09	8.41	8.88	10.2	2.25	9.16
map00903	Limonene and pinene degradation	0.315936	TRINITY_DN31192_c0_g5	K00517	-	-1.13997	down	CYP82A3	PREDICTED: cytochrome P450 CYP82D47-like [Fragaria vesca subsp. vesca]	1.87	1.73	2.97	3.52	5.65	4.37	2.19	4.51
map00903	Limonene and pinene degradation	0.315936	TRINITY_DN32144_c1_g3	K00128	EC:1.2.1.3	-2.72555	down	Os12g0580900	PREDICTED: probable protein phosphatase 2C 63 [Fragaria vesca subsp. vesca]	13.96	15.3	15.62	51.34	116.7	76.27	14.96	81.44
map00903	Limonene and pinene degradation	0.315936	TRINITY_DN32183_c0_g3	K00128	EC:1.2.1.3	1.11857	up	ALDH3F1	PREDICTED: aldehyde dehydrogenase family 3 member F1 [Fragaria vesca subsp. vesca]	71.17	95.83	92.92	41.1	28.37	42.22	86.64	37.23
map00903	Limonene and pinene degradation	0.315936	TRINITY_DN32194_c0_g2	K00517	-	-1.4364	down	CYP704C1	PREDICTED: cytochrome P450 704C1-like [Fragaria vesca subsp. vesca]	4.46	21.61	6.69	31.97	18.48	26.73	10.92	25.73
map01040	Biosynthesis of unsaturated fatty acids	0.321174	TRINITY_DN29738_c0_g4	K00507	EC:1.14.19.1	2.9747	up	ADS3	PREDICTED: palmitoyl-monogalactosyldiacylglycerol delta-7 desaturase, chloroplastic-like isoform X1 [Fragaria vesca subsp. vesca]	10.38	46.72	18.61	4.51	0.98	3.94	25.24	3.14
map01040	Biosynthesis of unsaturated fatty acids	0.321174	TRINITY_DN20238_c0_g1	K00507	EC:1.14.19.1	-1.50535	down	ADS3	PREDICTED: palmitoyl-monogalactosyldiacylglycerol delta-7 desaturase, chloroplastic [Fragaria vesca subsp. vesca]	4.13	7.62	4.16	16.08	12.79	13.53	5.3	14.13
map01040	Biosynthesis of unsaturated fatty acids	0.321174	TRINITY_DN24270_c0_g1	K10251	EC:1.1.1.62 1.1.1.330	-1.09399	down	-	PREDICTED: 3-ketodihydrosphingosine reductase [Fragaria vesca subsp. vesca]	10.86	13.59	12.97	25.04	28.7	21.44	12.47	25.06
map01040	Biosynthesis of unsaturated fatty acids	0.321174	TRINITY_DN26380_c1_g1	K10256	EC:1.14.19.6 1.14.19.22	1.37484	up	FAD8	PREDICTED: omega-3 fatty acid desaturase, endoplasmic reticulum [Fragaria vesca subsp. vesca]	4	14.77	7.45	4.36	2.43	2.57	8.74	3.12
map01040	Biosynthesis of unsaturated fatty acids	0.321174	TRINITY_DN26788_c0_g1	K03921	EC:1.14.19.2 1.14.19.11 1.14.19.26	-3.32882	down	BOA	PREDICTED: transcription factor PCL1 [Fragaria vesca subsp. vesca]	4.69	5.64	4.92	39.87	47.59	44.78	5.08	44.08
map00601	Glycosphingolipid biosynthesis - lacto and neolacto series	0.335496	TRINITY_DN29854_c1_g6	K00742	EC:2.4.1.150	1.8766	up	GLCAT14A	PREDICTED: xylosyltransferase 1 [Fragaria vesca subsp. vesca]	13.06	17.41	15.11	4.81	3.72	3.48	15.19	4
map00195	Photosynthesis	0.341332	TRINITY_DN27531_c0_g2	K02112	EC:3.6.3.14	-1.54827	down	atpB	ATP synthase CF1 beta subunit (chloroplast) [Ficus racemosa]	5.9	5.65	7.97	10.51	11.23	26.41	6.51	16.05
map00195	Photosynthesis	0.341332	TRINITY_DN27580_c0_g11	K02712	-	-1.46614	down	psbK	hypothetical protein GLYMA_15G248600 [Glycine max]	5.43	5.42	6.59	11.46	14.1	19.67	5.81	15.08
map00195	Photosynthesis	0.341332	TRINITY_DN29398_c0_g4	K02110	-	-1.51046	down	atpH	ATP synthase CF0 subunit III (chloroplast) [Ficus racemosa]	17.29	16.4	17.66	26.17	34.8	75.55	17.12	45.51
map00195	Photosynthesis	0.341332	TRINITY_DN29398_c0_g6	K02111	EC:3.6.3.14	-1.59535	down	atpA	ATP synthase CF1 alpha chain (chloroplast) [Rosa roxburghii]	12.1	14.04	18.17	25.21	33.63	66.22	14.77	41.69
map00195	Photosynthesis	0.341332	TRINITY_DN29974_c1_g4	K02705	-	-1.36157	down	psbC	photosystem II CP43 chlorophyll apoprotein, partial (chloroplast) [Viburnum amplificatum]	16.6	16.16	17.38	29.96	37.93	44.63	16.71	37.51
map00195	Photosynthesis	0.341332	TRINITY_DN29974_c1_g7	K02714	-	-1.38195	down	psbM	hypothetical protein B456_002G055100 [Gossypium raimondii]	2.87	1.3	0.94	4.18	4.38	3.89	1.7	4.15
map00195	Photosynthesis	0.341332	TRINITY_DN18848_c0_g1	K08902	-	-1.62087	down	PSB27-1	PREDICTED: photosystem II repair protein PSB27-H1, chloroplastic [Fragaria vesca subsp. vesca]	64.9	88.06	64.64	230.79	143.61	247.67	72.53	207.36
map00195	Photosynthesis	0.341332	TRINITY_DN25798_c0_g1	K02723	-	2.34075	up	PSBY	hypothetical protein PRUPE_ppa013356mg [Prunus persica]	25.21	11.51	14.07	2.25	5.78	2.68	16.93	3.57
map00195	Photosynthesis	0.341332	TRINITY_DN31512_c0_g1	K02707	-	-1.209	down	psbE	Cytochrome b559 subunit alpha [Auxenochlorella protothecoides]	8.48	7.16	8.64	13.14	21.25	18.4	8.09	17.6
map00195	Photosynthesis	0.341332	TRINITY_DN31975_c0_g3	K02706	-	-1.91547	down	psbD	photosystem II protein D2 [Parthenium argentatum]	9.42	6.5	8.65	19.07	20.41	48.85	8.19	29.44
map00195	Photosynthesis	0.341332	TRINITY_DN32289_c1_g2	K02634	-	-1.44375	down	petA	cytochrome f (chloroplast) [Ficus racemosa]	7.37	7.95	9.21	13.22	21.89	27.93	8.18	21.01
map00360	Phenylalanine metabolism	0.343549	TRINITY_DN27040_c0_g1	K00276	EC:1.4.3.21	-1.10275	down	RLK1	PREDICTED: G-type lectin S-receptor-like serine/threonine-protein kinase RLK1 [Prunus mume]	13.26	17.07	13.63	26.12	28.19	23.91	14.65	26.07
map00360	Phenylalanine metabolism	0.343549	TRINITY_DN30938_c1_g2	K00487	EC:1.14.13.11	1.32055	up	CYP73A2	cinnamate 4-hydroxylase [Rosa rugosa]	300.6	491.42	347.57	165.52	137.3	122.73	379.86	141.85
map00360	Phenylalanine metabolism	0.343549	TRINITY_DN21657_c0_g6	K00276	EC:1.4.3.21	-1.79544	down	PK1	PREDICTED: LOW QUALITY PROTEIN: putative receptor protein kinase ZmPK1 [Fragaria vesca subsp. vesca]	0.54	0.3	0.56	1.24	2.26	1.09	0.47	1.53
map00360	Phenylalanine metabolism	0.343549	TRINITY_DN22950_c0_g1	K01904	EC:6.2.1.12	-1.76695	down	AAE1	PREDICTED: probable acyl-activating enzyme 1, peroxisomal isoform X1 [Fragaria vesca subsp. vesca]	1.93	1.14	3.52	6.05	9.04	5.87	2.2	6.99
map00360	Phenylalanine metabolism	0.343549	TRINITY_DN26820_c0_g6	K00276	EC:1.4.3.21	1.69673	up	maoI	PREDICTED: copper amine oxidase 1-like [Fragaria vesca subsp. vesca]	3.01	2.27	2.85	0.88	0.74	0.74	2.71	0.79
map00360	Phenylalanine metabolism	0.343549	TRINITY_DN31621_c0_g1	K00276	EC:1.4.3.21	1.02926	up	PK1	PREDICTED: putative receptor protein kinase ZmPK1 [Fragaria vesca subsp. vesca]	3.25	4.43	3.33	1.67	1.58	1.82	3.67	1.69
map00360	Phenylalanine metabolism	0.343549	TRINITY_DN32536_c0_g3	K00276	EC:1.4.3.21	-1.34959	down	LECRK2	PREDICTED: G-type lectin S-receptor-like serine/threonine-protein kinase RLK1 [Fragaria vesca subsp. vesca]	11.48	9.27	8.75	17.22	28.95	25.49	9.83	23.89
map00360	Phenylalanine metabolism	0.343549	TRINITY_DN32745_c0_g1	K00276	EC:1.4.3.21	-1.32957	down	At2g19130	PREDICTED: G-type lectin S-receptor-like serine/threonine-protein kinase At2g19130 [Fragaria vesca subsp. vesca]	7.98	8.55	6.81	17.06	24.12	19.44	7.78	20.21
map00360	Phenylalanine metabolism	0.343549	TRINITY_DN33132_c0_g1	K00276	EC:1.4.3.21	-1.8907	down	LECRK1	PREDICTED: G-type lectin S-receptor-like serine/threonine-protein kinase RLK1 [Fragaria vesca subsp. vesca]	16.75	22.16	21.55	48.68	86.85	72.31	20.15	69.28
map00360	Phenylalanine metabolism	0.343549	TRINITY_DN33132_c1_g1	K00276	EC:1.4.3.21	-2.08536	down	RLK1	PREDICTED: G-type lectin S-receptor-like serine/threonine-protein kinase RLK1 [Fragaria vesca subsp. vesca]	11.34	19.68	18.89	70.44	99.25	72.95	16.64	80.88
map00430	Taurine and hypotaurine metabolism	0.35875	TRINITY_DN30638_c1_g1	K01580	EC:4.1.1.15	-1.28505	down	-	PREDICTED: glutamate decarboxylase 4-like [Pyrus x bretschneideri]	85.91	104.53	83.83	174.45	246.28	209.19	91.42	209.97
map00430	Taurine and hypotaurine metabolism	0.35875	TRINITY_DN23680_c0_g1	K01580	EC:4.1.1.15	-1.28307	down	GAD1	PREDICTED: glutamate decarboxylase 1 [Fragaria vesca subsp. vesca]	2.23	1.54	1.57	6.05	2.79	3.32	1.78	4.05
map00563	Glycosylphosphatidylinositol(GPI)-anchor biosynthesis	0.396634	TRINITY_DN27303_c0_g4	K05283	EC:2.3.-.-	-1.44366	down	ATL54	PREDICTED: RING-H2 finger protein ATL54-like [Fragaria vesca subsp. vesca]	6.42	5.8	6.53	13.36	17.47	17.07	6.25	15.97
map00563	Glycosylphosphatidylinositol(GPI)-anchor biosynthesis	0.396634	TRINITY_DN29721_c1_g12	K05283	EC:2.3.-.-	-3.06093	down	ATL78	PREDICTED: RING-H2 finger protein ATL78 [Fragaria vesca subsp. vesca]	0.69	0.31	0.25	3.69	1.82	4.28	0.42	3.26
map00563	Glycosylphosphatidylinositol(GPI)-anchor biosynthesis	0.396634	TRINITY_DN18820_c0_g1	K05283	EC:2.3.-.-	-2.88291	down	ATL6	PREDICTED: E3 ubiquitin-protein ligase ATL6 [Fragaria vesca subsp. vesca]	10.61	7.64	6.52	35.67	67.19	68.97	8.26	57.28
map00563	Glycosylphosphatidylinositol(GPI)-anchor biosynthesis	0.396634	TRINITY_DN21583_c0_g1	K05283	EC:2.3.-.-	-1.22985	down	ATL11	PREDICTED: RING-H2 finger protein ATL34-like [Fragaria vesca subsp. vesca]	1.88	2.22	1.55	3.85	3.36	5.27	1.88	4.16
map00563	Glycosylphosphatidylinositol(GPI)-anchor biosynthesis	0.396634	TRINITY_DN25232_c0_g1	K05283	EC:2.3.-.-	1.3958	up	Os04g0590900	PREDICTED: RING-H2 finger protein ATL52 [Fragaria vesca subsp. vesca]	58.03	44.1	44.92	15.59	20.98	15.95	49.02	17.51
map00563	Glycosylphosphatidylinositol(GPI)-anchor biosynthesis	0.396634	TRINITY_DN31497_c2_g4	K05283	EC:2.3.-.-	-2.82571	down	ATL60	PREDICTED: RING-H2 finger protein ATL3-like [Fragaria vesca subsp. vesca]	4.7	4.04	4.28	20.71	23.64	42.76	4.34	29.04
map00650	Butanoate metabolism	0.420139	TRINITY_DN28785_c0_g5	K01640	EC:4.1.3.4	1.58327	up	HMGCL	PREDICTED: hydroxymethylglutaryl-CoA lyase, mitochondrial-like [Fragaria vesca subsp. vesca]	26.45	36.08	30.24	8.16	11.18	9.72	30.92	9.69
map00650	Butanoate metabolism	0.420139	TRINITY_DN30638_c1_g1	K01580	EC:4.1.1.15	-1.28505	down	-	PREDICTED: glutamate decarboxylase 4-like [Pyrus x bretschneideri]	85.91	104.53	83.83	174.45	246.28	209.19	91.42	209.97
map00650	Butanoate metabolism	0.420139	TRINITY_DN23680_c0_g1	K01580	EC:4.1.1.15	-1.28307	down	GAD1	PREDICTED: glutamate decarboxylase 1 [Fragaria vesca subsp. vesca]	2.23	1.54	1.57	6.05	2.79	3.32	1.78	4.05
map00650	Butanoate metabolism	0.420139	TRINITY_DN32196_c2_g1	K01652	EC:2.2.1.6	-2.38871	down	NTMC2T6.1	PREDICTED: C2 domain-containing protein At1g53590 isoform X1 [Fragaria vesca subsp. vesca]	15.18	23.17	21.08	48.93	138.25	84.85	19.81	90.68
map00966	Glucosinolate biosynthesis	0.425871	TRINITY_DN30672_c0_g3	K11820	EC:2.4.1.195	1.57136	up	UGT87A2	PREDICTED: UDP-glycosyltransferase 87A1-like [Fragaria vesca subsp. vesca]	6.56	15.85	8.7	3.87	3.1	2.26	10.37	3.08
map00966	Glucosinolate biosynthesis	0.425871	TRINITY_DN32244_c0_g3	K11820	EC:2.4.1.195	1.29912	up	UGT74E2	PREDICTED: UDP-glycosyltransferase 74F2-like [Fragaria vesca subsp. vesca]	35.17	17.7	32.32	9.2	13.03	10.51	28.4	10.91
map00966	Glucosinolate biosynthesis	0.425871	TRINITY_DN32500_c0_g5	K11820	EC:2.4.1.195	1.01102	up	UGT74F2	PREDICTED: UDP-glycosyltransferase 74F2-like [Fragaria vesca subsp. vesca]	30.03	27.26	35.26	10.58	17.39	15.14	30.85	14.37
map00904	Diterpenoid biosynthesis	0.427515	TRINITY_DN27264_c1_g8	K04125	EC:1.14.11.13	-1.43178	down	GA2OX1	putative gibberellin 2-beta-dioxygenase 1 protein [Rosa chinensis]	2.94	13.03	3.41	13.16	23.38	11.89	6.46	16.14
map00904	Diterpenoid biosynthesis	0.427515	TRINITY_DN30981_c0_g1	K17982	EC:4.2.3.144	-1.32619	down	OEP162	hypothetical protein VITISV_001215 [Vitis vinifera]	6.94	15.98	6.82	20.23	23.82	21.84	9.91	21.96
map00904	Diterpenoid biosynthesis	0.427515	TRINITY_DN25241_c0_g1	K04123	EC:1.14.13.79	-1.20723	down	KAO1	PREDICTED: ent-kaurenoic acid oxidase 1-like [Fragaria vesca subsp. vesca]	1.85	3.98	2.86	4.1	3.2	5.63	2.9	4.31
map00904	Diterpenoid biosynthesis	0.427515	TRINITY_DN31248_c1_g1	K04124	EC:1.14.11.15	-1.83035	down	AOP1.2	PREDICTED: probable inactive 2-oxoglutarate-dependent dioxygenase AOP2 [Fragaria vesca subsp. vesca]	32.94	7.91	43.35	35.51	138.32	115.11	28.07	96.31
map00904	Diterpenoid biosynthesis	0.427515	TRINITY_DN31589_c1_g7	K17961	EC:1.14.-.-	2.63058	up	CYP82A1	hypothetical protein PRUPE_ppa004569mg [Prunus persica]	150.81	184.86	65.87	14.86	21.65	24.51	133.85	20.34
map02010	ABC transporters	0.433879	TRINITY_DN27009_c0_g7	K05670	-	1.53781	up	ABCC8	hypothetical protein PRUPE_ppa000260mg [Prunus persica]	93.78	86.2	117.56	34.69	37.68	23.18	99.18	31.85
map02010	ABC transporters	0.433879	TRINITY_DN27128_c1_g5	K05681	-	4.27947	up	ABCG5	PREDICTED: ABC transporter G family member 5 [Fragaria vesca subsp. vesca]	15.31	21.7	15.62	1.07	0.8	0.66	17.54	0.84
map02010	ABC transporters	0.433879	TRINITY_DN27843_c0_g7	K05681	-	-1.06972	down	PDR3	PREDICTED: pleiotropic drug resistance protein 3-like [Fragaria vesca subsp. vesca]	1.25	2.15	1.4	2.97	3.14	3.37	1.6	3.16
map02010	ABC transporters	0.433879	TRINITY_DN28352_c1_g5	K05658	EC:3.6.3.44	-1.61471	down	ABCB8	PREDICTED: putative ABC transporter B family member 8 [Fragaria vesca subsp. vesca]	0.41	0.88	0.91	1.54	1.83	3.03	0.73	2.13
map02010	ABC transporters	0.433879	TRINITY_DN28812_c1_g7	K05681	-	-2.80201	down	PDR1	PREDICTED: pleiotropic drug resistance protein 1-like [Fragaria vesca subsp. vesca]	1.47	1.44	1.35	7.71	9.74	10.6	1.42	9.35
map02010	ABC transporters	0.433879	TRINITY_DN30604_c0_g3	K05665	-	1.4984	up	ABCC8	PREDICTED: ABC transporter C family member 8-like [Fragaria vesca subsp. vesca]	23.08	23.29	23.45	7.9	9.9	5.57	23.27	7.79
map02010	ABC transporters	0.433879	TRINITY_DN31195_c0_g1	K05641	-	-1.61872	down	ABCA2	PREDICTED: ABC transporter A family member 2 [Fragaria vesca subsp. vesca]	3.96	5.13	3.6	6.87	14.42	9.24	4.23	10.18
map02010	ABC transporters	0.433879	TRINITY_DN31937_c0_g8	K05658	EC:3.6.3.44	1.14562	up	ABCB19	PREDICTED: ABC transporter B family member 19 [Fragaria vesca subsp. vesca]	2.83	4.15	3.72	1.42	1.25	1.93	3.57	1.53
map02010	ABC transporters	0.433879	TRINITY_DN32204_c0_g1	K05658	EC:3.6.3.44	1.35639	up	ABCB13	hypothetical protein PRUPE_ppa000363mg [Prunus persica]	5.17	36.21	11.79	9.38	4.19	5.69	17.72	6.42
map02010	ABC transporters	0.433879	TRINITY_DN32546_c0_g1	K05666	-	1.62134	up	ABCC10	PREDICTED: ABC transporter C family member 10-like [Fragaria vesca subsp. vesca]	54.58	47.51	62.56	19.21	15.47	18.34	54.88	17.67
map02010	ABC transporters	0.433879	TRINITY_DN32563_c0_g1	K05665	-	1.62287	up	ABCC8	PREDICTED: ABC transporter C family member 8 [Prunus mume]	100.02	91.45	120.1	37.24	35.18	24.94	103.86	32.45
map02010	ABC transporters	0.433879	TRINITY_DN32666_c0_g1	K05666	-	1.46117	up	ABCC10	PREDICTED: ABC transporter C family member 10-like [Fragaria vesca subsp. vesca]	101	89.87	123.39	38.47	34.65	34.26	104.75	35.79
map02010	ABC transporters	0.433879	TRINITY_DN33016_c1_g1	K05641	-	1.79891	up	ABCF5	PREDICTED: ABC transporter F family member 5-like [Fragaria vesca subsp. vesca]	481.18	503.69	482.07	112.93	160.27	122.71	488.98	131.97
map02010	ABC transporters	0.433879	TRINITY_DN33064_c0_g3	K05681	-	-3.74024	down	PDR2	hypothetical protein PRUPE_ppa000235mg [Prunus persica]	2.21	2.54	1.99	20.76	21.62	42.38	2.25	28.25
map02010	ABC transporters	0.433879	TRINITY_DN33064_c1_g1	K05681	-	-1.05538	down	PDR2	PREDICTED: pleiotropic drug resistance protein 2-like [Fragaria vesca subsp. vesca]	305.43	304.76	405.44	556.9	586.64	577.49	338.54	573.68
map02010	ABC transporters	0.433879	TRINITY_DN33064_c1_g3	K05681	-	-3.93067	down	ABCG44	hypothetical protein PRUPE_ppa000232mg [Prunus persica]	7.55	12.74	6.29	74.18	119.08	156.2	8.86	116.49
map02010	ABC transporters	0.433879	TRINITY_DN33064_c1_g5	K05681	-	-4.27772	down	PDR2	PREDICTED: pleiotropic drug resistance protein 2 [Eucalyptus grandis]	1.68	1.08	1.69	10.77	20.76	46.79	1.48	26.11
map00062	Fatty acid elongation	0.468573	TRINITY_DN27788_c1_g5	K01074	EC:3.1.2.22	-1.58132	down	PCMP-E70	PREDICTED: pentatricopeptide repeat-containing protein At1g09190 [Fragaria vesca subsp. vesca]	0.89	0.76	0.82	1.73	3.43	1.79	0.82	2.32
map00062	Fatty acid elongation	0.468573	TRINITY_DN28893_c0_g2	K15397	EC:2.3.1.199	2.42181	up	KCS1	PREDICTED: 3-ketoacyl-CoA synthase 1-like [Fragaria vesca subsp. vesca]	228.64	306.54	201.53	56.09	24.72	43.23	245.57	41.35
map00062	Fatty acid elongation	0.468573	TRINITY_DN28893_c0_g8	K15397	EC:2.3.1.199	2.05761	up	KCS1	PREDICTED: 3-ketoacyl-CoA synthase 1-like [Fragaria vesca subsp. vesca]	177.23	268.38	209.8	61.85	39.38	46.14	218.47	49.12
map00062	Fatty acid elongation	0.468573	TRINITY_DN30288_c0_g3	K01074	EC:3.1.2.22	-1.37801	down	PCMP-E13	PREDICTED: pentatricopeptide repeat-containing protein At3g29230-like [Fragaria vesca subsp. vesca]	1.03	1.26	1.01	3.05	3.05	1.97	1.1	2.69
map00062	Fatty acid elongation	0.468573	TRINITY_DN15028_c0_g2	K01074	EC:3.1.2.22	-1.02844	down	PCMP-H38	PREDICTED: pentatricopeptide repeat-containing protein At5g48910-like [Fragaria vesca subsp. vesca]	1.31	1.77	1.51	2.36	3.09	3.37	1.53	2.94
map00062	Fatty acid elongation	0.468573	TRINITY_DN21678_c0_g2	K01074	EC:3.1.2.22	-1.2066	down	PCMP-H81	PREDICTED: pentatricopeptide repeat-containing protein At1g20230-like [Fragaria vesca subsp. vesca]	1.07	1.48	1.42	2.23	3.68	2.71	1.32	2.87
map00062	Fatty acid elongation	0.468573	TRINITY_DN24270_c0_g1	K10251	EC:1.1.1.62 1.1.1.330	-1.09399	down	-	PREDICTED: 3-ketodihydrosphingosine reductase [Fragaria vesca subsp. vesca]	10.86	13.59	12.97	25.04	28.7	21.44	12.47	25.06
map04144	Endocytosis	0.516492	TRINITY_DN26955_c0_g1	K07901	-	1.31162	up	YPTM2	PREDICTED: GTP-binding protein YPTM2-like [Fragaria vesca subsp. vesca]	31.07	45.62	39.76	18.28	18.37	17.66	38.82	18.1
map04144	Endocytosis	0.516492	TRINITY_DN26998_c1_g4	K03283	-	-1.6711	down	-	hypothetical protein PRUPE_ppa020421mg, partial [Prunus persica]	1.88	2.41	2.44	4.81	11.9	6.04	2.24	7.58
map04144	Endocytosis	0.516492	TRINITY_DN27299_c1_g1	K03283	-	-1.74998	down	MED37E	PREDICTED: heat shock cognate 70 kDa protein 2 [Fragaria vesca subsp. vesca]	27.3	24.88	21.19	29.41	135.34	64.1	24.46	76.28
map04144	Endocytosis	0.516492	TRINITY_DN27786_c0_g1	K01115	EC:3.1.4.4	2.02715	up	PLDZETA1	PREDICTED: phospholipase D p1 [Fragaria vesca subsp. vesca]	5.59	0.81	11.21	1.9	1.09	1.07	5.87	1.35
map04144	Endocytosis	0.516492	TRINITY_DN28092_c2_g3	K03283	-	-1.96678	down	-	hypothetical protein PRUPE_ppa025310mg [Prunus persica]	1.86	1.39	1.33	2.8	8.72	5.38	1.53	5.63
map04144	Endocytosis	0.516492	TRINITY_DN28524_c1_g10	K18443	-	1.7139	up	SBT5.4	PREDICTED: subtilisin-like protease SBT5.4 [Fragaria vesca subsp. vesca]	1.16	1.5	2.09	0.51	0.21	0.76	1.58	0.49
map04144	Endocytosis	0.516492	TRINITY_DN28524_c1_g2	K18443	-	1.37146	up	AIR3	PREDICTED: subtilisin-like protease SBT5.3 [Fragaria vesca subsp. vesca]	29.52	23.69	33.51	10.58	10.56	12.61	28.91	11.25
map04144	Endocytosis	0.516492	TRINITY_DN28524_c1_g6	K18443	-	1.76119	up	SBT5.4	PREDICTED: subtilisin-like protease SBT5.4 [Fragaria vesca subsp. vesca]	1.09	1.33	2.6	0.58	0.36	0.43	1.67	0.46
map04144	Endocytosis	0.516492	TRINITY_DN28892_c1_g2	K03283	-	-3.60577	down	-	PREDICTED: TMV resistance protein N-like [Pyrus x bretschneideri]	0.41	0.5	0.43	2.74	9.7	2.93	0.45	5.12
map04144	Endocytosis	0.516492	TRINITY_DN28949_c0_g2	K19476	-	-1.13757	down	At1g18980	PREDICTED: germin-like protein subfamily T member 2 [Fragaria vesca subsp. vesca]	110.59	72.23	112.83	192.59	199.23	219.11	98.55	203.64
map04144	Endocytosis	0.516492	TRINITY_DN29151_c0_g1	K19476	-	1.06777	up	-	PREDICTED: protein IWS1 homolog A [Fragaria vesca subsp. vesca]	7.14	9.46	9.68	5.2	5.34	5.28	8.76	5.27
map04144	Endocytosis	0.516492	TRINITY_DN29549_c0_g1	K03283	-	-2.46323	down	-	PREDICTED: uncharacterized protein LOC101301629 isoform X1 [Fragaria vesca subsp. vesca]	3.43	3.89	4.88	17.86	22.86	18.52	4.07	19.75
map04144	Endocytosis	0.516492	TRINITY_DN30038_c0_g1	K03283	-	1.49911	up	-	PREDICTED: TMV resistance protein N-like [Fragaria vesca subsp. vesca]	6.88	10.13	12.49	3.09	3.02	5.24	9.83	3.78
map04144	Endocytosis	0.516492	TRINITY_DN30165_c0_g3	K05747	-	-1.7628	down	AFP3	PREDICTED: ninja-family protein AFP3-like isoform X1 [Fragaria vesca subsp. vesca]	13.56	11.62	12.88	34.34	48.99	36.66	12.69	40
map04144	Endocytosis	0.516492	TRINITY_DN30183_c0_g4	K18443	-	1.20925	up	SBT3.9	PREDICTED: subtilisin-like protease SBT3.5 isoform X2 [Fragaria vesca subsp. vesca]	9.77	13.07	16.13	4.95	5.46	5.44	12.99	5.28
map04144	Endocytosis	0.516492	TRINITY_DN30205_c0_g3	K03283	-	1.1341	up	-	PREDICTED: TMV resistance protein N-like [Malus domestica]	5.56	4.47	6.38	1.57	8.4	2.08	5.47	4.02
map04144	Endocytosis	0.516492	TRINITY_DN30348_c2_g4	K07904	-	1.17244	up	RABA1F	topless-related protein [Rosa rugosa]	13.46	15.03	14.41	5.3	4.24	8.06	14.3	5.87
map04144	Endocytosis	0.516492	TRINITY_DN30403_c1_g1	K18443	-	1.03836	up	SBT1.7	PREDICTED: subtilisin-like protease [Fragaria vesca subsp. vesca]	37.86	67.61	49.98	30.8	19.71	20.36	51.82	23.62
map04144	Endocytosis	0.516492	TRINITY_DN30681_c1_g2	K07904	-	1.29702	up	RABA1E	Rab protein [Apopellia endiviifolia (species B)]	19.89	14.26	14.77	6.41	9.15	5.49	16.31	7.02
map04144	Endocytosis	0.516492	TRINITY_DN30868_c0_g3	K03283	-	-1.19662	down	-	PREDICTED: TMV resistance protein N-like isoform X1 [Fragaria vesca subsp. vesca]	1.44	3.2	2.25	4.13	7.58	4.62	2.3	5.44
map04144	Endocytosis	0.516492	TRINITY_DN31070_c0_g5	K19366	-	-2.54879	down	ERD7	PREDICTED: uncharacterized protein LOC101311428 [Fragaria vesca subsp. vesca]	33.94	41	31.32	103.78	287.44	183.86	35.42	191.69
map04144	Endocytosis	0.516492	TRINITY_DN31075_c2_g4	K00889	EC:2.7.1.68	-1.23915	down	RABC1	PREDICTED: ras-related protein RABC1 [Fragaria vesca subsp. vesca]	8.04	10.57	10.12	15.32	27.54	20.29	9.58	21.05
map04144	Endocytosis	0.516492	TRINITY_DN14629_c0_g1	K12198	-	-1.35982	down	LIR1	PREDICTED: light-regulated protein [Fragaria vesca subsp. vesca]	115.82	61.2	79.47	193.8	128.22	292.94	85.5	204.99
map04144	Endocytosis	0.516492	TRINITY_DN15824_c0_g1	K05747	-	-3.07377	down	-	PREDICTED: pollen-specific leucine-rich repeat extensin-like protein 1 [Fragaria vesca subsp. vesca]	0.31	0.49	0.13	2.66	3.16	1.67	0.31	2.5
map04144	Endocytosis	0.516492	TRINITY_DN17100_c0_g2	K19476	-	-1.013	down	AATL1	PREDICTED: lysine histidine transporter-like 8 [Fragaria vesca subsp. vesca]	51.59	53.2	52.11	94.38	91.29	114.26	52.3	99.98
map04144	Endocytosis	0.516492	TRINITY_DN18718_c0_g1	K12471	-	-3.31346	down	-	PREDICTED: uncharacterized protein LOC101307491 [Fragaria vesca subsp. vesca]	0.5	1.1	0.74	4.45	9.34	7.94	0.78	7.24
map04144	Endocytosis	0.516492	TRINITY_DN18886_c0_g1	K12486	-	-3.21529	down	CAR5	PREDICTED: probable ADP-ribosylation factor GTPase-activating protein AGD11 [Fragaria vesca subsp. vesca]	1.92	2.56	2.18	14.91	19.41	22.3	2.22	18.87
map04144	Endocytosis	0.516492	TRINITY_DN18886_c0_g2	K12486	-	-2.6177	down	CAR1	PREDICTED: probable ADP-ribosylation factor GTPase-activating protein AGD11 [Fragaria vesca subsp. vesca]	0.68	1.61	1.06	6.76	5.35	7.2	1.12	6.44
map04144	Endocytosis	0.516492	TRINITY_DN20156_c0_g1	K05747	-	-1.05112	down	-	PREDICTED: uncharacterized protein LOC101315189 [Fragaria vesca subsp. vesca]	5.4	9.3	8.5	18.17	13.87	12.7	7.73	14.91
map04144	Endocytosis	0.516492	TRINITY_DN20430_c0_g1	K05747	-	1.86456	up	CHUP1	PREDICTED: protein CHUP1, chloroplastic isoform X1 [Fragaria vesca subsp. vesca]	1.28	3.8	2.42	0.9	0.29	0.7	2.5	0.63
map04144	Endocytosis	0.516492	TRINITY_DN21408_c0_g1	K19476	-	-1.66507	down	AATL1	PREDICTED: lysine histidine transporter-like 8 [Fragaria vesca subsp. vesca]	10.12	2.37	10.18	18.61	28.25	21.03	7.56	22.63
map04144	Endocytosis	0.516492	TRINITY_DN22383_c0_g2	K12486	-	1.27852	up	CAR4	PREDICTED: probable ADP-ribosylation factor GTPase-activating protein AGD11 [Fragaria vesca subsp. vesca]	175.13	121.7	159.4	51.56	59.58	64.78	152.08	58.64
map04144	Endocytosis	0.516492	TRINITY_DN23341_c0_g1	K12471	-	-3.36811	down	-	PREDICTED: uncharacterized protein LOC101307203 [Fragaria vesca subsp. vesca]	0.24	0.11	0.32	0.85	2.91	2.91	0.22	2.22
map04144	Endocytosis	0.516492	TRINITY_DN23425_c0_g2	K03283	-	-2.25265	down	-	PREDICTED: TMV resistance protein N-like isoform X1 [Fragaria vesca subsp. vesca]	2.13	4.4	4.57	10.22	22.03	15.55	3.7	15.93
map04144	Endocytosis	0.516492	TRINITY_DN23637_c0_g1	K19476	-	1.61784	up	-	PREDICTED: uncharacterized protein LOC101314197 [Fragaria vesca subsp. vesca]	17.77	14.8	20.36	3.77	6.09	6.33	17.64	5.4
map04144	Endocytosis	0.516492	TRINITY_DN23637_c0_g2	K19476	-	1.22285	up	-	PREDICTED: uncharacterized protein LOC101314197 [Fragaria vesca subsp. vesca]	13.08	10.42	12.36	3.99	5.78	4.55	11.95	4.77
map04144	Endocytosis	0.516492	TRINITY_DN23964_c0_g1	K18443	-	1.36192	up	SBT1.9	PREDICTED: subtilisin-like protease [Fragaria vesca subsp. vesca]	22.05	72.26	30.26	27.3	6.1	11.62	41.52	15.01
map04144	Endocytosis	0.516492	TRINITY_DN23964_c0_g2	K18443	-	1.43699	up	SBT1.9	PREDICTED: subtilisin-like protease [Fragaria vesca subsp. vesca]	16.42	70.46	25.34	21.74	5.72	10.42	37.41	12.63
map04144	Endocytosis	0.516492	TRINITY_DN24556_c0_g1	K19476	-	-1.84332	down	AATL1	PREDICTED: lysine histidine transporter-like 8 [Fragaria vesca subsp. vesca]	1.97	1.25	1.38	4.26	5.84	5.45	1.53	5.18
map04144	Endocytosis	0.516492	TRINITY_DN24685_c0_g1	K12472	-	1.71839	up	BURP3	PREDICTED: dehydration-responsive protein RD22 [Fragaria vesca subsp. vesca]	2416.39	5940.82	3024.96	1400.96	580.49	1248.07	3794.06	1076.51
map04144	Endocytosis	0.516492	TRINITY_DN25820_c0_g1	K03283	-	-2.01768	down	VICTR	PREDICTED: uncharacterized protein LOC105350848 [Fragaria vesca subsp. vesca]	0.11	1.16	0.55	1.74	1.44	3.05	0.61	2.08
map04144	Endocytosis	0.516492	TRINITY_DN26031_c0_g2	K12483	-	-2.10627	down	EHD1	hypothetical protein PRUPE_ppa003834mg [Prunus persica]	0.42	0.44	0.24	0.51	2.44	1.58	0.37	1.51
map04144	Endocytosis	0.516492	TRINITY_DN26431_c0_g2	K19476	-	-2.30172	down	IST1	PREDICTED: uncharacterized protein LOC101300241 [Fragaria vesca subsp. vesca]	6.36	4.39	9.91	18.24	54.62	20.2	6.89	31.02
map04144	Endocytosis	0.516492	TRINITY_DN26450_c1_g1	K03283	-	-1.78571	down	HSP70	PREDICTED: heat shock cognate 70 kDa protein-like [Fragaria vesca subsp. vesca]	0.57	1.03	1.62	1.22	6.67	2.21	1.07	3.37
map04144	Endocytosis	0.516492	TRINITY_DN26831_c0_g3	K12479	-	1.40964	up	ADNT1	PREDICTED: mitochondrial adenine nucleotide transporter ADNT1-like [Fragaria vesca subsp. vesca]	99.39	97.02	102.18	35.71	35.48	33	99.53	34.73
map04144	Endocytosis	0.516492	TRINITY_DN31118_c1_g3	K19366	-	-1.08294	down	ERD7	PREDICTED: uncharacterized protein LOC101295942 [Fragaria vesca subsp. vesca]	19.78	18.06	23.54	31.96	56.48	40.72	20.46	43.05
map04144	Endocytosis	0.516492	TRINITY_DN31176_c0_g6	K18443	-	1.12568	up	SBT5.6	PREDICTED: subtilisin-like protease SBT5.3 [Fragaria vesca subsp. vesca]	10.41	12.81	16.27	4.53	7.04	5.36	13.16	5.64
map04144	Endocytosis	0.516492	TRINITY_DN31410_c0_g1	K03283	-	-1.06711	down	-	PREDICTED: TMV resistance protein N-like [Fragaria vesca subsp. vesca]	2.87	5.84	4.35	7.69	10.22	6.26	4.35	8.06
map04144	Endocytosis	0.516492	TRINITY_DN32334_c0_g1	K03283	-	-1.49681	down	-	PREDICTED: TMV resistance protein N-like [Malus domestica]	3.57	3.32	5.84	7.19	17.44	9.38	4.24	11.34
map04144	Endocytosis	0.516492	TRINITY_DN32417_c0_g1	K03283	-	-1.80937	down	DAR4	PREDICTED: TMV resistance protein N-like [Fragaria vesca subsp. vesca]	4.61	6.48	7.56	16.57	24.05	19.14	6.22	19.92
map04144	Endocytosis	0.516492	TRINITY_DN32422_c1_g1	K03283	-	-1.64669	down	-	PREDICTED: TMV resistance protein N-like isoform X1 [Fragaria vesca subsp. vesca]	7.21	10.98	8.07	11.78	19.96	15.52	8.75	15.75
map04144	Endocytosis	0.516492	TRINITY_DN32529_c0_g3	K03283	-	-1.46442	down	MED37C	PREDICTED: heat shock cognate 70 kDa protein 2 [Fragaria vesca subsp. vesca]	35.9	29.24	31.21	41.41	139.69	70.92	32.12	84.01
map04144	Endocytosis	0.516492	TRINITY_DN32771_c0_g5	K03283	-	-1.76974	down	WRKY19	PREDICTED: disease resistance protein RPP4-like [Pyrus x bretschneideri]	2.22	0.82	2.23	4.7	9.59	6.64	1.76	6.98
map04144	Endocytosis	0.516492	TRINITY_DN32821_c0_g1	K18443	-	3.24801	up	-	PREDICTED: cucumisin-like [Fragaria vesca subsp. vesca]	111.54	172.13	159.48	25.21	23.46	19.85	147.72	22.84
map04144	Endocytosis	0.516492	TRINITY_DN32943_c4_g3	K03283	-	-2.23781	down	-	PREDICTED: uncharacterized protein LOC101310466 [Fragaria vesca subsp. vesca]	3.25	3.13	3.7	7.61	18.86	18.65	3.36	15.04
map04144	Endocytosis	0.516492	TRINITY_DN32962_c0_g1	K18443	-	1.0045	up	SBT2.3	PREDICTED: subtilisin-like protease [Fragaria vesca subsp. vesca]	70.39	98.23	69.57	43.66	51.02	50.94	79.4	48.54
map04144	Endocytosis	0.516492	TRINITY_DN33071_c1_g2	K03283	-	-1.85243	down	-	PREDICTED: TMV resistance protein N-like [Pyrus x bretschneideri]	7.83	13.01	10.58	21	35.87	25.02	10.47	27.3
map04144	Endocytosis	0.516492	TRINITY_DN33130_c1_g2	K12472	-	2.76976	up	RD22	PREDICTED: dehydration-responsive protein RD22-like [Fragaria vesca subsp. vesca]	232.49	201.96	264.81	36.92	24.42	44.43	233.09	35.26
map04144	Endocytosis	0.516492	TRINITY_DN33161_c0_g6	K03283	-	-1.14368	down	At4g11170	putative TIR-NBS-LRR resistance protein, partial [Rosa hybrid cultivar]	14.91	17.51	18.67	16.13	58.5	28.76	17.03	34.46
map00402	Benzoxazinoid biosynthesis	0.558502	TRINITY_DN23674_c0_g1	K13229	EC:1.14.20.2	-2.23227	down	At1g06620	PREDICTED: 1-aminocyclopropane-1-carboxylate oxidase homolog 1-like [Fragaria vesca subsp. vesca]	0.51	0.89	0.61	3.36	1.89	2.56	0.67	2.6
map00514	Other types of O-glycan biosynthesis	0.558578	TRINITY_DN28054_c0_g3	K18134	EC:2.4.1.255	-2.47165	down	-	PREDICTED: uncharacterized protein LOC101306071 [Fragaria vesca subsp. vesca]	5.56	5.82	6.69	18.29	47.94	27.97	6.02	31.4
map00514	Other types of O-glycan biosynthesis	0.558578	TRINITY_DN20343_c0_g1	K13667	EC:2.4.1.-	1.13529	up	-	PREDICTED: protein O-glucosyltransferase 1 [Fragaria vesca subsp. vesca]	3.24	3.35	2.58	1.28	1.03	1.59	3.06	1.3
map00340	Histidine metabolism	0.563537	TRINITY_DN27427_c0_g2	K01590	EC:4.1.1.22	-1.26489	down	SDC	PREDICTED: serine decarboxylase [Fragaria vesca subsp. vesca]	5.89	8.78	5.48	12.09	15.65	14.21	6.72	13.98
map00340	Histidine metabolism	0.563537	TRINITY_DN24864_c0_g1	K00128	EC:1.2.1.3	-1.20984	down	Os12g0580900	PREDICTED: probable protein phosphatase 2C 78 isoform X1 [Fragaria vesca subsp. vesca]	12.8	18.27	11.46	26.25	36.26	29.03	14.18	30.51
map00340	Histidine metabolism	0.563537	TRINITY_DN32144_c1_g3	K00128	EC:1.2.1.3	-2.72555	down	Os12g0580900	PREDICTED: probable protein phosphatase 2C 63 [Fragaria vesca subsp. vesca]	13.96	15.3	15.62	51.34	116.7	76.27	14.96	81.44
map00340	Histidine metabolism	0.563537	TRINITY_DN32183_c0_g3	K00128	EC:1.2.1.3	1.11857	up	ALDH3F1	PREDICTED: aldehyde dehydrogenase family 3 member F1 [Fragaria vesca subsp. vesca]	71.17	95.83	92.92	41.1	28.37	42.22	86.64	37.23
map00564	Glycerophospholipid metabolism	0.567621	TRINITY_DN26977_c0_g1	K01114	EC:3.1.4.3	2.03278	up	NPC1	PREDICTED: non-specific phospholipase C1 [Fragaria vesca subsp. vesca]	5.75	3.21	5.89	1.46	0.65	1.26	4.95	1.12
map00564	Glycerophospholipid metabolism	0.567621	TRINITY_DN27383_c0_g1	K05929	EC:2.1.1.103	-2.05009	down	NMT2	PREDICTED: phosphomethylethanolamine N-methyltransferase-like [Fragaria vesca subsp. vesca]	2.92	9.85	2.67	23.54	18.4	17.74	5.15	19.89
map00564	Glycerophospholipid metabolism	0.567621	TRINITY_DN27610_c0_g1	K00901	EC:2.7.1.107	-1.03225	down	DGK1	PREDICTED: diacylglycerol kinase 1 [Fragaria vesca subsp. vesca]	4.58	6.24	4.51	6.83	14.35	8.09	5.11	9.76
map00564	Glycerophospholipid metabolism	0.567621	TRINITY_DN27717_c2_g4	K00901	EC:2.7.1.107	-3.97726	down	DGK2	PREDICTED: diacylglycerol kinase 2 [Fragaria vesca subsp. vesca]	1.73	2.44	2.31	16.56	57.14	24.09	2.16	32.6
map00564	Glycerophospholipid metabolism	0.567621	TRINITY_DN27786_c0_g1	K01115	EC:3.1.4.4	2.02715	up	PLDZETA1	PREDICTED: phospholipase D p1 [Fragaria vesca subsp. vesca]	5.59	0.81	11.21	1.9	1.09	1.07	5.87	1.35
map00564	Glycerophospholipid metabolism	0.567621	TRINITY_DN29048_c0_g4	K00967	EC:2.7.7.14	1.58082	up	PECT1	PREDICTED: ethanolamine-phosphate cytidylyltransferase-like [Fragaria vesca subsp. vesca]	74.33	71.78	86.31	25.2	24	23.57	77.47	24.26
map00564	Glycerophospholipid metabolism	0.567621	TRINITY_DN29401_c0_g8	K16818	EC:3.1.1.32	-2.40526	down	At4g16820	PREDICTED: phospholipase A1-Ibeta2, chloroplastic [Fragaria vesca subsp. vesca]	2.4	4.06	2.55	12.24	15.55	17.16	3	14.98
map00564	Glycerophospholipid metabolism	0.567621	TRINITY_DN29623_c0_g2	K00968	EC:2.7.7.15	-1.59417	down	CCT1	PREDICTED: choline-phosphate cytidylyltransferase 2 [Fragaria vesca subsp. vesca]	30.57	37.16	32.1	62.47	141.35	78.28	33.28	94.03
map00564	Glycerophospholipid metabolism	0.567621	TRINITY_DN30127_c0_g5	K00655	EC:2.3.1.51	-1.07376	down	DAG	PREDICTED: DAG protein, chloroplastic [Fragaria vesca subsp. vesca]	114.24	98.84	98.68	208.32	217.95	186.53	103.92	204.27
map00564	Glycerophospholipid metabolism	0.567621	TRINITY_DN30133_c0_g4	K13506	EC:2.3.1.15	1.58327	up	At1g04910	PREDICTED: uncharacterized protein At1g04910 [Fragaria vesca subsp. vesca]	24.3	24.59	19.89	8.61	5.77	7.19	22.93	7.19
map00564	Glycerophospholipid metabolism	0.567621	TRINITY_DN12247_c0_g2	K13508	EC:2.3.1.15	3.66386	up	GPAT2	PREDICTED: probable glycerol-3-phosphate acyltransferase 3 [Fragaria vesca subsp. vesca]	5.95	5.72	5.23	0.45	0.4	0.37	5.63	0.41
map00564	Glycerophospholipid metabolism	0.567621	TRINITY_DN18676_c0_g1	K13508	EC:2.3.1.15	1.6377	up	GPAT6	PREDICTED: glycerol-3-phosphate 2-O-acyltransferase 6 [Fragaria vesca subsp. vesca]	8.65	36.3	13.2	7.52	4.08	5.76	19.38	5.79
map00564	Glycerophospholipid metabolism	0.567621	TRINITY_DN20161_c0_g1	K01517	EC:3.6.1.13 3.6.1.16 3.6.1.53	-1.86022	down	NRT3.1	PREDICTED: high-affinity nitrate transporter 3.1-like [Fragaria vesca subsp. vesca]	20.65	19.56	21.24	68.71	63.63	77.03	20.48	69.79
map00564	Glycerophospholipid metabolism	0.567621	TRINITY_DN24382_c0_g1	K16818	EC:3.1.1.32	-5.87387	down	At1g06800	PREDICTED: phospholipase A1-Igamma1, chloroplastic [Fragaria vesca subsp. vesca]	0.08	0.24	0.1	5.69	7.82	11.04	0.14	8.18
map00564	Glycerophospholipid metabolism	0.567621	TRINITY_DN31298_c1_g1	K13535	EC:3.1.1.-	-1.02768	down	At4g24160	PREDICTED: 1-acylglycerol-3-phosphate O-acyltransferase-like [Fragaria vesca subsp. vesca]	37.94	43.55	37.1	61.23	75.73	98.06	39.53	78.34
map00564	Glycerophospholipid metabolism	0.567621	TRINITY_DN31967_c0_g3	K01126	EC:3.1.4.46	-1.20269	down	GDPDL3	PREDICTED: glycerophosphodiester phosphodiesterase GDPDL3-like [Fragaria vesca subsp. vesca]	55.52	62.29	61.22	133.6	145.27	107.24	59.68	128.7
map00564	Glycerophospholipid metabolism	0.567621	TRINITY_DN32674_c0_g1	K13506	EC:2.3.1.15	1.44824	up	At1g04910	PREDICTED: uncharacterized protein At1g04910-like [Prunus mume]	154.68	74.3	127.18	29.32	52.67	40.85	118.72	40.95
map04140	Regulation of autophagy	0.584982	TRINITY_DN30439_c1_g4	K08332	-	-1.52774	down	PUB17	PREDICTED: U-box domain-containing protein 17 [Fragaria vesca subsp. vesca]	15.5	17.32	15.96	32.42	55.8	44.23	16.26	44.15
map04140	Regulation of autophagy	0.584982	TRINITY_DN16996_c0_g1	K08332	-	-2.55529	down	PUB16	PREDICTED: U-box domain-containing protein 16 [Fragaria vesca subsp. vesca]	1.45	2.02	1.92	6.91	13.84	9.1	1.8	9.95
map04140	Regulation of autophagy	0.584982	TRINITY_DN22529_c0_g1	K08332	-	-1.232	down	PUB43	PREDICTED: U-box domain-containing protein 44-like [Fragaria vesca subsp. vesca]	3.4	2.41	3.38	5.23	10.28	4.81	3.06	6.77
map04140	Regulation of autophagy	0.584982	TRINITY_DN25713_c0_g1	K08332	-	-1.25464	down	PUB13	PREDICTED: U-box domain-containing protein 4-like [Fragaria vesca subsp. vesca]	22.13	18.24	18.89	31.25	63.89	43.56	19.75	46.23
map04140	Regulation of autophagy	0.584982	TRINITY_DN31334_c1_g2	K08332	-	-1.38949	down	-	PREDICTED: U-box domain-containing protein 43-like [Fragaria vesca subsp. vesca]	6.31	4.77	5.02	10.83	17.52	11.6	5.37	13.32
map04140	Regulation of autophagy	0.584982	TRINITY_DN31894_c1_g1	K08332	-	-2.612	down	ACA2	PREDICTED: calcium-transporting ATPase 2, plasma membrane-type-like [Fragaria vesca subsp. vesca]	19.58	14.06	20.12	60.19	154.76	105.77	17.92	106.91
map04140	Regulation of autophagy	0.584982	TRINITY_DN32831_c1_g2	K08332	-	-1.26712	down	ACA13	PREDICTED: calcium-transporting ATPase 12, plasma membrane-type-like [Fragaria vesca subsp. vesca]	7.33	7.26	12.17	6.43	29.24	24.56	8.92	20.08
map04140	Regulation of autophagy	0.584982	TRINITY_DN5333_c0_g1	K08332	-	-3.12395	down	PUB19	PREDICTED: U-box domain-containing protein 19-like [Fragaria vesca subsp. vesca]	12.21	13.78	14.86	42.21	181.56	111.08	13.62	111.62
map00604	Glycosphingolipid biosynthesis - ganglio series	0.62049	TRINITY_DN30245_c0_g1	K12309	EC:3.2.1.23	-1.22816	down	BGAL1	PREDICTED: beta-galactosidase 1 [Fragaria vesca subsp. vesca]	30.31	38.16	38.23	57.61	61.13	59.91	35.57	59.55
map00604	Glycosphingolipid biosynthesis - ganglio series	0.62049	TRINITY_DN31253_c0_g3	K00780	EC:2.4.99.4	1.16453	up	GALT29A	PREDICTED: CMP-N-acetylneuraminate-beta-galactosamide-alpha-2,3-sialyltransferase 1 [Fragaria vesca subsp. vesca]	12.91	22.01	13.8	8.54	4.05	7.74	16.24	6.78
map00604	Glycosphingolipid biosynthesis - ganglio series	0.62049	TRINITY_DN32218_c0_g1	K12309	EC:3.2.1.23	-2.36524	down	-	beta-galactosidase [Fragaria x ananassa]	6.41	10.79	13.05	56.7	34.84	38.44	10.08	43.33
map04070	Phosphatidylinositol signaling system	0.644983	TRINITY_DN27610_c0_g1	K00901	EC:2.7.1.107	-1.03225	down	DGK1	PREDICTED: diacylglycerol kinase 1 [Fragaria vesca subsp. vesca]	4.58	6.24	4.51	6.83	14.35	8.09	5.11	9.76
map04070	Phosphatidylinositol signaling system	0.644983	TRINITY_DN27717_c2_g4	K00901	EC:2.7.1.107	-3.97726	down	DGK2	PREDICTED: diacylglycerol kinase 2 [Fragaria vesca subsp. vesca]	1.73	2.44	2.31	16.56	57.14	24.09	2.16	32.6
map04070	Phosphatidylinositol signaling system	0.644983	TRINITY_DN29634_c1_g1	K02183	-	-3.24124	down	dfr1	PREDICTED: UPF0483 protein AGAP003155 [Fragaria vesca subsp. vesca]	3.66	4.3	2.58	20.95	49.03	37.2	3.51	35.73
map04070	Phosphatidylinositol signaling system	0.644983	TRINITY_DN29994_c1_g2	K02183	-	-1.63876	down	CML45	PREDICTED: probable calcium-binding protein CML45 [Fragaria vesca subsp. vesca]	11.79	11.08	12.77	21.19	40.25	42.02	11.88	34.49
map04070	Phosphatidylinositol signaling system	0.644983	TRINITY_DN31030_c4_g2	K01099	EC:3.1.3.36	3.09708	up	IP5P7	PREDICTED: type I inositol 1,4,5-trisphosphate 5-phosphatase CVP2-like [Fragaria vesca subsp. vesca]	8.81	11.56	9.5	1.31	0.75	1.2	9.96	1.09
map04070	Phosphatidylinositol signaling system	0.644983	TRINITY_DN31030_c4_g6	K01099	EC:3.1.3.36	2.2627	up	IP5P4	PREDICTED: type I inositol 1,4,5-trisphosphate 5-phosphatase CVP2 [Fragaria vesca subsp. vesca]	1.18	3.64	1.06	0.6	0.24	0.28	1.96	0.37
map04070	Phosphatidylinositol signaling system	0.644983	TRINITY_DN31075_c2_g4	K00889	EC:2.7.1.68	-1.23915	down	RABC1	PREDICTED: ras-related protein RABC1 [Fragaria vesca subsp. vesca]	8.04	10.57	10.12	15.32	27.54	20.29	9.58	21.05
map04070	Phosphatidylinositol signaling system	0.644983	TRINITY_DN17907_c0_g1	K02183	-	-1.87957	down	CML8	PREDICTED: calmodulin-like protein 8 [Fragaria vesca subsp. vesca]	2.01	1.49	1.6	5.62	5.61	6.09	1.7	5.77
map04070	Phosphatidylinositol signaling system	0.644983	TRINITY_DN21_c0_g1	K02183	-	1.9416	up	CML45	PREDICTED: probable calcium-binding protein CML47 [Fragaria vesca subsp. vesca]	1.5	4.81	5.89	1.35	0.45	1.08	4.07	0.96
map04070	Phosphatidylinositol signaling system	0.644983	TRINITY_DN25524_c0_g14	K02183	-	1.01326	up	At1g08880	PREDICTED: probable histone H2AXb [Fragaria vesca subsp. vesca]	78.76	90.82	75.85	36.76	36.43	39.12	81.81	37.44
map04070	Phosphatidylinositol signaling system	0.644983	TRINITY_DN26036_c0_g1	K02183	-	-2.66216	down	PBP1	PREDICTED: calcium-binding protein PBP1 [Fragaria vesca subsp. vesca]	13.34	6.69	8.31	42.89	53.09	67.83	9.45	54.6
map04070	Phosphatidylinositol signaling system	0.644983	TRINITY_DN6999_c0_g1	K02183	-	-1.14068	down	dfr1	PREDICTED: dihydrofolate reductase-like [Fragaria vesca subsp. vesca]	2.05	7.23	4.22	10.25	10.49	6.88	4.5	9.21
map00600	Sphingolipid metabolism	0.655141	TRINITY_DN28373_c1_g1	K04716	EC:3.1.3.-	1.17202	up	LPPD	PREDICTED: lipid phosphate phosphatase delta [Fragaria vesca subsp. vesca]	94.36	90.66	85.66	39.18	44.09	34.78	90.23	39.35
map00600	Sphingolipid metabolism	0.655141	TRINITY_DN29577_c0_g1	K04714	EC:2.7.8.27	-1.05714	down	IPCS2	PREDICTED: phosphatidylinositol:ceramide inositolphosphotransferase 2-like [Fragaria vesca subsp. vesca]	34.63	26.56	35.76	46.69	90.28	59.48	32.32	65.48
map00600	Sphingolipid metabolism	0.655141	TRINITY_DN29705_c2_g1	K00654	EC:2.3.1.50	2.44516	up	-	PREDICTED: uncharacterized protein LOC108867152 [Pyrus x bretschneideri]	26.04	25.85	33.91	5.84	6.6	7.01	28.6	6.48
map00600	Sphingolipid metabolism	0.655141	TRINITY_DN30245_c0_g1	K12309	EC:3.2.1.23	-1.22816	down	BGAL1	PREDICTED: beta-galactosidase 1 [Fragaria vesca subsp. vesca]	30.31	38.16	38.23	57.61	61.13	59.91	35.57	59.55
map00600	Sphingolipid metabolism	0.655141	TRINITY_DN30939_c0_g1	K00654	EC:2.3.1.50	1.14678	up	PAE8	PREDICTED: pectin acetylesterase 8-like [Fragaria vesca subsp. vesca]	42.17	50.87	57.92	23.66	15.99	26.49	50.32	22.05
map00600	Sphingolipid metabolism	0.655141	TRINITY_DN31258_c1_g1	K04711	EC:3.5.1.-	-1.20882	down	Acer3	PREDICTED: alkaline ceramidase 3 [Fragaria vesca subsp. vesca]	17.3	23.09	18.51	32.06	58.87	36.16	19.63	42.36
map00600	Sphingolipid metabolism	0.655141	TRINITY_DN31426_c0_g2	K00654	EC:2.3.1.50	-1.07853	down	At2g18630	PREDICTED: UPF0496 protein At2g18630-like [Fragaria vesca subsp. vesca]	10.67	10.18	11.02	16.14	27.68	21.3	10.62	21.71
map00600	Sphingolipid metabolism	0.655141	TRINITY_DN32218_c0_g1	K12309	EC:3.2.1.23	-2.36524	down	-	beta-galactosidase [Fragaria x ananassa]	6.41	10.79	13.05	56.7	34.84	38.44	10.08	43.33
map00260	Glycine, serine and threonine metabolism	0.658606	TRINITY_DN27040_c0_g1	K00276	EC:1.4.3.21	-1.10275	down	RLK1	PREDICTED: G-type lectin S-receptor-like serine/threonine-protein kinase RLK1 [Prunus mume]	13.26	17.07	13.63	26.12	28.19	23.91	14.65	26.07
map00260	Glycine, serine and threonine metabolism	0.658606	TRINITY_DN29853_c0_g8	K00058	EC:1.1.1.95	1.53248	up	PGDH2	PREDICTED: D-3-phosphoglycerate dehydrogenase 2, chloroplastic [Fragaria vesca subsp. vesca]	9.9	33.65	20.65	8.48	5.27	6.95	21.4	6.9
map00260	Glycine, serine and threonine metabolism	0.658606	TRINITY_DN30092_c0_g2	K01695	EC:4.2.1.20	-4.12684	down	TRPA1	PREDICTED: tryptophan synthase alpha chain-like [Fragaria vesca subsp. vesca]	0	0.36	0.42	2.25	1.55	6.31	0.26	3.37
map00260	Glycine, serine and threonine metabolism	0.658606	TRINITY_DN30092_c0_g4	K01695	EC:4.2.1.20	-5.21676	down	TRPA1	PREDICTED: tryptophan synthase alpha chain-like [Fragaria vesca subsp. vesca]	4.32	2.83	2.81	63.18	119.61	166.07	3.32	116.29
map00260	Glycine, serine and threonine metabolism	0.658606	TRINITY_DN31035_c0_g1	K15919	-	1.65511	up	HPR3	PREDICTED: glyoxylate/hydroxypyruvate reductase HPR3-like [Fragaria vesca subsp. vesca]	43.05	60.64	35.12	13.54	11.59	16.84	46.27	13.99
map00260	Glycine, serine and threonine metabolism	0.658606	TRINITY_DN21657_c0_g6	K00276	EC:1.4.3.21	-1.79544	down	PK1	PREDICTED: LOW QUALITY PROTEIN: putative receptor protein kinase ZmPK1 [Fragaria vesca subsp. vesca]	0.54	0.3	0.56	1.24	2.26	1.09	0.47	1.53
map00260	Glycine, serine and threonine metabolism	0.658606	TRINITY_DN24509_c0_g1	K00108	EC:1.1.99.1	3.31136	up	HTH	PREDICTED: protein HOTHEAD [Fragaria vesca subsp. vesca]	2.37	37.17	6.22	3.08	0.34	0.76	15.25	1.39
map00260	Glycine, serine and threonine metabolism	0.658606	TRINITY_DN26820_c0_g6	K00276	EC:1.4.3.21	1.69673	up	maoI	PREDICTED: copper amine oxidase 1-like [Fragaria vesca subsp. vesca]	3.01	2.27	2.85	0.88	0.74	0.74	2.71	0.79
map00260	Glycine, serine and threonine metabolism	0.658606	TRINITY_DN31621_c0_g1	K00276	EC:1.4.3.21	1.02926	up	PK1	PREDICTED: putative receptor protein kinase ZmPK1 [Fragaria vesca subsp. vesca]	3.25	4.43	3.33	1.67	1.58	1.82	3.67	1.69
map00260	Glycine, serine and threonine metabolism	0.658606	TRINITY_DN32536_c0_g3	K00276	EC:1.4.3.21	-1.34959	down	LECRK2	PREDICTED: G-type lectin S-receptor-like serine/threonine-protein kinase RLK1 [Fragaria vesca subsp. vesca]	11.48	9.27	8.75	17.22	28.95	25.49	9.83	23.89
map00260	Glycine, serine and threonine metabolism	0.658606	TRINITY_DN32745_c0_g1	K00276	EC:1.4.3.21	-1.32957	down	At2g19130	PREDICTED: G-type lectin S-receptor-like serine/threonine-protein kinase At2g19130 [Fragaria vesca subsp. vesca]	7.98	8.55	6.81	17.06	24.12	19.44	7.78	20.21
map00260	Glycine, serine and threonine metabolism	0.658606	TRINITY_DN33132_c0_g1	K00276	EC:1.4.3.21	-1.8907	down	LECRK1	PREDICTED: G-type lectin S-receptor-like serine/threonine-protein kinase RLK1 [Fragaria vesca subsp. vesca]	16.75	22.16	21.55	48.68	86.85	72.31	20.15	69.28
map00260	Glycine, serine and threonine metabolism	0.658606	TRINITY_DN33132_c1_g1	K00276	EC:1.4.3.21	-2.08536	down	RLK1	PREDICTED: G-type lectin S-receptor-like serine/threonine-protein kinase RLK1 [Fragaria vesca subsp. vesca]	11.34	19.68	18.89	70.44	99.25	72.95	16.64	80.88
map00330	Arginine and proline metabolism	0.663406	TRINITY_DN28345_c0_g2	K01611	EC:4.1.1.50	2.37037	up	SAMDC1	PREDICTED: S-adenosylmethionine decarboxylase proenzyme [Fragaria vesca subsp. vesca]	1419.36	1196.13	1225.14	192.21	290.28	213.67	1280.21	232.05
map00330	Arginine and proline metabolism	0.663406	TRINITY_DN29306_c0_g2	K12657	EC:2.7.2.11 1.2.1.41	1.91712	up	PRO2	PREDICTED: delta-1-pyrroline-5-carboxylate synthase [Fragaria vesca subsp. vesca]	51.44	136.08	111.24	32.8	20.08	23.76	99.59	25.55
map00330	Arginine and proline metabolism	0.663406	TRINITY_DN22295_c0_g1	K12259	EC:1.5.3.16 1.5.3.-	2.11206	up	PAO5	PREDICTED: probable polyamine oxidase 5 [Fragaria vesca subsp. vesca]	1.76	3.67	1.73	0.93	0.34	0.25	2.39	0.51
map00330	Arginine and proline metabolism	0.663406	TRINITY_DN24864_c0_g1	K00128	EC:1.2.1.3	-1.20984	down	Os12g0580900	PREDICTED: probable protein phosphatase 2C 78 isoform X1 [Fragaria vesca subsp. vesca]	12.8	18.27	11.46	26.25	36.26	29.03	14.18	30.51
map00330	Arginine and proline metabolism	0.663406	TRINITY_DN31782_c1_g1	K01581	EC:4.1.1.17	-3.77503	down	-	PREDICTED: ornithine decarboxylase-like [Fragaria vesca subsp. vesca]	12.62	5.64	14.11	124.82	117	176.7	10.79	139.51
map00330	Arginine and proline metabolism	0.663406	TRINITY_DN32144_c1_g3	K00128	EC:1.2.1.3	-2.72555	down	Os12g0580900	PREDICTED: probable protein phosphatase 2C 63 [Fragaria vesca subsp. vesca]	13.96	15.3	15.62	51.34	116.7	76.27	14.96	81.44
map00330	Arginine and proline metabolism	0.663406	TRINITY_DN32183_c0_g3	K00128	EC:1.2.1.3	1.11857	up	ALDH3F1	PREDICTED: aldehyde dehydrogenase family 3 member F1 [Fragaria vesca subsp. vesca]	71.17	95.83	92.92	41.1	28.37	42.22	86.64	37.23
map00330	Arginine and proline metabolism	0.663406	TRINITY_DN32321_c1_g3	K01583	EC:4.1.1.19	-1.49374	down	SPE2	PREDICTED: arginine decarboxylase-like [Fragaria vesca subsp. vesca]	45.15	59.9	67.68	145.77	182.68	127.81	57.58	152.09
map00460	Cyanoamino acid metabolism	0.665152	TRINITY_DN27007_c0_g7	K05349	EC:3.2.1.21	-3.29008	down	At1g11410	PREDICTED: G-type lectin S-receptor-like serine/threonine-protein kinase RKS1 [Fragaria vesca subsp. vesca]	0.57	0.35	0.21	2.4	4.6	3.47	0.38	3.49
map00460	Cyanoamino acid metabolism	0.665152	TRINITY_DN27323_c2_g11	K01455	EC:3.5.1.49	-1.40127	down	PCMP-E41	PREDICTED: putative pentatricopeptide repeat-containing protein At5g59200, chloroplastic [Fragaria vesca subsp. vesca]	0.98	0.88	0.75	2.39	2.08	1.99	0.87	2.15
map00460	Cyanoamino acid metabolism	0.665152	TRINITY_DN28452_c0_g8	K01188	EC:3.2.1.21	1.13011	up	AtMg00310	hypothetical protein PRUPE_ppa016553mg [Prunus persica]	2.09	2.15	2.12	0.7	0.71	1.3	2.12	0.9
map00460	Cyanoamino acid metabolism	0.665152	TRINITY_DN29226_c1_g2	K08249	EC:4.1.2.11	1.28648	up	SCPL40	PREDICTED: serine carboxypeptidase-like 40 [Fragaria vesca subsp. vesca]	39.42	58.27	59.14	21.06	24.6	23.37	52.28	23.01
map00460	Cyanoamino acid metabolism	0.665152	TRINITY_DN29814_c0_g2	K01188	EC:3.2.1.21	-1.08927	down	F26G	PREDICTED: beta-glucosidase 24-like [Fragaria vesca subsp. vesca]	28.17	39.42	25.93	46.38	74.18	67.72	31.17	62.76
map00460	Cyanoamino acid metabolism	0.665152	TRINITY_DN30575_c0_g1	K01188	EC:3.2.1.21	-1.15239	down	BGLU12	beta-glucosidase [Rosa hybrid cultivar]	1.65	1.06	2.15	3.65	2.57	5.76	1.62	3.99
map00460	Cyanoamino acid metabolism	0.665152	TRINITY_DN31055_c1_g1	K13034	EC:2.5.1.47 4.4.1.9	-1.11026	down	CAS1	PREDICTED: L-3-cyanoalanine synthase 2, mitochondrial [Fragaria vesca subsp. vesca]	92.18	83.95	95.61	184.17	160.54	203.99	90.58	182.9
map00460	Cyanoamino acid metabolism	0.665152	TRINITY_DN25205_c0_g1	K01188	EC:3.2.1.21	-2.01018	down	BGLU41	PREDICTED: putative beta-glucosidase 41 [Fragaria vesca subsp. vesca]	2.44	4.84	4.47	10.43	13.09	10.48	3.92	11.33
map00460	Cyanoamino acid metabolism	0.665152	TRINITY_DN31500_c1_g3	K01455	EC:3.5.1.49	-1.5337	down	PCMP-H12	PREDICTED: pentatricopeptide repeat-containing protein ELI1, chloroplastic-like [Fragaria vesca subsp. vesca]	2.26	2.16	1.37	6.01	4.06	6.03	1.93	5.37
map00460	Cyanoamino acid metabolism	0.665152	TRINITY_DN31646_c1_g5	K08249	EC:4.1.2.11	1.5252	up	SCPL25	PREDICTED: serine carboxypeptidase-like 25 [Fragaria vesca subsp. vesca]	5.5	10.55	8.51	3.87	1.59	2.48	8.19	2.65
map00460	Cyanoamino acid metabolism	0.665152	TRINITY_DN32148_c0_g1	K05349	EC:3.2.1.21	1.3449	up	At4g27290	PREDICTED: G-type lectin S-receptor-like serine/threonine-protein kinase At4g27290 isoform X1 [Fragaria vesca subsp. vesca]	7.26	27.74	10.48	8	4.24	4.38	15.16	5.54
map00460	Cyanoamino acid metabolism	0.665152	TRINITY_DN32916_c0_g1	K05350	EC:3.2.1.21	1.07862	up	BGLU44	PREDICTED: beta-glucosidase 44-like [Fragaria vesca subsp. vesca]	109.66	144.05	121.25	80.44	32.66	52.47	124.99	55.19
map00460	Cyanoamino acid metabolism	0.665152	TRINITY_DN32961_c0_g2	K05349	EC:3.2.1.21	-1.22417	down	RKS1	PREDICTED: G-type lectin S-receptor-like serine/threonine-protein kinase RKS1 [Fragaria vesca subsp. vesca]	1.27	2.02	2.33	3.56	4.08	4.49	1.87	4.04
map03020	RNA polymerase	0.717853	TRINITY_DN29455_c0_g2	K03021	EC:2.7.7.6	-1.81718	down	ERF4	PREDICTED: ethylene-responsive transcription factor 4 [Fragaria vesca subsp. vesca]	114.68	104.26	124.93	286.42	484.04	367.46	114.62	379.31
map03020	RNA polymerase	0.717853	TRINITY_DN30218_c0_g2	K03021	EC:2.7.7.6	-1.57971	down	ERF12	PREDICTED: ethylene-responsive transcription factor 12 [Fragaria vesca subsp. vesca]	6.72	10.1	6.9	15.59	25.59	24.58	7.91	21.92
map03020	RNA polymerase	0.717853	TRINITY_DN30266_c0_g6	K03021	EC:2.7.7.6	-1.78357	down	ERF12	PREDICTED: ethylene-responsive transcription factor 12 [Fragaria vesca subsp. vesca]	35.58	57.33	44.91	123.61	165.99	112.78	45.94	134.13
map03020	RNA polymerase	0.717853	TRINITY_DN26115_c1_g1	K03013	-	1.3384	up	-	hypothetical protein PRUPE_ppa1027136mg [Prunus persica]	1.98	2.4	1.81	1.25	0.45	0.58	2.06	0.76
map03020	RNA polymerase	0.717853	TRINITY_DN31807_c1_g2	K03043	EC:2.7.7.6	-1.28107	down	rpoB	DNA-directed RNA polymerase beta chain (chloroplast) [Rosa odorata var. gigantea]	2.36	3.32	3.7	3.49	7.49	10.04	3.13	7.01
map03020	RNA polymerase	0.717853	TRINITY_DN32340_c2_g12	K03046	EC:2.7.7.6	-1.54815	down	rpoC2	DNA-directed RNA polymerase beta'' chain (chloroplast) [Rosa odorata var. gigantea]	4.15	5.51	6.48	6.99	16.83	20.88	5.38	14.9
map03020	RNA polymerase	0.717853	TRINITY_DN32527_c0_g6	K03021	EC:2.7.7.6	-2.10338	down	ERF4	PREDICTED: ethylene-responsive transcription factor 4 [Fragaria vesca subsp. vesca]	85.73	127.42	114.47	306.5	531.53	479.83	109.21	439.29
map03020	RNA polymerase	0.717853	TRINITY_DN32542_c1_g2	K03021	EC:2.7.7.6	2.25795	up	ERF034	PREDICTED: ethylene-responsive transcription factor ERF034-like [Fragaria vesca subsp. vesca]	11.64	15.84	9.92	4.19	1.74	3.96	12.47	3.3
map00072	Synthesis and degradation of ketone bodies	0.726044	TRINITY_DN28785_c0_g5	K01640	EC:4.1.3.4	1.58327	up	HMGCL	PREDICTED: hydroxymethylglutaryl-CoA lyase, mitochondrial-like [Fragaria vesca subsp. vesca]	26.45	36.08	30.24	8.16	11.18	9.72	30.92	9.69
map00660	C5-Branched dibasic acid metabolism	0.744102	TRINITY_DN32196_c2_g1	K01652	EC:2.2.1.6	-2.38871	down	NTMC2T6.1	PREDICTED: C2 domain-containing protein At1g53590 isoform X1 [Fragaria vesca subsp. vesca]	15.18	23.17	21.08	48.93	138.25	84.85	19.81	90.68
map00750	Vitamin B6 metabolism	0.744499	TRINITY_DN15988_c0_g1	K05275	EC:1.1.1.65	-1.70651	down	HAT22	PREDICTED: homeobox-leucine zipper protein HAT14-like [Fragaria vesca subsp. vesca]	0.66	0.59	0.99	2.7	0.99	3.17	0.75	2.29
map00750	Vitamin B6 metabolism	0.744499	TRINITY_DN23006_c0_g1	K05275	EC:1.1.1.65	1.32931	up	ATHB-6	PREDICTED: homeobox-leucine zipper protein ATHB-6-like [Fragaria vesca subsp. vesca]	25.69	25.18	25.94	9.39	8.03	11.28	25.6	9.57
map00750	Vitamin B6 metabolism	0.744499	TRINITY_DN31561_c0_g1	K13248	EC:3.1.3.74	1.46155	up	PS2	PREDICTED: inorganic pyrophosphatase 1-like [Fragaria vesca subsp. vesca]	247.51	105.03	488.31	148.3	59.35	73.8	280.28	93.82
map03410	Base excision repair	0.76211	TRINITY_DN28646_c1_g12	K01247	EC:3.2.2.21	1.53123	up	-	PREDICTED: probable DNA-3-methyladenine glycosylase 2 [Fragaria vesca subsp. vesca]	27.4	33.69	20.99	7.07	5.75	13.76	27.36	8.86
map03410	Base excision repair	0.76211	TRINITY_DN25155_c0_g1	K01246	EC:3.2.2.20	-1.28209	down	At1g19340	PREDICTED: methyltransferase-like protein 2 [Fragaria vesca subsp. vesca]	1.83	3.07	2.69	5.66	5.87	5.79	2.53	5.77
map03410	Base excision repair	0.76211	TRINITY_DN25413_c0_g2	K10802	-	-1.15001	down	HMGB1	PREDICTED: high mobility group B protein 1-like isoform X1 [Pyrus x bretschneideri]	187.17	215.82	193.69	445.08	379.44	449.01	198.89	424.51
map03410	Base excision repair	0.76211	TRINITY_DN25672_c0_g1	K01246	EC:3.2.2.20	1.32372	up	tag	PREDICTED: uncharacterized protein LOC101310385 [Fragaria vesca subsp. vesca]	12.88	22.56	22.88	9.62	4.34	7.81	19.44	7.26
map03410	Base excision repair	0.76211	TRINITY_DN32121_c0_g5	K10798	EC:2.4.2.30	-1.17116	down	-	PREDICTED: uncharacterized protein LOC105353255 [Fragaria vesca subsp. vesca]	2.34	3.48	2.74	5.49	6.24	6.28	2.85	6
map03410	Base excision repair	0.76211	TRINITY_DN32340_c2_g11	K10747	EC:6.5.1.1 6.5.1.6 6.5.1.7	-1.12809	down	ycf2-A	Ycf2 (chloroplast) [Rosa odorata var. gigantea]	33.19	22.61	27.97	48.31	88.48	33.36	27.92	56.72
map00052	Galactose metabolism	0.76332	TRINITY_DN29667_c0_g1	K18819	EC:2.4.1.123	1.34046	up	GOLS1	PREDICTED: galactinol synthase 1 [Fragaria vesca subsp. vesca]	3362.7	1819.41	3022.91	1043.53	1255.59	931.9	2735.01	1077.01
map00052	Galactose metabolism	0.76332	TRINITY_DN30245_c0_g1	K12309	EC:3.2.1.23	-1.22816	down	BGAL1	PREDICTED: beta-galactosidase 1 [Fragaria vesca subsp. vesca]	30.31	38.16	38.23	57.61	61.13	59.91	35.57	59.55
map00052	Galactose metabolism	0.76332	TRINITY_DN30963_c0_g1	K18819	EC:2.4.1.123	-3.08096	down	GOLS2	PREDICTED: galactinol synthase 2-like [Fragaria vesca subsp. vesca]	37.94	61.52	53.91	244.03	461.31	271.23	51.12	325.52
map00052	Galactose metabolism	0.76332	TRINITY_DN23911_c0_g1	K12447	EC:2.7.7.64	1.71374	up	-	PREDICTED: uncharacterized protein LOC103957781 [Pyrus x bretschneideri]	1.32	3.32	1.82	1	0.42	0.4	2.15	0.61
map00052	Galactose metabolism	0.76332	TRINITY_DN24039_c0_g1	K18819	EC:2.4.1.123	-1.63693	down	PGSIP8	PREDICTED: putative glucuronosyltransferase PGSIP8 [Fragaria vesca subsp. vesca]	0.83	1.63	1.37	3.36	4.89	2.93	1.28	3.73
map00052	Galactose metabolism	0.76332	TRINITY_DN25845_c0_g1	K06617	EC:2.4.1.82	-2.37398	down	RFS5	PREDICTED: probable galactinol--sucrose galactosyltransferase 5 [Fragaria vesca subsp. vesca]	2.47	6.58	2.53	14.9	26.61	15.06	3.86	18.86
map00052	Galactose metabolism	0.76332	TRINITY_DN31451_c0_g4	K00011	EC:1.1.1.21	1.1242	up	COR2	PREDICTED: non-functional NADPH-dependent codeinone reductase 2-like [Fragaria vesca subsp. vesca]	18.03	6.85	18.79	7.95	7.33	3.4	14.56	6.23
map00052	Galactose metabolism	0.76332	TRINITY_DN31780_c0_g1	K06617	EC:2.4.1.82	-2.23566	down	RFS6	PREDICTED: probable galactinol--sucrose galactosyltransferase 6 [Fragaria vesca subsp. vesca]	2.04	1.38	2.4	8.23	10.41	7.79	1.94	8.81
map00052	Galactose metabolism	0.76332	TRINITY_DN31836_c0_g7	K18819	EC:2.4.1.123	1.94807	up	GUX2	PREDICTED: UDP-glucuronate:xylan alpha-glucuronosyltransferase 2 isoform X1 [Fragaria vesca subsp. vesca]	1.14	6.19	1.37	1.29	0.27	0.51	2.9	0.69
map00052	Galactose metabolism	0.76332	TRINITY_DN32218_c0_g1	K12309	EC:3.2.1.23	-2.36524	down	-	beta-galactosidase [Fragaria x ananassa]	6.41	10.79	13.05	56.7	34.84	38.44	10.08	43.33
map00052	Galactose metabolism	0.76332	TRINITY_DN32231_c0_g2	K12447	EC:2.7.7.64	-3.24481	down	-	gag-pol polyprotein [Rosa rugosa]	0.58	0.26	0.58	1.84	7.53	3.32	0.47	4.23
map00052	Galactose metabolism	0.76332	TRINITY_DN32319_c1_g6	K06617	EC:2.4.1.82	-3.21283	down	RFS6	PREDICTED: probable galactinol--sucrose galactosyltransferase 6 [Fragaria vesca subsp. vesca]	0.43	0.79	0.24	2.64	5.95	4.39	0.49	4.33
map00790	Folate biosynthesis	0.784872	TRINITY_DN29845_c0_g1	K13950	EC:2.6.1.85	1.21592	up	ADCS	PREDICTED: aminodeoxychorismate synthase, chloroplastic [Fragaria vesca subsp. vesca]	26.17	27.43	29.02	6.97	14.18	11.15	27.54	10.77
map00790	Folate biosynthesis	0.784872	TRINITY_DN26570_c1_g9	K01307	EC:3.4.19.9	1.46081	up	-	PREDICTED: gamma-glutamyl hydrolase 2 isoform X2 [Fragaria vesca subsp. vesca]	6.9	4.72	5.36	1.64	2.44	1.68	5.66	1.92
map00280	Valine, leucine and isoleucine degradation	0.796768	TRINITY_DN28785_c0_g5	K01640	EC:4.1.3.4	1.58327	up	HMGCL	PREDICTED: hydroxymethylglutaryl-CoA lyase, mitochondrial-like [Fragaria vesca subsp. vesca]	26.45	36.08	30.24	8.16	11.18	9.72	30.92	9.69
map00280	Valine, leucine and isoleucine degradation	0.796768	TRINITY_DN17644_c0_g2	K05605	EC:3.1.2.4	2.04491	up	At2g30650	PREDICTED: 3-hydroxyisobutyryl-CoA hydrolase 1-like [Fragaria vesca subsp. vesca]	2.81	2.97	1.15	1.09	0.11	0.27	2.31	0.49
map00280	Valine, leucine and isoleucine degradation	0.796768	TRINITY_DN24418_c0_g1	K05605	EC:3.1.2.4	-4.59115	down	D14	PREDICTED: probable strigolactone esterase D14 homolog [Fragaria vesca subsp. vesca]	11.28	6.14	7.87	247.52	135.26	188.7	8.43	190.49
map00280	Valine, leucine and isoleucine degradation	0.796768	TRINITY_DN24864_c0_g1	K00128	EC:1.2.1.3	-1.20984	down	Os12g0580900	PREDICTED: probable protein phosphatase 2C 78 isoform X1 [Fragaria vesca subsp. vesca]	12.8	18.27	11.46	26.25	36.26	29.03	14.18	30.51
map00280	Valine, leucine and isoleucine degradation	0.796768	TRINITY_DN32144_c1_g3	K00128	EC:1.2.1.3	-2.72555	down	Os12g0580900	PREDICTED: probable protein phosphatase 2C 63 [Fragaria vesca subsp. vesca]	13.96	15.3	15.62	51.34	116.7	76.27	14.96	81.44
map00280	Valine, leucine and isoleucine degradation	0.796768	TRINITY_DN32183_c0_g3	K00128	EC:1.2.1.3	1.11857	up	ALDH3F1	PREDICTED: aldehyde dehydrogenase family 3 member F1 [Fragaria vesca subsp. vesca]	71.17	95.83	92.92	41.1	28.37	42.22	86.64	37.23
map00280	Valine, leucine and isoleucine degradation	0.796768	TRINITY_DN32624_c1_g2	K05605	EC:3.1.2.4	-3.55454	down	D14	PREDICTED: strigolactone esterase D14-like [Prunus mume]	0.68	0.84	0.32	10.13	3.63	6.68	0.61	6.81
map00280	Valine, leucine and isoleucine degradation	0.796768	TRINITY_DN33140_c2_g8	K00826	EC:2.6.1.42	1.2087	up	-	hypothetical protein PRUPE_ppb014454mg [Prunus persica]	18.81	11.31	13.39	6.66	5.32	5.34	14.5	5.77
map00780	Biotin metabolism	0.805199	TRINITY_DN31676_c0_g5	K09458	EC:2.3.1.179	1.68904	up	KAS1	PREDICTED: 3-oxoacyl-[acyl-carrier-protein] synthase I, chloroplastic-like [Fragaria vesca subsp. vesca]	4.3	16.11	6.85	3.33	1.77	2.77	9.09	2.62
map00603	Glycosphingolipid biosynthesis - globo series	0.841249	TRINITY_DN31253_c0_g3	K00780	EC:2.4.99.4	1.16453	up	GALT29A	PREDICTED: CMP-N-acetylneuraminate-beta-galactosamide-alpha-2,3-sialyltransferase 1 [Fragaria vesca subsp. vesca]	12.91	22.01	13.8	8.54	4.05	7.74	16.24	6.78
map00920	Sulfur metabolism	0.851867	TRINITY_DN27174_c0_g2	K01082	EC:3.1.3.7	-1.03573	down	AHL	PREDICTED: PAP-specific phosphatase HAL2-like [Fragaria vesca subsp. vesca]	28.71	32.76	23.2	52	57.41	54.19	28.22	54.53
map00920	Sulfur metabolism	0.851867	TRINITY_DN31055_c1_g1	K13034	EC:2.5.1.47 4.4.1.9	-1.11026	down	CAS1	PREDICTED: L-3-cyanoalanine synthase 2, mitochondrial [Fragaria vesca subsp. vesca]	92.18	83.95	95.61	184.17	160.54	203.99	90.58	182.9
map00920	Sulfur metabolism	0.851867	TRINITY_DN25729_c0_g1	K13811	EC:2.7.7.4 2.7.1.25	1.69207	up	APS2	hypothetical protein PRUPE_ppa004963mg [Prunus persica]	165.8	158.94	145.49	51.61	44.06	51.25	156.74	48.97
map00920	Sulfur metabolism	0.851867	TRINITY_DN31909_c1_g3	K05907	EC:1.8.4.9	1.30114	up	APR3	PREDICTED: 5'-adenylylsulfate reductase 1, chloroplastic-like [Fragaria vesca subsp. vesca]	732.93	528.75	784.41	169	309.9	297.39	682.03	258.76
map00130	Ubiquinone and other terpenoid-quinone biosynthesis	0.851867	TRINITY_DN30544_c0_g12	K09833	EC:2.5.1.115 2.5.1.116	-2.60403	down	-	PREDICTED: uncharacterized protein LOC109122600 [Vitis vinifera]	0.3	0.26	0.7	0.67	3.78	2.84	0.42	2.43
map00130	Ubiquinone and other terpenoid-quinone biosynthesis	0.851867	TRINITY_DN30938_c1_g2	K00487	EC:1.14.13.11	1.32055	up	CYP73A2	cinnamate 4-hydroxylase [Rosa rugosa]	300.6	491.42	347.57	165.52	137.3	122.73	379.86	141.85
map00130	Ubiquinone and other terpenoid-quinone biosynthesis	0.851867	TRINITY_DN22950_c0_g1	K01904	EC:6.2.1.12	-1.76695	down	AAE1	PREDICTED: probable acyl-activating enzyme 1, peroxisomal isoform X1 [Fragaria vesca subsp. vesca]	1.93	1.14	3.52	6.05	9.04	5.87	2.2	6.99
map00130	Ubiquinone and other terpenoid-quinone biosynthesis	0.851867	TRINITY_DN26185_c0_g1	K09833	EC:2.5.1.115 2.5.1.116	-1.07455	down	HPT1	PREDICTED: homogentisate phytyltransferase 1, chloroplastic isoform X1 [Fragaria vesca subsp. vesca]	19.55	26.06	14.98	46.04	44.56	30.74	20.2	40.45
map00100	Steroid biosynthesis	0.852417	TRINITY_DN29522_c0_g1	K08242	EC:2.1.1.143	1.1701	up	SMT2	PREDICTED: 24-methylenesterol C-methyltransferase 2 [Fragaria vesca subsp. vesca]	319.28	305.49	279.54	126.36	138.84	114.01	301.44	126.4
map00100	Steroid biosynthesis	0.852417	TRINITY_DN31119_c0_g1	K01853	EC:5.4.99.8	1.168	up	GgCAS1	PREDICTED: cycloartenol synthase 2 [Fragaria vesca subsp. vesca]	15.26	22.92	19.76	7.49	9.38	7.5	19.31	8.12
map00100	Steroid biosynthesis	0.852417	TRINITY_DN31476_c0_g4	K00511	EC:1.14.14.17	-3.40487	down	-	PREDICTED: squalene monooxygenase-like [Fragaria vesca subsp. vesca]	0.5	1.07	1.33	4.14	17.84	4.05	0.97	8.68
map00100	Steroid biosynthesis	0.852417	TRINITY_DN33033_c0_g2	K00511	EC:1.14.14.17	-4.58684	down	-	PREDICTED: squalene monooxygenase-like [Fragaria vesca subsp. vesca]	0.64	1.04	0	6.83	20.38	11.53	0.56	12.91
map00100	Steroid biosynthesis	0.852417	TRINITY_DN33107_c1_g1	K01853	EC:5.4.99.8	-1.19339	down	PBL19	PREDICTED: probable receptor-like protein kinase At5g47070 [Fragaria vesca subsp. vesca]	7.54	7.91	10.54	16.82	19.7	17.48	8.66	18
map00770	Pantothenate and CoA biosynthesis	0.861313	TRINITY_DN22517_c0_g2	K00859	EC:2.7.1.24	1.12361	up	-	hypothetical protein PRUPE_ppa023123mg [Prunus persica]	46.95	46.39	43.42	15.36	22.8	19.69	45.59	19.28
map00770	Pantothenate and CoA biosynthesis	0.861313	TRINITY_DN32196_c2_g1	K01652	EC:2.2.1.6	-2.38871	down	NTMC2T6.1	PREDICTED: C2 domain-containing protein At1g53590 isoform X1 [Fragaria vesca subsp. vesca]	15.18	23.17	21.08	48.93	138.25	84.85	19.81	90.68
map00770	Pantothenate and CoA biosynthesis	0.861313	TRINITY_DN33140_c2_g8	K00826	EC:2.6.1.42	1.2087	up	-	hypothetical protein PRUPE_ppb014454mg [Prunus persica]	18.81	11.31	13.39	6.66	5.32	5.34	14.5	5.77
map00730	Thiamine metabolism	0.870633	TRINITY_DN31763_c0_g2	K03147	EC:4.1.99.17	-1.05433	down	THIC	PREDICTED: phosphomethylpyrimidine synthase, chloroplastic [Fragaria vesca subsp. vesca]	129.82	146.12	117.72	284.87	251.7	246.82	131.22	261.13
map00511	Other glycan degradation	0.873818	TRINITY_DN30245_c0_g1	K12309	EC:3.2.1.23	-1.22816	down	BGAL1	PREDICTED: beta-galactosidase 1 [Fragaria vesca subsp. vesca]	30.31	38.16	38.23	57.61	61.13	59.91	35.57	59.55
map00511	Other glycan degradation	0.873818	TRINITY_DN15004_c0_g1	K01206	EC:3.2.1.51	-2.32304	down	-	PREDICTED: desiccation-related protein PCC13-62-like [Fragaria vesca subsp. vesca]	1.61	0.64	0.88	8.72	2.76	3.11	1.04	4.86
map00511	Other glycan degradation	0.873818	TRINITY_DN17239_c0_g1	K01227	EC:3.2.1.96	-1.93964	down	LBD1	PREDICTED: LOB domain-containing protein 1-like [Fragaria vesca subsp. vesca]	3.32	1.36	2.78	9.65	6.35	10.76	2.49	8.92
map00511	Other glycan degradation	0.873818	TRINITY_DN24627_c0_g1	K01444	EC:3.5.1.26	2.0925	up	At3g16150	PREDICTED: probable isoaspartyl peptidase/L-asparaginase 2 [Fragaria vesca subsp. vesca]	1460.6	1346.24	989.42	288.13	289.26	263.69	1265.42	280.36
map00511	Other glycan degradation	0.873818	TRINITY_DN26866_c0_g1	K01206	EC:3.2.1.51	-1.20714	down	At3g27950	PREDICTED: GDSL esterase/lipase At3g27950 [Fragaria vesca subsp. vesca]	2.09	4.11	4.05	9.37	3.94	8.82	3.42	7.38
map00511	Other glycan degradation	0.873818	TRINITY_DN32218_c0_g1	K12309	EC:3.2.1.23	-2.36524	down	-	beta-galactosidase [Fragaria x ananassa]	6.41	10.79	13.05	56.7	34.84	38.44	10.08	43.33
map03060	Protein export	0.87583	TRINITY_DN29247_c0_g2	K12946	EC:3.4.-.-	1.43978	up	-	PREDICTED: PCTP-like protein [Fragaria vesca subsp. vesca]	11.54	14.16	22.48	7.22	3.57	5.4	16.06	5.4
map03060	Protein export	0.87583	TRINITY_DN29841_c0_g6	K03217	-	-1.5933	down	AGL42	PREDICTED: MADS-box protein SOC1-like isoform X2 [Fragaria vesca subsp. vesca]	10.36	7.78	10.63	26.66	18.95	28.38	9.59	24.66
map03060	Protein export	0.87583	TRINITY_DN30510_c0_g2	K03217	-	-1.60298	down	MADS14	PREDICTED: truncated transcription factor CAULIFLOWER A-like [Fragaria vesca subsp. vesca]	9.6	11.1	9.74	26.03	28.56	32.21	10.15	28.93
map03060	Protein export	0.87583	TRINITY_DN31235_c1_g5	K07342	-	-1.76011	down	SEC61G3	PREDICTED: protein transport protein Sec61 subunit gamma [Fragaria vesca subsp. vesca]	1.22	2.42	2.32	6.33	7.15	5.18	1.99	6.22
map03060	Protein export	0.87583	TRINITY_DN31584_c0_g6	K10956	-	-2.8942	down	COBL7	PREDICTED: COBRA-like protein 7 [Fragaria vesca subsp. vesca]	2.64	3.75	2.06	17.59	24.17	17.33	2.82	19.7
map03060	Protein export	0.87583	TRINITY_DN31934_c0_g5	K09481	-	-1.11594	down	At2g45070	Preprotein translocase Sec, Sec61-beta subunit protein [Arabidopsis thaliana]	32.62	39.98	33.96	54.61	76.77	81.4	35.52	70.93
map03060	Protein export	0.87583	TRINITY_DN32623_c1_g6	K03100	EC:3.4.21.89	-1.13601	down	TPP2	PREDICTED: uncharacterized protein LOC101290731 [Fragaria vesca subsp. vesca]	23.38	19.54	30.56	45.34	50.42	43.17	24.49	46.31
map04130	SNARE interactions in vesicular transport	0.884321	TRINITY_DN14159_c0_g1	K08486	-	-2.98916	down	SYP121	PREDICTED: syntaxin-121 [Fragaria vesca subsp. vesca]	20.15	21.48	20.9	88.79	221.25	142.5	20.84	150.85
map04130	SNARE interactions in vesicular transport	0.884321	TRINITY_DN14159_c0_g2	K08486	-	-2.57135	down	SYP121	PREDICTED: syntaxin-121 [Fragaria vesca subsp. vesca]	16.63	15.77	20.36	59.99	134.82	98.76	17.59	97.86
map04130	SNARE interactions in vesicular transport	0.884321	TRINITY_DN21317_c0_g1	K08486	-	-1.46858	down	SYP121	PREDICTED: syntaxin-121-like [Fragaria vesca subsp. vesca]	6.39	1.62	4.65	5.66	15.79	11.54	4.22	11
map04130	SNARE interactions in vesicular transport	0.884321	TRINITY_DN25908_c0_g8	K08509	-	-1.39731	down	SNAP33	PREDICTED: SNAP25 homologous protein SNAP33-like [Fragaria vesca subsp. vesca]	21.62	17.47	21.12	40.93	59.01	42.79	20.07	47.58
map00290	Valine, leucine and isoleucine biosynthesis	0.88526	TRINITY_DN32196_c2_g1	K01652	EC:2.2.1.6	-2.38871	down	NTMC2T6.1	PREDICTED: C2 domain-containing protein At1g53590 isoform X1 [Fragaria vesca subsp. vesca]	15.18	23.17	21.08	48.93	138.25	84.85	19.81	90.68
map00290	Valine, leucine and isoleucine biosynthesis	0.88526	TRINITY_DN33140_c2_g8	K00826	EC:2.6.1.42	1.2087	up	-	hypothetical protein PRUPE_ppb014454mg [Prunus persica]	18.81	11.31	13.39	6.66	5.32	5.34	14.5	5.77
map00900	Terpenoid backbone biosynthesis	0.886112	TRINITY_DN27004_c0_g2	K00021	EC:1.1.1.34	-3.437	down	HMG1	PREDICTED: 3-hydroxy-3-methylglutaryl-coenzyme A reductase 1-like [Fragaria vesca subsp. vesca]	26.28	20.46	28.9	149.07	252.72	313.3	25.21	238.36
map00900	Terpenoid backbone biosynthesis	0.886112	TRINITY_DN18569_c0_g2	K10960	EC:1.3.1.83	-3.0212	down	At5g55050	PREDICTED: GDSL esterase/lipase At5g55050-like [Fragaria vesca subsp. vesca]	0.16	0.38	0.68	1.3	5.38	2.85	0.41	3.18
map00900	Terpenoid backbone biosynthesis	0.886112	TRINITY_DN21927_c0_g3	K15889	EC:3.1.1.-	-1.50461	down	-	PREDICTED: collagen alpha-2(IV) chain-like isoform X1 [Fragaria vesca subsp. vesca]	2.65	4.7	4.26	13.67	4.53	12.47	3.87	10.22
map00900	Terpenoid backbone biosynthesis	0.886112	TRINITY_DN26624_c1_g6	K13789	EC:2.5.1.1 2.5.1.10 2.5.1.29	-1.44297	down	GGPS	PREDICTED: geranylgeranyl pyrophosphate synthase, chloroplastic-like [Fragaria vesca subsp. vesca]	34.01	53.61	42.99	123.16	108.27	101	43.54	110.81
map00900	Terpenoid backbone biosynthesis	0.886112	TRINITY_DN32292_c0_g1	K00021	EC:1.1.1.34	-2.14355	down	HMG3	PREDICTED: 3-hydroxy-3-methylglutaryl-coenzyme A reductase 1-like [Fragaria vesca subsp. vesca]	43.04	43.78	35.75	131.46	217.76	220.66	40.86	189.96
map00900	Terpenoid backbone biosynthesis	0.886112	TRINITY_DN33038_c1_g1	K00021	EC:1.1.1.34	-1.70959	down	HMG1	PREDICTED: 3-hydroxy-3-methylglutaryl-coenzyme A reductase 2-like [Fragaria vesca subsp. vesca]	38.76	51.95	40.52	101.37	145.06	143.14	43.74	129.86
map00900	Terpenoid backbone biosynthesis	0.886112	TRINITY_DN33038_c1_g2	K00021	EC:1.1.1.34	-1.94644	down	HMG1	PREDICTED: 3-hydroxy-3-methylglutaryl-coenzyme A reductase 1-like [Fragaria vesca subsp. vesca]	9.06	10.54	6.5	26.52	28.31	36.59	8.7	30.47
map00900	Terpenoid backbone biosynthesis	0.886112	TRINITY_DN33365_c0_g1	K10960	EC:1.3.1.83	1.722	up	At5g55050	PREDICTED: GDSL esterase/lipase At5g55050-like [Fragaria vesca subsp. vesca]	3.11	8.52	5.07	1.99	1.17	1.53	5.57	1.56
map00480	Glutathione metabolism	0.888513	TRINITY_DN28440_c0_g4	K00033	EC:1.1.1.44 1.1.1.343	-1.06907	down	At5g41670	PREDICTED: 6-phosphogluconate dehydrogenase, decarboxylating 2, chloroplastic [Fragaria vesca subsp. vesca]	16.58	18.63	12.37	27.53	27.35	39.13	15.86	31.34
map00480	Glutathione metabolism	0.888513	TRINITY_DN30844_c1_g4	K00031	EC:1.1.1.42	1.61935	up	-	PREDICTED: isocitrate dehydrogenase [NADP] [Fragaria vesca subsp. vesca]	5.66	10.48	6.16	2.5	2.39	1.37	7.43	2.09
map00480	Glutathione metabolism	0.888513	TRINITY_DN30948_c0_g1	K00799	EC:2.5.1.18	-1.51576	down	-	PREDICTED: probable glutathione S-transferase [Fragaria vesca subsp. vesca]	95.79	75.9	94.13	195.1	254.1	280.6	88.61	243.27
map00480	Glutathione metabolism	0.888513	TRINITY_DN19489_c0_g1	K00799	EC:2.5.1.18	-1.48444	down	HSP26-A	PREDICTED: probable glutathione S-transferase [Fragaria vesca subsp. vesca]	5.49	3.52	4.22	7.67	16.49	11.08	4.41	11.75
map00480	Glutathione metabolism	0.888513	TRINITY_DN24222_c0_g1	K00799	EC:2.5.1.18	-1.67748	down	HSP26-A	PREDICTED: probable glutathione S-transferase [Fragaria vesca subsp. vesca]	4.76	1.97	5.15	9.39	6.74	19.36	3.96	11.83
map00480	Glutathione metabolism	0.888513	TRINITY_DN25314_c0_g3	K00036	EC:1.1.1.49 1.1.1.363	-2.0223	down	At5g13110	glucose-6-phosphate dehydrogenase [Fragaria x ananassa]	3.1	4.92	3.33	13.55	13.7	16.16	3.78	14.47
map00480	Glutathione metabolism	0.888513	TRINITY_DN26063_c0_g1	K00799	EC:2.5.1.18	-1.13598	down	-	PREDICTED: probable glutathione S-transferase [Fragaria vesca subsp. vesca]	228.24	145.92	160.94	380.24	354.54	371.95	178.37	368.91
map00480	Glutathione metabolism	0.888513	TRINITY_DN31782_c1_g1	K01581	EC:4.1.1.17	-3.77503	down	-	PREDICTED: ornithine decarboxylase-like [Fragaria vesca subsp. vesca]	12.62	5.64	14.11	124.82	117	176.7	10.79	139.51
map00480	Glutathione metabolism	0.888513	TRINITY_DN31794_c0_g1	K11140	EC:3.4.11.2	-1.08539	down	APM1	PREDICTED: aminopeptidase M1-like [Fragaria vesca subsp. vesca]	21.19	15.03	26.5	36.07	57.76	36.58	20.91	43.47
map00480	Glutathione metabolism	0.888513	TRINITY_DN31895_c0_g1	K00799	EC:2.5.1.18	-1.38435	down	HSP26-A	PREDICTED: glutathione S-transferase U7-like [Nicotiana tabacum]	522.76	318.88	526.72	865.43	1152.25	1263.51	456.12	1093.73
map00565	Ether lipid metabolism	0.89367	TRINITY_DN26977_c0_g1	K01114	EC:3.1.4.3	2.03278	up	NPC1	PREDICTED: non-specific phospholipase C1 [Fragaria vesca subsp. vesca]	5.75	3.21	5.89	1.46	0.65	1.26	4.95	1.12
map00565	Ether lipid metabolism	0.89367	TRINITY_DN27786_c0_g1	K01115	EC:3.1.4.4	2.02715	up	PLDZETA1	PREDICTED: phospholipase D p1 [Fragaria vesca subsp. vesca]	5.59	0.81	11.21	1.9	1.09	1.07	5.87	1.35
map00565	Ether lipid metabolism	0.89367	TRINITY_DN20527_c0_g1	K16794	-	-3.01341	down	JGB	PREDICTED: F-box/WD repeat-containing protein lin-23 [Fragaria vesca subsp. vesca]	0.07	0.8	0.62	3.83	3.54	4.22	0.5	3.86
map00565	Ether lipid metabolism	0.89367	TRINITY_DN26749_c0_g3	K16794	-	-3.28263	down	JGB	PREDICTED: myosin heavy chain kinase C [Fragaria vesca subsp. vesca]	9.45	9.52	9.41	52.38	121.8	85.66	9.46	86.61
map00261	Monobactam biosynthesis	0.894582	TRINITY_DN25729_c0_g1	K13811	EC:2.7.7.4 2.7.1.25	1.69207	up	APS2	hypothetical protein PRUPE_ppa004963mg [Prunus persica]	165.8	158.94	145.49	51.61	44.06	51.25	156.74	48.97
map01212	Fatty acid metabolism	0.894961	TRINITY_DN27788_c1_g5	K01074	EC:3.1.2.22	-1.58132	down	PCMP-E70	PREDICTED: pentatricopeptide repeat-containing protein At1g09190 [Fragaria vesca subsp. vesca]	0.89	0.76	0.82	1.73	3.43	1.79	0.82	2.32
map01212	Fatty acid metabolism	0.894961	TRINITY_DN29738_c0_g4	K00507	EC:1.14.19.1	2.9747	up	ADS3	PREDICTED: palmitoyl-monogalactosyldiacylglycerol delta-7 desaturase, chloroplastic-like isoform X1 [Fragaria vesca subsp. vesca]	10.38	46.72	18.61	4.51	0.98	3.94	25.24	3.14
map01212	Fatty acid metabolism	0.894961	TRINITY_DN30288_c0_g3	K01074	EC:3.1.2.22	-1.37801	down	PCMP-E13	PREDICTED: pentatricopeptide repeat-containing protein At3g29230-like [Fragaria vesca subsp. vesca]	1.03	1.26	1.01	3.05	3.05	1.97	1.1	2.69
map01212	Fatty acid metabolism	0.894961	TRINITY_DN15028_c0_g2	K01074	EC:3.1.2.22	-1.02844	down	PCMP-H38	PREDICTED: pentatricopeptide repeat-containing protein At5g48910-like [Fragaria vesca subsp. vesca]	1.31	1.77	1.51	2.36	3.09	3.37	1.53	2.94
map01212	Fatty acid metabolism	0.894961	TRINITY_DN20238_c0_g1	K00507	EC:1.14.19.1	-1.50535	down	ADS3	PREDICTED: palmitoyl-monogalactosyldiacylglycerol delta-7 desaturase, chloroplastic [Fragaria vesca subsp. vesca]	4.13	7.62	4.16	16.08	12.79	13.53	5.3	14.13
map01212	Fatty acid metabolism	0.894961	TRINITY_DN21678_c0_g2	K01074	EC:3.1.2.22	-1.2066	down	PCMP-H81	PREDICTED: pentatricopeptide repeat-containing protein At1g20230-like [Fragaria vesca subsp. vesca]	1.07	1.48	1.42	2.23	3.68	2.71	1.32	2.87
map01212	Fatty acid metabolism	0.894961	TRINITY_DN24270_c0_g1	K10251	EC:1.1.1.62 1.1.1.330	-1.09399	down	-	PREDICTED: 3-ketodihydrosphingosine reductase [Fragaria vesca subsp. vesca]	10.86	13.59	12.97	25.04	28.7	21.44	12.47	25.06
map01212	Fatty acid metabolism	0.894961	TRINITY_DN26380_c1_g1	K10256	EC:1.14.19.6 1.14.19.22	1.37484	up	FAD8	PREDICTED: omega-3 fatty acid desaturase, endoplasmic reticulum [Fragaria vesca subsp. vesca]	4	14.77	7.45	4.36	2.43	2.57	8.74	3.12
map01212	Fatty acid metabolism	0.894961	TRINITY_DN26788_c0_g1	K03921	EC:1.14.19.2 1.14.19.11 1.14.19.26	-3.32882	down	BOA	PREDICTED: transcription factor PCL1 [Fragaria vesca subsp. vesca]	4.69	5.64	4.92	39.87	47.59	44.78	5.08	44.08
map01212	Fatty acid metabolism	0.894961	TRINITY_DN31676_c0_g5	K09458	EC:2.3.1.179	1.68904	up	KAS1	PREDICTED: 3-oxoacyl-[acyl-carrier-protein] synthase I, chloroplastic-like [Fragaria vesca subsp. vesca]	4.3	16.11	6.85	3.33	1.77	2.77	9.09	2.62
map00400	Phenylalanine, tyrosine and tryptophan biosynthesis	0.918724	TRINITY_DN30092_c0_g2	K01695	EC:4.2.1.20	-4.12684	down	TRPA1	PREDICTED: tryptophan synthase alpha chain-like [Fragaria vesca subsp. vesca]	0	0.36	0.42	2.25	1.55	6.31	0.26	3.37
map00400	Phenylalanine, tyrosine and tryptophan biosynthesis	0.918724	TRINITY_DN30092_c0_g4	K01695	EC:4.2.1.20	-5.21676	down	TRPA1	PREDICTED: tryptophan synthase alpha chain-like [Fragaria vesca subsp. vesca]	4.32	2.83	2.81	63.18	119.61	166.07	3.32	116.29
map00400	Phenylalanine, tyrosine and tryptophan biosynthesis	0.918724	TRINITY_DN31041_c0_g2	K00891	EC:2.7.1.71	-1.01414	down	aq_1628	PREDICTED: uncharacterized protein LOC101292470 [Fragaria vesca subsp. vesca]	13.34	12.48	13.33	27.84	28.86	23.11	13.05	26.6
map00400	Phenylalanine, tyrosine and tryptophan biosynthesis	0.918724	TRINITY_DN31405_c0_g2	K01850	EC:5.4.99.5	-3.95469	down	CM2	chorismate mutase 2 [Rosa rugosa]	5.32	7.66	6.28	53.96	141.44	80.62	6.42	92.01
map00400	Phenylalanine, tyrosine and tryptophan biosynthesis	0.918724	TRINITY_DN32534_c0_g6	K01736	EC:4.2.3.5	-4.56517	down	-	PREDICTED: receptor-like protein 12 [Fragaria vesca subsp. vesca]	0.25	0.64	0.38	5.86	13.46	9.35	0.42	9.56
map00400	Phenylalanine, tyrosine and tryptophan biosynthesis	0.918724	TRINITY_DN33041_c1_g1	K01736	EC:4.2.3.5	-1.19212	down	-	PREDICTED: receptor-like protein 12 [Fragaria vesca subsp. vesca]	51.1	17.94	37.73	42.13	110.88	93.44	35.59	82.15
map00640	Propanoate metabolism	0.931112	TRINITY_DN28855_c0_g3	K00016	EC:1.1.1.27	-2.16115	down	GMGT1	PREDICTED: galactomannan galactosyltransferase 1-like [Fragaria vesca subsp. vesca]	3.52	8.48	3.28	17.46	25.84	19.01	5.09	20.77
map00640	Propanoate metabolism	0.931112	TRINITY_DN17644_c0_g2	K05605	EC:3.1.2.4	2.04491	up	At2g30650	PREDICTED: 3-hydroxyisobutyryl-CoA hydrolase 1-like [Fragaria vesca subsp. vesca]	2.81	2.97	1.15	1.09	0.11	0.27	2.31	0.49
map00640	Propanoate metabolism	0.931112	TRINITY_DN24418_c0_g1	K05605	EC:3.1.2.4	-4.59115	down	D14	PREDICTED: probable strigolactone esterase D14 homolog [Fragaria vesca subsp. vesca]	11.28	6.14	7.87	247.52	135.26	188.7	8.43	190.49
map00640	Propanoate metabolism	0.931112	TRINITY_DN32624_c1_g2	K05605	EC:3.1.2.4	-3.55454	down	D14	PREDICTED: strigolactone esterase D14-like [Prunus mume]	0.68	0.84	0.32	10.13	3.63	6.68	0.61	6.81
map00970	Aminoacyl-tRNA biosynthesis	0.933603	TRINITY_DN27704_c0_g2	K01876	EC:6.1.1.12	-5.32677	down	PUB21	PREDICTED: U-box domain-containing protein 21 [Fragaria vesca subsp. vesca]	4.27	2.49	3.98	79.1	191.98	133.01	3.58	134.7
map00970	Aminoacyl-tRNA biosynthesis	0.933603	TRINITY_DN28156_c0_g1	K01876	EC:6.1.1.12	-6.37819	down	PUB21	PREDICTED: U-box domain-containing protein 21-like [Fragaria vesca subsp. vesca]	0.09	0.11	0	7.59	9.1	6.4	0.07	7.7
map00970	Aminoacyl-tRNA biosynthesis	0.933603	TRINITY_DN28490_c0_g5	K01876	EC:6.1.1.12	-3.00735	down	PUB28	PREDICTED: U-box domain-containing protein 28-like [Fragaria vesca subsp. vesca]	2.26	2.99	2.47	12.28	16.91	20.49	2.57	16.56
map00970	Aminoacyl-tRNA biosynthesis	0.933603	TRINITY_DN29922_c2_g1	K01868	EC:6.1.1.3	-3.34917	down	AOMI	PREDICTED: alternative oxidase 3, mitochondrial-like [Fragaria vesca subsp. vesca]	8.95	7.48	9.76	46.41	108.89	93.68	8.73	82.99
map00970	Aminoacyl-tRNA biosynthesis	0.933603	TRINITY_DN18405_c0_g1	K02433	EC:6.3.5.6 6.3.5.7	4.38588	up	SFH12	PREDICTED: phosphatidylinositol/phosphatidylcholine transfer protein SFH12-like [Fragaria vesca subsp. vesca]	2.76	2.71	1.97	0	0	0.29	2.48	0.1
map00970	Aminoacyl-tRNA biosynthesis	0.933603	TRINITY_DN22596_c0_g1	K01876	EC:6.1.1.12	-2.5295	down	ERF5	PREDICTED: ethylene-responsive transcription factor ERF105-like [Fragaria vesca subsp. vesca]	51.71	30.51	38.06	151.17	215.15	288.75	40.09	218.36
map00970	Aminoacyl-tRNA biosynthesis	0.933603	TRINITY_DN26294_c0_g4	K01893	EC:6.1.1.22	1.51995	up	SYNO	PREDICTED: asparagine--tRNA ligase, chloroplastic/mitochondrial [Fragaria vesca subsp. vesca]	3.12	3.48	3.17	1.48	0.58	1.05	3.26	1.04
map00970	Aminoacyl-tRNA biosynthesis	0.933603	TRINITY_DN26524_c0_g1	K01870	EC:6.1.1.5	1.57416	up	DIR20	PREDICTED: dirigent protein 22-like [Fragaria vesca subsp. vesca]	180.42	168.47	193.53	59.11	46.28	63.41	180.81	56.27
map00970	Aminoacyl-tRNA biosynthesis	0.933603	TRINITY_DN31481_c0_g1	K01892	EC:6.1.1.21	-1.58021	down	WRKY6	PREDICTED: probable WRKY transcription factor 31 [Fragaria vesca subsp. vesca]	12.56	15.97	12.2	39.77	37.75	41.76	13.58	39.76
map00970	Aminoacyl-tRNA biosynthesis	0.933603	TRINITY_DN31481_c0_g3	K01892	EC:6.1.1.21	-1.60919	down	WRKY31	PREDICTED: probable WRKY transcription factor 31 [Fragaria vesca subsp. vesca]	93	68.84	89.74	150.42	311.95	260.45	83.86	240.94
map00970	Aminoacyl-tRNA biosynthesis	0.933603	TRINITY_DN32403_c0_g2	K01876	EC:6.1.1.12	-3.37023	down	ERF6	PREDICTED: ethylene-responsive transcription factor 5 [Fragaria vesca subsp. vesca]	17.28	9.5	10.4	68.43	165.61	127.82	12.39	120.62
map00970	Aminoacyl-tRNA biosynthesis	0.933603	TRINITY_DN32638_c0_g1	K01889	EC:6.1.1.20	1.93802	up	At3g07870	PREDICTED: F-box/kelch-repeat protein At3g23880-like isoform X1 [Fragaria vesca subsp. vesca]	4.01	5.88	5.24	1.45	0.85	1.98	5.04	1.43
map00970	Aminoacyl-tRNA biosynthesis	0.933603	TRINITY_DN9057_c0_g1	K01876	EC:6.1.1.12	-4.48019	down	PUB23	PREDICTED: E3 ubiquitin-protein ligase PUB23 [Fragaria vesca subsp. vesca]	3.62	1.59	2.56	25.43	61.83	76.42	2.59	54.56
map00590	Arachidonic acid metabolism	0.933668	TRINITY_DN27417_c0_g1	K08726	EC:3.3.2.10 3.1.3.76	-1.06754	down	EPHX2	PREDICTED: bifunctional epoxide hydrolase 2-like isoform X1 [Fragaria vesca subsp. vesca]	104.79	77.87	102.78	208.14	233.24	156.12	95.15	199.17
map00590	Arachidonic acid metabolism	0.933668	TRINITY_DN29300_c0_g2	K05309	EC:5.3.99.3	-1.091	down	PTGES2	PREDICTED: prostaglandin E synthase 2-like [Fragaria vesca subsp. vesca]	8.89	13.42	11.08	27.47	27.14	18.84	11.13	24.48
map00562	Inositol phosphate metabolism	0.935419	TRINITY_DN26977_c0_g1	K01114	EC:3.1.4.3	2.03278	up	NPC1	PREDICTED: non-specific phospholipase C1 [Fragaria vesca subsp. vesca]	5.75	3.21	5.89	1.46	0.65	1.26	4.95	1.12
map00562	Inositol phosphate metabolism	0.935419	TRINITY_DN27258_c0_g1	K01858	EC:5.5.1.4	2.02776	up	INPS1	PREDICTED: inositol-3-phosphate synthase [Fragaria vesca subsp. vesca]	835.08	969.32	894.01	206.75	227.93	174.77	899.47	203.15
map00562	Inositol phosphate metabolism	0.935419	TRINITY_DN29772_c0_g1	K03103	EC:3.1.3.62 3.1.3.80	1.15708	up	D6PKL3	PREDICTED: serine/threonine-protein kinase D6PKL2 [Fragaria vesca subsp. vesca]	6.63	11.87	7.94	4.7	1.82	5.23	8.81	3.92
map00562	Inositol phosphate metabolism	0.935419	TRINITY_DN31030_c4_g2	K01099	EC:3.1.3.36	3.09708	up	IP5P7	PREDICTED: type I inositol 1,4,5-trisphosphate 5-phosphatase CVP2-like [Fragaria vesca subsp. vesca]	8.81	11.56	9.5	1.31	0.75	1.2	9.96	1.09
map00562	Inositol phosphate metabolism	0.935419	TRINITY_DN31030_c4_g6	K01099	EC:3.1.3.36	2.2627	up	IP5P4	PREDICTED: type I inositol 1,4,5-trisphosphate 5-phosphatase CVP2 [Fragaria vesca subsp. vesca]	1.18	3.64	1.06	0.6	0.24	0.28	1.96	0.37
map00562	Inositol phosphate metabolism	0.935419	TRINITY_DN31075_c2_g4	K00889	EC:2.7.1.68	-1.23915	down	RABC1	PREDICTED: ras-related protein RABC1 [Fragaria vesca subsp. vesca]	8.04	10.57	10.12	15.32	27.54	20.29	9.58	21.05
map00250	Alanine, aspartate and glutamate metabolism	0.939754	TRINITY_DN30638_c1_g1	K01580	EC:4.1.1.15	-1.28505	down	-	PREDICTED: glutamate decarboxylase 4-like [Pyrus x bretschneideri]	85.91	104.53	83.83	174.45	246.28	209.19	91.42	209.97
map00250	Alanine, aspartate and glutamate metabolism	0.939754	TRINITY_DN31096_c1_g5	K01956	EC:6.3.5.5	-1.16161	down	ATJ11	PREDICTED: chaperone protein dnaJ 11, chloroplastic [Fragaria vesca subsp. vesca]	5.27	9.26	5.53	18.74	10.83	11.51	6.69	13.69
map00250	Alanine, aspartate and glutamate metabolism	0.939754	TRINITY_DN23680_c0_g1	K01580	EC:4.1.1.15	-1.28307	down	GAD1	PREDICTED: glutamate decarboxylase 1 [Fragaria vesca subsp. vesca]	2.23	1.54	1.57	6.05	2.79	3.32	1.78	4.05
map00250	Alanine, aspartate and glutamate metabolism	0.939754	TRINITY_DN23881_c0_g1	K00764	EC:2.4.2.14	1.13336	up	ASE2	PREDICTED: amidophosphoribosyltransferase, chloroplastic-like [Fragaria vesca subsp. vesca]	46.45	46.94	36.88	16.71	21.21	17.93	43.42	18.62
map04146	Peroxisome	0.94998	TRINITY_DN27289_c0_g2	K13348	-	-1.33656	down	sym1	PREDICTED: PXMP2/4 family protein 4-like [Fragaria vesca subsp. vesca]	7.85	11.11	9.69	15.33	31.1	20.96	9.55	22.46
map04146	Peroxisome	0.94998	TRINITY_DN27417_c0_g1	K08726	EC:3.3.2.10 3.1.3.76	-1.06754	down	EPHX2	PREDICTED: bifunctional epoxide hydrolase 2-like isoform X1 [Fragaria vesca subsp. vesca]	104.79	77.87	102.78	208.14	233.24	156.12	95.15	199.17
map04146	Peroxisome	0.94998	TRINITY_DN28029_c0_g1	K13356	EC:1.2.1.84	1.52244	up	-	PREDICTED: probable fatty acyl-CoA reductase 4 isoform X1 [Fragaria vesca subsp. vesca]	13.08	38.22	17.12	9.94	1.72	8.4	22.81	6.69
map04146	Peroxisome	0.94998	TRINITY_DN28210_c0_g1	K13354	-	-1.54069	down	PNC1	PREDICTED: peroxisomal adenine nucleotide carrier 1-like [Fragaria vesca subsp. vesca]	7.03	8.43	6.92	12.82	16.91	19.33	7.46	16.35
map04146	Peroxisome	0.94998	TRINITY_DN28785_c0_g5	K01640	EC:4.1.3.4	1.58327	up	HMGCL	PREDICTED: hydroxymethylglutaryl-CoA lyase, mitochondrial-like [Fragaria vesca subsp. vesca]	26.45	36.08	30.24	8.16	11.18	9.72	30.92	9.69
map04146	Peroxisome	0.94998	TRINITY_DN30053_c0_g1	K04565	EC:1.15.1.1	1.18772	up	CCS	PREDICTED: copper chaperone for superoxide dismutase, chloroplastic/cytosolic [Fragaria vesca subsp. vesca]	62.1	29.13	66.35	25.64	27.15	28.64	52.53	27.14
map04146	Peroxisome	0.94998	TRINITY_DN30064_c0_g5	K13341	-	-1.95313	down	LWD1	WD protein AN11 homolog [Rosa hybrid cultivar]	0.47	2.94	0.86	4.98	4.95	5.71	1.42	5.21
map04146	Peroxisome	0.94998	TRINITY_DN30181_c0_g1	K12261	EC:4.1.-.-	-1.70514	down	AAE3	PREDICTED: oxalate--CoA ligase [Fragaria vesca subsp. vesca]	149.96	157.95	165.07	350.68	853.95	393.87	157.66	532.83
map04146	Peroxisome	0.94998	TRINITY_DN30544_c0_g8	K13356	EC:1.2.1.84	-3.61012	down	pol	gag-pol, partial [Camellia sinensis]	0.23	0.05	0.05	0.33	2.06	1.4	0.11	1.26
map04146	Peroxisome	0.94998	TRINITY_DN30844_c1_g4	K00031	EC:1.1.1.42	1.61935	up	-	PREDICTED: isocitrate dehydrogenase [NADP] [Fragaria vesca subsp. vesca]	5.66	10.48	6.16	2.5	2.39	1.37	7.43	2.09
map04146	Peroxisome	0.94998	TRINITY_DN31489_c1_g2	K13348	-	1.02797	up	-	PREDICTED: uncharacterized protein LOC101306984 [Fragaria vesca subsp. vesca]	286.42	189.34	233.25	84.97	132.09	107.8	236.34	108.29
map04146	Peroxisome	0.94998	TRINITY_DN31977_c0_g4	K13356	EC:1.2.1.84	1.82098	up	-	PREDICTED: fatty acyl-CoA reductase 1-like [Fragaria vesca subsp. vesca]	47.66	110.35	45.4	25.41	6.62	17.47	67.8	16.5
map00450	Selenocompound metabolism	0.953536	TRINITY_DN25729_c0_g1	K13811	EC:2.7.7.4 2.7.1.25	1.69207	up	APS2	hypothetical protein PRUPE_ppa004963mg [Prunus persica]	165.8	158.94	145.49	51.61	44.06	51.25	156.74	48.97
map04145	Phagosome	0.96709	TRINITY_DN29206_c0_g4	K07374	-	1.98592	up	-	hypothetical protein TSUD_217860 [Trifolium subterraneum]	2.55	3.04	2.73	0.64	0.67	0.66	2.77	0.66
map04145	Phagosome	0.96709	TRINITY_DN29666_c0_g1	K01365	EC:3.4.22.15	3.27692	up	XCP1	PREDICTED: xylem cysteine proteinase 1 [Fragaria vesca subsp. vesca]	4.86	35.35	6.19	2.71	0.42	1.07	15.47	1.4
map04145	Phagosome	0.96709	TRINITY_DN30274_c0_g3	K07375	-	-1.02277	down	TUBB1	PREDICTED: tubulin beta-5 chain isoform X1 [Sesamum indicum]	10.94	18.01	12.62	32.49	26.18	21.26	13.86	26.64
map04145	Phagosome	0.96709	TRINITY_DN26029_c0_g1	K01365	EC:3.4.22.15	-1.03453	down	RD21B	PREDICTED: cysteine proteinase RD21a [Fragaria vesca subsp. vesca]	329.38	296.58	323.23	592.88	620.65	605.35	316.4	606.29
map04145	Phagosome	0.96709	TRINITY_DN26136_c1_g9	K07374	-	-1.81391	down	-	Retrovirus-related Pol polyprotein from transposon TNT 1-94 [Cajanus cajan]	1.08	0.57	1.42	1.7	3.37	5.09	1.02	3.39
map04145	Phagosome	0.96709	TRINITY_DN31235_c1_g5	K07342	-	-1.76011	down	SEC61G3	PREDICTED: protein transport protein Sec61 subunit gamma [Fragaria vesca subsp. vesca]	1.22	2.42	2.32	6.33	7.15	5.18	1.99	6.22
map04145	Phagosome	0.96709	TRINITY_DN31584_c0_g6	K10956	-	-2.8942	down	COBL7	PREDICTED: COBRA-like protein 7 [Fragaria vesca subsp. vesca]	2.64	3.75	2.06	17.59	24.17	17.33	2.82	19.7
map04145	Phagosome	0.96709	TRINITY_DN31617_c0_g14	K07375	-	-1.38718	down	TUBB1	unknown [Populus trichocarpa]	10.76	26.25	21.13	40.32	59.43	29.8	19.38	43.18
map04145	Phagosome	0.96709	TRINITY_DN31934_c0_g5	K09481	-	-1.11594	down	At2g45070	Preprotein translocase Sec, Sec61-beta subunit protein [Arabidopsis thaliana]	32.62	39.98	33.96	54.61	76.77	81.4	35.52	70.93
map04145	Phagosome	0.96709	TRINITY_DN31946_c4_g2	K02146	-	-1.08906	down	-	PREDICTED: receptor-like protein 12 [Fragaria vesca subsp. vesca]	74.84	43.89	79.13	78.38	168.69	150.2	65.95	132.42
map04145	Phagosome	0.96709	TRINITY_DN32878_c0_g2	K02146	-	-1.07946	down	-	PREDICTED: receptor-like protein 12 [Fragaria vesca subsp. vesca]	3.29	2.87	4.73	4.91	5.88	6.35	3.63	5.71
map00310	Lysine degradation	0.979898	TRINITY_DN24864_c0_g1	K00128	EC:1.2.1.3	-1.20984	down	Os12g0580900	PREDICTED: probable protein phosphatase 2C 78 isoform X1 [Fragaria vesca subsp. vesca]	12.8	18.27	11.46	26.25	36.26	29.03	14.18	30.51
map00310	Lysine degradation	0.979898	TRINITY_DN32144_c1_g3	K00128	EC:1.2.1.3	-2.72555	down	Os12g0580900	PREDICTED: probable protein phosphatase 2C 63 [Fragaria vesca subsp. vesca]	13.96	15.3	15.62	51.34	116.7	76.27	14.96	81.44
map00310	Lysine degradation	0.979898	TRINITY_DN32183_c0_g3	K00128	EC:1.2.1.3	1.11857	up	ALDH3F1	PREDICTED: aldehyde dehydrogenase family 3 member F1 [Fragaria vesca subsp. vesca]	71.17	95.83	92.92	41.1	28.37	42.22	86.64	37.23
map00630	Glyoxylate and dicarboxylate metabolism	0.984043	TRINITY_DN27323_c2_g11	K01455	EC:3.5.1.49	-1.40127	down	PCMP-E41	PREDICTED: putative pentatricopeptide repeat-containing protein At5g59200, chloroplastic [Fragaria vesca subsp. vesca]	0.98	0.88	0.75	2.39	2.08	1.99	0.87	2.15
map00630	Glyoxylate and dicarboxylate metabolism	0.984043	TRINITY_DN28258_c0_g1	K19269	EC:3.1.3.18 3.1.3.48	2.84132	up	PGLP1A	Phosphoglycolate phosphatase 1B, chloroplastic [Ananas comosus]	4.1	5.44	5.43	0.46	0.72	0.75	4.99	0.64
map00630	Glyoxylate and dicarboxylate metabolism	0.984043	TRINITY_DN30277_c0_g1	K01601	EC:4.1.1.39	-1.28468	down	rbcL	ribulose 1,5-bisphosphate carboxylase/oxygenase large subunit (chloroplast) [Liriodendron chinense]	137.88	86.31	116.2	236.35	254.38	264.88	113.46	251.87
map00630	Glyoxylate and dicarboxylate metabolism	0.984043	TRINITY_DN31035_c0_g1	K15919	-	1.65511	up	HPR3	PREDICTED: glyoxylate/hydroxypyruvate reductase HPR3-like [Fragaria vesca subsp. vesca]	43.05	60.64	35.12	13.54	11.59	16.84	46.27	13.99
map00630	Glyoxylate and dicarboxylate metabolism	0.984043	TRINITY_DN26201_c0_g3	K01601	EC:4.1.1.39	-1.13594	down	rbcL	ribulose-1,5-bisphosphate carboxylase/oxygenase large subunit [Phaseolus vulgaris]	75.02	54.08	63.93	117.38	139.71	134.34	64.34	130.48
map00630	Glyoxylate and dicarboxylate metabolism	0.984043	TRINITY_DN26201_c0_g4	K01601	EC:4.1.1.39	-1.15056	down	rbcL	ORF101 (chloroplast) [Pinus koraiensis]	106.22	72.63	93.14	164.92	221.44	171.11	90.66	185.82
map00630	Glyoxylate and dicarboxylate metabolism	0.984043	TRINITY_DN31500_c1_g3	K01455	EC:3.5.1.49	-1.5337	down	PCMP-H12	PREDICTED: pentatricopeptide repeat-containing protein ELI1, chloroplastic-like [Fragaria vesca subsp. vesca]	2.26	2.16	1.37	6.01	4.06	6.03	1.93	5.37
map00630	Glyoxylate and dicarboxylate metabolism	0.984043	TRINITY_DN32584_c0_g7	K00284	EC:1.4.7.1	-1.30758	down	GLU	hypothetical protein PRUPE_ppa000146mg [Prunus persica]	1.12	0.98	1	2.35	1.96	2.91	1.03	2.41
map00710	Carbon fixation in photosynthetic organisms	0.988456	TRINITY_DN28022_c1_g4	K01623	EC:4.1.2.13	1.37522	up	At1g68170	PREDICTED: WAT1-related protein At1g68170-like [Fragaria vesca subsp. vesca]	9.1	8.7	7.37	1.57	3.53	2.92	8.39	2.67
map00710	Carbon fixation in photosynthetic organisms	0.988456	TRINITY_DN28340_c0_g4	K01807	EC:5.3.1.6	-1.34731	down	RPI1	PREDICTED: probable ribose-5-phosphate isomerase 2 [Prunus mume]	0.88	1.22	0.87	1.66	3.22	2.24	0.99	2.37
map00710	Carbon fixation in photosynthetic organisms	0.988456	TRINITY_DN29849_c1_g3	K00029	EC:1.1.1.40	1.10931	up	NADP-ME4	PREDICTED: LOW QUALITY PROTEIN: NADP-dependent malic enzyme [Fragaria vesca subsp. vesca]	56.24	130.58	91.71	46.68	33.07	40.97	92.84	40.24
map00710	Carbon fixation in photosynthetic organisms	0.988456	TRINITY_DN30277_c0_g1	K01601	EC:4.1.1.39	-1.28468	down	rbcL	ribulose 1,5-bisphosphate carboxylase/oxygenase large subunit (chloroplast) [Liriodendron chinense]	137.88	86.31	116.2	236.35	254.38	264.88	113.46	251.87
map00710	Carbon fixation in photosynthetic organisms	0.988456	TRINITY_DN26201_c0_g3	K01601	EC:4.1.1.39	-1.13594	down	rbcL	ribulose-1,5-bisphosphate carboxylase/oxygenase large subunit [Phaseolus vulgaris]	75.02	54.08	63.93	117.38	139.71	134.34	64.34	130.48
map00710	Carbon fixation in photosynthetic organisms	0.988456	TRINITY_DN26201_c0_g4	K01601	EC:4.1.1.39	-1.15056	down	rbcL	ORF101 (chloroplast) [Pinus koraiensis]	106.22	72.63	93.14	164.92	221.44	171.11	90.66	185.82
map00710	Carbon fixation in photosynthetic organisms	0.988456	TRINITY_DN31112_c0_g7	K01623	EC:4.1.2.13	-1.52445	down	At5g07050	PREDICTED: WAT1-related protein At5g07050-like [Fragaria vesca subsp. vesca]	0.49	1.32	1.76	2.69	2.15	4.86	1.19	3.23
map00710	Carbon fixation in photosynthetic organisms	0.988456	TRINITY_DN32069_c0_g1	K01610	EC:4.1.1.49	1.1498	up	PCKA	PREDICTED: phosphoenolpyruvate carboxykinase [ATP]-like [Fragaria vesca subsp. vesca]	128.19	390.73	288.45	127.7	104.44	111.58	269.12	114.57
map00510	N-Glycan biosynthesis	0.990163	TRINITY_DN27582_c1_g12	K00737	EC:2.4.1.144	-1.28703	down	-	PREDICTED: uncharacterized protein LOC101312728 [Fragaria vesca subsp. vesca]	33.8	42.71	37.09	68.62	116.75	74.52	37.87	86.63
map00510	N-Glycan biosynthesis	0.990163	TRINITY_DN23711_c0_g1	K03844	EC:2.4.1.131	-1.78876	down	EXO70B1	PREDICTED: exocyst complex component EXO70B1-like [Fragaria vesca subsp. vesca]	24.2	22.9	22.84	58.89	102.01	65.72	23.31	75.54
map03430	Mismatch repair	0.990714	TRINITY_DN29250_c0_g1	K07466	-	-1.17483	down	FKBP43	PREDICTED: peptidyl-prolyl cis-trans isomerase FKBP43 isoform X1 [Fragaria vesca subsp. vesca]	1.67	1.92	1.19	3.57	3.63	2.93	1.59	3.38
map03430	Mismatch repair	0.990714	TRINITY_DN21193_c0_g2	K10755	-	1.79314	up	-	PREDICTED: uncharacterized protein LOC101302676 [Fragaria vesca subsp. vesca]	59.07	50.8	58.92	14.51	17.78	12.98	56.26	15.09
map03430	Mismatch repair	0.990714	TRINITY_DN31801_c1_g2	K07466	-	1.31931	up	-	PREDICTED: uncharacterized protein LOC103328570 [Prunus mume]	27.03	31.93	30.7	11.75	8.19	19.13	29.89	13.02
map03430	Mismatch repair	0.990714	TRINITY_DN32340_c2_g11	K10747	EC:6.5.1.1 6.5.1.6 6.5.1.7	-1.12809	down	ycf2-A	Ycf2 (chloroplast) [Rosa odorata var. gigantea]	33.19	22.61	27.97	48.31	88.48	33.36	27.92	56.72
map00010	Glycolysis / Gluconeogenesis	0.9918	TRINITY_DN28022_c1_g4	K01623	EC:4.1.2.13	1.37522	up	At1g68170	PREDICTED: WAT1-related protein At1g68170-like [Fragaria vesca subsp. vesca]	9.1	8.7	7.37	1.57	3.53	2.92	8.39	2.67
map00010	Glycolysis / Gluconeogenesis	0.9918	TRINITY_DN28855_c0_g3	K00016	EC:1.1.1.27	-2.16115	down	GMGT1	PREDICTED: galactomannan galactosyltransferase 1-like [Fragaria vesca subsp. vesca]	3.52	8.48	3.28	17.46	25.84	19.01	5.09	20.77
map00010	Glycolysis / Gluconeogenesis	0.9918	TRINITY_DN29772_c0_g1	K03103	EC:3.1.3.62 3.1.3.80	1.15708	up	D6PKL3	PREDICTED: serine/threonine-protein kinase D6PKL2 [Fragaria vesca subsp. vesca]	6.63	11.87	7.94	4.7	1.82	5.23	8.81	3.92
map00010	Glycolysis / Gluconeogenesis	0.9918	TRINITY_DN19786_c0_g3	K01689	EC:4.2.1.11	-2.8295	down	RAP2-11	PREDICTED: uncharacterized protein LOC101313172 [Fragaria vesca subsp. vesca]	0.95	0.09	0.2	2.21	2.04	3.89	0.41	2.71
map00010	Glycolysis / Gluconeogenesis	0.9918	TRINITY_DN22573_c0_g1	K01568	EC:4.1.1.1	-1.08643	down	PCS1	PREDICTED: glutathione gamma-glutamylcysteinyltransferase 1-like isoform X2 [Fragaria vesca subsp. vesca]	1.37	1.48	1.55	3.29	3	2.48	1.47	2.92
map00010	Glycolysis / Gluconeogenesis	0.9918	TRINITY_DN24864_c0_g1	K00128	EC:1.2.1.3	-1.20984	down	Os12g0580900	PREDICTED: probable protein phosphatase 2C 78 isoform X1 [Fragaria vesca subsp. vesca]	12.8	18.27	11.46	26.25	36.26	29.03	14.18	30.51
map00010	Glycolysis / Gluconeogenesis	0.9918	TRINITY_DN25125_c0_g1	K01792	EC:5.1.3.15	1.10816	up	-	PREDICTED: putative glucose-6-phosphate 1-epimerase isoform X1 [Fragaria vesca subsp. vesca]	11.78	12.6	8.93	4.28	5.88	4.36	11.1	4.84
map00010	Glycolysis / Gluconeogenesis	0.9918	TRINITY_DN31112_c0_g7	K01623	EC:4.1.2.13	-1.52445	down	At5g07050	PREDICTED: WAT1-related protein At5g07050-like [Fragaria vesca subsp. vesca]	0.49	1.32	1.76	2.69	2.15	4.86	1.19	3.23
map00010	Glycolysis / Gluconeogenesis	0.9918	TRINITY_DN32002_c0_g2	K01568	EC:4.1.1.1	1.38387	up	PDC1	PREDICTED: pyruvate decarboxylase 2 [Jatropha curcas]	2.63	2.77	3.33	1.61	0.48	1	2.91	1.03
map00010	Glycolysis / Gluconeogenesis	0.9918	TRINITY_DN32069_c0_g1	K01610	EC:4.1.1.49	1.1498	up	PCKA	PREDICTED: phosphoenolpyruvate carboxykinase [ATP]-like [Fragaria vesca subsp. vesca]	128.19	390.73	288.45	127.7	104.44	111.58	269.12	114.57
map00010	Glycolysis / Gluconeogenesis	0.9918	TRINITY_DN32144_c1_g3	K00128	EC:1.2.1.3	-2.72555	down	Os12g0580900	PREDICTED: probable protein phosphatase 2C 63 [Fragaria vesca subsp. vesca]	13.96	15.3	15.62	51.34	116.7	76.27	14.96	81.44
map00010	Glycolysis / Gluconeogenesis	0.9918	TRINITY_DN32183_c0_g3	K00128	EC:1.2.1.3	1.11857	up	ALDH3F1	PREDICTED: aldehyde dehydrogenase family 3 member F1 [Fragaria vesca subsp. vesca]	71.17	95.83	92.92	41.1	28.37	42.22	86.64	37.23
map00071	Fatty acid degradation	0.993145	TRINITY_DN24864_c0_g1	K00128	EC:1.2.1.3	-1.20984	down	Os12g0580900	PREDICTED: probable protein phosphatase 2C 78 isoform X1 [Fragaria vesca subsp. vesca]	12.8	18.27	11.46	26.25	36.26	29.03	14.18	30.51
map00071	Fatty acid degradation	0.993145	TRINITY_DN32144_c1_g3	K00128	EC:1.2.1.3	-2.72555	down	Os12g0580900	PREDICTED: probable protein phosphatase 2C 63 [Fragaria vesca subsp. vesca]	13.96	15.3	15.62	51.34	116.7	76.27	14.96	81.44
map00071	Fatty acid degradation	0.993145	TRINITY_DN32183_c0_g3	K00128	EC:1.2.1.3	1.11857	up	ALDH3F1	PREDICTED: aldehyde dehydrogenase family 3 member F1 [Fragaria vesca subsp. vesca]	71.17	95.83	92.92	41.1	28.37	42.22	86.64	37.23
map00061	Fatty acid biosynthesis	0.993529	TRINITY_DN26788_c0_g1	K03921	EC:1.14.19.2 1.14.19.11 1.14.19.26	-3.32882	down	BOA	PREDICTED: transcription factor PCL1 [Fragaria vesca subsp. vesca]	4.69	5.64	4.92	39.87	47.59	44.78	5.08	44.08
map00061	Fatty acid biosynthesis	0.993529	TRINITY_DN31676_c0_g5	K09458	EC:2.3.1.179	1.68904	up	KAS1	PREDICTED: 3-oxoacyl-[acyl-carrier-protein] synthase I, chloroplastic-like [Fragaria vesca subsp. vesca]	4.3	16.11	6.85	3.33	1.77	2.77	9.09	2.62
map00030	Pentose phosphate pathway	0.994431	TRINITY_DN28022_c1_g4	K01623	EC:4.1.2.13	1.37522	up	At1g68170	PREDICTED: WAT1-related protein At1g68170-like [Fragaria vesca subsp. vesca]	9.1	8.7	7.37	1.57	3.53	2.92	8.39	2.67
map00030	Pentose phosphate pathway	0.994431	TRINITY_DN28340_c0_g4	K01807	EC:5.3.1.6	-1.34731	down	RPI1	PREDICTED: probable ribose-5-phosphate isomerase 2 [Prunus mume]	0.88	1.22	0.87	1.66	3.22	2.24	0.99	2.37
map00030	Pentose phosphate pathway	0.994431	TRINITY_DN28440_c0_g4	K00033	EC:1.1.1.44 1.1.1.343	-1.06907	down	At5g41670	PREDICTED: 6-phosphogluconate dehydrogenase, decarboxylating 2, chloroplastic [Fragaria vesca subsp. vesca]	16.58	18.63	12.37	27.53	27.35	39.13	15.86	31.34
map00030	Pentose phosphate pathway	0.994431	TRINITY_DN25314_c0_g3	K00036	EC:1.1.1.49 1.1.1.363	-2.0223	down	At5g13110	glucose-6-phosphate dehydrogenase [Fragaria x ananassa]	3.1	4.92	3.33	13.55	13.7	16.16	3.78	14.47
map00030	Pentose phosphate pathway	0.994431	TRINITY_DN31112_c0_g7	K01623	EC:4.1.2.13	-1.52445	down	At5g07050	PREDICTED: WAT1-related protein At5g07050-like [Fragaria vesca subsp. vesca]	0.49	1.32	1.76	2.69	2.15	4.86	1.19	3.23
map03030	DNA replication	0.996049	TRINITY_DN29250_c0_g1	K07466	-	-1.17483	down	FKBP43	PREDICTED: peptidyl-prolyl cis-trans isomerase FKBP43 isoform X1 [Fragaria vesca subsp. vesca]	1.67	1.92	1.19	3.57	3.63	2.93	1.59	3.38
map03030	DNA replication	0.996049	TRINITY_DN29486_c1_g10	K03469	EC:3.1.26.4	1.82753	up	-	PREDICTED: uncharacterized protein LOC101294730 [Fragaria vesca subsp. vesca]	3.68	8.03	5.33	1.21	1.17	1.99	5.68	1.46
map03030	DNA replication	0.996049	TRINITY_DN21193_c0_g2	K10755	-	1.79314	up	-	PREDICTED: uncharacterized protein LOC101302676 [Fragaria vesca subsp. vesca]	59.07	50.8	58.92	14.51	17.78	12.98	56.26	15.09
map03030	DNA replication	0.996049	TRINITY_DN31801_c1_g2	K07466	-	1.31931	up	-	PREDICTED: uncharacterized protein LOC103328570 [Prunus mume]	27.03	31.93	30.7	11.75	8.19	19.13	29.89	13.02
map03030	DNA replication	0.996049	TRINITY_DN32340_c2_g11	K10747	EC:6.5.1.1 6.5.1.6 6.5.1.7	-1.12809	down	ycf2-A	Ycf2 (chloroplast) [Rosa odorata var. gigantea]	33.19	22.61	27.97	48.31	88.48	33.36	27.92	56.72
map04120	Ubiquitin mediated proteolysis	0.996532	TRINITY_DN27153_c0_g1	K10143	EC:2.3.2.27	-2.08759	down	HERC2	PREDICTED: ultraviolet-B receptor UVR8 [Fragaria vesca subsp. vesca]	10.59	9.24	8.27	28.28	57.91	40.24	9.37	42.14
map04120	Ubiquitin mediated proteolysis	0.996532	TRINITY_DN27172_c1_g3	K10143	EC:2.3.2.27	-1.44509	down	LUH	PREDICTED: transcriptional corepressor LEUNIG-like [Fragaria vesca subsp. vesca]	8.56	12.1	9.12	29.04	28.37	27.07	9.93	28.16
map04120	Ubiquitin mediated proteolysis	0.996532	TRINITY_DN27575_c0_g8	K10686	EC:6.2.1.45	1.03571	up	GDI1	PREDICTED: rho GDP-dissociation inhibitor 1 [Fragaria vesca subsp. vesca]	5.8	5.97	9.73	3.02	2.21	4.21	7.17	3.15
map04120	Ubiquitin mediated proteolysis	0.996532	TRINITY_DN28554_c0_g2	K03354	-	-1.2066	down	-	PREDICTED: uncharacterized protein LOC101292431 [Fragaria vesca subsp. vesca]	110.09	109.85	92.03	249.66	212.08	214.7	103.99	225.48
map04120	Ubiquitin mediated proteolysis	0.996532	TRINITY_DN28937_c1_g4	K03868	-	-2.06678	down	At5g08350	PREDICTED: GEM-like protein 4 [Fragaria vesca subsp. vesca]	26.52	20.63	25.68	58.15	126.78	104	24.28	96.31
map04120	Ubiquitin mediated proteolysis	0.996532	TRINITY_DN28960_c0_g1	K10143	EC:2.3.2.27	1.79823	up	COP1	photoregulatory zinc-finger protein COP1 [Rosa hybrid cultivar]	46.85	48.08	49.83	13.6	23.28	14.15	48.25	17.01
map04120	Ubiquitin mediated proteolysis	0.996532	TRINITY_DN29023_c1_g6	K10606	EC:2.3.2.27	-1.7158	down	ROG1	PREDICTED: uncharacterized protein LOC101302346 [Fragaria vesca subsp. vesca]	2.34	2.72	1.7	4.85	7.67	8.39	2.25	6.97
map04120	Ubiquitin mediated proteolysis	0.996532	TRINITY_DN29283_c0_g1	K10144	EC:2.3.2.27	-2.42368	down	MIEL1	PREDICTED: RING finger and CHY zinc finger domain-containing protein 1 [Fragaria vesca subsp. vesca]	6.39	5.99	7.05	25.29	35.9	30.72	6.48	30.64
map04120	Ubiquitin mediated proteolysis	0.996532	TRINITY_DN30390_c0_g4	K10144	EC:2.3.2.27	-1.41513	down	MIEL1	PREDICTED: E3 ubiquitin-protein ligase MIEL1 [Prunus mume]	7.82	5.06	7.4	19.52	13.72	19.24	6.76	17.49
map04120	Ubiquitin mediated proteolysis	0.996532	TRINITY_DN30702_c0_g2	K04506	EC:2.3.2.27	-1.13785	down	SINAT2	PREDICTED: E3 ubiquitin-protein ligase SINAT2 [Fragaria vesca subsp. vesca]	7.88	6.63	7.9	13.76	22.6	13.24	7.47	16.53
map04120	Ubiquitin mediated proteolysis	0.996532	TRINITY_DN31047_c0_g2	K10599	EC:2.3.2.27	-1.26547	down	-	PREDICTED: uncharacterized protein LOC101303064 [Fragaria vesca subsp. vesca]	19.38	22.2	19.34	22.11	35.62	49.38	20.31	35.7
map04120	Ubiquitin mediated proteolysis	0.996532	TRINITY_DN24643_c1_g1	K03351	-	1.37109	up	-	putative gag-pol polyprotein [Fragaria x ananassa]	4.32	6.19	3.07	1.28	1.43	1.28	4.53	1.33
map04120	Ubiquitin mediated proteolysis	0.996532	TRINITY_DN25419_c0_g1	K03094	-	-2.74997	down	-	PREDICTED: uncharacterized protein LOC101306925 [Fragaria vesca subsp. vesca]	15.37	14.17	15.2	62.71	144.73	89.68	14.91	99.04
map04120	Ubiquitin mediated proteolysis	0.996532	TRINITY_DN31334_c1_g6	K03353	-	-1.05716	down	APC6	PREDICTED: anaphase-promoting complex subunit 6 [Fragaria vesca subsp. vesca]	1.02	1.17	1.21	1.97	2.36	2.33	1.13	2.22
map04120	Ubiquitin mediated proteolysis	0.996532	TRINITY_DN32052_c0_g5	K03362	-	-1.35525	down	JGB	PREDICTED: myosin heavy chain kinase B [Fragaria vesca subsp. vesca]	7.38	2.96	4.72	11.27	6.18	19.01	5.02	12.15
map03440	Homologous recombination	0.996594	TRINITY_DN28579_c1_g7	K10880	-	2.59432	up	ZFP7	PREDICTED: zinc finger protein 4-like [Fragaria vesca subsp. vesca]	23.87	33.71	25.14	3.82	3.75	5.16	27.57	4.24
map03440	Homologous recombination	0.996594	TRINITY_DN29250_c0_g1	K07466	-	-1.17483	down	FKBP43	PREDICTED: peptidyl-prolyl cis-trans isomerase FKBP43 isoform X1 [Fragaria vesca subsp. vesca]	1.67	1.92	1.19	3.57	3.63	2.93	1.59	3.38
map03440	Homologous recombination	0.996594	TRINITY_DN21497_c0_g1	K10875	EC:3.6.4.-	-4.18592	down	ATL2	PREDICTED: RING-H2 finger protein ATL2 [Fragaria vesca subsp. vesca]	12.08	10.5	10.53	127.97	243.85	193.99	11.04	188.6
map03440	Homologous recombination	0.996594	TRINITY_DN31801_c1_g2	K07466	-	1.31931	up	-	PREDICTED: uncharacterized protein LOC103328570 [Prunus mume]	27.03	31.93	30.7	11.75	8.19	19.13	29.89	13.02
map03440	Homologous recombination	0.996594	TRINITY_DN31980_c0_g4	K04482	-	1.18959	up	SAC2	PREDICTED: phosphoinositide phosphatase SAC2-like [Fragaria vesca subsp. vesca]	29.88	32.65	35.18	10.09	17.46	11.32	32.57	12.96
map03008	Ribosome biogenesis in eukaryotes	0.996824	TRINITY_DN27177_c0_g1	K07936	-	-6.44379	down	-	PREDICTED: putative nuclease HARBI1 [Fragaria vesca subsp. vesca]	3.92	2.25	3.41	154.34	396.54	233.36	3.19	261.41
map03008	Ribosome biogenesis in eukaryotes	0.996824	TRINITY_DN27651_c2_g13	K14558	-	-1.2364	down	TPR1	PREDICTED: topless-related protein 1-like [Fragaria vesca subsp. vesca]	2.37	1.71	1.81	2.75	6.4	3.95	1.96	4.37
map03008	Ribosome biogenesis in eukaryotes	0.996824	TRINITY_DN27967_c1_g6	K14575	-	-1.03366	down	At2g18193	PREDICTED: putative cell division cycle ATPase [Fragaria vesca subsp. vesca]	1.67	2.6	2.3	3.85	5.5	3.27	2.19	4.21
map03008	Ribosome biogenesis in eukaryotes	0.996824	TRINITY_DN29216_c0_g9	K14565	-	-2.88877	down	KIN14O	PREDICTED: kinesin-4 isoform X1 [Fragaria vesca subsp. vesca]	0.73	0.14	0.54	1.78	3.35	4.57	0.47	3.23
map03008	Ribosome biogenesis in eukaryotes	0.996824	TRINITY_DN29979_c1_g3	K14575	-	-1.28685	down	AATP1	PREDICTED: mitochondrial chaperone BCS1-like [Fragaria vesca subsp. vesca]	3.57	6.58	4.84	10.86	12.49	10.92	5	11.42
map03008	Ribosome biogenesis in eukaryotes	0.996824	TRINITY_DN30984_c1_g2	K14565	-	1.32568	up	CYCA2-2	PREDICTED: cyclin-A2-2 [Fragaria vesca subsp. vesca]	8.33	11.72	15.63	1.69	4.07	3.8	11.89	3.19
map03008	Ribosome biogenesis in eukaryotes	0.996824	TRINITY_DN31033_c0_g2	K14545	-	1.07307	up	RRP7A	PREDICTED: ribosomal RNA-processing protein 7 homolog [Fragaria vesca subsp. vesca]	23.19	29.61	28.49	11.01	14.08	10.67	27.1	11.92
map03008	Ribosome biogenesis in eukaryotes	0.996824	TRINITY_DN11649_c0_g1	K03539	EC:3.1.26.5	2.60227	up	COL1	PREDICTED: zinc finger protein CONSTANS-LIKE 1 isoform X2 [Fragaria vesca subsp. vesca]	1.91	2.2	5.63	0.48	0	0.62	3.25	0.37
map03008	Ribosome biogenesis in eukaryotes	0.996824	TRINITY_DN17101_c0_g1	K14575	-	-1.72193	down	AATP1	PREDICTED: probable mitochondrial chaperone BCS1-B [Fragaria vesca subsp. vesca]	1.18	2.17	1.04	6.39	2.76	4.43	1.46	4.53
map03008	Ribosome biogenesis in eukaryotes	0.996824	TRINITY_DN31151_c1_g1	K14571	-	-1.79672	down	HSR4	PREDICTED: probable mitochondrial chaperone bcs1 [Fragaria vesca subsp. vesca]	6.71	7.71	8.37	16.27	25.91	20.58	7.6	20.92
map03008	Ribosome biogenesis in eukaryotes	0.996824	TRINITY_DN31517_c0_g3	K11883	-	-2.28759	down	-	PREDICTED: RNA-binding protein NOB1 [Fragaria vesca subsp. vesca]	1.06	0.6	0.51	3.87	4.34	1.54	0.72	3.25
map03008	Ribosome biogenesis in eukaryotes	0.996824	TRINITY_DN32208_c0_g3	K14558	-	-1.37418	down	TPR1	PREDICTED: topless-related protein 1-like [Fragaria vesca subsp. vesca]	2.9	1.47	2.69	3.45	8.64	5.11	2.35	5.73
map01210	2-Oxocarboxylic acid metabolism	0.997104	TRINITY_DN30672_c0_g3	K11820	EC:2.4.1.195	1.57136	up	UGT87A2	PREDICTED: UDP-glycosyltransferase 87A1-like [Fragaria vesca subsp. vesca]	6.56	15.85	8.7	3.87	3.1	2.26	10.37	3.08
map01210	2-Oxocarboxylic acid metabolism	0.997104	TRINITY_DN30844_c1_g4	K00031	EC:1.1.1.42	1.61935	up	-	PREDICTED: isocitrate dehydrogenase [NADP] [Fragaria vesca subsp. vesca]	5.66	10.48	6.16	2.5	2.39	1.37	7.43	2.09
map01210	2-Oxocarboxylic acid metabolism	0.997104	TRINITY_DN32196_c2_g1	K01652	EC:2.2.1.6	-2.38871	down	NTMC2T6.1	PREDICTED: C2 domain-containing protein At1g53590 isoform X1 [Fragaria vesca subsp. vesca]	15.18	23.17	21.08	48.93	138.25	84.85	19.81	90.68
map01210	2-Oxocarboxylic acid metabolism	0.997104	TRINITY_DN32244_c0_g3	K11820	EC:2.4.1.195	1.29912	up	UGT74E2	PREDICTED: UDP-glycosyltransferase 74F2-like [Fragaria vesca subsp. vesca]	35.17	17.7	32.32	9.2	13.03	10.51	28.4	10.91
map01210	2-Oxocarboxylic acid metabolism	0.997104	TRINITY_DN32500_c0_g5	K11820	EC:2.4.1.195	1.01102	up	UGT74F2	PREDICTED: UDP-glycosyltransferase 74F2-like [Fragaria vesca subsp. vesca]	30.03	27.26	35.26	10.58	17.39	15.14	30.85	14.37
map01210	2-Oxocarboxylic acid metabolism	0.997104	TRINITY_DN33140_c2_g8	K00826	EC:2.6.1.42	1.2087	up	-	hypothetical protein PRUPE_ppb014454mg [Prunus persica]	18.81	11.31	13.39	6.66	5.32	5.34	14.5	5.77
map00051	Fructose and mannose metabolism	0.997454	TRINITY_DN28022_c1_g4	K01623	EC:4.1.2.13	1.37522	up	At1g68170	PREDICTED: WAT1-related protein At1g68170-like [Fragaria vesca subsp. vesca]	9.1	8.7	7.37	1.57	3.53	2.92	8.39	2.67
map00051	Fructose and mannose metabolism	0.997454	TRINITY_DN26738_c0_g1	K00847	EC:2.7.1.4	-1.01528	down	-	PREDICTED: uncharacterized protein C167.05 [Fragaria vesca subsp. vesca]	20.47	16.85	23.49	33.57	31.01	45.42	20.27	36.67
map00051	Fructose and mannose metabolism	0.997454	TRINITY_DN31112_c0_g7	K01623	EC:4.1.2.13	-1.52445	down	At5g07050	PREDICTED: WAT1-related protein At5g07050-like [Fragaria vesca subsp. vesca]	0.49	1.32	1.76	2.69	2.15	4.86	1.19	3.23
map00051	Fructose and mannose metabolism	0.997454	TRINITY_DN31451_c0_g4	K00011	EC:1.1.1.21	1.1242	up	COR2	PREDICTED: non-functional NADPH-dependent codeinone reductase 2-like [Fragaria vesca subsp. vesca]	18.03	6.85	18.79	7.95	7.33	3.4	14.56	6.23
map00270	Cysteine and methionine metabolism	0.997901	TRINITY_DN27117_c1_g9	K00547	EC:2.1.1.10	-1.02806	down	HMT-2	PREDICTED: homocysteine S-methyltransferase 2 isoform X1 [Fragaria vesca subsp. vesca]	6	6.88	5.79	11.65	12.36	8.33	6.22	10.78
map00270	Cysteine and methionine metabolism	0.997901	TRINITY_DN28345_c0_g2	K01611	EC:4.1.1.50	2.37037	up	SAMDC1	PREDICTED: S-adenosylmethionine decarboxylase proenzyme [Fragaria vesca subsp. vesca]	1419.36	1196.13	1225.14	192.21	290.28	213.67	1280.21	232.05
map00270	Cysteine and methionine metabolism	0.997901	TRINITY_DN28463_c0_g6	K05933	EC:1.14.17.4	-1.19129	down	DMR6	PREDICTED: 1-aminocyclopropane-1-carboxylate oxidase 5 [Fragaria vesca subsp. vesca]	5.43	10.97	11.31	21.44	19.57	16.8	9.24	19.27
map00270	Cysteine and methionine metabolism	0.997901	TRINITY_DN28855_c0_g3	K00016	EC:1.1.1.27	-2.16115	down	GMGT1	PREDICTED: galactomannan galactosyltransferase 1-like [Fragaria vesca subsp. vesca]	3.52	8.48	3.28	17.46	25.84	19.01	5.09	20.77
map00270	Cysteine and methionine metabolism	0.997901	TRINITY_DN31055_c1_g1	K13034	EC:2.5.1.47 4.4.1.9	-1.11026	down	CAS1	PREDICTED: L-3-cyanoalanine synthase 2, mitochondrial [Fragaria vesca subsp. vesca]	92.18	83.95	95.61	184.17	160.54	203.99	90.58	182.9
map00270	Cysteine and methionine metabolism	0.997901	TRINITY_DN32005_c0_g3	K01762	EC:4.4.1.14	-4.14863	down	ACS1	PREDICTED: 1-aminocyclopropane-1-carboxylate synthase [Fragaria vesca subsp. vesca]	1.62	2.21	1.16	15.84	32.97	20.33	1.66	23.05
map00270	Cysteine and methionine metabolism	0.997901	TRINITY_DN33140_c2_g8	K00826	EC:2.6.1.42	1.2087	up	-	hypothetical protein PRUPE_ppb014454mg [Prunus persica]	18.81	11.31	13.39	6.66	5.32	5.34	14.5	5.77
map00240	Pyrimidine metabolism	0.998147	TRINITY_DN27617_c1_g1	K01081	EC:3.1.3.5	-1.53751	down	NT5DC3	PREDICTED: 5'-nucleotidase domain-containing protein 4 [Fragaria vesca subsp. vesca]	27.12	25.59	26.88	69.3	74.45	75.56	26.53	73.1
map00240	Pyrimidine metabolism	0.998147	TRINITY_DN27652_c0_g2	K13421	EC:2.4.2.10 4.1.1.23	-1.71007	down	PYR5-6	PREDICTED: uridine 5'-monophosphate synthase-like [Lupinus angustifolius]	2.45	0.73	0.55	3.06	6.05	2.5	1.24	3.87
map00240	Pyrimidine metabolism	0.998147	TRINITY_DN29455_c0_g2	K03021	EC:2.7.7.6	-1.81718	down	ERF4	PREDICTED: ethylene-responsive transcription factor 4 [Fragaria vesca subsp. vesca]	114.68	104.26	124.93	286.42	484.04	367.46	114.62	379.31
map00240	Pyrimidine metabolism	0.998147	TRINITY_DN30218_c0_g2	K03021	EC:2.7.7.6	-1.57971	down	ERF12	PREDICTED: ethylene-responsive transcription factor 12 [Fragaria vesca subsp. vesca]	6.72	10.1	6.9	15.59	25.59	24.58	7.91	21.92
map00240	Pyrimidine metabolism	0.998147	TRINITY_DN30230_c0_g8	K13800	EC:2.7.4.- 2.7.4.14	-1.10825	down	PCMP-E13	PREDICTED: pentatricopeptide repeat-containing protein At1g33350-like [Fragaria vesca subsp. vesca]	1.89	3.19	2.05	5.37	4.54	4.49	2.38	4.8
map00240	Pyrimidine metabolism	0.998147	TRINITY_DN30266_c0_g6	K03021	EC:2.7.7.6	-1.78357	down	ERF12	PREDICTED: ethylene-responsive transcription factor 12 [Fragaria vesca subsp. vesca]	35.58	57.33	44.91	123.61	165.99	112.78	45.94	134.13
map00240	Pyrimidine metabolism	0.998147	TRINITY_DN31096_c1_g5	K01956	EC:6.3.5.5	-1.16161	down	ATJ11	PREDICTED: chaperone protein dnaJ 11, chloroplastic [Fragaria vesca subsp. vesca]	5.27	9.26	5.53	18.74	10.83	11.51	6.69	13.69
map00240	Pyrimidine metabolism	0.998147	TRINITY_DN23533_c0_g1	K01240	EC:3.2.2.3	-2.88232	down	RBL1	PREDICTED: inactive rhomboid protein 1-like [Fragaria vesca subsp. vesca]	13.68	24.95	12.11	63.63	167.55	96.52	16.91	109.23
map00240	Pyrimidine metabolism	0.998147	TRINITY_DN26115_c1_g1	K03013	-	1.3384	up	-	hypothetical protein PRUPE_ppa1027136mg [Prunus persica]	1.98	2.4	1.81	1.25	0.45	0.58	2.06	0.76
map00240	Pyrimidine metabolism	0.998147	TRINITY_DN26442_c0_g1	K00940	EC:2.7.4.6	-1.04278	down	-	PREDICTED: uncharacterized protein LOC101315338 isoform X1 [Fragaria vesca subsp. vesca]	15.34	13.57	12.24	24.21	28.55	25.77	13.72	26.18
map00240	Pyrimidine metabolism	0.998147	TRINITY_DN31609_c0_g3	K13800	EC:2.7.4.- 2.7.4.14	-1.01939	down	PCMP-A2	PREDICTED: pentatricopeptide repeat-containing protein At4g18520 [Fragaria vesca subsp. vesca]	2.94	3.63	3.48	5.84	7.24	6.09	3.35	6.39
map00240	Pyrimidine metabolism	0.998147	TRINITY_DN31807_c1_g2	K03043	EC:2.7.7.6	-1.28107	down	rpoB	DNA-directed RNA polymerase beta chain (chloroplast) [Rosa odorata var. gigantea]	2.36	3.32	3.7	3.49	7.49	10.04	3.13	7.01
map00240	Pyrimidine metabolism	0.998147	TRINITY_DN32340_c2_g12	K03046	EC:2.7.7.6	-1.54815	down	rpoC2	DNA-directed RNA polymerase beta'' chain (chloroplast) [Rosa odorata var. gigantea]	4.15	5.51	6.48	6.99	16.83	20.88	5.38	14.9
map00240	Pyrimidine metabolism	0.998147	TRINITY_DN32527_c0_g6	K03021	EC:2.7.7.6	-2.10338	down	ERF4	PREDICTED: ethylene-responsive transcription factor 4 [Fragaria vesca subsp. vesca]	85.73	127.42	114.47	306.5	531.53	479.83	109.21	439.29
map00240	Pyrimidine metabolism	0.998147	TRINITY_DN32542_c1_g2	K03021	EC:2.7.7.6	2.25795	up	ERF034	PREDICTED: ethylene-responsive transcription factor ERF034-like [Fragaria vesca subsp. vesca]	11.64	15.84	9.92	4.19	1.74	3.96	12.47	3.3
map00620	Pyruvate metabolism	0.998337	TRINITY_DN27883_c0_g1	K01069	EC:3.1.2.6	1.35715	up	-	PREDICTED: uncharacterized protein LOC101312186 [Fragaria vesca subsp. vesca]	3.96	6.03	4.57	2.2	1.46	1.66	4.85	1.77
map00620	Pyruvate metabolism	0.998337	TRINITY_DN28855_c0_g3	K00016	EC:1.1.1.27	-2.16115	down	GMGT1	PREDICTED: galactomannan galactosyltransferase 1-like [Fragaria vesca subsp. vesca]	3.52	8.48	3.28	17.46	25.84	19.01	5.09	20.77
map00620	Pyruvate metabolism	0.998337	TRINITY_DN29849_c1_g3	K00029	EC:1.1.1.40	1.10931	up	NADP-ME4	PREDICTED: LOW QUALITY PROTEIN: NADP-dependent malic enzyme [Fragaria vesca subsp. vesca]	56.24	130.58	91.71	46.68	33.07	40.97	92.84	40.24
map00620	Pyruvate metabolism	0.998337	TRINITY_DN24864_c0_g1	K00128	EC:1.2.1.3	-1.20984	down	Os12g0580900	PREDICTED: probable protein phosphatase 2C 78 isoform X1 [Fragaria vesca subsp. vesca]	12.8	18.27	11.46	26.25	36.26	29.03	14.18	30.51
map00620	Pyruvate metabolism	0.998337	TRINITY_DN32069_c0_g1	K01610	EC:4.1.1.49	1.1498	up	PCKA	PREDICTED: phosphoenolpyruvate carboxykinase [ATP]-like [Fragaria vesca subsp. vesca]	128.19	390.73	288.45	127.7	104.44	111.58	269.12	114.57
map00620	Pyruvate metabolism	0.998337	TRINITY_DN32144_c1_g3	K00128	EC:1.2.1.3	-2.72555	down	Os12g0580900	PREDICTED: probable protein phosphatase 2C 63 [Fragaria vesca subsp. vesca]	13.96	15.3	15.62	51.34	116.7	76.27	14.96	81.44
map00620	Pyruvate metabolism	0.998337	TRINITY_DN32183_c0_g3	K00128	EC:1.2.1.3	1.11857	up	ALDH3F1	PREDICTED: aldehyde dehydrogenase family 3 member F1 [Fragaria vesca subsp. vesca]	71.17	95.83	92.92	41.1	28.37	42.22	86.64	37.23
map00230	Purine metabolism	0.998345	TRINITY_DN27501_c0_g3	K00939	EC:2.7.4.3	-2.22959	down	ADK	PREDICTED: adenylate kinase-like [Pyrus x bretschneideri]	1.6	0.74	0.79	2.1	7.19	4.56	1.04	4.62
map00230	Purine metabolism	0.998345	TRINITY_DN27617_c1_g1	K01081	EC:3.1.3.5	-1.53751	down	NT5DC3	PREDICTED: 5'-nucleotidase domain-containing protein 4 [Fragaria vesca subsp. vesca]	27.12	25.59	26.88	69.3	74.45	75.56	26.53	73.1
map00230	Purine metabolism	0.998345	TRINITY_DN29455_c0_g2	K03021	EC:2.7.7.6	-1.81718	down	ERF4	PREDICTED: ethylene-responsive transcription factor 4 [Fragaria vesca subsp. vesca]	114.68	104.26	124.93	286.42	484.04	367.46	114.62	379.31
map00230	Purine metabolism	0.998345	TRINITY_DN30218_c0_g2	K03021	EC:2.7.7.6	-1.57971	down	ERF12	PREDICTED: ethylene-responsive transcription factor 12 [Fragaria vesca subsp. vesca]	6.72	10.1	6.9	15.59	25.59	24.58	7.91	21.92
map00230	Purine metabolism	0.998345	TRINITY_DN30266_c0_g6	K03021	EC:2.7.7.6	-1.78357	down	ERF12	PREDICTED: ethylene-responsive transcription factor 12 [Fragaria vesca subsp. vesca]	35.58	57.33	44.91	123.61	165.99	112.78	45.94	134.13
map00230	Purine metabolism	0.998345	TRINITY_DN20161_c0_g1	K01517	EC:3.6.1.13 3.6.1.16 3.6.1.53	-1.86022	down	NRT3.1	PREDICTED: high-affinity nitrate transporter 3.1-like [Fragaria vesca subsp. vesca]	20.65	19.56	21.24	68.71	63.63	77.03	20.48	69.79
map00230	Purine metabolism	0.998345	TRINITY_DN23881_c0_g1	K00764	EC:2.4.2.14	1.13336	up	ASE2	PREDICTED: amidophosphoribosyltransferase, chloroplastic-like [Fragaria vesca subsp. vesca]	46.45	46.94	36.88	16.71	21.21	17.93	43.42	18.62
map00230	Purine metabolism	0.998345	TRINITY_DN25729_c0_g1	K13811	EC:2.7.7.4 2.7.1.25	1.69207	up	APS2	hypothetical protein PRUPE_ppa004963mg [Prunus persica]	165.8	158.94	145.49	51.61	44.06	51.25	156.74	48.97
map00230	Purine metabolism	0.998345	TRINITY_DN26115_c1_g1	K03013	-	1.3384	up	-	hypothetical protein PRUPE_ppa1027136mg [Prunus persica]	1.98	2.4	1.81	1.25	0.45	0.58	2.06	0.76
map00230	Purine metabolism	0.998345	TRINITY_DN26442_c0_g1	K00940	EC:2.7.4.6	-1.04278	down	-	PREDICTED: uncharacterized protein LOC101315338 isoform X1 [Fragaria vesca subsp. vesca]	15.34	13.57	12.24	24.21	28.55	25.77	13.72	26.18
map00230	Purine metabolism	0.998345	TRINITY_DN31807_c1_g2	K03043	EC:2.7.7.6	-1.28107	down	rpoB	DNA-directed RNA polymerase beta chain (chloroplast) [Rosa odorata var. gigantea]	2.36	3.32	3.7	3.49	7.49	10.04	3.13	7.01
map00230	Purine metabolism	0.998345	TRINITY_DN32340_c2_g12	K03046	EC:2.7.7.6	-1.54815	down	rpoC2	DNA-directed RNA polymerase beta'' chain (chloroplast) [Rosa odorata var. gigantea]	4.15	5.51	6.48	6.99	16.83	20.88	5.38	14.9
map00230	Purine metabolism	0.998345	TRINITY_DN32527_c0_g6	K03021	EC:2.7.7.6	-2.10338	down	ERF4	PREDICTED: ethylene-responsive transcription factor 4 [Fragaria vesca subsp. vesca]	85.73	127.42	114.47	306.5	531.53	479.83	109.21	439.29
map00230	Purine metabolism	0.998345	TRINITY_DN32542_c1_g2	K03021	EC:2.7.7.6	2.25795	up	ERF034	PREDICTED: ethylene-responsive transcription factor ERF034-like [Fragaria vesca subsp. vesca]	11.64	15.84	9.92	4.19	1.74	3.96	12.47	3.3
map00230	Purine metabolism	0.998345	TRINITY_DN33158_c1_g1	K02083	EC:3.5.3.9	-2.11109	down	AAH	PREDICTED: receptor-like protein kinase 2, partial [Fragaria vesca subsp. vesca]	20.59	14.1	27.46	41.52	119.25	79.1	20.72	79.96
map04141	Protein processing in endoplasmic reticulum	0.999045	TRINITY_DN26998_c1_g4	K03283	-	-1.6711	down	-	hypothetical protein PRUPE_ppa020421mg, partial [Prunus persica]	1.88	2.41	2.44	4.81	11.9	6.04	2.24	7.58
map04141	Protein processing in endoplasmic reticulum	0.999045	TRINITY_DN27135_c0_g3	K09517	-	1.03209	up	JJJ1	PREDICTED: dnaJ homolog subfamily C member 21-like [Fragaria vesca subsp. vesca]	15.26	18.48	14.68	8.43	5.8	7.71	16.14	7.31
map04141	Protein processing in endoplasmic reticulum	0.999045	TRINITY_DN27214_c1_g2	K09523	-	-4.89509	down	DNAJB6	PREDICTED: dnaJ homolog subfamily B member 3 [Fragaria vesca subsp. vesca]	1.59	3.04	1.61	54.67	73.41	54.17	2.08	60.75
map04141	Protein processing in endoplasmic reticulum	0.999045	TRINITY_DN27299_c1_g1	K03283	-	-1.74998	down	MED37E	PREDICTED: heat shock cognate 70 kDa protein 2 [Fragaria vesca subsp. vesca]	27.3	24.88	21.19	29.41	135.34	64.1	24.46	76.28
map04141	Protein processing in endoplasmic reticulum	0.999045	TRINITY_DN28092_c2_g3	K03283	-	-1.96678	down	-	hypothetical protein PRUPE_ppa025310mg [Prunus persica]	1.86	1.39	1.33	2.8	8.72	5.38	1.53	5.63
map04141	Protein processing in endoplasmic reticulum	0.999045	TRINITY_DN28092_c2_g4	K13525	-	-1.57378	down	-	PREDICTED: disease resistance protein TAO1-like [Malus domestica]	1.68	1.51	2.17	3.42	7.7	3.87	1.79	5
map04141	Protein processing in endoplasmic reticulum	0.999045	TRINITY_DN28892_c1_g2	K03283	-	-3.60577	down	-	PREDICTED: TMV resistance protein N-like [Pyrus x bretschneideri]	0.41	0.5	0.43	2.74	9.7	2.93	0.45	5.12
map04141	Protein processing in endoplasmic reticulum	0.999045	TRINITY_DN28937_c1_g4	K03868	-	-2.06678	down	At5g08350	PREDICTED: GEM-like protein 4 [Fragaria vesca subsp. vesca]	26.52	20.63	25.68	58.15	126.78	104	24.28	96.31
map04141	Protein processing in endoplasmic reticulum	0.999045	TRINITY_DN29549_c0_g1	K03283	-	-2.46323	down	-	PREDICTED: uncharacterized protein LOC101301629 isoform X1 [Fragaria vesca subsp. vesca]	3.43	3.89	4.88	17.86	22.86	18.52	4.07	19.75
map04141	Protein processing in endoplasmic reticulum	0.999045	TRINITY_DN30038_c0_g1	K03283	-	1.49911	up	-	PREDICTED: TMV resistance protein N-like [Fragaria vesca subsp. vesca]	6.88	10.13	12.49	3.09	3.02	5.24	9.83	3.78
map04141	Protein processing in endoplasmic reticulum	0.999045	TRINITY_DN30061_c1_g1	K13993	-	-1.69847	down	HSP17.9-D	cytosolic class II small heat-shock protein HSP17.5 [Rosa hybrid cultivar]	7.13	8.62	5.59	27.93	15.86	20.63	7.11	21.47
map04141	Protein processing in endoplasmic reticulum	0.999045	TRINITY_DN30205_c0_g3	K03283	-	1.1341	up	-	PREDICTED: TMV resistance protein N-like [Malus domestica]	5.56	4.47	6.38	1.57	8.4	2.08	5.47	4.02
map04141	Protein processing in endoplasmic reticulum	0.999045	TRINITY_DN30592_c0_g5	K10950	EC:1.8.4.-	1.4642	up	-	PREDICTED: endoplasmic reticulum oxidoreductin-2-like [Fragaria vesca subsp. vesca]	11.49	12.57	8.36	3.05	2.77	4.76	10.81	3.53
map04141	Protein processing in endoplasmic reticulum	0.999045	TRINITY_DN30868_c0_g3	K03283	-	-1.19662	down	-	PREDICTED: TMV resistance protein N-like isoform X1 [Fragaria vesca subsp. vesca]	1.44	3.2	2.25	4.13	7.58	4.62	2.3	5.44
map04141	Protein processing in endoplasmic reticulum	0.999045	TRINITY_DN16237_c0_g1	K13993	-	-2.60116	down	HSP15.4	PREDICTED: 15.4 kDa class V heat shock protein [Fragaria vesca subsp. vesca]	0.5	1.91	0.43	7.43	2.16	6.56	0.95	5.38
map04141	Protein processing in endoplasmic reticulum	0.999045	TRINITY_DN23425_c0_g2	K03283	-	-2.25265	down	-	PREDICTED: TMV resistance protein N-like isoform X1 [Fragaria vesca subsp. vesca]	2.13	4.4	4.57	10.22	22.03	15.55	3.7	15.93
map04141	Protein processing in endoplasmic reticulum	0.999045	TRINITY_DN24216_c0_g1	K09517	-	-3.10372	down	dnaJ1	PREDICTED: dnaJ homolog subfamily B member 3 [Fragaria vesca subsp. vesca]	0.64	0.51	0.94	6.76	3.87	6.19	0.7	5.61
map04141	Protein processing in endoplasmic reticulum	0.999045	TRINITY_DN24625_c0_g3	K07953	EC:3.6.5.-	1.38921	up	BHLH62	PREDICTED: transcription factor bHLH62 [Fragaria vesca subsp. vesca]	3.13	3.81	4.02	1.82	0.67	1.41	3.65	1.3
map04141	Protein processing in endoplasmic reticulum	0.999045	TRINITY_DN24851_c0_g1	K10666	EC:2.3.2.27	-1.55569	down	RMA1H1	PREDICTED: E3 ubiquitin-protein ligase RMA3 [Fragaria vesca subsp. vesca]	7.37	8.15	10.58	16.42	29.65	25.62	8.7	23.9
map04141	Protein processing in endoplasmic reticulum	0.999045	TRINITY_DN25103_c0_g2	K09518	-	-4.12068	down	dnaJ1	PREDICTED: uncharacterized protein LOC101312533 [Fragaria vesca subsp. vesca]	5.79	7.04	6.63	102.92	115.98	84.51	6.49	101.14
map04141	Protein processing in endoplasmic reticulum	0.999045	TRINITY_DN25419_c0_g1	K03094	-	-2.74997	down	-	PREDICTED: uncharacterized protein LOC101306925 [Fragaria vesca subsp. vesca]	15.37	14.17	15.2	62.71	144.73	89.68	14.91	99.04
map04141	Protein processing in endoplasmic reticulum	0.999045	TRINITY_DN25820_c0_g1	K03283	-	-2.01768	down	VICTR	PREDICTED: uncharacterized protein LOC105350848 [Fragaria vesca subsp. vesca]	0.11	1.16	0.55	1.74	1.44	3.05	0.61	2.08
map04141	Protein processing in endoplasmic reticulum	0.999045	TRINITY_DN26244_c0_g1	K09503	-	-2.8419	down	dnaJ	PREDICTED: J protein JJJ1-like [Fragaria vesca subsp. vesca]	9.8	4.55	8.96	53.17	62.68	50.23	7.77	55.36
map04141	Protein processing in endoplasmic reticulum	0.999045	TRINITY_DN26450_c1_g1	K03283	-	-1.78571	down	HSP70	PREDICTED: heat shock cognate 70 kDa protein-like [Fragaria vesca subsp. vesca]	0.57	1.03	1.62	1.22	6.67	2.21	1.07	3.37
map04141	Protein processing in endoplasmic reticulum	0.999045	TRINITY_DN31235_c1_g5	K07342	-	-1.76011	down	SEC61G3	PREDICTED: protein transport protein Sec61 subunit gamma [Fragaria vesca subsp. vesca]	1.22	2.42	2.32	6.33	7.15	5.18	1.99	6.22
map04141	Protein processing in endoplasmic reticulum	0.999045	TRINITY_DN31410_c0_g1	K03283	-	-1.06711	down	-	PREDICTED: TMV resistance protein N-like [Fragaria vesca subsp. vesca]	2.87	5.84	4.35	7.69	10.22	6.26	4.35	8.06
map04141	Protein processing in endoplasmic reticulum	0.999045	TRINITY_DN31584_c0_g6	K10956	-	-2.8942	down	COBL7	PREDICTED: COBRA-like protein 7 [Fragaria vesca subsp. vesca]	2.64	3.75	2.06	17.59	24.17	17.33	2.82	19.7
map04141	Protein processing in endoplasmic reticulum	0.999045	TRINITY_DN31647_c0_g11	K13993	-	-2.29364	down	HSP18.1	cytosolic class I small heat-shock protein HSP17.5 [Rosa hybrid cultivar]	7.8	5.76	2.64	17.97	37.3	18.5	5.4	24.59
map04141	Protein processing in endoplasmic reticulum	0.999045	TRINITY_DN31934_c0_g5	K09481	-	-1.11594	down	At2g45070	Preprotein translocase Sec, Sec61-beta subunit protein [Arabidopsis thaliana]	32.62	39.98	33.96	54.61	76.77	81.4	35.52	70.93
map04141	Protein processing in endoplasmic reticulum	0.999045	TRINITY_DN32334_c0_g1	K03283	-	-1.49681	down	-	PREDICTED: TMV resistance protein N-like [Malus domestica]	3.57	3.32	5.84	7.19	17.44	9.38	4.24	11.34
map04141	Protein processing in endoplasmic reticulum	0.999045	TRINITY_DN32417_c0_g1	K03283	-	-1.80937	down	DAR4	PREDICTED: TMV resistance protein N-like [Fragaria vesca subsp. vesca]	4.61	6.48	7.56	16.57	24.05	19.14	6.22	19.92
map04141	Protein processing in endoplasmic reticulum	0.999045	TRINITY_DN32422_c1_g1	K03283	-	-1.64669	down	-	PREDICTED: TMV resistance protein N-like isoform X1 [Fragaria vesca subsp. vesca]	7.21	10.98	8.07	11.78	19.96	15.52	8.75	15.75
map04141	Protein processing in endoplasmic reticulum	0.999045	TRINITY_DN32529_c0_g3	K03283	-	-1.46442	down	MED37C	PREDICTED: heat shock cognate 70 kDa protein 2 [Fragaria vesca subsp. vesca]	35.9	29.24	31.21	41.41	139.69	70.92	32.12	84.01
map04141	Protein processing in endoplasmic reticulum	0.999045	TRINITY_DN32588_c1_g3	K13993	-	2.48889	up	HSP22	PREDICTED: small heat shock protein, chloroplastic-like [Fragaria vesca subsp. vesca]	4.36	4.39	5.54	0.89	0.86	0.64	4.76	0.8
map04141	Protein processing in endoplasmic reticulum	0.999045	TRINITY_DN32588_c1_g4	K13993	-	-1.13825	down	HSP25.3	PREDICTED: small heat shock protein, chloroplastic-like [Fragaria vesca subsp. vesca]	5.34	2.37	3.51	7.99	6.7	8.35	3.74	7.68
map04141	Protein processing in endoplasmic reticulum	0.999045	TRINITY_DN32771_c0_g5	K03283	-	-1.76974	down	WRKY19	PREDICTED: disease resistance protein RPP4-like [Pyrus x bretschneideri]	2.22	0.82	2.23	4.7	9.59	6.64	1.76	6.98
map04141	Protein processing in endoplasmic reticulum	0.999045	TRINITY_DN32943_c4_g3	K03283	-	-2.23781	down	-	PREDICTED: uncharacterized protein LOC101310466 [Fragaria vesca subsp. vesca]	3.25	3.13	3.7	7.61	18.86	18.65	3.36	15.04
map04141	Protein processing in endoplasmic reticulum	0.999045	TRINITY_DN33071_c1_g2	K03283	-	-1.85243	down	-	PREDICTED: TMV resistance protein N-like [Pyrus x bretschneideri]	7.83	13.01	10.58	21	35.87	25.02	10.47	27.3
map04141	Protein processing in endoplasmic reticulum	0.999045	TRINITY_DN33161_c0_g6	K03283	-	-1.14368	down	At4g11170	putative TIR-NBS-LRR resistance protein, partial [Rosa hybrid cultivar]	14.91	17.51	18.67	16.13	58.5	28.76	17.03	34.46
map04141	Protein processing in endoplasmic reticulum	0.999045	TRINITY_DN8748_c0_g2	K09517	-	-1.49367	down	ATJ11	PREDICTED: chaperone protein dnaJ 11, chloroplastic-like [Fragaria vesca subsp. vesca]	15.82	26.21	28.57	46.49	75.37	62.23	23.53	61.36
map00020	Citrate cycle (TCA cycle)	0.99937	TRINITY_DN30844_c1_g4	K00031	EC:1.1.1.42	1.61935	up	-	PREDICTED: isocitrate dehydrogenase [NADP] [Fragaria vesca subsp. vesca]	5.66	10.48	6.16	2.5	2.39	1.37	7.43	2.09
map00020	Citrate cycle (TCA cycle)	0.99937	TRINITY_DN32069_c0_g1	K01610	EC:4.1.1.49	1.1498	up	PCKA	PREDICTED: phosphoenolpyruvate carboxykinase [ATP]-like [Fragaria vesca subsp. vesca]	128.19	390.73	288.45	127.7	104.44	111.58	269.12	114.57
map03018	RNA degradation	0.999625	TRINITY_DN27457_c2_g2	K13126	-	-1.0574	down	-	PREDICTED: 29 kDa ribonucleoprotein A, chloroplastic [Fragaria vesca subsp. vesca]	233.47	230.44	210.05	446.48	485.96	360.66	224.65	431.03
map03018	RNA degradation	0.999625	TRINITY_DN27973_c1_g2	K12581	-	-2.59474	down	NAC019	PREDICTED: NAC domain-containing protein 72-like [Fragaria vesca subsp. vesca]	108.6	95.77	107.06	264.51	933.61	489.21	103.81	562.44
map03018	RNA degradation	0.999625	TRINITY_DN29709_c0_g1	K12581	-	-3.59057	down	NTL9	PREDICTED: NAC domain-containing protein 86 [Fragaria vesca subsp. vesca]	33.46	36.54	35.28	151.19	497.03	325.35	35.09	324.52
map03018	RNA degradation	0.999625	TRINITY_DN30102_c0_g3	K13126	-	-1.13594	down	ML4	PREDICTED: protein MEI2-like 4 isoform X2 [Fragaria vesca subsp. vesca]	11.84	15.19	11.86	27.31	26.9	24.46	12.96	26.22
map03018	RNA degradation	0.999625	TRINITY_DN30628_c0_g1	K04077	-	-1.44767	down	CPN60B4	PREDICTED: chaperonin 60 subunit beta 4, chloroplastic isoform X1 [Fragaria vesca subsp. vesca]	17.96	21.55	20.76	49.64	62.16	41.21	20.09	51
map03018	RNA degradation	0.999625	TRINITY_DN31000_c0_g5	K12581	-	-3.1881	down	NAC021	PREDICTED: NAC domain-containing protein 21/22-like isoform X1 [Fragaria vesca subsp. vesca]	1.17	1.02	0.79	5.01	14.25	6.16	0.99	8.47
map03018	RNA degradation	0.999625	TRINITY_DN19786_c0_g3	K01689	EC:4.2.1.11	-2.8295	down	RAP2-11	PREDICTED: uncharacterized protein LOC101313172 [Fragaria vesca subsp. vesca]	0.95	0.09	0.2	2.21	2.04	3.89	0.41	2.71
map03018	RNA degradation	0.999625	TRINITY_DN22048_c0_g1	K12581	-	-3.6108	down	CAF1-9	PREDICTED: probable CCR4-associated factor 1 homolog 11 [Fragaria vesca subsp. vesca]	14.58	15.61	10.4	94.32	90.88	253.53	13.53	146.24
map03018	RNA degradation	0.999625	TRINITY_DN22048_c0_g2	K12581	-	-4.1493	down	CAF1-11	PREDICTED: probable CCR4-associated factor 1 homolog 11 [Fragaria vesca subsp. vesca]	10.01	7.85	9.85	108.41	147.25	198.34	9.24	151.33
map03018	RNA degradation	0.999625	TRINITY_DN26136_c1_g12	K12604	-	-1.90785	down	-	hypothetical protein VITISV_040588 [Vitis vinifera]	0.49	0.78	1.12	1.27	4.09	3.13	0.8	2.83
map03018	RNA degradation	0.999625	TRINITY_DN31773_c0_g1	K12581	-	-1.18259	down	NAC014	PREDICTED: NAC transcription factor 25-like [Fragaria vesca subsp. vesca]	7.62	13.91	11.85	20.25	45.46	24.59	11.13	30.1
map03018	RNA degradation	0.999625	TRINITY_DN32231_c0_g3	K12598	EC:3.6.4.13	-2.56666	down	-	gag-pol polyprotein [Rosa rugosa]	0.82	1.09	1.03	3.3	8.22	4.88	0.98	5.47
map03018	RNA degradation	0.999625	TRINITY_DN32985_c1_g3	K13126	-	-2.65738	down	NAC090	PREDICTED: NAC domain-containing protein 90-like [Fragaria vesca subsp. vesca]	0.43	1.07	3.32	3.74	19.87	8.9	1.61	10.84
map03050	Proteasome	0.999702	TRINITY_DN24271_c0_g1	K03062	-	-1.19872	down	At2g46620	ATP binding protein [Rosa rugosa]	6.67	7.41	6.04	11.37	13.67	18.47	6.71	14.5
map03050	Proteasome	0.999702	TRINITY_DN26065_c0_g1	K03066	-	-1.57452	down	HSR4	PREDICTED: AAA-ATPase At3g50940-like [Prunus mume]	1.09	1.36	1.71	2.69	5.24	3.75	1.39	3.89
map03015	mRNA surveillance pathway	0.999712	TRINITY_DN27162_c0_g1	K14407	-	-6.15308	down	CSTF64	PREDICTED: cleavage stimulating factor 64-like [Fragaria vesca subsp. vesca]	0.46	0.33	0.47	13.31	50.21	21.12	0.42	28.21
map03015	mRNA surveillance pathway	0.999712	TRINITY_DN27457_c2_g2	K13126	-	-1.0574	down	-	PREDICTED: 29 kDa ribonucleoprotein A, chloroplastic [Fragaria vesca subsp. vesca]	233.47	230.44	210.05	446.48	485.96	360.66	224.65	431.03
map03015	mRNA surveillance pathway	0.999712	TRINITY_DN28183_c1_g1	K04382	EC:3.1.3.16	-1.32617	down	At1g61550	PREDICTED: G-type lectin S-receptor-like serine/threonine-protein kinase At1g61550 isoform X1 [Fragaria vesca subsp. vesca]	5.15	4.4	7.52	8.31	16.17	14.21	5.69	12.9
map03015	mRNA surveillance pathway	0.999712	TRINITY_DN29576_c0_g1	K14399	EC:2.7.1.78	-1.56919	down	PDR17	PREDICTED: random slug protein 5 [Fragaria vesca subsp. vesca]	21.21	23.76	25.75	55.87	80.62	65.5	23.57	67.33
map03015	mRNA surveillance pathway	0.999712	TRINITY_DN30003_c0_g4	K04354	-	1.06012	up	PP2AB2	PREDICTED: serine/threonine protein phosphatase 2A 55 kDa regulatory subunit B beta isoform-like [Fragaria vesca subsp. vesca]	34.96	35.91	34.94	13.47	17.34	15.2	35.27	15.34
map03015	mRNA surveillance pathway	0.999712	TRINITY_DN30102_c0_g3	K13126	-	-1.13594	down	ML4	PREDICTED: protein MEI2-like 4 isoform X2 [Fragaria vesca subsp. vesca]	11.84	15.19	11.86	27.31	26.9	24.46	12.96	26.22
map03015	mRNA surveillance pathway	0.999712	TRINITY_DN30393_c0_g1	K12812	EC:3.6.4.13	-1.59611	down	-	PREDICTED: uncharacterized protein LOC101308350 [Fragaria vesca subsp. vesca]	14.21	14.02	13.32	22.25	47.62	42.91	13.85	37.59
map03015	mRNA surveillance pathway	0.999712	TRINITY_DN23485_c0_g1	K11584	-	-2.99814	down	At3g13620	PREDICTED: probable polyamine transporter At3g13620 [Fragaria vesca subsp. vesca]	1.16	1.56	3.2	23.08	5.1	16.18	1.97	14.79
map03015	mRNA surveillance pathway	0.999712	TRINITY_DN24541_c0_g4	K14406	-	1.8766	up	BAC2	PREDICTED: mitochondrial arginine transporter BAC2-like [Fragaria vesca subsp. vesca]	18.41	10.68	8.84	2.38	4.95	2.43	12.64	3.25
map03015	mRNA surveillance pathway	0.999712	TRINITY_DN26071_c1_g1	K03265	-	-1.47197	down	ERF1-3	PREDICTED: eukaryotic peptide chain release factor subunit 1-3-like [Fragaria vesca subsp. vesca]	1.08	1.06	1.63	2.35	4.26	3.25	1.26	3.29
map03015	mRNA surveillance pathway	0.999712	TRINITY_DN26867_c0_g3	K04382	EC:3.1.3.16	1.04268	up	Os03g0268000	PREDICTED: serine/threonine-protein phosphatase PP1 isozyme 3-like isoform X1 [Fragaria vesca subsp. vesca]	63.1	63.18	62.73	25.54	29.23	31.65	63	28.81
map03015	mRNA surveillance pathway	0.999712	TRINITY_DN31623_c0_g2	K04382	EC:3.1.3.16	-1.5882	down	At4g27290	PREDICTED: G-type lectin S-receptor-like serine/threonine-protein kinase At4g27290 [Fragaria vesca subsp. vesca]	3.02	1.66	2.53	6.28	7.63	7.92	2.4	7.28
map03015	mRNA surveillance pathway	0.999712	TRINITY_DN31649_c0_g4	K14962	-	-2.06152	down	RLK1	PREDICTED: G-type lectin S-receptor-like serine/threonine-protein kinase RLK1 [Prunus mume]	1.38	9.33	3.51	22.02	15.22	18.63	4.74	18.62
map03015	mRNA surveillance pathway	0.999712	TRINITY_DN32985_c1_g3	K13126	-	-2.65738	down	NAC090	PREDICTED: NAC domain-containing protein 90-like [Fragaria vesca subsp. vesca]	0.43	1.07	3.32	3.74	19.87	8.9	1.61	10.84
map03420	Nucleotide excision repair	0.999719	TRINITY_DN28937_c1_g4	K03868	-	-2.06678	down	At5g08350	PREDICTED: GEM-like protein 4 [Fragaria vesca subsp. vesca]	26.52	20.63	25.68	58.15	126.78	104	24.28	96.31
map03420	Nucleotide excision repair	0.999719	TRINITY_DN29250_c0_g1	K07466	-	-1.17483	down	FKBP43	PREDICTED: peptidyl-prolyl cis-trans isomerase FKBP43 isoform X1 [Fragaria vesca subsp. vesca]	1.67	1.92	1.19	3.57	3.63	2.93	1.59	3.38
map03420	Nucleotide excision repair	0.999719	TRINITY_DN21193_c0_g2	K10755	-	1.79314	up	-	PREDICTED: uncharacterized protein LOC101302676 [Fragaria vesca subsp. vesca]	59.07	50.8	58.92	14.51	17.78	12.98	56.26	15.09
map03420	Nucleotide excision repair	0.999719	TRINITY_DN31663_c2_g5	K02202	EC:2.7.11.22 2.7.11.23	-1.36933	down	CDKG-1	PREDICTED: cyclin-dependent kinase G-2-like [Fragaria vesca subsp. vesca]	17.52	18.1	18.3	27.99	65.42	39	17.97	44.14
map03420	Nucleotide excision repair	0.999719	TRINITY_DN31801_c1_g2	K07466	-	1.31931	up	-	PREDICTED: uncharacterized protein LOC103328570 [Prunus mume]	27.03	31.93	30.7	11.75	8.19	19.13	29.89	13.02
map03420	Nucleotide excision repair	0.999719	TRINITY_DN32340_c2_g11	K10747	EC:6.5.1.1 6.5.1.6 6.5.1.7	-1.12809	down	ycf2-A	Ycf2 (chloroplast) [Rosa odorata var. gigantea]	33.19	22.61	27.97	48.31	88.48	33.36	27.92	56.72
map03022	Basal transcription factors	0.999831	TRINITY_DN31663_c2_g5	K02202	EC:2.7.11.22 2.7.11.23	-1.36933	down	CDKG-1	PREDICTED: cyclin-dependent kinase G-2-like [Fragaria vesca subsp. vesca]	17.52	18.1	18.3	27.99	65.42	39	17.97	44.14
map03013	RNA transport	0.999994	TRINITY_DN27177_c0_g1	K07936	-	-6.44379	down	-	PREDICTED: putative nuclease HARBI1 [Fragaria vesca subsp. vesca]	3.92	2.25	3.41	154.34	396.54	233.36	3.19	261.41
map03013	RNA transport	0.999994	TRINITY_DN27457_c2_g2	K13126	-	-1.0574	down	-	PREDICTED: 29 kDa ribonucleoprotein A, chloroplastic [Fragaria vesca subsp. vesca]	233.47	230.44	210.05	446.48	485.96	360.66	224.65	431.03
map03013	RNA transport	0.999994	TRINITY_DN28594_c0_g1	K14310	-	-1.00412	down	CSP2	PREDICTED: glycine-rich protein 2 [Fragaria vesca subsp. vesca]	13.92	17.48	13.74	33	21.57	29.84	15.05	28.14
map03013	RNA transport	0.999994	TRINITY_DN28718_c0_g6	K14309	-	-1.59952	down	RPP5	PREDICTED: TMV resistance protein N-like isoform X2 [Fragaria vesca subsp. vesca]	2.26	4.64	4.07	6.76	12.24	13.32	3.66	10.77
map03013	RNA transport	0.999994	TRINITY_DN28819_c1_g9	K14317	-	-3.00492	down	DURF2	PREDICTED: E3 ubiquitin-protein ligase RING1 [Fragaria vesca subsp. vesca]	15.84	18.41	17.5	74.12	161.76	154.15	17.25	130.01
map03013	RNA transport	0.999994	TRINITY_DN30102_c0_g3	K13126	-	-1.13594	down	ML4	PREDICTED: protein MEI2-like 4 isoform X2 [Fragaria vesca subsp. vesca]	11.84	15.19	11.86	27.31	26.9	24.46	12.96	26.22
map03013	RNA transport	0.999994	TRINITY_DN30393_c0_g1	K12812	EC:3.6.4.13	-1.59611	down	-	PREDICTED: uncharacterized protein LOC101308350 [Fragaria vesca subsp. vesca]	14.21	14.02	13.32	22.25	47.62	42.91	13.85	37.59
map03013	RNA transport	0.999994	TRINITY_DN11649_c0_g1	K03539	EC:3.1.26.5	2.60227	up	COL1	PREDICTED: zinc finger protein CONSTANS-LIKE 1 isoform X2 [Fragaria vesca subsp. vesca]	1.91	2.2	5.63	0.48	0	0.62	3.25	0.37
map03013	RNA transport	0.999994	TRINITY_DN21740_c0_g1	K03257	-	-1.13217	down	XERICO	PREDICTED: RING-H2 zinc finger protein RHA1a [Fragaria vesca subsp. vesca]	5.23	4.13	2.78	5.54	7.66	11.81	4.05	8.34
map03013	RNA transport	0.999994	TRINITY_DN22208_c0_g1	K14310	-	-1.72355	down	GRP-2	PREDICTED: glycine-rich protein 2-like [Fragaria vesca subsp. vesca]	8.07	7.33	6.7	24.5	18.27	25.47	7.37	22.75
map03013	RNA transport	0.999994	TRINITY_DN23698_c0_g1	K14317	-	-2.84562	down	RDUF1	PREDICTED: E3 ubiquitin-protein ligase RING1-like [Fragaria vesca subsp. vesca]	15.38	13.24	15.83	77.46	127.43	95.34	14.82	100.08
map03013	RNA transport	0.999994	TRINITY_DN26248_c1_g1	K14297	-	-1.59016	down	TL1	PREDICTED: thaumatin-like protein 1b [Fragaria vesca subsp. vesca]	25.67	41.75	30.35	105.14	87.44	87.56	32.59	93.38
map03013	RNA transport	0.999994	TRINITY_DN32625_c0_g1	K14309	-	-1.79376	down	-	PREDICTED: TMV resistance protein N-like [Fragaria vesca subsp. vesca]	4.68	7.35	6.54	13.27	26.49	18.03	6.19	19.26
map03013	RNA transport	0.999994	TRINITY_DN32718_c0_g3	K00974	EC:2.7.7.72 3.1.3.- 3.1.4.-	-6.35333	down	SPCC645.10	PREDICTED: putative CCA tRNA nucleotidyltransferase 2 isoform X1 [Fragaria vesca subsp. vesca]	0	0.07	0.23	1.38	15.27	9.26	0.1	8.64
map03013	RNA transport	0.999994	TRINITY_DN32718_c0_g5	K00974	EC:2.7.7.72 3.1.3.- 3.1.4.-	-5.81877	down	-	PREDICTED: putative CCA tRNA nucleotidyltransferase 2 isoform X1 [Fragaria vesca subsp. vesca]	0	0.1	0.21	0.78	9.72	7.88	0.1	6.13
map03013	RNA transport	0.999994	TRINITY_DN32771_c0_g2	K14309	-	-1.23279	down	-	PREDICTED: toll/interleukin-1 receptor-like protein [Malus domestica]	2.47	5.55	2.2	6.71	9.07	8.33	3.41	8.04
map03013	RNA transport	0.999994	TRINITY_DN32785_c0_g4	K14299	-	-4.58131	down	UGT71A16	hypothetical protein PRUPE_ppa025943mg [Prunus persica]	3.77	1.01	2.86	38.9	72.68	60.52	2.55	57.37
map03013	RNA transport	0.999994	TRINITY_DN32985_c1_g3	K13126	-	-2.65738	down	NAC090	PREDICTED: NAC domain-containing protein 90-like [Fragaria vesca subsp. vesca]	0.43	1.07	3.32	3.74	19.87	8.9	1.61	10.84
map03013	RNA transport	0.999994	TRINITY_DN33071_c1_g1	K14309	-	-1.98839	down	-	PREDICTED: TMV resistance protein N-like isoform X1 [Malus domestica]	7.49	8.83	8.54	18.46	41.91	26.62	8.29	29
map03013	RNA transport	0.999994	TRINITY_DN33084_c1_g4	K14309	-	-1.49778	down	-	PREDICTED: TMV resistance protein N-like isoform X1 [Fragaria vesca subsp. vesca]	7.2	5.89	7.31	13.56	31.27	17.03	6.8	20.62
map03040	Spliceosome	0.999997	TRINITY_DN26998_c1_g4	K03283	-	-1.6711	down	-	hypothetical protein PRUPE_ppa020421mg, partial [Prunus persica]	1.88	2.41	2.44	4.81	11.9	6.04	2.24	7.58
map03040	Spliceosome	0.999997	TRINITY_DN27299_c1_g1	K03283	-	-1.74998	down	MED37E	PREDICTED: heat shock cognate 70 kDa protein 2 [Fragaria vesca subsp. vesca]	27.3	24.88	21.19	29.41	135.34	64.1	24.46	76.28
map03040	Spliceosome	0.999997	TRINITY_DN27350_c0_g1	K12818	EC:3.6.4.13	-1.03457	down	At3g14460	PREDICTED: putative disease resistance RPP13-like protein 1 [Fragaria vesca subsp. vesca]	13.8	14.79	14.41	24.25	46.05	20.65	14.33	30.32
map03040	Spliceosome	0.999997	TRINITY_DN27421_c0_g5	K12837	-	1.00715	up	-	PREDICTED: uncharacterized protein LOC101292860 isoform X1 [Fragaria vesca subsp. vesca]	99.39	107.13	101.13	47.51	50.91	45.39	102.55	47.94
map03040	Spliceosome	0.999997	TRINITY_DN27491_c2_g5	K12662	-	-1.62521	down	-	PREDICTED: uncharacterized protein LOC101308766 [Fragaria vesca subsp. vesca]	9.99	14.02	9.13	43.94	20.63	31.31	11.05	31.96
map03040	Spliceosome	0.999997	TRINITY_DN27921_c0_g2	K12836	-	-1.90612	down	U2AF35A	PREDICTED: splicing factor U2af small subunit B [Fragaria vesca subsp. vesca]	4.12	5.21	3.56	14.4	14.3	16.58	4.3	15.09
map03040	Spliceosome	0.999997	TRINITY_DN28092_c2_g3	K03283	-	-1.96678	down	-	hypothetical protein PRUPE_ppa025310mg [Prunus persica]	1.86	1.39	1.33	2.8	8.72	5.38	1.53	5.63
map03040	Spliceosome	0.999997	TRINITY_DN28721_c0_g3	K12862	-	-3.41543	down	Os02g0677700	PREDICTED: zinc finger CCCH domain-containing protein 48-like [Fragaria vesca subsp. vesca]	0.43	0.62	0.53	2.56	9.25	4.18	0.53	5.33
map03040	Spliceosome	0.999997	TRINITY_DN28881_c1_g2	K12835	EC:3.6.4.13	-1.25495	down	RH53	PREDICTED: DEAD-box ATP-dependent RNA helicase 53-like [Fragaria vesca subsp. vesca]	9.42	13.87	10.93	25.16	27.2	20.24	11.41	24.2
map03040	Spliceosome	0.999997	TRINITY_DN28892_c1_g2	K03283	-	-3.60577	down	-	PREDICTED: TMV resistance protein N-like [Pyrus x bretschneideri]	0.41	0.5	0.43	2.74	9.7	2.93	0.45	5.12
map03040	Spliceosome	0.999997	TRINITY_DN29549_c0_g1	K03283	-	-2.46323	down	-	PREDICTED: uncharacterized protein LOC101301629 isoform X1 [Fragaria vesca subsp. vesca]	3.43	3.89	4.88	17.86	22.86	18.52	4.07	19.75
map03040	Spliceosome	0.999997	TRINITY_DN30008_c0_g2	K12833	-	-2.2728	down	GLR2.2	PREDICTED: glutamate receptor 2.3-like [Fragaria vesca subsp. vesca]	0.62	0.71	0.84	2.66	5.02	2.45	0.72	3.38
map03040	Spliceosome	0.999997	TRINITY_DN30038_c0_g1	K03283	-	1.49911	up	-	PREDICTED: TMV resistance protein N-like [Fragaria vesca subsp. vesca]	6.88	10.13	12.49	3.09	3.02	5.24	9.83	3.78
map03040	Spliceosome	0.999997	TRINITY_DN30205_c0_g3	K03283	-	1.1341	up	-	PREDICTED: TMV resistance protein N-like [Malus domestica]	5.56	4.47	6.38	1.57	8.4	2.08	5.47	4.02
map03040	Spliceosome	0.999997	TRINITY_DN30393_c0_g1	K12812	EC:3.6.4.13	-1.59611	down	-	PREDICTED: uncharacterized protein LOC101308350 [Fragaria vesca subsp. vesca]	14.21	14.02	13.32	22.25	47.62	42.91	13.85	37.59
map03040	Spliceosome	0.999997	TRINITY_DN30552_c0_g1	K12891	-	1.18227	up	SC35	PREDICTED: serine/arginine-rich splicing factor SC35-like isoform X1 [Fragaria vesca subsp. vesca]	30.17	30.21	36.14	12.85	11.3	15.84	32.17	13.33
map03040	Spliceosome	0.999997	TRINITY_DN30811_c1_g2	K12885	-	-2.05555	down	RBG7	PREDICTED: glycine-rich RNA-binding, abscisic acid-inducible protein-like isoform X1 [Fragaria vesca subsp. vesca]	230.03	251.54	301.26	1132.5	747.85	1130.36	260.94	1003.57
map03040	Spliceosome	0.999997	TRINITY_DN30868_c0_g3	K03283	-	-1.19662	down	-	PREDICTED: TMV resistance protein N-like isoform X1 [Fragaria vesca subsp. vesca]	1.44	3.2	2.25	4.13	7.58	4.62	2.3	5.44
map03040	Spliceosome	0.999997	TRINITY_DN31018_c0_g1	K12818	EC:3.6.4.13	1.6614	up	ZIF1	PREDICTED: protein ZINC INDUCED FACILITATOR-LIKE 1-like [Prunus mume]	9.34	17.11	15.13	4.91	4.33	2.52	13.86	3.92
map03040	Spliceosome	0.999997	TRINITY_DN31047_c0_g2	K10599	EC:2.3.2.27	-1.26547	down	-	PREDICTED: uncharacterized protein LOC101303064 [Fragaria vesca subsp. vesca]	19.38	22.2	19.34	22.11	35.62	49.38	20.31	35.7
map03040	Spliceosome	0.999997	TRINITY_DN23425_c0_g2	K03283	-	-2.25265	down	-	PREDICTED: TMV resistance protein N-like isoform X1 [Fragaria vesca subsp. vesca]	2.13	4.4	4.57	10.22	22.03	15.55	3.7	15.93
map03040	Spliceosome	0.999997	TRINITY_DN25820_c0_g1	K03283	-	-2.01768	down	VICTR	PREDICTED: uncharacterized protein LOC105350848 [Fragaria vesca subsp. vesca]	0.11	1.16	0.55	1.74	1.44	3.05	0.61	2.08
map03040	Spliceosome	0.999997	TRINITY_DN26450_c1_g1	K03283	-	-1.78571	down	HSP70	PREDICTED: heat shock cognate 70 kDa protein-like [Fragaria vesca subsp. vesca]	0.57	1.03	1.62	1.22	6.67	2.21	1.07	3.37
map03040	Spliceosome	0.999997	TRINITY_DN31410_c0_g1	K03283	-	-1.06711	down	-	PREDICTED: TMV resistance protein N-like [Fragaria vesca subsp. vesca]	2.87	5.84	4.35	7.69	10.22	6.26	4.35	8.06
map03040	Spliceosome	0.999997	TRINITY_DN32334_c0_g1	K03283	-	-1.49681	down	-	PREDICTED: TMV resistance protein N-like [Malus domestica]	3.57	3.32	5.84	7.19	17.44	9.38	4.24	11.34
map03040	Spliceosome	0.999997	TRINITY_DN32417_c0_g1	K03283	-	-1.80937	down	DAR4	PREDICTED: TMV resistance protein N-like [Fragaria vesca subsp. vesca]	4.61	6.48	7.56	16.57	24.05	19.14	6.22	19.92
map03040	Spliceosome	0.999997	TRINITY_DN32422_c1_g1	K03283	-	-1.64669	down	-	PREDICTED: TMV resistance protein N-like isoform X1 [Fragaria vesca subsp. vesca]	7.21	10.98	8.07	11.78	19.96	15.52	8.75	15.75
map03040	Spliceosome	0.999997	TRINITY_DN32529_c0_g3	K03283	-	-1.46442	down	MED37C	PREDICTED: heat shock cognate 70 kDa protein 2 [Fragaria vesca subsp. vesca]	35.9	29.24	31.21	41.41	139.69	70.92	32.12	84.01
map03040	Spliceosome	0.999997	TRINITY_DN32771_c0_g5	K03283	-	-1.76974	down	WRKY19	PREDICTED: disease resistance protein RPP4-like [Pyrus x bretschneideri]	2.22	0.82	2.23	4.7	9.59	6.64	1.76	6.98
map03040	Spliceosome	0.999997	TRINITY_DN32943_c4_g3	K03283	-	-2.23781	down	-	PREDICTED: uncharacterized protein LOC101310466 [Fragaria vesca subsp. vesca]	3.25	3.13	3.7	7.61	18.86	18.65	3.36	15.04
map03040	Spliceosome	0.999997	TRINITY_DN33071_c1_g2	K03283	-	-1.85243	down	-	PREDICTED: TMV resistance protein N-like [Pyrus x bretschneideri]	7.83	13.01	10.58	21	35.87	25.02	10.47	27.3
map03040	Spliceosome	0.999997	TRINITY_DN33161_c0_g6	K03283	-	-1.14368	down	At4g11170	putative TIR-NBS-LRR resistance protein, partial [Rosa hybrid cultivar]	14.91	17.51	18.67	16.13	58.5	28.76	17.03	34.46
map03040	Spliceosome	0.999997	TRINITY_DN33960_c0_g1	K12819	-	-2.27622	down	-	PREDICTED: uncharacterized protein LOC103950527 [Pyrus x bretschneideri]	0.47	0.33	0.35	0.87	1.29	3.15	0.38	1.77
map01200	Carbon metabolism	0.999999	TRINITY_DN27323_c2_g11	K01455	EC:3.5.1.49	-1.40127	down	PCMP-E41	PREDICTED: putative pentatricopeptide repeat-containing protein At5g59200, chloroplastic [Fragaria vesca subsp. vesca]	0.98	0.88	0.75	2.39	2.08	1.99	0.87	2.15
map01200	Carbon metabolism	0.999999	TRINITY_DN28022_c1_g4	K01623	EC:4.1.2.13	1.37522	up	At1g68170	PREDICTED: WAT1-related protein At1g68170-like [Fragaria vesca subsp. vesca]	9.1	8.7	7.37	1.57	3.53	2.92	8.39	2.67
map01200	Carbon metabolism	0.999999	TRINITY_DN28258_c0_g1	K19269	EC:3.1.3.18 3.1.3.48	2.84132	up	PGLP1A	Phosphoglycolate phosphatase 1B, chloroplastic [Ananas comosus]	4.1	5.44	5.43	0.46	0.72	0.75	4.99	0.64
map01200	Carbon metabolism	0.999999	TRINITY_DN28340_c0_g4	K01807	EC:5.3.1.6	-1.34731	down	RPI1	PREDICTED: probable ribose-5-phosphate isomerase 2 [Prunus mume]	0.88	1.22	0.87	1.66	3.22	2.24	0.99	2.37
map01200	Carbon metabolism	0.999999	TRINITY_DN28440_c0_g4	K00033	EC:1.1.1.44 1.1.1.343	-1.06907	down	At5g41670	PREDICTED: 6-phosphogluconate dehydrogenase, decarboxylating 2, chloroplastic [Fragaria vesca subsp. vesca]	16.58	18.63	12.37	27.53	27.35	39.13	15.86	31.34
map01200	Carbon metabolism	0.999999	TRINITY_DN29849_c1_g3	K00029	EC:1.1.1.40	1.10931	up	NADP-ME4	PREDICTED: LOW QUALITY PROTEIN: NADP-dependent malic enzyme [Fragaria vesca subsp. vesca]	56.24	130.58	91.71	46.68	33.07	40.97	92.84	40.24
map01200	Carbon metabolism	0.999999	TRINITY_DN29853_c0_g8	K00058	EC:1.1.1.95	1.53248	up	PGDH2	PREDICTED: D-3-phosphoglycerate dehydrogenase 2, chloroplastic [Fragaria vesca subsp. vesca]	9.9	33.65	20.65	8.48	5.27	6.95	21.4	6.9
map01200	Carbon metabolism	0.999999	TRINITY_DN30277_c0_g1	K01601	EC:4.1.1.39	-1.28468	down	rbcL	ribulose 1,5-bisphosphate carboxylase/oxygenase large subunit (chloroplast) [Liriodendron chinense]	137.88	86.31	116.2	236.35	254.38	264.88	113.46	251.87
map01200	Carbon metabolism	0.999999	TRINITY_DN30844_c1_g4	K00031	EC:1.1.1.42	1.61935	up	-	PREDICTED: isocitrate dehydrogenase [NADP] [Fragaria vesca subsp. vesca]	5.66	10.48	6.16	2.5	2.39	1.37	7.43	2.09
map01200	Carbon metabolism	0.999999	TRINITY_DN31035_c0_g1	K15919	-	1.65511	up	HPR3	PREDICTED: glyoxylate/hydroxypyruvate reductase HPR3-like [Fragaria vesca subsp. vesca]	43.05	60.64	35.12	13.54	11.59	16.84	46.27	13.99
map01200	Carbon metabolism	0.999999	TRINITY_DN31055_c1_g1	K13034	EC:2.5.1.47 4.4.1.9	-1.11026	down	CAS1	PREDICTED: L-3-cyanoalanine synthase 2, mitochondrial [Fragaria vesca subsp. vesca]	92.18	83.95	95.61	184.17	160.54	203.99	90.58	182.9
map01200	Carbon metabolism	0.999999	TRINITY_DN17644_c0_g2	K05605	EC:3.1.2.4	2.04491	up	At2g30650	PREDICTED: 3-hydroxyisobutyryl-CoA hydrolase 1-like [Fragaria vesca subsp. vesca]	2.81	2.97	1.15	1.09	0.11	0.27	2.31	0.49
map01200	Carbon metabolism	0.999999	TRINITY_DN19786_c0_g3	K01689	EC:4.2.1.11	-2.8295	down	RAP2-11	PREDICTED: uncharacterized protein LOC101313172 [Fragaria vesca subsp. vesca]	0.95	0.09	0.2	2.21	2.04	3.89	0.41	2.71
map01200	Carbon metabolism	0.999999	TRINITY_DN24418_c0_g1	K05605	EC:3.1.2.4	-4.59115	down	D14	PREDICTED: probable strigolactone esterase D14 homolog [Fragaria vesca subsp. vesca]	11.28	6.14	7.87	247.52	135.26	188.7	8.43	190.49
map01200	Carbon metabolism	0.999999	TRINITY_DN25314_c0_g3	K00036	EC:1.1.1.49 1.1.1.363	-2.0223	down	At5g13110	glucose-6-phosphate dehydrogenase [Fragaria x ananassa]	3.1	4.92	3.33	13.55	13.7	16.16	3.78	14.47
map01200	Carbon metabolism	0.999999	TRINITY_DN26201_c0_g3	K01601	EC:4.1.1.39	-1.13594	down	rbcL	ribulose-1,5-bisphosphate carboxylase/oxygenase large subunit [Phaseolus vulgaris]	75.02	54.08	63.93	117.38	139.71	134.34	64.34	130.48
map01200	Carbon metabolism	0.999999	TRINITY_DN26201_c0_g4	K01601	EC:4.1.1.39	-1.15056	down	rbcL	ORF101 (chloroplast) [Pinus koraiensis]	106.22	72.63	93.14	164.92	221.44	171.11	90.66	185.82
map01200	Carbon metabolism	0.999999	TRINITY_DN31112_c0_g7	K01623	EC:4.1.2.13	-1.52445	down	At5g07050	PREDICTED: WAT1-related protein At5g07050-like [Fragaria vesca subsp. vesca]	0.49	1.32	1.76	2.69	2.15	4.86	1.19	3.23
map01200	Carbon metabolism	0.999999	TRINITY_DN31500_c1_g3	K01455	EC:3.5.1.49	-1.5337	down	PCMP-H12	PREDICTED: pentatricopeptide repeat-containing protein ELI1, chloroplastic-like [Fragaria vesca subsp. vesca]	2.26	2.16	1.37	6.01	4.06	6.03	1.93	5.37
map01200	Carbon metabolism	0.999999	TRINITY_DN32069_c0_g1	K01610	EC:4.1.1.49	1.1498	up	PCKA	PREDICTED: phosphoenolpyruvate carboxykinase [ATP]-like [Fragaria vesca subsp. vesca]	128.19	390.73	288.45	127.7	104.44	111.58	269.12	114.57
map01200	Carbon metabolism	0.999999	TRINITY_DN32624_c1_g2	K05605	EC:3.1.2.4	-3.55454	down	D14	PREDICTED: strigolactone esterase D14-like [Prunus mume]	0.68	0.84	0.32	10.13	3.63	6.68	0.61	6.81
map03010	Ribosome	1	TRINITY_DN26987_c0_g3	K02958	-	1.11168	up	-	PREDICTED: uncharacterized protein LOC101293145 isoform X2 [Fragaria vesca subsp. vesca]	27.83	40.58	37.76	16.1	16.33	14.2	35.39	15.54
map03010	Ribosome	1	TRINITY_DN27704_c0_g3	K02911	-	-1.80246	down	rpl32	50S ribosomal protein L32 (chloroplast) [Rosa roxburghii]	1.99	1.66	1.36	3.24	6.19	6.99	1.67	5.47
map03010	Ribosome	1	TRINITY_DN27800_c0_g1	K02925	-	1.51452	up	ARP2	PREDICTED: zinc finger MYND domain-containing protein 15 isoform X1 [Fragaria vesca subsp. vesca]	44.94	42.33	45.73	13.03	15.52	14.16	44.33	14.24
map03010	Ribosome	1	TRINITY_DN27833_c0_g1	K02887	-	-1.10992	down	rpl20	ClpP (chloroplast) [Hagenia abyssinica]	3.45	3.41	5.82	5.13	9.36	10.05	4.23	8.18
map03010	Ribosome	1	TRINITY_DN27890_c0_g3	K02881	-	-1.43169	down	rplR	PREDICTED: 50S ribosomal protein L18, chloroplastic [Fragaria vesca subsp. vesca]	3.24	2.42	2	6.08	8.63	4.75	2.55	6.49
map03010	Ribosome	1	TRINITY_DN28273_c0_g1	K02923	-	-1.21585	down	CXE12	PREDICTED: probable carboxylesterase 12 [Fragaria vesca subsp. vesca]	71.19	44.76	53.72	76.35	94.22	161.77	56.56	110.78
map03010	Ribosome	1	TRINITY_DN29399_c0_g2	K02987	-	-1.27081	down	JMJ25	PREDICTED: lysine-specific demethylase JMJ25-like isoform X2 [Fragaria vesca subsp. vesca]	4.91	5.9	6.03	13.07	15.35	13.72	5.61	14.05
map03010	Ribosome	1	TRINITY_DN29794_c0_g3	K02891	-	1.51136	up	SAC2	PREDICTED: phosphoinositide phosphatase SAC2-like [Fragaria vesca subsp. vesca]	50.8	49.42	57.71	14.89	22.6	16.84	52.64	18.11
map03010	Ribosome	1	TRINITY_DN3019_c0_g1	K02933	-	-1.01973	down	RPL6	PREDICTED: 60S ribosomal protein L6, mitochondrial-like [Malus domestica]	16.64	10.72	13.19	23.12	25.84	25.05	13.52	24.67
map03010	Ribosome	1	TRINITY_DN16211_c0_g1	K02883	-	-1.79188	down	At4g00165	hypothetical protein PRUPE_ppa013286mg [Prunus persica]	1.09	5.56	2.67	14.01	6.22	9.44	3.11	9.89
map03010	Ribosome	1	TRINITY_DN18961_c0_g1	K02940	-	1.22154	up	RPL9B	PREDICTED: 60S ribosomal protein L9-1 [Fragaria vesca subsp. vesca]	58.29	104.71	60.1	35.01	22.26	31.41	74.37	29.56
map03010	Ribosome	1	TRINITY_DN24975_c0_g1	K02866	-	-1.88679	down	RPL10	PREDICTED: 60S ribosomal protein L10 [Fragaria vesca subsp. vesca]	35.35	39.36	30.9	142.68	110.69	111.25	35.2	121.54
map03010	Ribosome	1	TRINITY_DN26060_c1_g7	K02985	-	1.36812	up	CYCA3-1	PREDICTED: cyclin-A3-2-like [Fragaria vesca subsp. vesca]	1.77	1.58	1.93	0.61	0.66	0.65	1.76	0.64
map03010	Ribosome	1	TRINITY_DN26136_c1_g4	K02920	-	-1.15514	down	-	hypothetical protein VITISV_036712 [Vitis vinifera]	11.23	4.3	8.34	13.95	17.19	23.28	7.96	18.14
map03010	Ribosome	1	TRINITY_DN26352_c0_g7	K02977	-	-1.83352	down	PCUBI4-1	PREDICTED: polyubiquitin isoform X1 [Vitis vinifera]	25.99	18.68	20.42	45.56	87.23	80.55	21.7	71.11
map03010	Ribosome	1	TRINITY_DN26408_c0_g2	K02961	-	-1.28675	down	-	hypothetical protein B456_003G156400 [Gossypium raimondii]	57.78	17.44	61.57	124.14	98.09	67.34	45.6	96.52
map03010	Ribosome	1	TRINITY_DN31684_c1_g1	K02927	-	1.18802	up	-	PREDICTED: disease resistance protein At4g27190-like [Pyrus x bretschneideri]	5894.05	5633.12	5058.29	2024.31	1780.03	2454.21	5528.49	2086.18
map03010	Ribosome	1	TRINITY_DN31842_c2_g10	K02959	-	-2.09927	down	rps16	ribosomal protein S16 (chloroplast) [Prunus yedoensis]	4.91	3.45	4.36	7.57	24.97	18.06	4.24	16.87
map03010	Ribosome	1	TRINITY_DN32975_c0_g3	K02977	-	1.5238	up	UBI11	hypothetical protein EUTSA_v10028730mg [Eutrema salsugineum]	2877.06	2170.87	2481.84	796.01	769.07	789.4	2509.92	784.83
map01230	Biosynthesis of amino acids	1	TRINITY_DN28022_c1_g4	K01623	EC:4.1.2.13	1.37522	up	At1g68170	PREDICTED: WAT1-related protein At1g68170-like [Fragaria vesca subsp. vesca]	9.1	8.7	7.37	1.57	3.53	2.92	8.39	2.67
map01230	Biosynthesis of amino acids	1	TRINITY_DN28340_c0_g4	K01807	EC:5.3.1.6	-1.34731	down	RPI1	PREDICTED: probable ribose-5-phosphate isomerase 2 [Prunus mume]	0.88	1.22	0.87	1.66	3.22	2.24	0.99	2.37
map01230	Biosynthesis of amino acids	1	TRINITY_DN29306_c0_g2	K12657	EC:2.7.2.11 1.2.1.41	1.91712	up	PRO2	PREDICTED: delta-1-pyrroline-5-carboxylate synthase [Fragaria vesca subsp. vesca]	51.44	136.08	111.24	32.8	20.08	23.76	99.59	25.55
map01230	Biosynthesis of amino acids	1	TRINITY_DN29853_c0_g8	K00058	EC:1.1.1.95	1.53248	up	PGDH2	PREDICTED: D-3-phosphoglycerate dehydrogenase 2, chloroplastic [Fragaria vesca subsp. vesca]	9.9	33.65	20.65	8.48	5.27	6.95	21.4	6.9
map01230	Biosynthesis of amino acids	1	TRINITY_DN30092_c0_g2	K01695	EC:4.2.1.20	-4.12684	down	TRPA1	PREDICTED: tryptophan synthase alpha chain-like [Fragaria vesca subsp. vesca]	0	0.36	0.42	2.25	1.55	6.31	0.26	3.37
map01230	Biosynthesis of amino acids	1	TRINITY_DN30092_c0_g4	K01695	EC:4.2.1.20	-5.21676	down	TRPA1	PREDICTED: tryptophan synthase alpha chain-like [Fragaria vesca subsp. vesca]	4.32	2.83	2.81	63.18	119.61	166.07	3.32	116.29
map01230	Biosynthesis of amino acids	1	TRINITY_DN30844_c1_g4	K00031	EC:1.1.1.42	1.61935	up	-	PREDICTED: isocitrate dehydrogenase [NADP] [Fragaria vesca subsp. vesca]	5.66	10.48	6.16	2.5	2.39	1.37	7.43	2.09
map01230	Biosynthesis of amino acids	1	TRINITY_DN31041_c0_g2	K00891	EC:2.7.1.71	-1.01414	down	aq_1628	PREDICTED: uncharacterized protein LOC101292470 [Fragaria vesca subsp. vesca]	13.34	12.48	13.33	27.84	28.86	23.11	13.05	26.6
map01230	Biosynthesis of amino acids	1	TRINITY_DN31055_c1_g1	K13034	EC:2.5.1.47 4.4.1.9	-1.11026	down	CAS1	PREDICTED: L-3-cyanoalanine synthase 2, mitochondrial [Fragaria vesca subsp. vesca]	92.18	83.95	95.61	184.17	160.54	203.99	90.58	182.9
map01230	Biosynthesis of amino acids	1	TRINITY_DN19786_c0_g3	K01689	EC:4.2.1.11	-2.8295	down	RAP2-11	PREDICTED: uncharacterized protein LOC101313172 [Fragaria vesca subsp. vesca]	0.95	0.09	0.2	2.21	2.04	3.89	0.41	2.71
map01230	Biosynthesis of amino acids	1	TRINITY_DN31112_c0_g7	K01623	EC:4.1.2.13	-1.52445	down	At5g07050	PREDICTED: WAT1-related protein At5g07050-like [Fragaria vesca subsp. vesca]	0.49	1.32	1.76	2.69	2.15	4.86	1.19	3.23
map01230	Biosynthesis of amino acids	1	TRINITY_DN31405_c0_g2	K01850	EC:5.4.99.5	-3.95469	down	CM2	chorismate mutase 2 [Rosa rugosa]	5.32	7.66	6.28	53.96	141.44	80.62	6.42	92.01
map01230	Biosynthesis of amino acids	1	TRINITY_DN32196_c2_g1	K01652	EC:2.2.1.6	-2.38871	down	NTMC2T6.1	PREDICTED: C2 domain-containing protein At1g53590 isoform X1 [Fragaria vesca subsp. vesca]	15.18	23.17	21.08	48.93	138.25	84.85	19.81	90.68
map01230	Biosynthesis of amino acids	1	TRINITY_DN32534_c0_g6	K01736	EC:4.2.3.5	-4.56517	down	-	PREDICTED: receptor-like protein 12 [Fragaria vesca subsp. vesca]	0.25	0.64	0.38	5.86	13.46	9.35	0.42	9.56
map01230	Biosynthesis of amino acids	1	TRINITY_DN33041_c1_g1	K01736	EC:4.2.3.5	-1.19212	down	-	PREDICTED: receptor-like protein 12 [Fragaria vesca subsp. vesca]	51.1	17.94	37.73	42.13	110.88	93.44	35.59	82.15
map01230	Biosynthesis of amino acids	1	TRINITY_DN33140_c2_g8	K00826	EC:2.6.1.42	1.2087	up	-	hypothetical protein PRUPE_ppb014454mg [Prunus persica]	18.81	11.31	13.39	6.66	5.32	5.34	14.5	5.77

## Sheet: siginificant
PathwayEntry	PathwayDefinition	pvalue	Gene_ID	KOEntry	EC	log2FC	regulation	Name	Annotation	T3_1_TPM	T3_2_TPM	T3_3_TPM	T1_1_TPM	T1_2_TPM	T1_3_TPM	﹣20℃_mean_TPM	23℃_mean_TPM
map00520	Amino sugar and nucleotide sugar metabolism	0.000918295	TRINITY_DN29971_c0_g3	K01183	EC:3.2.1.14	2.59305	up	CRK26	PREDICTED: cysteine-rich receptor-like protein kinase 26 isoform X1 [Pyrus x bretschneideri]	32.09	33.89	33.2	4.34	6.47	4.54	33.06	5.12
map00520	Amino sugar and nucleotide sugar metabolism	0.000918295	TRINITY_DN28494_c0_g4	K01183	EC:3.2.1.14	2.10429	up	CRK8	PREDICTED: cysteine-rich receptor-like protein kinase 29 [Prunus mume]	123.22	73.76	110.29	31.13	68.63	57.64	102.42	52.47
map00520	Amino sugar and nucleotide sugar metabolism	0.000918295	TRINITY_DN21830_c0_g1	K12451	EC:5.1.3.- 1.1.1.-	2.0235	up	NRS/ER	hypothetical protein PRUPE_ppa019173mg [Prunus persica]	233.01	290.3	253.87	69.83	46.74	59.26	259.06	58.61
map00520	Amino sugar and nucleotide sugar metabolism	0.000918295	TRINITY_DN23911_c0_g1	K12447	EC:2.7.7.64	1.71374	up	-	PREDICTED: uncharacterized protein LOC103957781 [Pyrus x bretschneideri]	1.32	3.32	1.82	1	0.42	0.4	2.15	0.61
map00520	Amino sugar and nucleotide sugar metabolism	0.000918295	TRINITY_DN31241_c0_g1	-	-	1.67855	up	CRK26	PREDICTED: cysteine-rich receptor-like protein kinase 29 [Fragaria vesca subsp. vesca]	246.09	259.7	252.34	55.74	80.22	62.82	252.71	66.26
map00520	Amino sugar and nucleotide sugar metabolism	0.000918295	TRINITY_DN30477_c0_g1	K01183	EC:3.2.1.14	1.46141	up	CRK28	PREDICTED: cysteine-rich receptor-like protein kinase 29 [Fragaria vesca subsp. vesca]	346.06	268.66	325.79	192.38	272.33	224.65	313.5	229.79
map00520	Amino sugar and nucleotide sugar metabolism	0.000918295	TRINITY_DN29911_c0_g2	K01183	EC:3.2.1.14	1.32693	up	LRR-RLK	PREDICTED: probable leucine-rich repeat receptor-like serine/threonine-protein kinase At3g14840 [Fragaria vesca subsp. vesca]	49.96	52.13	64.94	19.96	24.82	18.94	55.68	21.24
map00520	Amino sugar and nucleotide sugar metabolism	0.000918295	TRINITY_DN31926_c0_g3	K08679	EC:5.1.3.6	1.18512	up	GAE6	PREDICTED: UDP-glucuronate 4-epimerase 6 [Fragaria vesca subsp. vesca]	254.76	493.78	277.67	191.15	80.87	137.89	342.07	136.64
map00520	Amino sugar and nucleotide sugar metabolism	0.000918295	TRINITY_DN28951_c0_g4	K08679	EC:5.1.3.6	1.15187	up	GAE6	PREDICTED: UDP-glucuronate 4-epimerase 6 [Fragaria vesca subsp. vesca]	160.65	272.2	185.2	119.51	57.6	82.8	206.02	86.64
map00520	Amino sugar and nucleotide sugar metabolism	0.000918295	TRINITY_DN31343_c0_g1	K00770	EC:2.4.2.24	1.14067	up	CSLE1	PREDICTED: cellulose synthase-like protein E1 [Fragaria vesca subsp. vesca]	32.67	20.18	34.99	7.22	20.33	8.69	29.28	12.08
map00520	Amino sugar and nucleotide sugar metabolism	0.000918295	TRINITY_DN26723_c0_g5	K01183	EC:3.2.1.14	1.12933	up	At1g07650	PREDICTED: probable LRR receptor-like serine/threonine-protein kinase At1g53420 [Prunus mume]	18.9	42.16	29.82	12.03	13.57	13.06	30.29	12.89
map00520	Amino sugar and nucleotide sugar metabolism	0.000918295	TRINITY_DN29713_c0_g2	K10046	EC:5.1.3.18 5.1.3.-	1.12791	up	OsI_032456	GDP-D-mannose-3',5'-epimerase [Rosa roxburghii]	426.98	371.73	439.59	206.21	156.02	166.09	412.77	176.11
map00520	Amino sugar and nucleotide sugar metabolism	0.000918295	TRINITY_DN32967_c0_g9	K01183	EC:3.2.1.14	1.08041	up	At1g67520	PREDICTED: uncharacterized protein LOC101302120 [Fragaria vesca subsp. vesca]	26.37	30.39	40.53	13.27	13.32	13.56	32.43	13.38
map00520	Amino sugar and nucleotide sugar metabolism	0.000918295	TRINITY_DN18394_c0_g1	K15920	EC:3.2.1.37	1.07531	up	BXL2	PREDICTED: probable beta-D-xylosidase 2 [Fragaria vesca subsp. vesca]	3.39	5.94	5.53	3.63	1.36	1.57	4.95	2.19
map00520	Amino sugar and nucleotide sugar metabolism	0.000918295	TRINITY_DN30378_c0_g2	K00770	EC:2.4.2.24	-1.00094	down	CSLD3	PREDICTED: cellulose synthase-like protein D3 [Fragaria vesca subsp. vesca]	13.17	8.23	12.12	15.86	26.4	20.38	11.17	20.88
map00520	Amino sugar and nucleotide sugar metabolism	0.000918295	TRINITY_DN25815_c2_g9	K01183	EC:3.2.1.14	-1.01052	down	CRK10	PREDICTED: LOW QUALITY PROTEIN: cysteine-rich receptor-like protein kinase 10 [Fragaria vesca subsp. vesca]	19.43	16.42	19.36	30.89	47.03	35.58	18.4	37.83
map00520	Amino sugar and nucleotide sugar metabolism	0.000918295	TRINITY_DN26738_c0_g1	K00847	EC:2.7.1.4	-1.01528	down	-	PREDICTED: uncharacterized protein C167.05 [Fragaria vesca subsp. vesca]	20.47	16.85	23.49	33.57	31.01	45.42	20.27	36.67
map00520	Amino sugar and nucleotide sugar metabolism	0.000918295	TRINITY_DN29861_c1_g3	K13648	EC:2.4.1.43	-1.02224	down	GAUT4	PREDICTED: probable galacturonosyltransferase 4 isoform X1 [Fragaria vesca subsp. vesca]	9.1	18.2	11.23	19.92	36.52	19.76	12.84	25.4
map00520	Amino sugar and nucleotide sugar metabolism	0.000918295	TRINITY_DN33037_c1_g1	K01183	EC:3.2.1.14	-1.05994	down	LRK10	PREDICTED: glycerophosphodiester phosphodiesterase protein kinase domain-containing GDPDL2-like [Fragaria vesca subsp. vesca]	23.2	16.28	18.11	27.51	52.7	29.67	19.2	36.63
map00520	Amino sugar and nucleotide sugar metabolism	0.000918295	TRINITY_DN32774_c1_g2	K01183	EC:3.2.1.14	-1.06743	down	CRK25	PREDICTED: LOW QUALITY PROTEIN: cysteine-rich receptor-like protein kinase 10 [Fragaria vesca subsp. vesca]	12.47	11.13	13.05	17.76	28.97	27.38	12.22	24.7
map00520	Amino sugar and nucleotide sugar metabolism	0.000918295	TRINITY_DN27539_c0_g1	K01183	EC:3.2.1.14	-1.06896	down	NSL1	PREDICTED: MACPF domain-containing protein NSL1 [Fragaria vesca subsp. vesca]	20.12	20.87	19.25	30.81	53.92	40.19	20.08	41.64
map00520	Amino sugar and nucleotide sugar metabolism	0.000918295	TRINITY_DN33069_c3_g2	K01183	EC:3.2.1.14	-1.0903	down	LRK10	PREDICTED: probable receptor-like protein kinase At5g39020 isoform X1 [Fragaria vesca subsp. vesca]	29.08	32.2	27.47	56.35	86.12	58.09	29.58	66.85
map00520	Amino sugar and nucleotide sugar metabolism	0.000918295	TRINITY_DN15600_c0_g1	K01183	EC:3.2.1.14	-1.13123	down	-	PREDICTED: endochitinase-like [Malus domestica]	6.97	8.71	12.56	26.4	14.78	16.36	9.41	19.18
map00520	Amino sugar and nucleotide sugar metabolism	0.000918295	TRINITY_DN31354_c0_g3	K01183	EC:3.2.1.14	-1.16532	down	At4g27290	PREDICTED: G-type lectin S-receptor-like serine/threonine-protein kinase At4g27290 [Fragaria vesca subsp. vesca]	9.99	4.92	10.15	17.75	16.78	14.1	8.35	16.21
map00520	Amino sugar and nucleotide sugar metabolism	0.000918295	TRINITY_DN27395_c1_g1	K01183	EC:3.2.1.14	-1.20167	down	SD11	PREDICTED: G-type lectin S-receptor-like serine/threonine-protein kinase At4g27290 [Fragaria vesca subsp. vesca]	1.82	1.46	3.1	4.58	5.7	3.85	2.13	4.71
map00520	Amino sugar and nucleotide sugar metabolism	0.000918295	TRINITY_DN25747_c0_g5	K01183	EC:3.2.1.14	-1.26838	down	CRK10	hypothetical protein PRUPE_ppa006449mg [Prunus persica]	5.47	5.34	5.58	9.24	12.07	14.96	5.46	12.09
map00520	Amino sugar and nucleotide sugar metabolism	0.000918295	TRINITY_DN21868_c0_g1	K16190	EC:2.7.1.43	-1.30018	down	GLCAK1	PREDICTED: glucuronokinase 1 [Fragaria vesca subsp. vesca]	3.04	3.78	4.79	10.8	6.79	9.13	3.87	8.91
map00520	Amino sugar and nucleotide sugar metabolism	0.000918295	TRINITY_DN27725_c1_g1	K01183	EC:3.2.1.14	-1.41835	down	At1g11410	PREDICTED: G-type lectin S-receptor-like serine/threonine-protein kinase At1g11410 [Fragaria vesca subsp. vesca]	3.55	3.74	3.87	7.34	10.01	10.83	3.72	9.39
map00520	Amino sugar and nucleotide sugar metabolism	0.000918295	TRINITY_DN32441_c1_g2	K01183	EC:3.2.1.14	-1.41974	down	LRK10	PREDICTED: probable receptor-like protein kinase At1g67000 [Fragaria vesca subsp. vesca]	3.36	2.58	6.52	8.11	17.67	10.31	4.15	12.03
map00520	Amino sugar and nucleotide sugar metabolism	0.000918295	TRINITY_DN30197_c0_g1	K01183	EC:3.2.1.14	-1.4577	down	LRK10	PREDICTED: probable receptor-like protein kinase At5g39020 [Fragaria vesca subsp. vesca]	4.52	3.15	5.76	7.96	18.5	12.37	4.48	12.94
map00520	Amino sugar and nucleotide sugar metabolism	0.000918295	TRINITY_DN32781_c0_g1	K01183	EC:3.2.1.14	-1.48682	down	CES101	PREDICTED: receptor-like serine/threonine-protein kinase SD1-8 [Fragaria vesca subsp. vesca]	9.11	6.53	10.06	18.28	54.93	33.45	8.57	35.55
map00520	Amino sugar and nucleotide sugar metabolism	0.000918295	TRINITY_DN31289_c0_g4	K13648	EC:2.4.1.43	-1.49843	down	GAUT4	PREDICTED: probable galacturonosyltransferase 4 isoform X1 [Fragaria vesca subsp. vesca]	9.09	20.55	12.45	23.79	57.32	27.29	14.03	36.13
map00520	Amino sugar and nucleotide sugar metabolism	0.000918295	TRINITY_DN28392_c0_g5	K01183	EC:3.2.1.14	-1.50828	down	CRK10	PREDICTED: uncharacterized protein LOC101306991 [Fragaria vesca subsp. vesca]	3.05	1.49	2.52	4.63	7.89	5.54	2.35	6.02
map00520	Amino sugar and nucleotide sugar metabolism	0.000918295	TRINITY_DN28928_c0_g1	K01183	EC:3.2.1.14	-1.57838	down	LRK10L-2.2	PREDICTED: probable receptor-like protein kinase At1g67000 [Fragaria vesca subsp. vesca]	2.85	1.32	5.69	19.83	16.6	22.9	3.29	19.78
map00520	Amino sugar and nucleotide sugar metabolism	0.000918295	TRINITY_DN32775_c1_g1	K00770	EC:2.4.2.24	-1.68545	down	CESA2	PREDICTED: cellulose synthase A catalytic subunit 5 [UDP-forming]-like isoform X1 [Fragaria vesca subsp. vesca]	7.07	8.88	5.37	29.92	15.91	18.37	7.11	21.4
map00520	Amino sugar and nucleotide sugar metabolism	0.000918295	TRINITY_DN33037_c0_g5	K01183	EC:3.2.1.14	-1.69404	down	LRK10	PREDICTED: LEAF RUST 10 DISEASE-RESISTANCE LOCUS RECEPTOR-LIKE PROTEIN KINASE-like 2.1 [Malus domestica]	3.38	1.52	1.07	5.2	7.12	5.15	1.99	5.82
map00520	Amino sugar and nucleotide sugar metabolism	0.000918295	TRINITY_DN29831_c0_g1	K01183	EC:3.2.1.14	-1.72388	down	CRK42	PREDICTED: cysteine-rich receptor-like protein kinase 42 [Fragaria vesca subsp. vesca]	2.19	3.8	3.13	10.25	10.09	9.57	3.04	9.97
map00520	Amino sugar and nucleotide sugar metabolism	0.000918295	TRINITY_DN25747_c0_g11	K01183	EC:3.2.1.14	-1.72949	down	CRK24	PREDICTED: G-type lectin S-receptor-like serine/threonine-protein kinase B120 [Fragaria vesca subsp. vesca]	4.94	7.84	3.72	7.19	24.19	20.36	5.5	17.25
map00520	Amino sugar and nucleotide sugar metabolism	0.000918295	TRINITY_DN31395_c0_g1	K01183	EC:3.2.1.14	-1.75391	down	CRK33	PREDICTED: cysteine-rich receptor-like protein kinase 25 [Prunus mume]	20.78	18.79	27.64	51.87	92.47	73.44	22.4	72.59
map00520	Amino sugar and nucleotide sugar metabolism	0.000918295	TRINITY_DN29599_c1_g1	K01183	EC:3.2.1.14	-1.77502	down	SD11	PREDICTED: G-type lectin S-receptor-like serine/threonine-protein kinase At4g27290 [Fragaria vesca subsp. vesca]	6.41	2.12	2.25	14.15	4.84	11.44	3.59	10.14
map00520	Amino sugar and nucleotide sugar metabolism	0.000918295	TRINITY_DN29012_c1_g7	K08678	EC:4.1.1.35	-1.78902	down	PCMP-H69	PREDICTED: pentatricopeptide repeat-containing protein At2g33680 [Fragaria vesca subsp. vesca]	0.57	1.22	1.29	2.13	3.64	4.2	1.03	3.32
map00520	Amino sugar and nucleotide sugar metabolism	0.000918295	TRINITY_DN20617_c0_g3	K01183	EC:3.2.1.14	-1.80862	down	LRK10	PREDICTED: rust resistance kinase Lr10-like [Prunus mume]	0.88	0.76	1.72	2.08	5.63	3.41	1.12	3.71
map00520	Amino sugar and nucleotide sugar metabolism	0.000918295	TRINITY_DN20987_c0_g1	K01183	EC:3.2.1.14	-1.81354	down	At4g27290	PREDICTED: G-type lectin S-receptor-like serine/threonine-protein kinase At4g27290 [Fragaria vesca subsp. vesca]	1.53	0.26	2.32	1.24	6.65	2.72	1.37	3.54
map00520	Amino sugar and nucleotide sugar metabolism	0.000918295	TRINITY_DN25848_c0_g1	K01183	EC:3.2.1.14	-1.84631	down	At5g39020	PREDICTED: probable receptor-like protein kinase At1g67000 [Fragaria vesca subsp. vesca]	6.17	3.94	8.57	9.27	23.39	16.44	6.23	16.37
map00520	Amino sugar and nucleotide sugar metabolism	0.000918295	TRINITY_DN18465_c0_g1	K15920	EC:3.2.1.37	-1.84784	down	-	PREDICTED: uncharacterized protein LOC105349590 [Fragaria vesca subsp. vesca]	6.62	7.6	6.79	15.93	22.09	32.11	7	23.38
map00520	Amino sugar and nucleotide sugar metabolism	0.000918295	TRINITY_DN32775_c1_g3	K00770	EC:2.4.2.24	-1.91236	down	CESA6	PREDICTED: cellulose synthase A catalytic subunit 5 [UDP-forming]-like isoform X1 [Fragaria vesca subsp. vesca]	5.15	8.34	4.31	29.11	17.22	16.4	5.93	20.91
map00520	Amino sugar and nucleotide sugar metabolism	0.000918295	TRINITY_DN30492_c0_g3	K01183	EC:3.2.1.14	-2.07937	down	LRK10	PREDICTED: probable receptor-like protein kinase At1g67000 [Fragaria vesca subsp. vesca]	1.33	0.7	3.52	4.32	6.38	8.54	1.85	6.41
map00520	Amino sugar and nucleotide sugar metabolism	0.000918295	TRINITY_DN32647_c0_g1	K01183	EC:3.2.1.14	-2.11613	down	CRK25	PREDICTED: cysteine-rich receptor-like protein kinase 25 [Pyrus x bretschneideri]	32.86	28.36	49.61	102.69	194.38	141.45	36.94	146.17
map00520	Amino sugar and nucleotide sugar metabolism	0.000918295	TRINITY_DN30532_c0_g6	K13648	EC:2.4.1.43	-2.12178	down	GATL3	PREDICTED: probable galacturonosyltransferase-like 3 [Fragaria vesca subsp. vesca]	7.32	11.19	5.58	42.31	26.33	29.51	8.03	32.72
map00520	Amino sugar and nucleotide sugar metabolism	0.000918295	TRINITY_DN25834_c0_g3	K00012	EC:1.1.1.22	-2.14541	down	UGD5	PREDICTED: UDP-glucose 6-dehydrogenase 5 [Fragaria vesca subsp. vesca]	2.48	5.58	2.58	12.31	17.36	14.23	3.55	14.63
map00520	Amino sugar and nucleotide sugar metabolism	0.000918295	TRINITY_DN31290_c1_g1	K01183	EC:3.2.1.14	-2.23861	down	WAK2	PREDICTED: LOW QUALITY PROTEIN: wall-associated receptor kinase 1-like [Fragaria vesca subsp. vesca]	9.05	3.74	13.51	19.61	74.78	34.81	8.77	43.07
map00520	Amino sugar and nucleotide sugar metabolism	0.000918295	TRINITY_DN31217_c0_g2	K01183	EC:3.2.1.14	-2.27883	down	LRK10L-2.8	PREDICTED: LEAF RUST 10 DISEASE-RESISTANCE LOCUS RECEPTOR-LIKE PROTEIN KINASE-like 2.1 [Prunus mume]	0.73	0.8	0.49	1.66	4.97	2.33	0.67	2.99
map00520	Amino sugar and nucleotide sugar metabolism	0.000918295	TRINITY_DN28595_c0_g4	K01183	EC:3.2.1.14	-2.31493	down	LRK10	PREDICTED: probable receptor-like protein kinase At1g67000 [Fragaria vesca subsp. vesca]	0.85	0.97	1.37	3.44	6.81	4.71	1.06	4.99
map00520	Amino sugar and nucleotide sugar metabolism	0.000918295	TRINITY_DN30151_c0_g4	K01183	EC:3.2.1.14	-2.63109	down	LRK10	PREDICTED: LEAF RUST 10 DISEASE-RESISTANCE LOCUS RECEPTOR-LIKE PROTEIN KINASE-like 2.5 [Prunus mume]	4.11	3.72	6.82	12.55	43.49	23.44	4.88	26.49
map00520	Amino sugar and nucleotide sugar metabolism	0.000918295	TRINITY_DN18659_c0_g1	K01183	EC:3.2.1.14	-2.98081	down	CRK3	PREDICTED: cysteine-rich receptor-like protein kinase 3 isoform X1 [Fragaria vesca subsp. vesca]	0.19	0.44	0.44	1.91	3.22	2.99	0.36	2.71
map00520	Amino sugar and nucleotide sugar metabolism	0.000918295	TRINITY_DN30151_c0_g5	K01183	EC:3.2.1.14	-3.03293	down	LRK10L-2.7	PREDICTED: probable receptor-like protein kinase At1g67000 [Fragaria vesca subsp. vesca]	0.64	0.7	1.86	2.84	11.67	6.12	1.07	6.88
map00520	Amino sugar and nucleotide sugar metabolism	0.000918295	TRINITY_DN29473_c0_g3	K08679	EC:5.1.3.6	-3.04431	down	GAE1	PREDICTED: UDP-glucuronate 4-epimerase 1 [Fragaria vesca subsp. vesca]	15.34	13.84	14.09	87.52	153.87	94.18	14.42	111.86
map00520	Amino sugar and nucleotide sugar metabolism	0.000918295	TRINITY_DN24981_c0_g2	K01183	EC:3.2.1.14	-3.15018	down	CRK2	PREDICTED: cysteine-rich receptor-like protein kinase 2 [Fragaria vesca subsp. vesca]	0.6	0.57	0.47	3.95	4.84	5.02	0.55	4.6
map00520	Amino sugar and nucleotide sugar metabolism	0.000918295	TRINITY_DN32231_c0_g2	K12447	EC:2.7.7.64	-3.24481	down	-	gag-pol polyprotein [Rosa rugosa]	0.58	0.26	0.58	1.84	7.53	3.32	0.47	4.23
map00520	Amino sugar and nucleotide sugar metabolism	0.000918295	TRINITY_DN23016_c0_g1	K13648	EC:2.4.1.43	-3.59928	down	GATL10	PREDICTED: probable galacturonosyltransferase-like 10 [Fragaria vesca subsp. vesca]	3.26	2.64	2.82	16.66	45.47	37.26	2.91	33.13
map00942	Anthocyanin biosynthesis	0.00139	TRINITY_DN30616_c0_g1	K17193	EC:2.4.2.51	1.0953	up	FG3	PREDICTED: anthocyanidin 3-O-glucoside 2''-O-glucosyltransferase-like [Fragaria vesca subsp. vesca]	231.92	311.99	215.69	124.29	90.42	114.44	253.2	109.72
map00942	Anthocyanin biosynthesis	0.00139	TRINITY_DN32495_c2_g2	K12938	EC:2.4.1.-	1.04872	up	UGT71K1	PREDICTED: anthocyanidin 3-O-glucosyltransferase 2-like isoform X2 [Fragaria vesca subsp. vesca]	125.4	103.64	139.8	54.19	87.43	51.04	122.95	64.22
map00942	Anthocyanin biosynthesis	0.00139	TRINITY_DN31413_c1_g5	K12937	EC:2.4.1.254	1.02883	up	GT4	PREDICTED: putative UDP-rhamnose:rhamnosyltransferase 1 [Fragaria vesca subsp. vesca]	38.67	38.11	28.26	14.18	18.29	15.91	35.01	16.13
map00942	Anthocyanin biosynthesis	0.00139	TRINITY_DN30820_c0_g1	K12938	EC:2.4.1.-	-1.48427	down	GT6	PREDICTED: UDP-glucose flavonoid 3-O-glucosyltransferase 6 [Fragaria vesca subsp. vesca]	44.78	30.04	36.41	66.71	126.75	97.81	37.08	97.09
map00942	Anthocyanin biosynthesis	0.00139	TRINITY_DN31413_c1_g1	K17193	EC:2.4.2.51	-1.52675	down	GT4	hypothetical protein PRUPE_ppa019000mg [Prunus persica]	2.08	3.7	2.26	6.64	7.84	7.1	2.68	7.19
map00942	Anthocyanin biosynthesis	0.00139	TRINITY_DN32785_c0_g1	K12938	EC:2.4.1.-	-1.8516	down	GT6	PREDICTED: UDP-glucose flavonoid 3-O-glucosyltransferase 6-like [Fragaria vesca subsp. vesca]	55.3	33.42	46.25	111.76	307.65	184.82	44.99	201.41
map00942	Anthocyanin biosynthesis	0.00139	TRINITY_DN32755_c0_g1	K12338	EC:2.4.1.298	-2.09805	down	UGT75L6	PREDICTED: crocetin glucosyltransferase, chloroplastic-like [Fragaria vesca subsp. vesca]	36.23	32.72	33.29	82.66	145.06	174.64	34.08	134.12
map00942	Anthocyanin biosynthesis	0.00139	TRINITY_DN19192_c0_g1	K12937	EC:2.4.1.254	-2.61574	down	UGT91C1	PREDICTED: UDP-glycosyltransferase 91C1 [Fragaria vesca subsp. vesca]	1.64	0.85	0.99	4.24	8.69	7.16	1.16	6.7
map00942	Anthocyanin biosynthesis	0.00139	TRINITY_DN30820_c0_g3	K12938	EC:2.4.1.-	-2.96925	down	GT3	PREDICTED: putative UDP-glucose flavonoid 3-O-glucosyltransferase 3 [Fragaria vesca subsp. vesca]	96.41	78.17	106.46	531.33	922.23	765.42	93.68	739.66
map00905	Brassinosteroid biosynthesis	0.0394664	TRINITY_DN26960_c0_g3	K15639	EC:1.14.-.-	1.27941	up	-	PREDICTED: uncharacterized protein LOC101301286 [Fragaria vesca subsp. vesca]	9.74	12.82	15.15	5.59	4.84	5.08	12.57	5.17
map00905	Brassinosteroid biosynthesis	0.0394664	TRINITY_DN27021_c1_g3	K15639	EC:1.14.-.-	1.22404	up	-	PREDICTED: cytochrome P450 CYP749A22-like [Prunus mume]	13.67	15.32	19.8	6.61	6.51	6.28	16.26	6.47
map00905	Brassinosteroid biosynthesis	0.0394664	TRINITY_DN32327_c0_g2	K15639	EC:1.14.-.-	-1.4648	down	-	PREDICTED: cytochrome P450 72A15-like [Fragaria vesca subsp. vesca]	14.34	9.58	11.31	32.85	32.51	48.06	11.74	37.81
map00905	Brassinosteroid biosynthesis	0.0394664	TRINITY_DN30300_c1_g2	K15639	EC:1.14.-.-	-1.49644	down	-	PREDICTED: cytochrome P450 CYP72A219-like [Fragaria vesca subsp. vesca]	5.79	7.17	14.26	15.34	22.02	14.63	9.07	17.33
map00905	Brassinosteroid biosynthesis	0.0394664	TRINITY_DN32863_c1_g3	K15639	EC:1.14.-.-	-1.6227	down	-	PREDICTED: cytochrome P450 72A15-like [Fragaria vesca subsp. vesca]	4.45	2.69	5.16	6.87	9.81	17.92	4.1	11.53
map00905	Brassinosteroid biosynthesis	0.0394664	TRINITY_DN23611_c1_g1	K12638	EC:1.14.13.112	-1.69526	down	-	PREDICTED: PRA1 family protein F4-like [Prunus mume]	2.78	1.3	1.94	5.7	4.65	8.08	2.01	6.14
map00905	Brassinosteroid biosynthesis	0.0394664	TRINITY_DN32863_c0_g1	K15639	EC:1.14.-.-	-1.73286	down	CYP72A14	PREDICTED: cytochrome P450 72A15-like [Fragaria vesca subsp. vesca]	3.63	2.59	1.2	8.68	6.77	13.51	2.47	9.65
map00905	Brassinosteroid biosynthesis	0.0394664	TRINITY_DN32863_c1_g2	K15639	EC:1.14.-.-	-2.27973	down	CYP72A15	PREDICTED: cytochrome P450 72A15-like [Fragaria vesca subsp. vesca]	32.37	27.16	39.33	197.33	153.06	188.18	32.95	179.52
map00905	Brassinosteroid biosynthesis	0.0394664	TRINITY_DN32863_c1_g1	K15639	EC:1.14.-.-	-2.61959	down	CYP72A154	PREDICTED: cytochrome P450 72A15-like [Fragaria vesca subsp. vesca]	11.55	8.71	12.82	72.06	50.18	58.2	11.03	60.15
map00232	Caffeine metabolism	0.0103122	TRINITY_DN30486_c0_g2	K07409	EC:1.14.14.1	1.50833	up	CYP71A1	PREDICTED: cytochrome P450 71A1-like [Fragaria vesca subsp. vesca]	26.35	50.43	21.2	7.59	1.84	13.96	32.66	7.8
map00232	Caffeine metabolism	0.0103122	TRINITY_DN30424_c0_g9	K07409	EC:1.14.14.1	1.40993	up	CYP71A1	PREDICTED: LOW QUALITY PROTEIN: cytochrome P450 71A1-like [Malus domestica]	33.58	22.57	41.83	12.8	11.4	9.83	32.66	11.34
map00232	Caffeine metabolism	0.0103122	TRINITY_DN31764_c0_g8	K07409	EC:1.14.14.1	1.04666	up	CYP71A9	PREDICTED: cytochrome P450 71A1-like [Fragaria vesca subsp. vesca]	110.73	81.97	117.19	50.13	44.39	45.65	103.3	46.72
map00232	Caffeine metabolism	0.0103122	TRINITY_DN31416_c1_g10	K07409	EC:1.14.14.1	-1.81993	down	CYP76B6	PREDICTED: geraniol 8-hydroxylase-like [Fragaria vesca subsp. vesca]	1.32	0.43	0.73	1.32	4.04	2.83	0.83	2.73
map00232	Caffeine metabolism	0.0103122	TRINITY_DN31416_c1_g2	K07409	EC:1.14.14.1	-2.46253	down	CYP76B10	PREDICTED: geraniol 8-hydroxylase-like [Fragaria vesca subsp. vesca]	0.07	0.42	0.63	2.43	1.25	1.5	0.37	1.73
map00232	Caffeine metabolism	0.0103122	TRINITY_DN30716_c1_g1	K07409	EC:1.14.14.1	-2.96608	down	CYP76B6	PREDICTED: geraniol 8-hydroxylase-like [Fragaria vesca subsp. vesca]	0.2	0.31	0.25	2.32	2.35	1.11	0.25	1.93
map04712	Circadian rhythm - plant	3.91827e-08	TRINITY_DN28814_c0_g2	K12133	-	4.99424	up	LHY	PREDICTED: protein LHY-like [Fragaria vesca subsp. vesca]	682.37	814.95	881.18	22.32	26.89	20.6	792.83	23.27
map04712	Circadian rhythm - plant	3.91827e-08	TRINITY_DN32807_c1_g1	K12133	-	4.31845	up	LHY	Protein LHY [Morus notabilis]	574	650.03	604.77	21.66	25.01	17.4	609.6	21.36
map04712	Circadian rhythm - plant	3.91827e-08	TRINITY_DN32843_c0_g1	K12134	-	3.53254	up	RVE4	PREDICTED: protein REVEILLE 8 [Fragaria vesca subsp. vesca]	232.25	250.23	262.78	15.66	26.55	14.46	248.42	18.89
map04712	Circadian rhythm - plant	3.91827e-08	TRINITY_DN32540_c0_g9	K16166	-	3.23298	up	C1	PREDICTED: transcription factor MYB82-like [Fragaria vesca subsp. vesca]	3.25	16.9	3.51	1.35	0.58	0.35	7.89	0.76
map04712	Circadian rhythm - plant	3.91827e-08	TRINITY_DN28816_c1_g3	K12126	-	2.27925	up	BHLH72	PREDICTED: transcription factor PIF7 isoform X1 [Fragaria vesca subsp. vesca]	17.13	19.28	21.22	3.59	4.33	3.29	19.21	3.74
map04712	Circadian rhythm - plant	3.91827e-08	TRINITY_DN32540_c0_g2	K16166	-	2.24668	up	C1	PREDICTED: transcription factor MYB82-like [Fragaria vesca subsp. vesca]	12.65	36.41	13.35	5.89	0.96	3.31	20.8	3.39
map04712	Circadian rhythm - plant	3.91827e-08	TRINITY_DN29326_c0_g8	K16166	-	2.23203	up	C1	PREDICTED: transcription factor WER-like [Fragaria vesca subsp. vesca]	14.2	14.55	11.29	2.8	2.47	2.86	13.35	2.71
map04712	Circadian rhythm - plant	3.91827e-08	TRINITY_DN25639_c0_g1	K12135	-	2.00503	up	COL2	PREDICTED: zinc finger protein CONSTANS-LIKE 2 [Fragaria vesca subsp. vesca]	912.86	773.9	851.24	173.5	245.27	174.66	846	197.81
map04712	Circadian rhythm - plant	3.91827e-08	TRINITY_DN26051_c0_g1	K12135	-	1.90764	up	COL16	PREDICTED: zinc finger protein CONSTANS-LIKE 6-like [Fragaria vesca subsp. vesca]	236.86	183.82	223.08	60.44	38.68	64.46	214.59	54.53
map04712	Circadian rhythm - plant	3.91827e-08	TRINITY_DN26428_c0_g1	K12121	-	1.89237	up	PHYE	PREDICTED: phytochrome E isoform X2 [Prunus mume]	24.67	33.11	31.37	7.59	9.39	5.57	29.72	7.52
map04712	Circadian rhythm - plant	3.91827e-08	TRINITY_DN27414_c1_g8	K16222	-	1.8112	up	CDF2	PREDICTED: cyclic dof factor 2 [Fragaria vesca subsp. vesca]	232.38	198.72	207.46	50.33	65.89	53.71	212.85	56.64
map04712	Circadian rhythm - plant	3.91827e-08	TRINITY_DN28960_c0_g1	K10143	EC:2.3.2.27	1.79823	up	COP1	photoregulatory zinc-finger protein COP1 [Rosa hybrid cultivar]	46.85	48.08	49.83	13.6	23.28	14.15	48.25	17.01
map04712	Circadian rhythm - plant	3.91827e-08	TRINITY_DN27691_c2_g5	K16222	-	1.58223	up	DOF3.7	PREDICTED: dof zinc finger protein DOF4.6-like [Fragaria vesca subsp. vesca]	14.72	18.46	21.08	4.63	6.13	6.2	18.09	5.65
map04712	Circadian rhythm - plant	3.91827e-08	TRINITY_DN20977_c0_g1	K16166	-	1.5765	up	MYB23	PREDICTED: trichome differentiation protein GL1-like [Fragaria vesca subsp. vesca]	5.61	18.85	8.55	4.4	1.96	3.84	11	3.4
map04712	Circadian rhythm - plant	3.91827e-08	TRINITY_DN29483_c0_g1	K16166	-	1.52371	up	MYB3	PREDICTED: transcription factor MYB82-like [Fragaria vesca subsp. vesca]	7.58	17.79	6.07	3.5	3.58	2.69	10.48	3.26
map04712	Circadian rhythm - plant	3.91827e-08	TRINITY_DN26286_c0_g1	K12133	-	1.37661	up	RVE6	putative MYB transcription factor [Rosa rugosa]	97.75	84.62	88.19	29.48	34.65	30.29	90.19	31.47
map04712	Circadian rhythm - plant	3.91827e-08	TRINITY_DN27131_c0_g1	K12126	-	1.21805	up	BHLH48	PREDICTED: transcription factor bHLH48 [Fragaria vesca subsp. vesca]	63.92	74.95	63.94	33.35	18.2	27.84	67.6	26.46
map04712	Circadian rhythm - plant	3.91827e-08	TRINITY_DN31336_c0_g1	K12133	-	1.17131	up	RVE1	PREDICTED: LOW QUALITY PROTEIN: protein REVEILLE 1 [Prunus mume]	410.19	389.35	426.13	143.64	249.83	144.76	408.56	179.41
map04712	Circadian rhythm - plant	3.91827e-08	TRINITY_DN31837_c0_g5	K16166	-	1.16485	up	C1	PREDICTED: transcription factor WER-like isoform X1 [Fragaria vesca subsp. vesca]	8.05	16.98	7.64	4.81	4.15	5.77	10.89	4.91
map04712	Circadian rhythm - plant	3.91827e-08	TRINITY_DN26092_c0_g1	K12130	-	1.12822	up	CIA2	PREDICTED: zinc finger protein CONSTANS-LIKE 8 [Fragaria vesca subsp. vesca]	22.54	29.63	24.18	12.94	7.84	11.9	25.45	10.89
map04712	Circadian rhythm - plant	3.91827e-08	TRINITY_DN28372_c1_g4	K16222	-	1.11105	up	CDF3	PREDICTED: cyclic dof factor 1 [Fragaria vesca subsp. vesca]	175.03	155.78	168.36	77.04	69.53	67.1	166.39	71.22
map04712	Circadian rhythm - plant	3.91827e-08	TRINITY_DN31393_c0_g1	K12130	-	1.03003	up	APRR5	PREDICTED: two-component response regulator-like PRR95 isoform X1 [Fragaria vesca subsp. vesca]	11.3	11.96	19.43	5.22	10.1	5.15	14.23	6.82
map04712	Circadian rhythm - plant	3.91827e-08	TRINITY_DN24012_c0_g1	K12135	-	-1.13236	down	At1g68190	PREDICTED: putative zinc finger protein At1g68190 isoform X1 [Fragaria vesca subsp. vesca]	2.39	1.96	3.86	7.42	4.07	5.39	2.74	5.63
map04712	Circadian rhythm - plant	3.91827e-08	TRINITY_DN30551_c0_g1	K12119	-	-1.20864	down	UVR3	PREDICTED: (6-4)DNA photolyase [Fragaria vesca subsp. vesca]	13.09	14.83	12.84	9.46	22.24	11.27	13.59	14.32
map04712	Circadian rhythm - plant	3.91827e-08	TRINITY_DN32630_c1_g1	K00660	EC:2.3.1.74	-1.31434	down	PKS1	chalcone synthase [Rosa rugosa]	42.36	179.72	60.81	312.86	230.68	155.75	94.3	233.1
map04712	Circadian rhythm - plant	3.91827e-08	TRINITY_DN27559_c0_g6	K12135	-	-1.42988	down	COL9	PREDICTED: zinc finger protein CONSTANS-LIKE 9 [Fragaria vesca subsp. vesca]	48.21	48.16	42.12	123.49	121.35	105.99	46.16	116.94
map04712	Circadian rhythm - plant	3.91827e-08	TRINITY_DN27172_c1_g3	K10143	EC:2.3.2.27	-1.44509	down	LUH	PREDICTED: transcriptional corepressor LEUNIG-like [Fragaria vesca subsp. vesca]	8.56	12.1	9.12	29.04	28.37	27.07	9.93	28.16
map04712	Circadian rhythm - plant	3.91827e-08	TRINITY_DN25446_c1_g7	K12126	-	-1.90685	down	BHLH41	PREDICTED: putative transcription factor bHLH041 [Fragaria vesca subsp. vesca]	2.66	1.49	2.03	4.44	10.44	7	2.06	7.29
map04712	Circadian rhythm - plant	3.91827e-08	TRINITY_DN23091_c0_g1	K16221	-	-2.00121	down	TCP19	PREDICTED: transcription factor TCP19 [Fragaria vesca subsp. vesca]	0.29	0.98	0.2	2.22	1.35	2	0.49	1.86
map04712	Circadian rhythm - plant	3.91827e-08	TRINITY_DN27153_c0_g1	K10143	EC:2.3.2.27	-2.08759	down	HERC2	PREDICTED: ultraviolet-B receptor UVR8 [Fragaria vesca subsp. vesca]	10.59	9.24	8.27	28.28	57.91	40.24	9.37	42.14
map04712	Circadian rhythm - plant	3.91827e-08	TRINITY_DN31402_c0_g8	K12135	-	-2.08769	down	COL16	PREDICTED: zinc finger protein CONSTANS-LIKE 16 [Fragaria vesca subsp. vesca]	6.32	6.5	5.5	30.44	13.17	29.63	6.11	24.41
map04712	Circadian rhythm - plant	3.91827e-08	TRINITY_DN23907_c0_g1	K16166	-	-2.30506	down	WER	PREDICTED: transcription repressor MYB6-like [Fragaria vesca subsp. vesca]	0.86	1.23	0.27	3.04	4.39	3.52	0.79	3.65
map04712	Circadian rhythm - plant	3.91827e-08	TRINITY_DN32987_c0_g2	K12130	-	-3.03385	down	APRR5	PREDICTED: two-component response regulator-like APRR5 [Fragaria vesca subsp. vesca]	22.42	23.44	29.4	48	78.04	65.71	25.09	63.92
map04712	Circadian rhythm - plant	3.91827e-08	TRINITY_DN30537_c1_g1	K12124	-	-3.55993	down	GI	PREDICTED: protein GIGANTEA [Fragaria vesca subsp. vesca]	3.69	3.67	5.46	47.25	65.08	40.59	4.27	50.97
map04712	Circadian rhythm - plant	3.91827e-08	TRINITY_DN18719_c0_g1	K12126	-	-3.57993	down	BEE3	PREDICTED: transcription factor BEE 3 [Fragaria vesca subsp. vesca]	0.69	0.55	0.43	3.5	10.99	4.35	0.56	6.28
map04712	Circadian rhythm - plant	3.91827e-08	TRINITY_DN27370_c1_g8	K12116	-	-3.6119	down	ADO3	PREDICTED: adagio protein 3 [Fragaria vesca subsp. vesca]	0.51	0.58	1.29	9.31	8.93	9.33	0.79	9.19
map04712	Circadian rhythm - plant	3.91827e-08	TRINITY_DN30127_c0_g1	K12129	-	-3.74547	down	APRR7	PREDICTED: two-component response regulator-like APRR7 [Fragaria vesca subsp. vesca]	3.08	3.41	4.36	50.97	52.8	40.34	3.62	48.04
map00073	Cutin, suberine and wax biosynthesis	0.00124043	TRINITY_DN31977_c0_g4	K13356	EC:1.2.1.84	1.82098	up	-	PREDICTED: fatty acyl-CoA reductase 1-like [Fragaria vesca subsp. vesca]	47.66	110.35	45.4	25.41	6.62	17.47	67.8	16.5
map00073	Cutin, suberine and wax biosynthesis	0.00124043	TRINITY_DN29705_c2_g2	K15400	EC:2.3.1.188	1.68313	up	HHT1	PREDICTED: omega-hydroxypalmitate O-feruloyl transferase-like [Fragaria vesca subsp. vesca]	118.9	166.62	104.57	39.9	30.54	43.03	130.03	37.82
map00073	Cutin, suberine and wax biosynthesis	0.00124043	TRINITY_DN28029_c0_g1	K13356	EC:1.2.1.84	1.52244	up	-	PREDICTED: probable fatty acyl-CoA reductase 4 isoform X1 [Fragaria vesca subsp. vesca]	13.08	38.22	17.12	9.94	1.72	8.4	22.81	6.69
map00073	Cutin, suberine and wax biosynthesis	0.00124043	TRINITY_DN29483_c1_g1	K15400	EC:2.3.1.188	1.34502	up	HCT2	PREDICTED: LOW QUALITY PROTEIN: omega-hydroxypalmitate O-feruloyl transferase [Fragaria vesca subsp. vesca]	12.62	32.24	19.16	10.28	4.45	8.8	21.34	7.84
map00073	Cutin, suberine and wax biosynthesis	0.00124043	TRINITY_DN26368_c0_g1	K15404	EC:4.1.99.5	1.33807	up	CER1	PREDICTED: protein ECERIFERUM 1-like [Fragaria vesca subsp. vesca]	15.66	110.83	37.21	29.15	13.64	17.65	54.57	20.15
map00073	Cutin, suberine and wax biosynthesis	0.00124043	TRINITY_DN28038_c1_g6	K17991	EC:1.11.2.3	-1.05152	down	PXG4	PREDICTED: probable peroxygenase 4 [Fragaria vesca subsp. vesca]	2.8	5.85	3.77	7.85	8.31	8.04	4.14	8.07
map00073	Cutin, suberine and wax biosynthesis	0.00124043	TRINITY_DN27316_c0_g1	K13407	EC:1.14.-.-	-2.17094	down	CYP94A2	PREDICTED: cytochrome P450 94A1-like [Fragaria vesca subsp. vesca]	4.68	2.36	2.87	7.68	12.45	19.74	3.3	13.29
map00073	Cutin, suberine and wax biosynthesis	0.00124043	TRINITY_DN3722_c0_g1	K15400	EC:2.3.1.188	-2.17349	down	HHT1	PREDICTED: omega-hydroxypalmitate O-feruloyl transferase-like isoform X1 [Fragaria vesca subsp. vesca]	0.33	0.65	0.7	2.42	2.95	1.86	0.56	2.41
map00073	Cutin, suberine and wax biosynthesis	0.00124043	TRINITY_DN2106_c0_g1	K15398	EC:1.14.-.-	-2.43776	down	CYP1A2	Cytochrome P450 86A22 [Ananas comosus]	2.02	0.82	4.22	7.78	18.34	8.07	2.35	11.4
map00073	Cutin, suberine and wax biosynthesis	0.00124043	TRINITY_DN27481_c3_g2	K15400	EC:2.3.1.188	-2.59227	down	-	PREDICTED: omega-hydroxypalmitate O-feruloyl transferase [Fragaria vesca subsp. vesca]	0.44	0.74	0.91	4.74	4.08	3.05	0.7	3.96
map00073	Cutin, suberine and wax biosynthesis	0.00124043	TRINITY_DN6438_c0_g1	K15401	EC:1.14.-.-	-2.87726	down	CYP86A1	PREDICTED: cytochrome P450 86A1 [Fragaria vesca subsp. vesca]	0.44	0.35	0.06	1.49	2.07	2.36	0.28	1.97
map00073	Cutin, suberine and wax biosynthesis	0.00124043	TRINITY_DN12271_c0_g1	K13407	EC:1.14.-.-	-3.1017	down	CYP94B1	PREDICTED: cytochrome P450 94B3 [Fragaria vesca subsp. vesca]	0.7	0.82	0.34	4.5	5.03	5.53	0.62	5.02
map00073	Cutin, suberine and wax biosynthesis	0.00124043	TRINITY_DN30544_c0_g8	K13356	EC:1.2.1.84	-3.61012	down	pol	gag-pol, partial [Camellia sinensis]	0.23	0.05	0.05	0.33	2.06	1.4	0.11	1.26
map00073	Cutin, suberine and wax biosynthesis	0.00124043	TRINITY_DN23487_c0_g1	K13407	EC:1.14.-.-	-4.8695	down	CYP94C1	PREDICTED: cytochrome P450 94C1-like [Fragaria vesca subsp. vesca]	0.35	0.52	0.15	5.36	11.93	11.18	0.34	9.49
map00941	Flavonoid biosynthesis	0.000118734	TRINITY_DN21213_c0_g1	K13065	EC:2.3.1.133	2.03478	up	CER26L	PREDICTED: uncharacterized protein LOC101299593 [Fragaria vesca subsp. vesca]	76.86	87.68	79.63	22.91	9.82	22.81	81.39	18.51
map00941	Flavonoid biosynthesis	0.000118734	TRINITY_DN26097_c0_g1	K08695	EC:1.3.1.77	1.5263	up	A	PREDICTED: anthocyanidin reductase-like isoform X1 [Fragaria vesca subsp. vesca]	52	48.49	46.17	14.53	15.66	16.77	48.89	15.65
map00941	Flavonoid biosynthesis	0.000118734	TRINITY_DN29427_c0_g3	K00475	EC:1.14.11.9	1.37403	up	At1g06620	PREDICTED: 1-aminocyclopropane-1-carboxylate oxidase homolog 11-like [Fragaria vesca subsp. vesca]	54.03	46.76	63.02	19.48	17.47	22.86	54.6	19.94
map00941	Flavonoid biosynthesis	0.000118734	TRINITY_DN26097_c0_g2	K08695	EC:1.3.1.77	1.34277	up	-	PREDICTED: anthocyanidin reductase-like isoform X1 [Fragaria vesca subsp. vesca]	59.99	75.58	78.71	24	33.57	19.77	71.43	25.78
map00941	Flavonoid biosynthesis	0.000118734	TRINITY_DN30938_c1_g2	K00487	EC:1.14.13.11	1.32055	up	CYP73A2	cinnamate 4-hydroxylase [Rosa rugosa]	300.6	491.42	347.57	165.52	137.3	122.73	379.86	141.85
map00941	Flavonoid biosynthesis	0.000118734	TRINITY_DN23334_c0_g1	K13065	EC:2.3.1.133	1.29274	up	DCR	PREDICTED: BAHD acyltransferase DCR [Fragaria vesca subsp. vesca]	23.42	89.19	28.83	22.19	10	21.57	47.15	17.92
map00941	Flavonoid biosynthesis	0.000118734	TRINITY_DN29281_c0_g1	K13065	EC:2.3.1.133	1.05104	up	CER26	PREDICTED: protein ECERIFERUM 1-like [Fragaria vesca subsp. vesca]	154.44	241.47	193.12	107.28	55.15	97.11	196.34	86.51
map00941	Flavonoid biosynthesis	0.000118734	TRINITY_DN32874_c0_g2	K05280	EC:1.14.13.21	-1.14494	down	CYP76AH1	flavonoid 3',5'-hydroxylase, partial [Rosa rugosa]	204.4	186.47	228.12	417.9	520.43	386.93	206.33	441.75
map00941	Flavonoid biosynthesis	0.000118734	TRINITY_DN30399_c0_g6	K05278	EC:1.14.11.23	-1.24323	down	H6H	PREDICTED: hyoscyamine 6-dioxygenase-like [Fragaria vesca subsp. vesca]	13.91	11.04	20.19	31.48	28.83	39.83	15.05	33.38
map00941	Flavonoid biosynthesis	0.000118734	TRINITY_DN32630_c1_g1	K00660	EC:2.3.1.74	-1.31434	down	PKS1	chalcone synthase [Rosa rugosa]	42.36	179.72	60.81	312.86	230.68	155.75	94.3	233.1
map00941	Flavonoid biosynthesis	0.000118734	TRINITY_DN24649_c0_g1	K05278	EC:1.14.11.23	-1.46391	down	FLS	PREDICTED: LOW QUALITY PROTEIN: flavonol synthase/flavanone 3-hydroxylase-like [Fragaria vesca subsp. vesca]	8.48	12.21	6.2	25.07	23.1	21.39	8.96	23.19
map00941	Flavonoid biosynthesis	0.000118734	TRINITY_DN23045_c0_g1	K05278	EC:1.14.11.23	-1.62108	down	At5g05600	PREDICTED: flavonol synthase/flavanone 3-hydroxylase-like [Fragaria vesca subsp. vesca]	4.86	5.89	3.15	14.31	10.12	16.32	4.63	13.58
map00941	Flavonoid biosynthesis	0.000118734	TRINITY_DN31440_c0_g3	K05278	EC:1.14.11.23	-1.75331	down	DLO2	PREDICTED: flavonol synthase 3-like [Fragaria vesca subsp. vesca]	11.19	6.8	9.61	20.59	33.31	36.56	9.2	30.15
map00941	Flavonoid biosynthesis	0.000118734	TRINITY_DN23800_c0_g1	K13065	EC:2.3.1.133	-2.05598	down	At3g50280	PREDICTED: uncharacterized acetyltransferase At3g50280-like [Fragaria vesca subsp. vesca]	1.37	1.29	1.3	4.58	5	5.94	1.32	5.17
map00941	Flavonoid biosynthesis	0.000118734	TRINITY_DN25065_c0_g2	K13065	EC:2.3.1.133	-2.49289	down	DCR	PREDICTED: BAHD acyltransferase DCR [Fragaria vesca subsp. vesca]	5.91	11.81	5.18	35.87	45.32	39.66	7.63	40.28
map00941	Flavonoid biosynthesis	0.000118734	TRINITY_DN26978_c0_g8	K05277	EC:1.14.11.19	-2.52254	down	At5g05600	PREDICTED: protein SRG1-like [Fragaria vesca subsp. vesca]	0.5	2.07	0.05	5.92	1.76	6.48	0.87	4.72
map00941	Flavonoid biosynthesis	0.000118734	TRINITY_DN31626_c0_g2	K05278	EC:1.14.11.23	-2.83153	down	DLO2	PREDICTED: leucoanthocyanidin dioxygenase-like [Fragaria vesca subsp. vesca]	101.94	52.73	85.5	296.59	602.08	645.03	80.06	514.57
map00941	Flavonoid biosynthesis	0.000118734	TRINITY_DN21914_c0_g1	K13065	EC:2.3.1.133	-3.20697	down	ACT	PREDICTED: vinorine synthase-like [Fragaria vesca subsp. vesca]	0.99	0.29	0.62	3.49	7.23	5.74	0.63	5.49
map00941	Flavonoid biosynthesis	0.000118734	TRINITY_DN11326_c0_g1	K13065	EC:2.3.1.133	-3.5787	down	BEAT	PREDICTED: vinorine synthase-like [Fragaria vesca subsp. vesca]	0.61	0	0.13	3.41	1.62	2.98	0.25	2.67
map00941	Flavonoid biosynthesis	0.000118734	TRINITY_DN9863_c0_g2	K13065	EC:2.3.1.133	-3.61888	down	ACT	PREDICTED: vinorine synthase-like [Fragaria vesca subsp. vesca]	0.96	0.57	0	2.84	8.52	6	0.51	5.79
map00561	Glycerolipid metabolism	0.00470278	TRINITY_DN12247_c0_g2	K13508	EC:2.3.1.15	3.66386	up	GPAT2	PREDICTED: probable glycerol-3-phosphate acyltransferase 3 [Fragaria vesca subsp. vesca]	5.95	5.72	5.23	0.45	0.4	0.37	5.63	0.41
map00561	Glycerolipid metabolism	0.00470278	TRINITY_DN28896_c0_g1	K00679	EC:2.3.1.158	2.70984	up	EXL3	PREDICTED: uncharacterized protein LOC101294893 [Fragaria vesca subsp. vesca]	116.57	509.78	159.11	53.82	15.59	41.43	261.82	36.95
map00561	Glycerolipid metabolism	0.00470278	TRINITY_DN27827_c0_g4	K00679	EC:2.3.1.158	2.54832	up	At5g33370	PREDICTED: GDSL esterase/lipase At5g33370-like [Fragaria vesca subsp. vesca]	1.09	39.12	1.83	3.81	1.03	1.75	14.01	2.2
map00561	Glycerolipid metabolism	0.00470278	TRINITY_DN26360_c0_g1	K03715	EC:2.4.1.46	1.6957	up	MGD2	PREDICTED: monogalactosyldiacylglycerol synthase 2, chloroplastic-like [Fragaria vesca subsp. vesca]	67.66	24.82	82.61	23.54	12.77	14.58	58.36	16.96
map00561	Glycerolipid metabolism	0.00470278	TRINITY_DN18676_c0_g1	K13508	EC:2.3.1.15	1.6377	up	GPAT6	PREDICTED: glycerol-3-phosphate 2-O-acyltransferase 6 [Fragaria vesca subsp. vesca]	8.65	36.3	13.2	7.52	4.08	5.76	19.38	5.79
map00561	Glycerolipid metabolism	0.00470278	TRINITY_DN30133_c0_g4	K13506	EC:2.3.1.15	1.58327	up	At1g04910	PREDICTED: uncharacterized protein At1g04910 [Fragaria vesca subsp. vesca]	24.3	24.59	19.89	8.61	5.77	7.19	22.93	7.19
map00561	Glycerolipid metabolism	0.00470278	TRINITY_DN27999_c0_g2	K09480	EC:2.4.1.241	1.49715	up	DGD1	PREDICTED: digalactosyldiacylglycerol synthase 1, chloroplastic [Fragaria vesca subsp. vesca]	182.81	122.19	171.32	49.43	68.91	47.85	158.77	55.4
map00561	Glycerolipid metabolism	0.00470278	TRINITY_DN32674_c0_g1	K13506	EC:2.3.1.15	1.44824	up	At1g04910	PREDICTED: uncharacterized protein At1g04910-like [Prunus mume]	154.68	74.3	127.18	29.32	52.67	40.85	118.72	40.95
map00561	Glycerolipid metabolism	0.00470278	TRINITY_DN24527_c1_g1	K01054	EC:3.1.1.23	1.34774	up	CSE	PREDICTED: caffeoylshikimate esterase [Fragaria vesca subsp. vesca]	26.99	53.58	31.36	15.78	6.65	18.61	37.31	13.68
map00561	Glycerolipid metabolism	0.00470278	TRINITY_DN31451_c0_g4	K00011	EC:1.1.1.21	1.1242	up	COR2	PREDICTED: non-functional NADPH-dependent codeinone reductase 2-like [Fragaria vesca subsp. vesca]	18.03	6.85	18.79	7.95	7.33	3.4	14.56	6.23
map00561	Glycerolipid metabolism	0.00470278	TRINITY_DN32183_c0_g3	K00128	EC:1.2.1.3	1.11857	up	ALDH3F1	PREDICTED: aldehyde dehydrogenase family 3 member F1 [Fragaria vesca subsp. vesca]	71.17	95.83	92.92	41.1	28.37	42.22	86.64	37.23
map00561	Glycerolipid metabolism	0.00470278	TRINITY_DN31007_c0_g1	K00679	EC:2.3.1.158	1.03463	up	GLIP1	PREDICTED: GDSL esterase/lipase 1-like [Fragaria vesca subsp. vesca]	37.76	56.31	43.45	23.12	16.83	25.54	45.84	21.83
map00561	Glycerolipid metabolism	0.00470278	TRINITY_DN27610_c0_g1	K00901	EC:2.7.1.107	-1.03225	down	DGK1	PREDICTED: diacylglycerol kinase 1 [Fragaria vesca subsp. vesca]	4.58	6.24	4.51	6.83	14.35	8.09	5.11	9.76
map00561	Glycerolipid metabolism	0.00470278	TRINITY_DN19302_c0_g1	K01054	EC:3.1.1.23	-1.06818	down	NAC029	PREDICTED: NAC transcription factor 29-like [Fragaria vesca subsp. vesca]	9.92	8.95	16.66	16.34	21.44	32.75	11.84	23.51
map00561	Glycerolipid metabolism	0.00470278	TRINITY_DN30127_c0_g5	K00655	EC:2.3.1.51	-1.07376	down	DAG	PREDICTED: DAG protein, chloroplastic [Fragaria vesca subsp. vesca]	114.24	98.84	98.68	208.32	217.95	186.53	103.92	204.27
map00561	Glycerolipid metabolism	0.00470278	TRINITY_DN27973_c1_g7	K01054	EC:3.1.1.23	-1.07996	down	NAC025	PREDICTED: NAC transcription factor 25 [Fragaria vesca subsp. vesca]	4.51	2.81	4.18	7.52	9.23	6.02	3.83	7.59
[truncated: 476 more rows]
