# Supplementary material for: Transcriptome and de novo analysis of Rosa xanthina f. spontanea in response to cold stress
Source: BMC Plant Biol. 2021 Oct 15;21:472. doi: 10.1186/s12870-021-03246-5 (PMC8518255; doi:10.1186/s12870-021-03246-5)
Supplement: Supplementary file 10 — Additional file 10: Table S10. GO enrichment analysis of 468 DEGs under low-temperature stress in R. xanthina f. spontanea. (XLSX 91 kb) [file 12870_2021_3246_MOESM10_ESM.xlsx]

## Sheet: Sheet1
GO_ID	GO_Term	GO_Function	GO_Level	S gene number	TS gene number	B gene number	TB gene number	pvalue
GO:0010200	response to chitin	biological_process	6	19	387	108	31258	5.55112e-16
GO:0009737	response to abscisic acid	biological_process	6	19	387	439	31258	2.93897e-06
GO:0003700	transcription factor activity, sequence-specific DNA binding	molecular_function	4	37	387	1321	31258	3.79228e-06
GO:0030026	cellular manganese ion homeostasis	biological_process	11	4	387	18	31258	6.17024e-05
GO:0009409	response to cold	biological_process	5	15	387	383	31258	9.9463e-05
GO:0090575	RNA polymerase II transcription factor complex	cellular_component	9	3	387	8	31258	0.0001007
GO:0009873	ethylene-activated signaling pathway	biological_process	8	10	387	191	31258	0.00014539
GO:0006355	regulation of transcription, DNA-templated	biological_process	11	40	387	1788	31258	0.000234341
GO:0001944	vasculature development	biological_process	7	4	387	28	31258	0.000374396
GO:0006880	intracellular sequestering of iron ion	biological_process	12	3	387	12	31258	0.000381279
GO:0071421	manganese ion transmembrane transport	biological_process	7	3	387	12	31258	0.000381279
GO:0071281	cellular response to iron ion	biological_process	8	4	387	31	31258	0.000558763
GO:0016168	chlorophyll binding	molecular_function	6	6	387	86	31258	0.000707997
GO:0006970	response to osmotic stress	biological_process	5	7	387	121	31258	0.000796606
GO:0006351	transcription, DNA-templated	biological_process	10	31	387	1361	31258	0.000893801
GO:1902456	regulation of stomatal opening	biological_process	7	2	387	4	31258	0.000902366
GO:0009612	response to mechanical stimulus	biological_process	5	2	387	4	31258	0.000902366
GO:0004180	carboxypeptidase activity	molecular_function	8	2	387	4	31258	0.000902366
GO:0009611	response to wounding	biological_process	5	10	387	245	31258	0.00103007
GO:0016161	beta-amylase activity	molecular_function	8	3	387	17	31258	0.00112554
GO:0005381	iron ion transmembrane transporter activity	molecular_function	11	3	387	17	31258	0.00112554
GO:0005384	manganese ion transmembrane transporter activity	molecular_function	11	3	387	17	31258	0.00112554
GO:0033383	geranyl diphosphate metabolic process	biological_process	8	3	387	18	31258	0.00133831
GO:0042542	response to hydrogen peroxide	biological_process	7	6	387	99	31258	0.0014757
GO:0010023	proanthocyanidin biosynthetic process	biological_process	7	2	387	5	31258	0.00149162
GO:0031409	pigment binding	molecular_function	4	5	387	68	31258	0.00155952
GO:0009269	response to desiccation	biological_process	6	3	387	20	31258	0.00183572
GO:0009768	photosynthesis, light harvesting in photosystem I	biological_process	7	5	387	71	31258	0.00189003
GO:0009414	response to water deprivation	biological_process	5	11	387	312	31258	0.00190389
GO:0036092	phosphatidylinositol-3-phosphate biosynthetic process	biological_process	9	2	387	6	31258	0.00221911
GO:0045893	positive regulation of transcription, DNA-templated	biological_process	12	8	387	190	31258	0.00265075
GO:0016805	dipeptidase activity	molecular_function	8	2	387	7	31258	0.00308134
GO:0010168	ER body	cellular_component	9	2	387	7	31258	0.00308134
GO:0050832	defense response to fungus	biological_process	7	9	387	240	31258	0.00320015
GO:0043565	sequence-specific DNA binding	molecular_function	7	12	387	385	31258	0.00332655
GO:0004439	phosphatidylinositol-4,5-bisphosphate 5-phosphatase activity	molecular_function	10	3	387	25	31258	0.00353802
GO:0015254	glycerol channel activity	molecular_function	7	4	387	51	31258	0.00365476
GO:0009992	cellular water homeostasis	biological_process	7	4	387	51	31258	0.00365476
GO:0015250	water channel activity	molecular_function	8	4	387	51	31258	0.00365476
GO:0010325	raffinose family oligosaccharide biosynthetic process	biological_process	8	2	387	8	31258	0.00407489
GO:0034220	ion transmembrane transport	biological_process	6	4	387	55	31258	0.00479891
GO:0016762	xyloglucan:xyloglucosyl transferase activity	molecular_function	7	3	387	28	31258	0.00490326
GO:0003674	molecular_function	molecular_function	2	66	387	3920	31258	0.00577359
GO:0045851	pH reduction	biological_process	11	2	387	10	31258	0.00644252
GO:0009408	response to heat	biological_process	5	9	387	270	31258	0.0068269
GO:0019953	sexual reproduction	biological_process	4	2	387	11	31258	0.00781006
GO:0015035	protein disulfide oxidoreductase activity	molecular_function	7	5	387	102	31258	0.00887005
GO:0071483	cellular response to blue light	biological_process	8	2	387	12	31258	0.00929582
GO:0042936	dipeptide transporter activity	molecular_function	7	2	387	12	31258	0.00929582
GO:0042938	dipeptide transport	biological_process	8	2	387	12	31258	0.00929582
GO:0031347	regulation of defense response	biological_process	6	4	387	67	31258	0.00960899
GO:0016798	hydrolase activity, acting on glycosyl bonds	molecular_function	5	3	387	37	31258	0.0107158
GO:0007623	circadian rhythm	biological_process	4	5	387	107	31258	0.0107727
GO:0042578	phosphoric ester hydrolase activity	molecular_function	6	2	387	13	31258	0.0108967
GO:0010411	xyloglucan metabolic process	biological_process	9	3	387	38	31258	0.0115294
GO:0010193	response to ozone	biological_process	7	3	387	38	31258	0.0115294
GO:0080167	response to karrikin	biological_process	5	5	387	109	31258	0.0116062
GO:0009661	chromoplast organization	biological_process	6	1	387	1	31258	0.0123808
GO:0048629	trichome patterning	biological_process	8	1	387	1	31258	0.0123808
GO:0080169	cellular response to boron-containing substance deprivation	biological_process	9	1	387	1	31258	0.0123808
GO:0052576	carbohydrate storage	biological_process	6	1	387	1	31258	0.0123808
GO:0004586	ornithine decarboxylase activity	molecular_function	7	1	387	1	31258	0.0123808
GO:0033387	putrescine biosynthetic process from ornithine	biological_process	11	1	387	1	31258	0.0123808
GO:0030014	CCR4-NOT complex	cellular_component	7	2	387	14	31258	0.0126096
GO:0001653	peptide receptor activity	molecular_function	5	2	387	14	31258	0.0126096
GO:0009266	response to temperature stimulus	biological_process	5	3	387	40	31258	0.0132606
GO:0010305	leaf vascular tissue pattern formation	biological_process	9	3	387	40	31258	0.0132606
GO:0004888	transmembrane signaling receptor activity	molecular_function	5	2	387	15	31258	0.0144315
GO:0009610	response to symbiotic fungus	biological_process	8	2	387	16	31258	0.0163595
GO:0048507	meristem development	biological_process	8	2	387	16	31258	0.0163595
GO:0009833	plant-type primary cell wall biogenesis	biological_process	8	2	387	16	31258	0.0163595
GO:0019762	glucosinolate catabolic process	biological_process	9	2	387	16	31258	0.0163595
GO:0006869	lipid transport	biological_process	5	4	387	82	31258	0.0189974
GO:0010218	response to far red light	biological_process	8	3	387	46	31258	0.0192996
GO:0009507	chloroplast	cellular_component	10	63	387	3941	31258	0.0199237
GO:0005983	starch catabolic process	biological_process	8	3	387	47	31258	0.0204306
GO:0010026	trichome differentiation	biological_process	7	2	387	18	31258	0.0205222
GO:0042546	cell wall biogenesis	biological_process	5	3	387	48	31258	0.0215974
GO:0042807	central vacuole	cellular_component	11	2	387	19	31258	0.0227513
GO:0046109	uridine biosynthetic process	biological_process	11	1	387	2	31258	0.0246088
GO:0006040	amino sugar metabolic process	biological_process	6	1	387	2	31258	0.0246088
GO:0008843	endochitinase activity	molecular_function	8	1	387	2	31258	0.0246088
GO:0090042	tubulin deacetylation	biological_process	10	1	387	2	31258	0.0246088
GO:0051777	ent-kaurenoate oxidase activity	molecular_function	7	1	387	2	31258	0.0246088
GO:0009270	response to humidity	biological_process	6	1	387	2	31258	0.0246088
GO:0006778	porphyrin-containing compound metabolic process	biological_process	7	1	387	2	31258	0.0246088
GO:0009835	fruit ripening	biological_process	5	1	387	2	31258	0.0246088
GO:0006873	cellular ion homeostasis	biological_process	7	1	387	2	31258	0.0246088
GO:0010378	temperature compensation of the circadian clock	biological_process	6	1	387	2	31258	0.0246088
GO:0031054	pre-miRNA processing	biological_process	13	1	387	2	31258	0.0246088
GO:0016231	beta-N-acetylglucosaminidase activity	molecular_function	9	1	387	2	31258	0.0246088
GO:0019593	mannitol biosynthetic process	biological_process	9	1	387	2	31258	0.0246088
GO:0043668	exine	cellular_component	6	1	387	2	31258	0.0246088
GO:0042903	tubulin deacetylase activity	molecular_function	7	1	387	2	31258	0.0246088
GO:0009644	response to high light intensity	biological_process	8	4	387	89	31258	0.0248114
GO:0000156	phosphorelay response regulator activity	molecular_function	5	2	387	20	31258	0.0250753
GO:0010334	sesquiterpene synthase activity	molecular_function	8	2	387	20	31258	0.0250753
GO:0009637	response to blue light	biological_process	7	3	387	51	31258	0.0253121
GO:0042391	regulation of membrane potential	biological_process	5	4	387	91	31258	0.0266486
GO:0009631	cold acclimation	biological_process	6	3	387	53	31258	0.027967
GO:0042128	nitrate assimilation	biological_process	6	3	387	54	31258	0.0293478
GO:0005509	calcium ion binding	molecular_function	7	8	387	293	31258	0.0303857
GO:0045454	cell redox homeostasis	biological_process	6	5	387	142	31258	0.0321523
GO:0006807	nitrogen compound metabolic process	biological_process	4	2	387	23	31258	0.0325897
GO:0005249	voltage-gated potassium channel activity	molecular_function	11	4	387	97	31258	0.0326385
GO:0009738	abscisic acid-activated signaling pathway	biological_process	8	7	387	244	31258	0.033032
GO:0009535	chloroplast thylakoid membrane	cellular_component	13	13	387	589	31258	0.0331894
GO:0043335	protein unfolding	biological_process	7	1	387	3	31258	0.0366857
GO:0032545	CURI complex	cellular_component	11	1	387	3	31258	0.0366857
GO:0000024	maltose biosynthetic process	biological_process	8	1	387	3	31258	0.0366857
GO:0034456	UTP-C complex	cellular_component	10	1	387	3	31258	0.0366857
GO:0015292	uniporter activity	molecular_function	7	1	387	3	31258	0.0366857
GO:0043014	alpha-tubulin binding	molecular_function	7	1	387	3	31258	0.0366857
GO:0050891	multicellular organismal water homeostasis	biological_process	6	1	387	3	31258	0.0366857
GO:0052541	plant-type cell wall cellulose metabolic process	biological_process	8	1	387	3	31258	0.0366857
GO:0034635	glutathione transport	biological_process	9	1	387	3	31258	0.0366857
GO:0010442	guard cell morphogenesis	biological_process	9	1	387	3	31258	0.0366857
GO:0090228	positive regulation of red or far-red light signaling pathway	biological_process	9	1	387	3	31258	0.0366857
GO:1901141	regulation of lignin biosynthetic process	biological_process	9	1	387	3	31258	0.0366857
GO:0045431	flavonol synthase activity	molecular_function	7	1	387	3	31258	0.0366857
GO:0006950	response to stress	biological_process	4	3	387	59	31258	0.0367815
GO:0009508	plastid chromosome	cellular_component	10	2	387	25	31258	0.0380258
GO:0005887	integral component of plasma membrane	cellular_component	7	10	387	428	31258	0.0418285
GO:0008061	chitin binding	molecular_function	5	2	387	27	31258	0.04378
GO:0009725	response to hormone	biological_process	5	2	387	27	31258	0.04378
GO:0090332	stomatal closure	biological_process	6	2	387	27	31258	0.04378
GO:0000288	nuclear-transcribed mRNA catabolic process, deadenylation-dependent decay	biological_process	11	2	387	27	31258	0.04378
GO:0010287	plastoglobule	cellular_component	13	5	387	155	31258	0.044144
GO:0000175	3'-5'-exoribonuclease activity	molecular_function	10	2	387	28	31258	0.0467706
GO:0016874	ligase activity	molecular_function	4	5	387	158	31258	0.0472442
GO:0005576	extracellular region	cellular_component	3	23	387	1277	31258	0.0478261
GO:0008832	dGTPase activity	molecular_function	8	1	387	4	31258	0.0486135
GO:0004106	chorismate mutase activity	molecular_function	6	1	387	4	31258	0.0486135
GO:0071497	cellular response to freezing	biological_process	7	1	387	4	31258	0.0486135
GO:0016629	12-oxophytodienoate reductase activity	molecular_function	7	1	387	4	31258	0.0486135
GO:0047216	inositol 3-alpha-galactosyltransferase activity	molecular_function	8	1	387	4	31258	0.0486135
GO:2000068	regulation of defense response to insect	biological_process	8	1	387	4	31258	0.0486135
GO:0034059	response to anoxia	biological_process	5	1	387	4	31258	0.0486135
GO:0043619	regulation of transcription from RNA polymerase II promoter in response to oxidative stress	biological_process	14	1	387	4	31258	0.0486135
GO:0010230	alternative respiration	biological_process	9	1	387	4	31258	0.0486135
GO:0006353	DNA-templated transcription, termination	biological_process	9	1	387	4	31258	0.0486135
GO:0060776	simple leaf morphogenesis	biological_process	10	1	387	4	31258	0.0486135
GO:0046417	chorismate metabolic process	biological_process	9	1	387	4	31258	0.0486135
GO:0009687	abscisic acid metabolic process	biological_process	9	1	387	4	31258	0.0486135
GO:0000427	plastid-encoded plastid RNA polymerase complex	cellular_component	11	1	387	4	31258	0.0486135
GO:0042646	plastid nucleoid	cellular_component	12	1	387	4	31258	0.0486135
GO:0004350	glutamate-5-semialdehyde dehydrogenase activity	molecular_function	7	1	387	4	31258	0.0486135
GO:0051721	protein phosphatase 2A binding	molecular_function	8	1	387	4	31258	0.0486135
GO:0000977	RNA polymerase II regulatory region sequence-specific DNA binding	molecular_function	10	3	387	66	31258	0.0486437
GO:0031463	Cul3-RING ubiquitin ligase complex	cellular_component	9	2	387	29	31258	0.0498336
GO:0004568	chitinase activity	molecular_function	7	2	387	29	31258	0.0498336
GO:0007033	vacuole organization	biological_process	5	2	387	29	31258	0.0498336
GO:0009416	response to light stimulus	biological_process	6	8	387	325	31258	0.0505066
GO:0019748	secondary metabolic process	biological_process	5	2	387	30	31258	0.0529669
GO:0034605	cellular response to heat	biological_process	6	2	387	31	31258	0.0561684
GO:0052689	carboxylic ester hydrolase activity	molecular_function	6	5	387	169	31258	0.0596912
GO:0010037	response to carbon dioxide	biological_process	6	1	387	5	31258	0.0603939
GO:1902479	positive regulation of defense response to bacterium, incompatible interaction	biological_process	9	1	387	5	31258	0.0603939
GO:0016847	1-aminocyclopropane-1-carboxylate synthase activity	molecular_function	6	1	387	5	31258	0.0603939
GO:0009642	response to light intensity	biological_process	7	1	387	5	31258	0.0603939
GO:0071491	cellular response to red light	biological_process	9	1	387	5	31258	0.0603939
GO:0071490	cellular response to far red light	biological_process	9	1	387	5	31258	0.0603939
GO:0008287	protein serine/threonine phosphatase complex	cellular_component	5	1	387	5	31258	0.0603939
GO:0004588	orotate phosphoribosyltransferase activity	molecular_function	7	1	387	5	31258	0.0603939
GO:0004590	orotidine-5'-phosphate decarboxylase activity	molecular_function	7	1	387	5	31258	0.0603939
GO:0006793	phosphorus metabolic process	biological_process	5	1	387	5	31258	0.0603939
GO:0016412	serine O-acyltransferase activity	molecular_function	8	1	387	5	31258	0.0603939
GO:0046658	anchored component of plasma membrane	cellular_component	8	5	387	171	31258	0.0621366
GO:0006952	defense response	biological_process	5	20	387	1114	31258	0.0635741
GO:0009788	negative regulation of abscisic acid-activated signaling pathway	biological_process	10	3	387	74	31258	0.0641927
GO:0010017	red or far-red light signaling pathway	biological_process	7	2	387	34	31258	0.0661598
GO:0016021	integral component of membrane	cellular_component	6	64	387	4308	31258	0.0683493
GO:0008725	DNA-3-methyladenine glycosylase activity	molecular_function	10	1	387	6	31258	0.0720289
GO:0010330	cellulose synthase complex	cellular_component	7	1	387	6	31258	0.0720289
GO:0042937	tripeptide transporter activity	molecular_function	7	1	387	6	31258	0.0720289
GO:0048487	beta-tubulin binding	molecular_function	7	1	387	6	31258	0.0720289
GO:0010368	chloroplast isoamylase complex	cellular_component	12	1	387	6	31258	0.0720289
GO:0042939	tripeptide transport	biological_process	8	1	387	6	31258	0.0720289
GO:0033743	peptide-methionine (R)-S-oxide reductase activity	molecular_function	7	1	387	6	31258	0.0720289
GO:0016174	NAD(P)H oxidase activity	molecular_function	7	1	387	6	31258	0.0720289
GO:0043572	plastid fission	biological_process	6	1	387	6	31258	0.0720289
GO:0006882	cellular zinc ion homeostasis	biological_process	11	1	387	6	31258	0.0720289
GO:0008509	anion transmembrane transporter activity	molecular_function	7	1	387	6	31258	0.0720289
GO:0052381	tRNA dimethylallyltransferase activity	molecular_function	6	1	387	6	31258	0.0720289
GO:0010207	photosystem II assembly	biological_process	7	2	387	36	31258	0.0731227
GO:0010053	root epidermal cell differentiation	biological_process	7	2	387	36	31258	0.0731227
GO:0009910	negative regulation of flower development	biological_process	9	2	387	36	31258	0.0731227
GO:0003899	DNA-directed RNA polymerase activity	molecular_function	8	2	387	37	31258	0.0766888
GO:0006979	response to oxidative stress	biological_process	5	6	387	239	31258	0.077827
GO:0010119	regulation of stomatal movement	biological_process	6	2	387	38	31258	0.0803088
GO:0019901	protein kinase binding	molecular_function	7	2	387	38	31258	0.0803088
GO:0003677	DNA binding	molecular_function	6	27	387	1638	31258	0.0808906
GO:0004322	ferroxidase activity	molecular_function	7	1	387	7	31258	0.0835202
GO:0071492	cellular response to UV-A	biological_process	9	1	387	7	31258	0.0835202
GO:0080019	fatty-acyl-CoA reductase (alcohol-forming) activity	molecular_function	7	1	387	7	31258	0.0835202
GO:0000210	NAD+ diphosphatase activity	molecular_function	9	1	387	7	31258	0.0835202
GO:0034485	phosphatidylinositol-3,4,5-trisphosphate 5-phosphatase activity	molecular_function	10	1	387	7	31258	0.0835202
GO:0009916	alternative oxidase activity	molecular_function	7	1	387	7	31258	0.0835202
GO:0006203	dGTP catabolic process	biological_process	12	1	387	7	31258	0.0835202
GO:0003844	1,4-alpha-glucan branching enzyme activity	molecular_function	7	1	387	7	31258	0.0835202
GO:0044205	'de novo' UMP biosynthetic process	biological_process	12	1	387	7	31258	0.0835202
GO:0048578	positive regulation of long-day photoperiodism, flowering	biological_process	8	1	387	7	31258	0.0835202
GO:0009922	fatty acid elongase activity	molecular_function	8	1	387	7	31258	0.0835202
GO:0016049	cell growth	biological_process	5	2	387	39	31258	0.0839808
GO:0000160	phosphorelay signal transduction system	biological_process	8	2	387	39	31258	0.0839808
GO:0009055	electron carrier activity	molecular_function	3	4	387	136	31258	0.0891385
GO:0030244	cellulose biosynthetic process	biological_process	10	3	387	86	31258	0.0911895
GO:0010025	wax biosynthetic process	biological_process	5	2	387	41	31258	0.0914734
GO:0009813	flavonoid biosynthetic process	biological_process	6	6	387	250	31258	0.0917241
GO:0009908	flower development	biological_process	7	5	387	194	31258	0.094224
GO:0035336	long-chain fatty-acyl-CoA metabolic process	biological_process	9	1	387	8	31258	0.0948695
GO:0006997	nucleus organization	biological_process	5	1	387	8	31258	0.0948695
GO:0017004	cytochrome complex assembly	biological_process	9	1	387	8	31258	0.0948695
GO:0009528	plastid inner membrane	cellular_component	13	1	387	8	31258	0.0948695
GO:0071486	cellular response to high light intensity	biological_process	9	1	387	8	31258	0.0948695
GO:0048579	negative regulation of long-day photoperiodism, flowering	biological_process	8	1	387	8	31258	0.0948695
GO:0010508	positive regulation of autophagy	biological_process	8	1	387	8	31258	0.0948695
GO:0055062	phosphate ion homeostasis	biological_process	10	1	387	8	31258	0.0948695
GO:0004612	phosphoenolpyruvate carboxykinase (ATP) activity	molecular_function	8	1	387	8	31258	0.0948695
GO:0016420	malonyltransferase activity	molecular_function	7	1	387	8	31258	0.0948695
GO:0010268	brassinosteroid homeostasis	biological_process	8	2	387	42	31258	0.0952904
GO:0006820	anion transport	biological_process	6	2	387	43	31258	0.0991524
GO:0009220	pyrimidine ribonucleotide biosynthetic process	biological_process	11	1	387	9	31258	0.106079
GO:0009787	regulation of abscisic acid-activated signaling pathway	biological_process	9	1	387	9	31258	0.106079
GO:0004751	ribose-5-phosphate isomerase activity	molecular_function	7	1	387	9	31258	0.106079
GO:0007155	cell adhesion	biological_process	4	1	387	9	31258	0.106079
GO:0005977	glycogen metabolic process	biological_process	8	1	387	9	31258	0.106079
GO:0008441	3'(2'),5'-bisphosphate nucleotidase activity	molecular_function	9	1	387	9	31258	0.106079
GO:0033500	carbohydrate homeostasis	biological_process	7	1	387	9	31258	0.106079
GO:0051090	regulation of sequence-specific DNA binding transcription factor activity	biological_process	12	1	387	9	31258	0.106079
GO:0008199	ferric iron binding	molecular_function	9	1	387	9	31258	0.106079
GO:0051592	response to calcium ion	biological_process	7	1	387	9	31258	0.106079
GO:0007231	osmosensory signaling pathway	biological_process	7	1	387	9	31258	0.106079
GO:0016832	aldehyde-lyase activity	molecular_function	6	1	387	9	31258	0.106079
GO:0016132	brassinosteroid biosynthetic process	biological_process	6	2	387	45	31258	0.107004
GO:0009585	red, far-red light phototransduction	biological_process	8	2	387	45	31258	0.107004
GO:0016567	protein ubiquitination	biological_process	10	8	387	387	31258	0.109874
GO:0006633	fatty acid biosynthetic process	biological_process	9	4	387	147	31258	0.110281
GO:0016036	cellular response to phosphate starvation	biological_process	9	2	387	46	31258	0.110991
GO:0044212	transcription regulatory region DNA binding	molecular_function	8	4	387	149	31258	0.114347
GO:0019156	isoamylase activity	molecular_function	5	1	387	10	31258	0.117149
GO:0045549	9-cis-epoxycarotenoid dioxygenase activity	molecular_function	8	1	387	10	31258	0.117149
GO:0015369	calcium:proton antiporter activity	molecular_function	11	1	387	10	31258	0.117149
GO:0042793	transcription from plastid promoter	biological_process	11	1	387	10	31258	0.117149
GO:2001141	regulation of RNA biosynthetic process	biological_process	9	1	387	10	31258	0.117149
GO:0010351	lithium ion transport	biological_process	8	1	387	10	31258	0.117149
GO:0015368	calcium:cation antiporter activity	molecular_function	10	1	387	10	31258	0.117149
GO:0031222	arabinan catabolic process	biological_process	7	1	387	10	31258	0.117149
GO:0047631	ADP-ribose diphosphatase activity	molecular_function	8	1	387	10	31258	0.117149
GO:0047036	codeinone reductase (NADPH) activity	molecular_function	7	1	387	10	31258	0.117149
GO:0034389	lipid particle organization	biological_process	5	1	387	10	31258	0.117149
GO:0016120	carotene biosynthetic process	biological_process	8	1	387	10	31258	0.117149
GO:0010114	response to red light	biological_process	8	2	387	48	31258	0.119077
GO:0005618	cell wall	cellular_component	6	10	387	527	31258	0.121575
GO:0009295	nucleoid	cellular_component	3	2	387	49	31258	0.123174
GO:0000271	polysaccharide biosynthetic process	biological_process	7	2	387	50	31258	0.127305
GO:0016746	transferase activity, transferring acyl groups	molecular_function	5	2	387	50	31258	0.127305
GO:0016747	transferase activity, transferring acyl groups other than amino-acyl groups	molecular_function	6	3	387	100	31258	0.127537
GO:0000428	DNA-directed RNA polymerase complex	cellular_component	8	1	387	11	31258	0.128083
GO:0008889	glycerophosphodiester phosphodiesterase activity	molecular_function	8	1	387	11	31258	0.128083
GO:0030093	chloroplast photosystem I	cellular_component	14	1	387	11	31258	0.128083
GO:0010120	camalexin biosynthetic process	biological_process	9	1	387	11	31258	0.128083
GO:0004345	glucose-6-phosphate dehydrogenase activity	molecular_function	7	1	387	11	31258	0.128083
GO:0010039	response to iron ion	biological_process	7	1	387	11	31258	0.128083
GO:0016042	lipid catabolic process	biological_process	6	4	387	156	31258	0.129081
GO:0016125	sterol metabolic process	biological_process	7	2	387	51	31258	0.131468
GO:0016788	hydrolase activity, acting on ester bonds	molecular_function	5	3	387	104	31258	0.138744
GO:0008940	nitrate reductase activity	molecular_function	6	1	387	12	31258	0.138882
GO:0043169	cation binding	molecular_function	5	1	387	12	31258	0.138882
GO:0006826	iron ion transport	biological_process	9	1	387	12	31258	0.138882
GO:1901002	positive regulation of response to salt stress	biological_process	8	1	387	12	31258	0.138882
GO:0070370	cellular heat acclimation	biological_process	7	1	387	12	31258	0.138882
GO:0043069	negative regulation of programmed cell death	biological_process	8	1	387	12	31258	0.138882
GO:0009703	nitrate reductase (NADH) activity	molecular_function	7	1	387	12	31258	0.138882
GO:0050464	nitrate reductase (NADPH) activity	molecular_function	7	1	387	12	31258	0.138882
GO:0010215	cellulose microfibril organization	biological_process	7	1	387	12	31258	0.138882
GO:0009061	anaerobic respiration	biological_process	8	1	387	12	31258	0.138882
GO:0031053	primary miRNA processing	biological_process	13	1	387	12	31258	0.138882
GO:0043546	molybdopterin cofactor binding	molecular_function	6	1	387	12	31258	0.138882
GO:0015693	magnesium ion transport	biological_process	9	1	387	12	31258	0.138882
GO:0050521	alpha-glucan, water dikinase activity	molecular_function	7	1	387	12	31258	0.138882
GO:0009620	response to fungus	biological_process	7	2	387	53	31258	0.139885
GO:0004525	ribonuclease III activity	molecular_function	10	2	387	54	31258	0.144136
GO:0004806	triglyceride lipase activity	molecular_function	7	2	387	54	31258	0.144136
GO:0009816	defense response to bacterium, incompatible interaction	biological_process	7	2	387	54	31258	0.144136
GO:0006357	regulation of transcription from RNA polymerase II promoter	biological_process	12	3	387	107	31258	0.14736
GO:0009044	xylan 1,4-beta-xylosidase activity	molecular_function	8	1	387	13	31258	0.149548
GO:0002229	defense response to oomycetes	biological_process	7	1	387	13	31258	0.149548
GO:0006207	'de novo' pyrimidine nucleobase biosynthetic process	biological_process	11	1	387	13	31258	0.149548
GO:0047274	galactinol-sucrose galactosyltransferase activity	molecular_function	8	1	387	13	31258	0.149548
GO:0006561	proline biosynthetic process	biological_process	10	1	387	13	31258	0.149548
GO:0015112	nitrate transmembrane transporter activity	molecular_function	9	1	387	13	31258	0.149548
GO:0001053	plastid sigma factor activity	molecular_function	7	1	387	13	31258	0.149548
GO:0009607	response to biotic stimulus	biological_process	4	1	387	13	31258	0.149548
GO:0080186	developmental vegetative growth	biological_process	6	1	387	13	31258	0.149548
GO:0016987	sigma factor activity	molecular_function	6	1	387	13	31258	0.149548
GO:0072593	reactive oxygen species metabolic process	biological_process	5	1	387	13	31258	0.149548
GO:1902584	positive regulation of response to water deprivation	biological_process	6	1	387	13	31258	0.149548
GO:0032041	NAD-dependent histone deacetylase activity (H3-K14 specific)	molecular_function	9	1	387	13	31258	0.149548
GO:0008308	voltage-gated anion channel activity	molecular_function	10	1	387	13	31258	0.149548
GO:0043621	protein self-association	molecular_function	5	2	387	56	31258	0.152718
GO:0009723	response to ethylene	biological_process	6	4	387	168	31258	0.156037
GO:0008422	beta-glucosidase activity	molecular_function	8	2	387	57	31258	0.157046
GO:0003959	NADPH dehydrogenase activity	molecular_function	6	1	387	14	31258	0.160081
GO:0005811	lipid particle	cellular_component	9	1	387	14	31258	0.160081
GO:0046556	alpha-L-arabinofuranosidase activity	molecular_function	7	1	387	14	31258	0.160081
GO:0043693	monoterpene biosynthetic process	biological_process	8	1	387	14	31258	0.160081
GO:0016760	cellulose synthase (UDP-forming) activity	molecular_function	8	2	387	58	31258	0.161397
GO:0009640	photomorphogenesis	biological_process	7	2	387	58	31258	0.161397
GO:0016298	lipase activity	molecular_function	6	2	387	58	31258	0.161397
GO:0009505	plant-type cell wall	cellular_component	7	5	387	233	31258	0.163947
GO:0005643	nuclear pore	cellular_component	12	2	387	60	31258	0.170162
GO:0009052	pentose-phosphate shunt, non-oxidative branch	biological_process	15	1	387	15	31258	0.170485
GO:0030570	pectate lyase activity	molecular_function	7	1	387	15	31258	0.170485
GO:0009688	abscisic acid biosynthetic process	biological_process	9	1	387	15	31258	0.170485
GO:0004737	pyruvate decarboxylase activity	molecular_function	7	1	387	15	31258	0.170485
GO:0009051	pentose-phosphate shunt, oxidative branch	biological_process	15	1	387	15	31258	0.170485
GO:0005847	mRNA cleavage and polyadenylation specificity factor complex	cellular_component	14	1	387	15	31258	0.170485
GO:0045493	xylan catabolic process	biological_process	8	1	387	15	31258	0.170485
GO:0030976	thiamine pyrophosphate binding	molecular_function	6	1	387	15	31258	0.170485
GO:0030497	fatty acid elongation	biological_process	10	1	387	15	31258	0.170485
GO:0031305	integral component of mitochondrial inner membrane	cellular_component	15	1	387	15	31258	0.170485
GO:0009617	response to bacterium	biological_process	7	3	387	117	31258	0.17724
GO:0042742	defense response to bacterium	biological_process	7	6	387	305	31258	0.178919
GO:0009826	unidimensional cell growth	biological_process	6	3	387	118	31258	0.180316
GO:0010117	photoprotection	biological_process	7	1	387	16	31258	0.18076
GO:0009963	positive regulation of flavonoid biosynthetic process	biological_process	8	1	387	16	31258	0.18076
GO:0009635	response to herbicide	biological_process	5	1	387	16	31258	0.18076
GO:0010021	amylopectin biosynthetic process	biological_process	7	1	387	16	31258	0.18076
GO:0008080	N-acetyltransferase activity	molecular_function	8	1	387	16	31258	0.18076
GO:0045927	positive regulation of growth	biological_process	5	1	387	16	31258	0.18076
GO:0070469	respiratory chain	cellular_component	5	1	387	16	31258	0.18076
GO:0045892	negative regulation of transcription, DNA-templated	biological_process	12	3	387	120	31258	0.186511
GO:0004185	serine-type carboxypeptidase activity	molecular_function	9	2	387	64	31258	0.187916
GO:0004089	carbonate dehydratase activity	molecular_function	7	1	387	17	31258	0.190908
GO:0000038	very long-chain fatty acid metabolic process	biological_process	10	1	387	17	31258	0.190908
GO:0003725	double-stranded RNA binding	molecular_function	7	1	387	17	31258	0.190908
GO:0008970	phosphatidylcholine 1-acylhydrolase activity	molecular_function	8	1	387	17	31258	0.190908
GO:0010052	guard cell differentiation	biological_process	7	1	387	17	31258	0.190908
GO:0010345	suberin biosynthetic process	biological_process	8	1	387	17	31258	0.190908
GO:0019538	protein metabolic process	biological_process	5	1	387	18	31258	0.200931
GO:0046856	phosphatidylinositol dephosphorylation	biological_process	10	1	387	18	31258	0.200931
GO:1903507	negative regulation of nucleic acid-templated transcription	biological_process	11	1	387	18	31258	0.200931
GO:0009567	double fertilization forming a zygote and endosperm	biological_process	6	1	387	18	31258	0.200931
GO:0008794	arsenate reductase (glutaredoxin) activity	molecular_function	6	1	387	18	31258	0.200931
GO:0009705	plant-type vacuole membrane	cellular_component	11	3	387	125	31258	0.202231
GO:0004702	receptor signaling protein serine/threonine kinase activity	molecular_function	9	2	387	69	31258	0.210436
GO:0006809	nitric oxide biosynthetic process	biological_process	7	1	387	19	31258	0.210829
GO:0003950	NAD+ ADP-ribosyltransferase activity	molecular_function	7	1	387	19	31258	0.210829
GO:0010214	seed coat development	biological_process	5	1	387	19	31258	0.210829
GO:0045727	positive regulation of translation	biological_process	9	1	387	19	31258	0.210829
GO:0042026	protein refolding	biological_process	8	1	387	19	31258	0.210829
GO:0005744	mitochondrial inner membrane presequence translocase complex	cellular_component	14	1	387	19	31258	0.210829
GO:0010030	positive regulation of seed germination	biological_process	10	1	387	19	31258	0.210829
GO:0071577	zinc II ion transmembrane transport	biological_process	7	1	387	19	31258	0.210829
GO:0051537	2 iron, 2 sulfur cluster binding	molecular_function	6	2	387	70	31258	0.214974
GO:0030422	production of siRNA involved in RNA interference	biological_process	12	2	387	70	31258	0.214974
GO:0006887	exocytosis	biological_process	6	2	387	70	31258	0.214974
GO:0006857	oligopeptide transport	biological_process	7	2	387	71	31258	0.21952
GO:0042538	hyperosmotic salinity response	biological_process	7	2	387	71	31258	0.21952
GO:0015706	nitrate transport	biological_process	8	1	387	20	31258	0.220606
GO:0050982	detection of mechanical stimulus	biological_process	6	1	387	20	31258	0.220606
GO:0009501	amyloplast	cellular_component	10	1	387	20	31258	0.220606
GO:0010380	regulation of chlorophyll biosynthetic process	biological_process	10	1	387	20	31258	0.220606
GO:0009814	defense response, incompatible interaction	biological_process	6	1	387	20	31258	0.220606
GO:0006879	cellular iron ion homeostasis	biological_process	11	1	387	20	31258	0.220606
GO:0098542	defense response to other organism	biological_process	6	1	387	20	31258	0.220606
GO:0009932	cell tip growth	biological_process	7	1	387	20	31258	0.220606
GO:0009831	plant-type cell wall modification involved in multidimensional cell growth	biological_process	8	1	387	20	31258	0.220606
GO:0009686	gibberellin biosynthetic process	biological_process	9	1	387	20	31258	0.220606
GO:0000272	polysaccharide catabolic process	biological_process	7	1	387	20	31258	0.220606
GO:0015491	cation:cation antiporter activity	molecular_function	9	1	387	20	31258	0.220606
GO:0048765	root hair cell differentiation	biological_process	10	1	387	20	31258	0.220606
GO:0045735	nutrient reservoir activity	molecular_function	3	1	387	20	31258	0.220606
GO:0016709	oxidoreductase activity, acting on paired donors, with incorporation or reduction of molecular oxygen, NAD(P)H as one donor, and incorporation of one atom of oxygen	molecular_function	6	3	387	131	31258	0.221481
GO:0009867	jasmonic acid mediated signaling pathway	biological_process	8	2	387	73	31258	0.228636
GO:0002020	protease binding	molecular_function	6	1	387	21	31258	0.230262
GO:0048511	rhythmic process	biological_process	3	1	387	21	31258	0.230262
GO:0009522	photosystem I	cellular_component	10	1	387	21	31258	0.230262
GO:0009116	nucleoside metabolic process	biological_process	8	1	387	21	31258	0.230262
GO:0010091	trichome branching	biological_process	9	1	387	21	31258	0.230262
GO:0000373	Group II intron splicing	biological_process	13	1	387	21	31258	0.230262
GO:0015095	magnesium ion transmembrane transporter activity	molecular_function	10	1	387	21	31258	0.230262
GO:0016759	cellulose synthase activity	molecular_function	8	2	387	74	31258	0.233204
GO:0016722	oxidoreductase activity, oxidizing metal ions	molecular_function	5	2	387	75	31258	0.237778
GO:0008289	lipid binding	molecular_function	4	3	387	136	31258	0.237791
GO:0050821	protein stabilization	biological_process	10	1	387	22	31258	0.239798
GO:0006071	glycerol metabolic process	biological_process	7	1	387	22	31258	0.239798
GO:0010333	terpene synthase activity	molecular_function	7	1	387	22	31258	0.239798
GO:0045490	pectin catabolic process	biological_process	8	1	387	22	31258	0.239798
GO:0019887	protein kinase regulator activity	molecular_function	5	1	387	22	31258	0.239798
GO:0009753	response to jasmonic acid	biological_process	6	3	387	137	31258	0.241077
GO:0006470	protein dephosphorylation	biological_process	8	3	387	138	31258	0.244372
GO:0048653	anther development	biological_process	7	1	387	23	31258	0.249217
GO:0048046	apoplast	cellular_component	4	7	387	412	31258	0.250965
GO:0009751	response to salicylic acid	biological_process	6	3	387	140	31258	0.250982
GO:0045087	innate immune response	biological_process	5	2	387	79	31258	0.256108
GO:0080044	quercetin 7-O-glucosyltransferase activity	molecular_function	8	4	387	208	31258	0.257718
GO:0080043	quercetin 3-O-glucosyltransferase activity	molecular_function	8	4	387	208	31258	0.257718
GO:0006032	chitin catabolic process	biological_process	8	1	387	24	31258	0.258519
GO:0009828	plant-type cell wall loosening	biological_process	8	1	387	24	31258	0.258519
GO:0004407	histone deacetylase activity	molecular_function	7	1	387	24	31258	0.258519
GO:0005740	mitochondrial envelope	cellular_component	11	1	387	24	31258	0.258519
GO:0070417	cellular response to cold	biological_process	6	1	387	24	31258	0.258519
GO:0008131	primary amine oxidase activity	molecular_function	7	1	387	24	31258	0.258519
GO:0006474	N-terminal protein amino acid acetylation	biological_process	9	1	387	24	31258	0.258519
GO:0010468	regulation of gene expression	biological_process	7	2	387	81	31258	0.265286
GO:0006400	tRNA modification	biological_process	12	1	387	25	31258	0.267706
GO:0005982	starch metabolic process	biological_process	8	1	387	25	31258	0.267706
GO:0043622	cortical microtubule organization	biological_process	8	1	387	25	31258	0.267706
GO:0030151	molybdenum ion binding	molecular_function	8	1	387	25	31258	0.267706
GO:0009407	toxin catabolic process	biological_process	6	1	387	25	31258	0.267706
GO:0009863	salicylic acid mediated signaling pathway	biological_process	7	1	387	25	31258	0.267706
GO:0008381	mechanically-gated ion channel activity	molecular_function	9	1	387	26	31258	0.27678
GO:0010075	regulation of meristem growth	biological_process	10	1	387	26	31258	0.27678
GO:0009789	positive regulation of abscisic acid-activated signaling pathway	biological_process	10	1	387	26	31258	0.27678
GO:0015266	protein channel activity	molecular_function	7	1	387	26	31258	0.27678
GO:0042335	cuticle development	biological_process	6	1	387	27	31258	0.285741
GO:0016757	transferase activity, transferring glycosyl groups	molecular_function	5	7	387	431	31258	0.287056
GO:0004553	hydrolase activity, hydrolyzing O-glycosyl compounds	molecular_function	6	3	387	153	31258	0.294471
GO:0006814	sodium ion transport	biological_process	8	1	387	28	31258	0.294592
GO:1900865	chloroplast RNA modification	biological_process	10	1	387	28	31258	0.294592
GO:2000377	regulation of reactive oxygen species metabolic process	biological_process	6	1	387	28	31258	0.294592
GO:0006094	gluconeogenesis	biological_process	9	1	387	28	31258	0.294592
GO:0010154	fruit development	biological_process	6	1	387	28	31258	0.294592
GO:0009658	chloroplast organization	biological_process	6	3	387	155	31258	0.301215
GO:0043161	proteasome-mediated ubiquitin-dependent protein catabolic process	biological_process	10	4	387	224	31258	0.301619
GO:0000302	response to reactive oxygen species	biological_process	6	1	387	29	31258	0.303333
GO:0055072	iron ion homeostasis	biological_process	11	1	387	29	31258	0.303333
GO:0030150	protein import into mitochondrial matrix	biological_process	7	1	387	29	31258	0.303333
GO:0052696	flavonoid glucuronidation	biological_process	12	4	387	225	31258	0.304395
GO:0004842	ubiquitin-protein transferase activity	molecular_function	6	7	387	441	31258	0.30653
GO:0005783	endoplasmic reticulum	cellular_component	9	12	387	814	31258	0.310031
GO:0005198	structural molecule activity	molecular_function	3	2	387	91	31258	0.311064
GO:0020037	heme binding	molecular_function	6	3	387	158	31258	0.311345
GO:0015979	photosynthesis	biological_process	5	3	387	158	31258	0.311345
GO:0004556	alpha-amylase activity	molecular_function	8	1	387	30	31258	0.311967
GO:0048038	quinone binding	molecular_function	5	1	387	30	31258	0.311967
GO:0009693	ethylene biosynthetic process	biological_process	7	1	387	30	31258	0.311967
GO:0008150	biological_process	biological_process	2	57	387	4307	31258	0.313918
GO:0009615	response to virus	biological_process	7	2	387	92	31258	0.315617
GO:0006629	lipid metabolic process	biological_process	5	3	387	160	31258	0.318104
GO:0006812	cation transport	biological_process	6	1	387	31	31258	0.320493
GO:0010143	cutin biosynthetic process	biological_process	7	1	387	31	31258	0.320493
GO:0010187	negative regulation of seed germination	biological_process	10	1	387	31	31258	0.320493
GO:0031225	anchored component of membrane	cellular_component	6	2	387	95	31258	0.329233
GO:0005834	heterotrimeric G-protein complex	cellular_component	7	2	387	95	31258	0.329233
GO:0006457	protein folding	biological_process	7	6	387	381	31258	0.333905
GO:0009941	chloroplast envelope	cellular_component	12	12	387	831	31258	0.334783
GO:0009073	aromatic amino acid family biosynthetic process	biological_process	8	1	387	33	31258	0.337232
GO:0071472	cellular response to salt stress	biological_process	7	1	387	33	31258	0.337232
GO:0042752	regulation of circadian rhythm	biological_process	5	1	387	33	31258	0.337232
GO:0016614	oxidoreductase activity, acting on CH-OH group of donors	molecular_function	5	1	387	33	31258	0.337232
GO:2000022	regulation of jasmonic acid mediated signaling pathway	biological_process	9	1	387	33	31258	0.337232
GO:0010431	seed maturation	biological_process	6	1	387	33	31258	0.337232
GO:0016575	histone deacetylation	biological_process	9	1	387	33	31258	0.337232
GO:0009773	photosynthetic electron transport in photosystem I	biological_process	8	1	387	33	31258	0.337232
GO:0010150	leaf senescence	biological_process	10	2	387	97	31258	0.338269
GO:0022626	cytosolic ribosome	cellular_component	11	2	387	98	31258	0.342773
GO:0006730	one-carbon metabolic process	biological_process	5	1	387	34	31258	0.345446
GO:0005795	Golgi stack	cellular_component	11	1	387	34	31258	0.345446
GO:0005986	sucrose biosynthetic process	biological_process	8	1	387	34	31258	0.345446
GO:0005543	phospholipid binding	molecular_function	5	1	387	35	31258	0.353559
GO:0008270	zinc ion binding	molecular_function	8	18	387	1309	31258	0.357917
GO:0046910	pectinesterase inhibitor activity	molecular_function	5	1	387	36	31258	0.361571
GO:0010020	chloroplast fission	biological_process	7	1	387	36	31258	0.361571
GO:0008266	poly(U) RNA binding	molecular_function	9	1	387	36	31258	0.361571
GO:0010118	stomatal movement	biological_process	5	1	387	36	31258	0.361571
GO:0009523	photosystem II	cellular_component	10	1	387	37	31258	0.369484
GO:0090502	RNA phosphodiester bond hydrolysis, endonucleolytic	biological_process	10	1	387	37	31258	0.369484
GO:0048278	vesicle docking	biological_process	6	1	387	38	31258	0.3773
GO:0009749	response to glucose	biological_process	9	1	387	38	31258	0.3773
GO:0043231	intracellular membrane-bounded organelle	cellular_component	8	6	387	404	31258	0.38435
GO:0051707	response to other organism	biological_process	6	1	387	39	31258	0.385019
GO:0003714	transcription corepressor activity	molecular_function	6	1	387	39	31258	0.385019
GO:0008152	metabolic process	biological_process	3	3	387	181	31258	0.388817
GO:0004722	protein serine/threonine phosphatase activity	molecular_function	9	3	387	181	31258	0.388817
GO:0007275	multicellular organism development	biological_process	5	4	387	256	31258	0.39106
GO:0045298	tubulin complex	cellular_component	11	1	387	40	31258	0.392642
GO:0005215	transporter activity	molecular_function	3	4	387	258	31258	0.396637
GO:0008375	acetylglucosaminyltransferase activity	molecular_function	7	1	387	41	31258	0.400172
GO:0016020	membrane	cellular_component	3	20	387	1506	31258	0.406069
GO:0007165	signal transduction	biological_process	6	9	387	646	31258	0.407146
GO:0030599	pectinesterase activity	molecular_function	7	1	387	42	31258	0.407608
GO:0006006	glucose metabolic process	biological_process	9	1	387	43	31258	0.414952
GO:0031425	chloroplast RNA processing	biological_process	10	1	387	43	31258	0.414952
GO:0006874	cellular calcium ion homeostasis	biological_process	10	1	387	43	31258	0.414952
GO:0005385	zinc ion transmembrane transporter activity	molecular_function	11	1	387	43	31258	0.414952
GO:0046686	response to cadmium ion	biological_process	7	7	387	496	31258	0.416618
GO:0005886	plasma membrane	cellular_component	5	57	387	4463	31258	0.421403
GO:0031408	oxylipin biosynthetic process	biological_process	10	1	387	44	31258	0.422205
GO:0051301	cell division	biological_process	5	4	387	271	31258	0.43264
GO:0071944	cell periphery	cellular_component	5	1	387	46	31258	0.436444
GO:0000145	exocyst	cellular_component	11	1	387	46	31258	0.436444
GO:0009825	multidimensional cell growth	biological_process	6	1	387	46	31258	0.436444
GO:0010043	response to zinc ion	biological_process	7	1	387	47	31258	0.443432
GO:0005506	iron ion binding	molecular_function	8	2	387	122	31258	0.447057
GO:0006904	vesicle docking involved in exocytosis	biological_process	7	1	387	48	31258	0.450333
GO:0009695	jasmonic acid biosynthetic process	biological_process	9	1	387	48	31258	0.450333
GO:0009651	response to salt stress	biological_process	6	7	387	513	31258	0.450742
GO:0016740	transferase activity	molecular_function	4	3	387	203	31258	0.460834
GO:0009624	response to nematode	biological_process	7	1	387	50	31258	0.46388
GO:0009451	RNA modification	biological_process	9	1	387	51	31258	0.470528
GO:0031966	mitochondrial membrane	cellular_component	12	1	387	51	31258	0.470528
GO:0051603	proteolysis involved in cellular protein catabolic process	biological_process	8	2	387	129	31258	0.475737
GO:0016442	RISC complex	cellular_component	9	1	387	52	31258	0.477094
GO:0000028	ribosomal small subunit assembly	biological_process	7	1	387	52	31258	0.477094
GO:0019825	oxygen binding	molecular_function	4	1	387	52	31258	0.477094
GO:0016413	O-acetyltransferase activity	molecular_function	8	1	387	53	31258	0.483579
GO:0006352	DNA-templated transcription, initiation	biological_process	9	1	387	53	31258	0.483579
GO:0071554	cell wall organization or biogenesis	biological_process	4	1	387	53	31258	0.483579
GO:0006284	base-excision repair	biological_process	10	1	387	54	31258	0.489984
GO:0003713	transcription coactivator activity	molecular_function	6	1	387	54	31258	0.489984
GO:0031969	chloroplast membrane	cellular_component	13	2	387	134	31258	0.495662
GO:0016705	oxidoreductase activity, acting on paired donors, with incorporation or reduction of molecular oxygen	molecular_function	5	1	387	55	31258	0.496309
GO:0016791	phosphatase activity	molecular_function	7	1	387	55	31258	0.496309
GO:0055085	transmembrane transport	biological_process	5	3	387	215	31258	0.498569
GO:0009733	response to auxin	biological_process	6	3	387	216	31258	0.501654
GO:0005774	vacuolar membrane	cellular_component	11	8	387	620	31258	0.502568
GO:0009706	chloroplast inner membrane	cellular_component	14	2	387	136	31258	0.503497
GO:0042803	protein homodimerization activity	molecular_function	6	3	387	217	31258	0.50473
GO:0009570	chloroplast stroma	cellular_component	12	12	387	945	31258	0.505438
GO:0000287	magnesium ion binding	molecular_function	7	2	387	137	31258	0.507385
GO:0016671	oxidoreductase activity, acting on a sulfur group of donors, disulfide as acceptor	molecular_function	6	1	387	57	31258	0.508726
GO:0005355	glucose transmembrane transporter activity	molecular_function	10	1	387	59	31258	0.520838
GO:0035428	hexose transmembrane transport	biological_process	7	1	387	59	31258	0.520838
GO:0046323	glucose import	biological_process	9	1	387	59	31258	0.520838
GO:0009664	plant-type cell wall organization	biological_process	6	1	387	62	31258	0.538449
GO:0007017	microtubule-based process	biological_process	5	1	387	62	31258	0.538449
GO:0005634	nucleus	cellular_component	9	103	387	8355	31258	0.539897
GO:0050661	NADP binding	molecular_function	6	1	387	63	31258	0.544175
GO:0000209	protein polyubiquitination	biological_process	11	2	387	147	31258	0.545154
GO:0042626	ATPase activity, coupled to transmembrane movement of substances	molecular_function	12	3	387	232	31258	0.549634
GO:0005635	nuclear envelope	cellular_component	11	1	387	64	31258	0.549829
GO:0016597	amino acid binding	molecular_function	7	1	387	64	31258	0.549829
GO:0006906	vesicle fusion	biological_process	6	1	387	65	31258	0.555414
GO:0009707	chloroplast outer membrane	cellular_component	14	1	387	66	31258	0.56093
GO:0005516	calmodulin binding	molecular_function	5	3	387	236	31258	0.561198
GO:0019252	starch biosynthetic process	biological_process	9	1	387	67	31258	0.566378
GO:0005778	peroxisomal membrane	cellular_component	12	1	387	67	31258	0.566378
GO:0005507	copper ion binding	molecular_function	8	3	387	238	31258	0.566913
GO:0044550	secondary metabolite biosynthetic process	biological_process	6	2	387	154	31258	0.570367
GO:0046914	transition metal ion binding	molecular_function	7	1	387	68	31258	0.571758
GO:0009832	plant-type cell wall biogenesis	biological_process	6	1	387	68	31258	0.571758
GO:0046916	cellular transition metal ion homeostasis	biological_process	10	1	387	68	31258	0.571758
GO:0071555	cell wall organization	biological_process	5	3	387	243	31258	0.580999
GO:0030529	intracellular ribonucleoprotein complex	cellular_component	7	1	387	70	31258	0.582319
GO:0000103	sulfate assimilation	biological_process	6	1	387	70	31258	0.582319
GO:0005773	vacuole	cellular_component	9	8	387	666	31258	0.583623
GO:0005975	carbohydrate metabolic process	biological_process	5	3	387	245	31258	0.586552
GO:0007169	transmembrane receptor protein tyrosine kinase signaling pathway	biological_process	9	3	387	247	31258	0.592057
GO:0034599	cellular response to oxidative stress	biological_process	6	1	387	72	31258	0.592621
GO:0006913	nucleocytoplasmic transport	biological_process	8	1	387	73	31258	0.597676
GO:0009741	response to brassinosteroid	biological_process	6	1	387	73	31258	0.597676
GO:0006749	glutathione metabolic process	biological_process	8	1	387	74	31258	0.602669
GO:0016607	nuclear speck	cellular_component	14	1	387	75	31258	0.6076
GO:0009909	regulation of flower development	biological_process	8	1	387	75	31258	0.6076
GO:0004364	glutathione transferase activity	molecular_function	6	1	387	75	31258	0.6076
GO:0022857	transmembrane transporter activity	molecular_function	4	1	387	75	31258	0.6076
GO:0030001	metal ion transport	biological_process	7	1	387	78	31258	0.622029
GO:0003333	amino acid transmembrane transport	biological_process	7	1	387	79	31258	0.626721
GO:0006508	proteolysis	biological_process	6	5	387	439	31258	0.635317
GO:0004674	protein serine/threonine kinase activity	molecular_function	8	18	387	1545	31258	0.638393
GO:0042393	histone binding	molecular_function	5	1	387	82	31258	0.640449
GO:0005351	sugar:proton symporter activity	molecular_function	10	1	387	83	31258	0.644912
GO:0005484	SNAP receptor activity	molecular_function	5	1	387	83	31258	0.644912
GO:0005515	protein binding	molecular_function	4	34	387	2890	31258	0.649069
GO:0003690	double-stranded DNA binding	molecular_function	8	1	387	84	31258	0.64932
GO:0055114	oxidation-reduction process	biological_process	5	13	387	1134	31258	0.650396
GO:0015171	amino acid transmembrane transporter activity	molecular_function	8	1	387	85	31258	0.653674
GO:0048364	root development	biological_process	8	2	387	180	31258	0.655018
GO:0000149	SNARE binding	molecular_function	5	1	387	86	31258	0.657973
GO:0031201	SNARE complex	cellular_component	9	1	387	86	31258	0.657973
GO:0004601	peroxidase activity	molecular_function	6	1	387	87	31258	0.662219
GO:0030154	cell differentiation	biological_process	6	2	387	183	31258	0.66388
GO:0002181	cytoplasmic translation	biological_process	8	1	387	88	31258	0.666413
GO:0004721	phosphoprotein phosphatase activity	molecular_function	8	1	387	89	31258	0.670555
GO:0007264	small GTPase mediated signal transduction	biological_process	8	1	387	94	31258	0.690507
GO:0004252	serine-type endopeptidase activity	molecular_function	8	2	387	193	31258	0.692099
GO:0006810	transport	biological_process	5	3	387	290	31258	0.698632
GO:0006364	rRNA processing	biological_process	11	1	387	97	31258	0.701895
GO:0010319	stromule	cellular_component	12	1	387	97	31258	0.701895
GO:0009735	response to cytokinin	biological_process	6	2	387	198	31258	0.705462
GO:0004190	aspartic-type endopeptidase activity	molecular_function	8	1	387	100	31258	0.712864
GO:0005743	mitochondrial inner membrane	cellular_component	13	1	387	101	31258	0.716431
GO:0016310	phosphorylation	biological_process	7	4	387	392	31258	0.717222
GO:0009579	thylakoid	cellular_component	7	3	387	303	31258	0.726368
GO:0005200	structural constituent of cytoskeleton	molecular_function	4	1	387	104	31258	0.726867
GO:0005615	extracellular space	cellular_component	5	1	387	105	31258	0.73026
GO:0005575	cellular_component	cellular_component	2	4	387	400	31258	0.731751
GO:0050660	flavin adenine dinucleotide binding	molecular_function	6	1	387	107	31258	0.73692
GO:0008233	peptidase activity	molecular_function	5	1	387	107	31258	0.73692
GO:0009809	lignin biosynthetic process	biological_process	8	1	387	108	31258	0.740188
GO:0042787	protein ubiquitination involved in ubiquitin-dependent protein catabolic process	biological_process	10	2	387	212	31258	0.740325
GO:0008380	RNA splicing	biological_process	10	1	387	109	31258	0.743416
GO:0007166	cell surface receptor signaling pathway	biological_process	7	1	387	110	31258	0.746604
GO:0046872	metal ion binding	molecular_function	6	15	387	1415	31258	0.766231
GO:0004871	signal transducer activity	molecular_function	4	1	387	118	31258	0.770725
GO:0005794	Golgi apparatus	cellular_component	9	14	387	1336	31258	0.7745
GO:0004672	protein kinase activity	molecular_function	7	4	387	428	31258	0.778195
GO:0009536	plastid	cellular_component	9	4	387	428	31258	0.778195
GO:0009506	plasmodesma	cellular_component	5	13	387	1252	31258	0.778737
GO:0046983	protein dimerization activity	molecular_function	5	1	387	122	31258	0.781912
GO:0030163	protein catabolic process	biological_process	7	1	387	122	31258	0.781912
GO:0016787	hydrolase activity	molecular_function	4	5	387	529	31258	0.785925
GO:0048366	leaf development	biological_process	9	1	387	125	31258	0.789944
GO:0009793	embryo development ending in seed dormancy	biological_process	5	4	387	437	31258	0.791705
GO:0016301	kinase activity	molecular_function	6	10	387	997	31258	0.792327
GO:0005622	intracellular	cellular_component	5	4	387	440	31258	0.796059
GO:0061630	ubiquitin protein ligase activity	molecular_function	7	3	387	343	31258	0.799249
GO:0005759	mitochondrial matrix	cellular_component	11	1	387	129	31258	0.800196
GO:0003729	mRNA binding	molecular_function	8	1	387	130	31258	0.80268
GO:0005654	nucleoplasm	cellular_component	11	1	387	132	31258	0.807556
GO:0005874	microtubule	cellular_component	11	1	387	134	31258	0.812311
GO:0006397	mRNA processing	biological_process	10	2	387	252	31258	0.821058
GO:0008757	S-adenosylmethionine-dependent methyltransferase activity	molecular_function	7	1	387	141	31258	0.828052
GO:0012505	endomembrane system	cellular_component	5	1	387	142	31258	0.830191
GO:0005777	peroxisome	cellular_component	10	2	387	264	31258	0.840473
GO:0006468	protein phosphorylation	biological_process	8	13	387	1338	31258	0.848937
GO:0031625	ubiquitin protein ligase binding	molecular_function	7	1	387	152	31258	0.850169
GO:0003924	GTPase activity	molecular_function	9	2	387	282	31258	0.866035
GO:0005525	GTP binding	molecular_function	9	2	387	283	31258	0.867339
GO:0080008	Cul4-RING E3 ubiquitin ligase complex	cellular_component	9	1	387	162	31258	0.867803
GO:0042802	identical protein binding	molecular_function	5	1	387	163	31258	0.869448
GO:0030170	pyridoxal phosphate binding	molecular_function	6	1	387	166	31258	0.874262
GO:0009534	chloroplast thylakoid	cellular_component	12	2	387	297	31258	0.884411
GO:0030246	carbohydrate binding	molecular_function	4	1	387	178	31258	0.891812
GO:0016887	ATPase activity	molecular_function	9	2	387	305	31258	0.893231
GO:0004497	monooxygenase activity	molecular_function	5	1	387	180	31258	0.89449
GO:0006886	intracellular protein transport	biological_process	7	2	387	315	31258	0.903378
GO:0006281	DNA repair	biological_process	9	1	387	206	31258	0.923837
GO:0046777	protein autophosphorylation	biological_process	9	1	387	213	31258	0.930239
GO:0005789	endoplasmic reticulum membrane	cellular_component	11	3	387	470	31258	0.932073
GO:0005739	mitochondrion	cellular_component	9	26	387	2769	31258	0.947737
GO:0032259	methylation	biological_process	4	1	387	242	31258	0.951521
GO:0005768	endosome	cellular_component	9	2	387	387	31258	0.953781
GO:0005802	trans-Golgi network	cellular_component	10	2	387	395	31258	0.957491
GO:0043531	ADP binding	molecular_function	9	3	387	554	31258	0.968837
GO:0005730	nucleolus	cellular_component	11	2	387	426	31258	0.969352
GO:0015031	protein transport	biological_process	6	1	387	279	31258	0.969544
GO:0005524	ATP binding	molecular_function	9	23	387	2618	31258	0.971315
GO:0003824	catalytic activity	molecular_function	3	1	387	318	31258	0.981352
GO:0016491	oxidoreductase activity	molecular_function	4	1	387	337	31258	0.98532
GO:0000139	Golgi membrane	cellular_component	11	1	387	347	31258	0.987057
GO:0003676	nucleic acid binding	molecular_function	5	2	387	556	31258	0.992537
GO:0003723	RNA binding	molecular_function	6	5	387	972	31258	0.993454
GO:0000166	nucleotide binding	molecular_function	5	2	387	602	31258	0.99553
GO:0005737	cytoplasm	cellular_component	7	41	387	4750	31258	0.996732
GO:0005829	cytosol	cellular_component	9	20	387	2929	31258	0.999242
GO:0003735	structural constituent of ribosome	molecular_function	4	1	387	670	31258	0.999784
			4946	2162

## Sheet: siginificant
GO_ID	GO_Term	GO_Function	GO_Level	S gene number	TS gene number	B gene number	TB gene number	pvalue
GO:0010200	response to chitin	biological_process	6	19	387	108	31258	5.55112e-16
GO:0009737	response to abscisic acid	biological_process	6	19	387	439	31258	2.93897e-06
GO:0030026	cellular manganese ion homeostasis	biological_process	11	4	387	18	31258	6.17024e-05
GO:0009409	response to cold	biological_process	5	15	387	383	31258	9.9463e-05
GO:0009873	ethylene-activated signaling pathway	biological_process	8	10	387	191	31258	0.00014539
GO:0006355	regulation of transcription, DNA-templated	biological_process	11	40	387	1788	31258	0.000234341
GO:0001944	vasculature development	biological_process	7	4	387	28	31258	0.000374396
GO:0006880	intracellular sequestering of iron ion	biological_process	12	3	387	12	31258	0.000381279
GO:0071421	manganese ion transmembrane transport	biological_process	7	3	387	12	31258	0.000381279
GO:0071281	cellular response to iron ion	biological_process	8	4	387	31	31258	0.000558763
GO:0006970	response to osmotic stress	biological_process	5	7	387	121	31258	0.000796606
GO:0006351	transcription, DNA-templated	biological_process	10	31	387	1361	31258	0.000893801
GO:1902456	regulation of stomatal opening	biological_process	7	2	387	4	31258	0.000902366
GO:0009612	response to mechanical stimulus	biological_process	5	2	387	4	31258	0.000902366
GO:0009611	response to wounding	biological_process	5	10	387	245	31258	0.00103007
GO:0033383	geranyl diphosphate metabolic process	biological_process	8	3	387	18	31258	0.00133831
GO:0042542	response to hydrogen peroxide	biological_process	7	6	387	99	31258	0.0014757
GO:0010023	proanthocyanidin biosynthetic process	biological_process	7	2	387	5	31258	0.00149162
GO:0009269	response to desiccation	biological_process	6	3	387	20	31258	0.00183572
GO:0009768	photosynthesis, light harvesting in photosystem I	biological_process	7	5	387	71	31258	0.00189003
GO:0009414	response to water deprivation	biological_process	5	11	387	312	31258	0.00190389
GO:0036092	phosphatidylinositol-3-phosphate biosynthetic process	biological_process	9	2	387	6	31258	0.00221911
GO:0045893	positive regulation of transcription, DNA-templated	biological_process	12	8	387	190	31258	0.00265075
GO:0050832	defense response to fungus	biological_process	7	9	387	240	31258	0.00320015
GO:0009992	cellular water homeostasis	biological_process	7	4	387	51	31258	0.00365476
GO:0010325	raffinose family oligosaccharide biosynthetic process	biological_process	8	2	387	8	31258	0.00407489
GO:0034220	ion transmembrane transport	biological_process	6	4	387	55	31258	0.00479891
GO:0045851	pH reduction	biological_process	11	2	387	10	31258	0.00644252
GO:0009408	response to heat	biological_process	5	9	387	270	31258	0.0068269
GO:0019953	sexual reproduction	biological_process	4	2	387	11	31258	0.00781006
GO:0071483	cellular response to blue light	biological_process	8	2	387	12	31258	0.00929582
GO:0042938	dipeptide transport	biological_process	8	2	387	12	31258	0.00929582
GO:0031347	regulation of defense response	biological_process	6	4	387	67	31258	0.00960899
GO:0007623	circadian rhythm	biological_process	4	5	387	107	31258	0.0107727
GO:0010411	xyloglucan metabolic process	biological_process	9	3	387	38	31258	0.0115294
GO:0010193	response to ozone	biological_process	7	3	387	38	31258	0.0115294
GO:0080167	response to karrikin	biological_process	5	5	387	109	31258	0.0116062
GO:0009661	chromoplast organization	biological_process	6	1	387	1	31258	0.0123808
GO:0048629	trichome patterning	biological_process	8	1	387	1	31258	0.0123808
GO:0080169	cellular response to boron-containing substance deprivation	biological_process	9	1	387	1	31258	0.0123808
GO:0052576	carbohydrate storage	biological_process	6	1	387	1	31258	0.0123808
GO:0033387	putrescine biosynthetic process from ornithine	biological_process	11	1	387	1	31258	0.0123808
GO:0009266	response to temperature stimulus	biological_process	5	3	387	40	31258	0.0132606
GO:0010305	leaf vascular tissue pattern formation	biological_process	9	3	387	40	31258	0.0132606
GO:0009610	response to symbiotic fungus	biological_process	8	2	387	16	31258	0.0163595
GO:0048507	meristem development	biological_process	8	2	387	16	31258	0.0163595
GO:0009833	plant-type primary cell wall biogenesis	biological_process	8	2	387	16	31258	0.0163595
GO:0019762	glucosinolate catabolic process	biological_process	9	2	387	16	31258	0.0163595
GO:0006869	lipid transport	biological_process	5	4	387	82	31258	0.0189974
GO:0010218	response to far red light	biological_process	8	3	387	46	31258	0.0192996
GO:0005983	starch catabolic process	biological_process	8	3	387	47	31258	0.0204306
GO:0010026	trichome differentiation	biological_process	7	2	387	18	31258	0.0205222
GO:0042546	cell wall biogenesis	biological_process	5	3	387	48	31258	0.0215974
GO:0046109	uridine biosynthetic process	biological_process	11	1	387	2	31258	0.0246088
GO:0006040	amino sugar metabolic process	biological_process	6	1	387	2	31258	0.0246088
GO:0090042	tubulin deacetylation	biological_process	10	1	387	2	31258	0.0246088
GO:0009270	response to humidity	biological_process	6	1	387	2	31258	0.0246088
GO:0006778	porphyrin-containing compound metabolic process	biological_process	7	1	387	2	31258	0.0246088
GO:0009835	fruit ripening	biological_process	5	1	387	2	31258	0.0246088
GO:0006873	cellular ion homeostasis	biological_process	7	1	387	2	31258	0.0246088
GO:0010378	temperature compensation of the circadian clock	biological_process	6	1	387	2	31258	0.0246088
GO:0031054	pre-miRNA processing	biological_process	13	1	387	2	31258	0.0246088
GO:0019593	mannitol biosynthetic process	biological_process	9	1	387	2	31258	0.0246088
GO:0009644	response to high light intensity	biological_process	8	4	387	89	31258	0.0248114
GO:0009637	response to blue light	biological_process	7	3	387	51	31258	0.0253121
GO:0042391	regulation of membrane potential	biological_process	5	4	387	91	31258	0.0266486
GO:0009631	cold acclimation	biological_process	6	3	387	53	31258	0.027967
GO:0042128	nitrate assimilation	biological_process	6	3	387	54	31258	0.0293478
GO:0045454	cell redox homeostasis	biological_process	6	5	387	142	31258	0.0321523
GO:0006807	nitrogen compound metabolic process	biological_process	4	2	387	23	31258	0.0325897
GO:0009738	abscisic acid-activated signaling pathway	biological_process	8	7	387	244	31258	0.033032
GO:0043335	protein unfolding	biological_process	7	1	387	3	31258	0.0366857
GO:0000024	maltose biosynthetic process	biological_process	8	1	387	3	31258	0.0366857
GO:0050891	multicellular organismal water homeostasis	biological_process	6	1	387	3	31258	0.0366857
GO:0052541	plant-type cell wall cellulose metabolic process	biological_process	8	1	387	3	31258	0.0366857
GO:0034635	glutathione transport	biological_process	9	1	387	3	31258	0.0366857
GO:0010442	guard cell morphogenesis	biological_process	9	1	387	3	31258	0.0366857
GO:0090228	positive regulation of red or far-red light signaling pathway	biological_process	9	1	387	3	31258	0.0366857
GO:1901141	regulation of lignin biosynthetic process	biological_process	9	1	387	3	31258	0.0366857
GO:0006950	response to stress	biological_process	4	3	387	59	31258	0.0367815
GO:0009725	response to hormone	biological_process	5	2	387	27	31258	0.04378
GO:0090332	stomatal closure	biological_process	6	2	387	27	31258	0.04378
GO:0000288	nuclear-transcribed mRNA catabolic process, deadenylation-dependent decay	biological_process	11	2	387	27	31258	0.04378
GO:0071497	cellular response to freezing	biological_process	7	1	387	4	31258	0.0486135
GO:2000068	regulation of defense response to insect	biological_process	8	1	387	4	31258	0.0486135
GO:0034059	response to anoxia	biological_process	5	1	387	4	31258	0.0486135
GO:0043619	regulation of transcription from RNA polymerase II promoter in response to oxidative stress	biological_process	14	1	387	4	31258	0.0486135
GO:0010230	alternative respiration	biological_process	9	1	387	4	31258	0.0486135
GO:0006353	DNA-templated transcription, termination	biological_process	9	1	387	4	31258	0.0486135
GO:0060776	simple leaf morphogenesis	biological_process	10	1	387	4	31258	0.0486135
GO:0046417	chorismate metabolic process	biological_process	9	1	387	4	31258	0.0486135
GO:0009687	abscisic acid metabolic process	biological_process	9	1	387	4	31258	0.0486135
GO:0007033	vacuole organization	biological_process	5	2	387	29	31258	0.0498336
GO:0090575	RNA polymerase II transcription factor complex	cellular_component	9	3	387	8	31258	0.0001007
GO:0010168	ER body	cellular_component	9	2	387	7	31258	0.00308134
GO:0030014	CCR4-NOT complex	cellular_component	7	2	387	14	31258	0.0126096
GO:0009507	chloroplast	cellular_component	10	63	387	3941	31258	0.0199237
GO:0042807	central vacuole	cellular_component	11	2	387	19	31258	0.0227513
GO:0043668	exine	cellular_component	6	1	387	2	31258	0.0246088
GO:0009535	chloroplast thylakoid membrane	cellular_component	13	13	387	589	31258	0.0331894
GO:0032545	CURI complex	cellular_component	11	1	387	3	31258	0.0366857
GO:0034456	UTP-C complex	cellular_component	10	1	387	3	31258	0.0366857
GO:0009508	plastid chromosome	cellular_component	10	2	387	25	31258	0.0380258
GO:0005887	integral component of plasma membrane	cellular_component	7	10	387	428	31258	0.0418285
GO:0010287	plastoglobule	cellular_component	13	5	387	155	31258	0.044144
GO:0005576	extracellular region	cellular_component	3	23	387	1277	31258	0.0478261
GO:0000427	plastid-encoded plastid RNA polymerase complex	cellular_component	11	1	387	4	31258	0.0486135
GO:0042646	plastid nucleoid	cellular_component	12	1	387	4	31258	0.0486135
GO:0031463	Cul3-RING ubiquitin ligase complex	cellular_component	9	2	387	29	31258	0.0498336
GO:0003700	transcription factor activity, sequence-specific DNA binding	molecular_function	4	37	387	1321	31258	3.79228e-06
GO:0016168	chlorophyll binding	molecular_function	6	6	387	86	31258	0.000707997
GO:0004180	carboxypeptidase activity	molecular_function	8	2	387	4	31258	0.000902366
GO:0016161	beta-amylase activity	molecular_function	8	3	387	17	31258	0.00112554
GO:0005381	iron ion transmembrane transporter activity	molecular_function	11	3	387	17	31258	0.00112554
GO:0005384	manganese ion transmembrane transporter activity	molecular_function	11	3	387	17	31258	0.00112554
GO:0031409	pigment binding	molecular_function	4	5	387	68	31258	0.00155952
GO:0016805	dipeptidase activity	molecular_function	8	2	387	7	31258	0.00308134
GO:0043565	sequence-specific DNA binding	molecular_function	7	12	387	385	31258	0.00332655
GO:0004439	phosphatidylinositol-4,5-bisphosphate 5-phosphatase activity	molecular_function	10	3	387	25	31258	0.00353802
GO:0015254	glycerol channel activity	molecular_function	7	4	387	51	31258	0.00365476
GO:0015250	water channel activity	molecular_function	8	4	387	51	31258	0.00365476
GO:0016762	xyloglucan:xyloglucosyl transferase activity	molecular_function	7	3	387	28	31258	0.00490326
GO:0003674	molecular_function	molecular_function	2	66	387	3920	31258	0.00577359
GO:0015035	protein disulfide oxidoreductase activity	molecular_function	7	5	387	102	31258	0.00887005
GO:0042936	dipeptide transporter activity	molecular_function	7	2	387	12	31258	0.00929582
GO:0016798	hydrolase activity, acting on glycosyl bonds	molecular_function	5	3	387	37	31258	0.0107158
GO:0042578	phosphoric ester hydrolase activity	molecular_function	6	2	387	13	31258	0.0108967
GO:0004586	ornithine decarboxylase activity	molecular_function	7	1	387	1	31258	0.0123808
GO:0001653	peptide receptor activity	molecular_function	5	2	387	14	31258	0.0126096
GO:0004888	transmembrane signaling receptor activity	molecular_function	5	2	387	15	31258	0.0144315
GO:0008843	endochitinase activity	molecular_function	8	1	387	2	31258	0.0246088
GO:0051777	ent-kaurenoate oxidase activity	molecular_function	7	1	387	2	31258	0.0246088
GO:0016231	beta-N-acetylglucosaminidase activity	molecular_function	9	1	387	2	31258	0.0246088
GO:0042903	tubulin deacetylase activity	molecular_function	7	1	387	2	31258	0.0246088
GO:0000156	phosphorelay response regulator activity	molecular_function	5	2	387	20	31258	0.0250753
GO:0010334	sesquiterpene synthase activity	molecular_function	8	2	387	20	31258	0.0250753
GO:0005509	calcium ion binding	molecular_function	7	8	387	293	31258	0.0303857
GO:0005249	voltage-gated potassium channel activity	molecular_function	11	4	387	97	31258	0.0326385
GO:0015292	uniporter activity	molecular_function	7	1	387	3	31258	0.0366857
GO:0043014	alpha-tubulin binding	molecular_function	7	1	387	3	31258	0.0366857
GO:0045431	flavonol synthase activity	molecular_function	7	1	387	3	31258	0.0366857
GO:0008061	chitin binding	molecular_function	5	2	387	27	31258	0.04378
GO:0000175	3'-5'-exoribonuclease activity	molecular_function	10	2	387	28	31258	0.0467706
GO:0016874	ligase activity	molecular_function	4	5	387	158	31258	0.0472442
GO:0008832	dGTPase activity	molecular_function	8	1	387	4	31258	0.0486135
GO:0004106	chorismate mutase activity	molecular_function	6	1	387	4	31258	0.0486135
GO:0016629	12-oxophytodienoate reductase activity	molecular_function	7	1	387	4	31258	0.0486135
GO:0047216	inositol 3-alpha-galactosyltransferase activity	molecular_function	8	1	387	4	31258	0.0486135
GO:0004350	glutamate-5-semialdehyde dehydrogenase activity	molecular_function	7	1	387	4	31258	0.0486135
GO:0051721	protein phosphatase 2A binding	molecular_function	8	1	387	4	31258	0.0486135
GO:0000977	RNA polymerase II regulatory region sequence-specific DNA binding	molecular_function	10	3	387	66	31258	0.0486437
GO:0004568	chitinase activity	molecular_function	7	2	387	29	31258	0.0498336

## Sheet: biological process siginificant
GO_ID	GO_Term	GO_Function	GO_Level	S gene number	TS gene number	B gene number	TB gene number	pvalue
GO:0006355	regulation of transcription, DNA-templated	biological_process	11	40	387	1788	31258	0.000234341
GO:0006351	transcription, DNA-templated	biological_process	10	31	387	1361	31258	0.000893801
GO:0010200	response to chitin	biological_process	6	19	387	108	31258	5.55112e-16
GO:0009737	response to abscisic acid	biological_process	6	19	387	439	31258	2.93897e-06
GO:0009409	response to cold	biological_process	5	15	387	383	31258	9.9463e-05
GO:0009414	response to water deprivation	biological_process	5	11	387	312	31258	0.00190389
GO:0009873	ethylene-activated signaling pathway	biological_process	8	10	387	191	31258	0.00014539
GO:0009611	response to wounding	biological_process	5	10	387	245	31258	0.00103007
GO:0050832	defense response to fungus	biological_process	7	9	387	240	31258	0.00320015
GO:0009408	response to heat	biological_process	5	9	387	270	31258	0.0068269
GO:0045893	positive regulation of transcription, DNA-templated	biological_process	12	8	387	190	31258	0.00265075
GO:0006970	response to osmotic stress	biological_process	5	7	387	121	31258	0.000796606
GO:0009738	abscisic acid-activated signaling pathway	biological_process	8	7	387	244	31258	0.033032
GO:0042542	response to hydrogen peroxide	biological_process	7	6	387	99	31258	0.0014757
GO:0009768	photosynthesis, light harvesting in photosystem I	biological_process	7	5	387	71	31258	0.00189003
GO:0007623	circadian rhythm	biological_process	4	5	387	107	31258	0.0107727
GO:0080167	response to karrikin	biological_process	5	5	387	109	31258	0.0116062
GO:0045454	cell redox homeostasis	biological_process	6	5	387	142	31258	0.0321523
GO:0030026	cellular manganese ion homeostasis	biological_process	11	4	387	18	31258	6.17024e-05
GO:0001944	vasculature development	biological_process	7	4	387	28	31258	0.000374396
GO:0071281	cellular response to iron ion	biological_process	8	4	387	31	31258	0.000558763
GO:0009992	cellular water homeostasis	biological_process	7	4	387	51	31258	0.00365476
GO:0034220	ion transmembrane transport	biological_process	6	4	387	55	31258	0.00479891
GO:0031347	regulation of defense response	biological_process	6	4	387	67	31258	0.00960899
GO:0006869	lipid transport	biological_process	5	4	387	82	31258	0.0189974
GO:0009644	response to high light intensity	biological_process	8	4	387	89	31258	0.0248114
GO:0042391	regulation of membrane potential	biological_process	5	4	387	91	31258	0.0266486
GO:0006880	intracellular sequestering of iron ion	biological_process	12	3	387	12	31258	0.000381279
GO:0071421	manganese ion transmembrane transport	biological_process	7	3	387	12	31258	0.000381279
GO:0033383	geranyl diphosphate metabolic process	biological_process	8	3	387	18	31258	0.00133831
GO:0009269	response to desiccation	biological_process	6	3	387	20	31258	0.00183572
GO:0010411	xyloglucan metabolic process	biological_process	9	3	387	38	31258	0.0115294
GO:0010193	response to ozone	biological_process	7	3	387	38	31258	0.0115294
GO:0009266	response to temperature stimulus	biological_process	5	3	387	40	31258	0.0132606
GO:0010305	leaf vascular tissue pattern formation	biological_process	9	3	387	40	31258	0.0132606
GO:0010218	response to far red light	biological_process	8	3	387	46	31258	0.0192996
GO:0005983	starch catabolic process	biological_process	8	3	387	47	31258	0.0204306
GO:0042546	cell wall biogenesis	biological_process	5	3	387	48	31258	0.0215974
GO:0009637	response to blue light	biological_process	7	3	387	51	31258	0.0253121
GO:0009631	cold acclimation	biological_process	6	3	387	53	31258	0.027967
GO:0042128	nitrate assimilation	biological_process	6	3	387	54	31258	0.0293478
GO:0006950	response to stress	biological_process	4	3	387	59	31258	0.0367815
GO:1902456	regulation of stomatal opening	biological_process	7	2	387	4	31258	0.000902366
GO:0009612	response to mechanical stimulus	biological_process	5	2	387	4	31258	0.000902366
GO:0010023	proanthocyanidin biosynthetic process	biological_process	7	2	387	5	31258	0.00149162
GO:0036092	phosphatidylinositol-3-phosphate biosynthetic process	biological_process	9	2	387	6	31258	0.00221911
GO:0010325	raffinose family oligosaccharide biosynthetic process	biological_process	8	2	387	8	31258	0.00407489
GO:0045851	pH reduction	biological_process	11	2	387	10	31258	0.00644252
GO:0019953	sexual reproduction	biological_process	4	2	387	11	31258	0.00781006
GO:0071483	cellular response to blue light	biological_process	8	2	387	12	31258	0.00929582
GO:0042938	dipeptide transport	biological_process	8	2	387	12	31258	0.00929582
GO:0009610	response to symbiotic fungus	biological_process	8	2	387	16	31258	0.0163595
GO:0048507	meristem development	biological_process	8	2	387	16	31258	0.0163595
GO:0009833	plant-type primary cell wall biogenesis	biological_process	8	2	387	16	31258	0.0163595
GO:0019762	glucosinolate catabolic process	biological_process	9	2	387	16	31258	0.0163595
GO:0010026	trichome differentiation	biological_process	7	2	387	18	31258	0.0205222
GO:0006807	nitrogen compound metabolic process	biological_process	4	2	387	23	31258	0.0325897
GO:0009725	response to hormone	biological_process	5	2	387	27	31258	0.04378
GO:0090332	stomatal closure	biological_process	6	2	387	27	31258	0.04378
GO:0000288	nuclear-transcribed mRNA catabolic process, deadenylation-dependent decay	biological_process	11	2	387	27	31258	0.04378
GO:0007033	vacuole organization	biological_process	5	2	387	29	31258	0.0498336
GO:0009661	chromoplast organization	biological_process	6	1	387	1	31258	0.0123808
GO:0048629	trichome patterning	biological_process	8	1	387	1	31258	0.0123808
GO:0080169	cellular response to boron-containing substance deprivation	biological_process	9	1	387	1	31258	0.0123808
GO:0052576	carbohydrate storage	biological_process	6	1	387	1	31258	0.0123808
GO:0033387	putrescine biosynthetic process from ornithine	biological_process	11	1	387	1	31258	0.0123808
GO:0046109	uridine biosynthetic process	biological_process	11	1	387	2	31258	0.0246088
GO:0006040	amino sugar metabolic process	biological_process	6	1	387	2	31258	0.0246088
GO:0090042	tubulin deacetylation	biological_process	10	1	387	2	31258	0.0246088
GO:0009270	response to humidity	biological_process	6	1	387	2	31258	0.0246088
GO:0006778	porphyrin-containing compound metabolic process	biological_process	7	1	387	2	31258	0.0246088
GO:0009835	fruit ripening	biological_process	5	1	387	2	31258	0.0246088
GO:0006873	cellular ion homeostasis	biological_process	7	1	387	2	31258	0.0246088
GO:0010378	temperature compensation of the circadian clock	biological_process	6	1	387	2	31258	0.0246088
GO:0031054	pre-miRNA processing	biological_process	13	1	387	2	31258	0.0246088
GO:0019593	mannitol biosynthetic process	biological_process	9	1	387	2	31258	0.0246088
GO:0043335	protein unfolding	biological_process	7	1	387	3	31258	0.0366857
GO:0000024	maltose biosynthetic process	biological_process	8	1	387	3	31258	0.0366857
GO:0050891	multicellular organismal water homeostasis	biological_process	6	1	387	3	31258	0.0366857
GO:0052541	plant-type cell wall cellulose metabolic process	biological_process	8	1	387	3	31258	0.0366857
GO:0034635	glutathione transport	biological_process	9	1	387	3	31258	0.0366857
GO:0010442	guard cell morphogenesis	biological_process	9	1	387	3	31258	0.0366857
GO:0090228	positive regulation of red or far-red light signaling pathway	biological_process	9	1	387	3	31258	0.0366857
GO:1901141	regulation of lignin biosynthetic process	biological_process	9	1	387	3	31258	0.0366857
GO:0071497	cellular response to freezing	biological_process	7	1	387	4	31258	0.0486135
GO:2000068	regulation of defense response to insect	biological_process	8	1	387	4	31258	0.0486135
GO:0034059	response to anoxia	biological_process	5	1	387	4	31258	0.0486135
GO:0043619	regulation of transcription from RNA polymerase II promoter in response to oxidative stress	biological_process	14	1	387	4	31258	0.0486135
GO:0010230	alternative respiration	biological_process	9	1	387	4	31258	0.0486135
GO:0006353	DNA-templated transcription, termination	biological_process	9	1	387	4	31258	0.0486135
GO:0060776	simple leaf morphogenesis	biological_process	10	1	387	4	31258	0.0486135
GO:0046417	chorismate metabolic process	biological_process	9	1	387	4	31258	0.0486135
GO:0009687	abscisic acid metabolic process	biological_process	9	1	387	4	31258	0.0486135

## Sheet: cellular component significant
GO_ID	GO_Term	GO_Function	GO_Level	S gene number	TS gene number	B gene number	TB gene number	pvalue
GO:0009507	chloroplast	cellular_component	10	63	387	3941	31258	0.0199237
GO:0005576	extracellular region	cellular_component	3	23	387	1277	31258	0.0478261
GO:0009535	chloroplast thylakoid membrane	cellular_component	13	13	387	589	31258	0.0331894
GO:0005887	integral component of plasma membrane	cellular_component	7	10	387	428	31258	0.0418285
GO:0010287	plastoglobule	cellular_component	13	5	387	155	31258	0.044144
GO:0090575	RNA polymerase II transcription factor complex	cellular_component	9	3	387	8	31258	0.0001007
GO:0010168	ER body	cellular_component	9	2	387	7	31258	0.00308134
GO:0030014	CCR4-NOT complex	cellular_component	7	2	387	14	31258	0.0126096
GO:0042807	central vacuole	cellular_component	11	2	387	19	31258	0.0227513
GO:0009508	plastid chromosome	cellular_component	10	2	387	25	31258	0.0380258
GO:0031463	Cul3-RING ubiquitin ligase complex	cellular_component	9	2	387	29	31258	0.0498336
GO:0043668	exine	cellular_component	6	1	387	2	31258	0.0246088
GO:0032545	CURI complex	cellular_component	11	1	387	3	31258	0.0366857
GO:0034456	UTP-C complex	cellular_component	10	1	387	3	31258	0.0366857
GO:0000427	plastid-encoded plastid RNA polymerase complex	cellular_component	11	1	387	4	31258	0.0486135
GO:0042646	plastid nucleoid	cellular_component	12	1	387	4	31258	0.0486135

## Sheet: molecular function significant
GO_ID	GO_Term	GO_Function	GO_Level	S gene number	TS gene number	B gene number	TB gene number	pvalue
GO:0003674	molecular_function	molecular_function	2	66	387	3920	31258	0.00577359
GO:0003700	transcription factor activity, sequence-specific DNA binding	molecular_function	4	37	387	1321	31258	3.79228e-06
GO:0043565	sequence-specific DNA binding	molecular_function	7	12	387	385	31258	0.00332655
GO:0005509	calcium ion binding	molecular_function	7	8	387	293	31258	0.0303857
GO:0016168	chlorophyll binding	molecular_function	6	6	387	86	31258	0.000707997
GO:0004180	carboxypeptidase activity	molecular_function	8	2	387	4	31258	0.000902366
GO:0016161	beta-amylase activity	molecular_function	8	3	387	17	31258	0.00112554
GO:0005381	iron ion transmembrane transporter activity	molecular_function	11	3	387	17	31258	0.00112554
GO:0005384	manganese ion transmembrane transporter activity	molecular_function	11	3	387	17	31258	0.00112554
GO:0031409	pigment binding	molecular_function	4	5	387	68	31258	0.00155952
GO:0016805	dipeptidase activity	molecular_function	8	2	387	7	31258	0.00308134
GO:0004439	phosphatidylinositol-4,5-bisphosphate 5-phosphatase activity	molecular_function	10	3	387	25	31258	0.00353802
GO:0015254	glycerol channel activity	molecular_function	7	4	387	51	31258	0.00365476
GO:0015250	water channel activity	molecular_function	8	4	387	51	31258	0.00365476
GO:0016762	xyloglucan:xyloglucosyl transferase activity	molecular_function	7	3	387	28	31258	0.00490326
GO:0015035	protein disulfide oxidoreductase activity	molecular_function	7	5	387	102	31258	0.00887005
GO:0042936	dipeptide transporter activity	molecular_function	7	2	387	12	31258	0.00929582
GO:0016798	hydrolase activity, acting on glycosyl bonds	molecular_function	5	3	387	37	31258	0.0107158
GO:0042578	phosphoric ester hydrolase activity	molecular_function	6	2	387	13	31258	0.0108967
GO:0004586	ornithine decarboxylase activity	molecular_function	7	1	387	1	31258	0.0123808
GO:0001653	peptide receptor activity	molecular_function	5	2	387	14	31258	0.0126096
GO:0004888	transmembrane signaling receptor activity	molecular_function	5	2	387	15	31258	0.0144315
GO:0008843	endochitinase activity	molecular_function	8	1	387	2	31258	0.0246088
GO:0051777	ent-kaurenoate oxidase activity	molecular_function	7	1	387	2	31258	0.0246088
GO:0016231	beta-N-acetylglucosaminidase activity	molecular_function	9	1	387	2	31258	0.0246088
GO:0042903	tubulin deacetylase activity	molecular_function	7	1	387	2	31258	0.0246088
GO:0000156	phosphorelay response regulator activity	molecular_function	5	2	387	20	31258	0.0250753
GO:0010334	sesquiterpene synthase activity	molecular_function	8	2	387	20	31258	0.0250753
GO:0005249	voltage-gated potassium channel activity	molecular_function	11	4	387	97	31258	0.0326385
GO:0015292	uniporter activity	molecular_function	7	1	387	3	31258	0.0366857
GO:0043014	alpha-tubulin binding	molecular_function	7	1	387	3	31258	0.0366857
GO:0045431	flavonol synthase activity	molecular_function	7	1	387	3	31258	0.0366857
GO:0008061	chitin binding	molecular_function	5	2	387	27	31258	0.04378
GO:0000175	3'-5'-exoribonuclease activity	molecular_function	10	2	387	28	31258	0.0467706
GO:0016874	ligase activity	molecular_function	4	5	387	158	31258	0.0472442
GO:0008832	dGTPase activity	molecular_function	8	1	387	4	31258	0.0486135
GO:0004106	chorismate mutase activity	molecular_function	6	1	387	4	31258	0.0486135
GO:0016629	12-oxophytodienoate reductase activity	molecular_function	7	1	387	4	31258	0.0486135
GO:0047216	inositol 3-alpha-galactosyltransferase activity	molecular_function	8	1	387	4	31258	0.0486135
GO:0004350	glutamate-5-semialdehyde dehydrogenase activity	molecular_function	7	1	387	4	31258	0.0486135
GO:0051721	protein phosphatase 2A binding	molecular_function	8	1	387	4	31258	0.0486135
GO:0000977	RNA polymerase II regulatory region sequence-specific DNA binding	molecular_function	10	3	387	66	31258	0.0486437
GO:0004568	chitinase activity	molecular_function	7	2	387	29	31258	0.0498336
GO:0052689	carboxylic ester hydrolase activity	molecular_function	6	5	387	169	31258	0.0596912
GO:0016847	1-aminocyclopropane-1-carboxylate synthase activity	molecular_function	6	1	387	5	31258	0.0603939
GO:0004588	orotate phosphoribosyltransferase activity	molecular_function	7	1	387	5	31258	0.0603939
GO:0004590	orotidine-5'-phosphate decarboxylase activity	molecular_function	7	1	387	5	31258	0.0603939
GO:0016412	serine O-acyltransferase activity	molecular_function	8	1	387	5	31258	0.0603939
GO:0008725	DNA-3-methyladenine glycosylase activity	molecular_function	10	1	387	6	31258	0.0720289
GO:0042937	tripeptide transporter activity	molecular_function	7	1	387	6	31258	0.0720289
GO:0048487	beta-tubulin binding	molecular_function	7	1	387	6	31258	0.0720289
GO:0033743	peptide-methionine (R)-S-oxide reductase activity	molecular_function	7	1	387	6	31258	0.0720289
GO:0016174	NAD(P)H oxidase activity	molecular_function	7	1	387	6	31258	0.0720289
GO:0008509	anion transmembrane transporter activity	molecular_function	7	1	387	6	31258	0.0720289
GO:0052381	tRNA dimethylallyltransferase activity	molecular_function	6	1	387	6	31258	0.0720289
GO:0003899	DNA-directed RNA polymerase activity	molecular_function	8	2	387	37	31258	0.0766888
GO:0019901	protein kinase binding	molecular_function	7	2	387	38	31258	0.0803088
GO:0003677	DNA binding	molecular_function	6	27	387	1638	31258	0.0808906
GO:0004322	ferroxidase activity	molecular_function	7	1	387	7	31258	0.0835202
GO:0080019	fatty-acyl-CoA reductase (alcohol-forming) activity	molecular_function	7	1	387	7	31258	0.0835202
GO:0000210	NAD+ diphosphatase activity	molecular_function	9	1	387	7	31258	0.0835202
GO:0034485	phosphatidylinositol-3,4,5-trisphosphate 5-phosphatase activity	molecular_function	10	1	387	7	31258	0.0835202
GO:0009916	alternative oxidase activity	molecular_function	7	1	387	7	31258	0.0835202
GO:0003844	1,4-alpha-glucan branching enzyme activity	molecular_function	7	1	387	7	31258	0.0835202
GO:0009922	fatty acid elongase activity	molecular_function	8	1	387	7	31258	0.0835202
GO:0009055	electron carrier activity	molecular_function	3	4	387	136	31258	0.0891385
GO:0004612	phosphoenolpyruvate carboxykinase (ATP) activity	molecular_function	8	1	387	8	31258	0.0948695
GO:0016420	malonyltransferase activity	molecular_function	7	1	387	8	31258	0.0948695
GO:0004751	ribose-5-phosphate isomerase activity	molecular_function	7	1	387	9	31258	0.106079
GO:0008441	3'(2'),5'-bisphosphate nucleotidase activity	molecular_function	9	1	387	9	31258	0.106079
GO:0008199	ferric iron binding	molecular_function	9	1	387	9	31258	0.106079
GO:0016832	aldehyde-lyase activity	molecular_function	6	1	387	9	31258	0.106079
GO:0044212	transcription regulatory region DNA binding	molecular_function	8	4	387	149	31258	0.114347
GO:0019156	isoamylase activity	molecular_function	5	1	387	10	31258	0.117149
GO:0045549	9-cis-epoxycarotenoid dioxygenase activity	molecular_function	8	1	387	10	31258	0.117149
GO:0015369	calcium:proton antiporter activity	molecular_function	11	1	387	10	31258	0.117149
GO:0015368	calcium:cation antiporter activity	molecular_function	10	1	387	10	31258	0.117149
GO:0047631	ADP-ribose diphosphatase activity	molecular_function	8	1	387	10	31258	0.117149
GO:0047036	codeinone reductase (NADPH) activity	molecular_function	7	1	387	10	31258	0.117149
GO:0016746	transferase activity, transferring acyl groups	molecular_function	5	2	387	50	31258	0.127305
GO:0016747	transferase activity, transferring acyl groups other than amino-acyl groups	molecular_function	6	3	387	100	31258	0.127537
GO:0008889	glycerophosphodiester phosphodiesterase activity	molecular_function	8	1	387	11	31258	0.128083
GO:0004345	glucose-6-phosphate dehydrogenase activity	molecular_function	7	1	387	11	31258	0.128083
GO:0016788	hydrolase activity, acting on ester bonds	molecular_function	5	3	387	104	31258	0.138744
GO:0008940	nitrate reductase activity	molecular_function	6	1	387	12	31258	0.138882
GO:0043169	cation binding	molecular_function	5	1	387	12	31258	0.138882
GO:0009703	nitrate reductase (NADH) activity	molecular_function	7	1	387	12	31258	0.138882
GO:0050464	nitrate reductase (NADPH) activity	molecular_function	7	1	387	12	31258	0.138882
GO:0043546	molybdopterin cofactor binding	molecular_function	6	1	387	12	31258	0.138882
GO:0050521	alpha-glucan, water dikinase activity	molecular_function	7	1	387	12	31258	0.138882
GO:0004525	ribonuclease III activity	molecular_function	10	2	387	54	31258	0.144136
GO:0004806	triglyceride lipase activity	molecular_function	7	2	387	54	31258	0.144136
GO:0009044	xylan 1,4-beta-xylosidase activity	molecular_function	8	1	387	13	31258	0.149548
GO:0047274	galactinol-sucrose galactosyltransferase activity	molecular_function	8	1	387	13	31258	0.149548
GO:0015112	nitrate transmembrane transporter activity	molecular_function	9	1	387	13	31258	0.149548
GO:0001053	plastid sigma factor activity	molecular_function	7	1	387	13	31258	0.149548
GO:0016987	sigma factor activity	molecular_function	6	1	387	13	31258	0.149548
GO:0032041	NAD-dependent histone deacetylase activity (H3-K14 specific)	molecular_function	9	1	387	13	31258	0.149548
GO:0008308	voltage-gated anion channel activity	molecular_function	10	1	387	13	31258	0.149548
GO:0043621	protein self-association	molecular_function	5	2	387	56	31258	0.152718
GO:0008422	beta-glucosidase activity	molecular_function	8	2	387	57	31258	0.157046
GO:0003959	NADPH dehydrogenase activity	molecular_function	6	1	387	14	31258	0.160081
GO:0046556	alpha-L-arabinofuranosidase activity	molecular_function	7	1	387	14	31258	0.160081
GO:0016760	cellulose synthase (UDP-forming) activity	molecular_function	8	2	387	58	31258	0.161397
GO:0016298	lipase activity	molecular_function	6	2	387	58	31258	0.161397
GO:0030570	pectate lyase activity	molecular_function	7	1	387	15	31258	0.170485
GO:0004737	pyruvate decarboxylase activity	molecular_function	7	1	387	15	31258	0.170485
GO:0030976	thiamine pyrophosphate binding	molecular_function	6	1	387	15	31258	0.170485
GO:0008080	N-acetyltransferase activity	molecular_function	8	1	387	16	31258	0.18076
GO:0004185	serine-type carboxypeptidase activity	molecular_function	9	2	387	64	31258	0.187916
GO:0004089	carbonate dehydratase activity	molecular_function	7	1	387	17	31258	0.190908
GO:0003725	double-stranded RNA binding	molecular_function	7	1	387	17	31258	0.190908
GO:0008970	phosphatidylcholine 1-acylhydrolase activity	molecular_function	8	1	387	17	31258	0.190908
GO:0008794	arsenate reductase (glutaredoxin) activity	molecular_function	6	1	387	18	31258	0.200931
GO:0004702	receptor signaling protein serine/threonine kinase activity	molecular_function	9	2	387	69	31258	0.210436
GO:0003950	NAD+ ADP-ribosyltransferase activity	molecular_function	7	1	387	19	31258	0.210829
GO:0051537	2 iron, 2 sulfur cluster binding	molecular_function	6	2	387	70	31258	0.214974
GO:0015491	cation:cation antiporter activity	molecular_function	9	1	387	20	31258	0.220606
GO:0045735	nutrient reservoir activity	molecular_function	3	1	387	20	31258	0.220606
GO:0016709	oxidoreductase activity, acting on paired donors, with incorporation or reduction of molecular oxygen, NAD(P)H as one donor, and incorporation of one atom of oxygen	molecular_function	6	3	387	131	31258	0.221481
GO:0002020	protease binding	molecular_function	6	1	387	21	31258	0.230262
GO:0015095	magnesium ion transmembrane transporter activity	molecular_function	10	1	387	21	31258	0.230262
GO:0016759	cellulose synthase activity	molecular_function	8	2	387	74	31258	0.233204
GO:0016722	oxidoreductase activity, oxidizing metal ions	molecular_function	5	2	387	75	31258	0.237778
GO:0008289	lipid binding	molecular_function	4	3	387	136	31258	0.237791
GO:0010333	terpene synthase activity	molecular_function	7	1	387	22	31258	0.239798
GO:0019887	protein kinase regulator activity	molecular_function	5	1	387	22	31258	0.239798
GO:0080044	quercetin 7-O-glucosyltransferase activity	molecular_function	8	4	387	208	31258	0.257718
GO:0080043	quercetin 3-O-glucosyltransferase activity	molecular_function	8	4	387	208	31258	0.257718
GO:0004407	histone deacetylase activity	molecular_function	7	1	387	24	31258	0.258519
GO:0008131	primary amine oxidase activity	molecular_function	7	1	387	24	31258	0.258519
GO:0030151	molybdenum ion binding	molecular_function	8	1	387	25	31258	0.267706
GO:0008381	mechanically-gated ion channel activity	molecular_function	9	1	387	26	31258	0.27678
GO:0015266	protein channel activity	molecular_function	7	1	387	26	31258	0.27678
GO:0016757	transferase activity, transferring glycosyl groups	molecular_function	5	7	387	431	31258	0.287056
GO:0004553	hydrolase activity, hydrolyzing O-glycosyl compounds	molecular_function	6	3	387	153	31258	0.294471
GO:0004842	ubiquitin-protein transferase activity	molecular_function	6	7	387	441	31258	0.30653
GO:0005198	structural molecule activity	molecular_function	3	2	387	91	31258	0.311064
GO:0020037	heme binding	molecular_function	6	3	387	158	31258	0.311345
GO:0004556	alpha-amylase activity	molecular_function	8	1	387	30	31258	0.311967
GO:0048038	quinone binding	molecular_function	5	1	387	30	31258	0.311967
GO:0016614	oxidoreductase activity, acting on CH-OH group of donors	molecular_function	5	1	387	33	31258	0.337232
GO:0005543	phospholipid binding	molecular_function	5	1	387	35	31258	0.353559
GO:0008270	zinc ion binding	molecular_function	8	18	387	1309	31258	0.357917
GO:0046910	pectinesterase inhibitor activity	molecular_function	5	1	387	36	31258	0.361571
GO:0008266	poly(U) RNA binding	molecular_function	9	1	387	36	31258	0.361571
GO:0003714	transcription corepressor activity	molecular_function	6	1	387	39	31258	0.385019
GO:0004722	protein serine/threonine phosphatase activity	molecular_function	9	3	387	181	31258	0.388817
GO:0005215	transporter activity	molecular_function	3	4	387	258	31258	0.396637
GO:0008375	acetylglucosaminyltransferase activity	molecular_function	7	1	387	41	31258	0.400172
GO:0030599	pectinesterase activity	molecular_function	7	1	387	42	31258	0.407608
GO:0005385	zinc ion transmembrane transporter activity	molecular_function	11	1	387	43	31258	0.414952
GO:0005506	iron ion binding	molecular_function	8	2	387	122	31258	0.447057
GO:0016740	transferase activity	molecular_function	4	3	387	203	31258	0.460834
GO:0019825	oxygen binding	molecular_function	4	1	387	52	31258	0.477094
GO:0016413	O-acetyltransferase activity	molecular_function	8	1	387	53	31258	0.483579
GO:0003713	transcription coactivator activity	molecular_function	6	1	387	54	31258	0.489984
GO:0016705	oxidoreductase activity, acting on paired donors, with incorporation or reduction of molecular oxygen	molecular_function	5	1	387	55	31258	0.496309
GO:0016791	phosphatase activity	molecular_function	7	1	387	55	31258	0.496309
GO:0042803	protein homodimerization activity	molecular_function	6	3	387	217	31258	0.50473
GO:0000287	magnesium ion binding	molecular_function	7	2	387	137	31258	0.507385
GO:0016671	oxidoreductase activity, acting on a sulfur group of donors, disulfide as acceptor	molecular_function	6	1	387	57	31258	0.508726
GO:0005355	glucose transmembrane transporter activity	molecular_function	10	1	387	59	31258	0.520838
GO:0050661	NADP binding	molecular_function	6	1	387	63	31258	0.544175
GO:0042626	ATPase activity, coupled to transmembrane movement of substances	molecular_function	12	3	387	232	31258	0.549634
GO:0016597	amino acid binding	molecular_function	7	1	387	64	31258	0.549829
GO:0005516	calmodulin binding	molecular_function	5	3	387	236	31258	0.561198
GO:0005507	copper ion binding	molecular_function	8	3	387	238	31258	0.566913
GO:0046914	transition metal ion binding	molecular_function	7	1	387	68	31258	0.571758
GO:0004364	glutathione transferase activity	molecular_function	6	1	387	75	31258	0.6076
GO:0022857	transmembrane transporter activity	molecular_function	4	1	387	75	31258	0.6076
GO:0004674	protein serine/threonine kinase activity	molecular_function	8	18	387	1545	31258	0.638393
GO:0042393	histone binding	molecular_function	5	1	387	82	31258	0.640449
GO:0005351	sugar:proton symporter activity	molecular_function	10	1	387	83	31258	0.644912
GO:0005484	SNAP receptor activity	molecular_function	5	1	387	83	31258	0.644912
GO:0005515	protein binding	molecular_function	4	34	387	2890	31258	0.649069
GO:0003690	double-stranded DNA binding	molecular_function	8	1	387	84	31258	0.64932
GO:0015171	amino acid transmembrane transporter activity	molecular_function	8	1	387	85	31258	0.653674
GO:0000149	SNARE binding	molecular_function	5	1	387	86	31258	0.657973
GO:0004601	peroxidase activity	molecular_function	6	1	387	87	31258	0.662219
GO:0004721	phosphoprotein phosphatase activity	molecular_function	8	1	387	89	31258	0.670555
GO:0004252	serine-type endopeptidase activity	molecular_function	8	2	387	193	31258	0.692099
GO:0004190	aspartic-type endopeptidase activity	molecular_function	8	1	387	100	31258	0.712864
GO:0005200	structural constituent of cytoskeleton	molecular_function	4	1	387	104	31258	0.726867
GO:0050660	flavin adenine dinucleotide binding	molecular_function	6	1	387	107	31258	0.73692
GO:0008233	peptidase activity	molecular_function	5	1	387	107	31258	0.73692
GO:0046872	metal ion binding	molecular_function	6	15	387	1415	31258	0.766231
GO:0004871	signal transducer activity	molecular_function	4	1	387	118	31258	0.770725
GO:0004672	protein kinase activity	molecular_function	7	4	387	428	31258	0.778195
GO:0046983	protein dimerization activity	molecular_function	5	1	387	122	31258	0.781912
GO:0016787	hydrolase activity	molecular_function	4	5	387	529	31258	0.785925
GO:0016301	kinase activity	molecular_function	6	10	387	997	31258	0.792327
GO:0061630	ubiquitin protein ligase activity	molecular_function	7	3	387	343	31258	0.799249
GO:0003729	mRNA binding	molecular_function	8	1	387	130	31258	0.80268
GO:0008757	S-adenosylmethionine-dependent methyltransferase activity	molecular_function	7	1	387	141	31258	0.828052
GO:0031625	ubiquitin protein ligase binding	molecular_function	7	1	387	152	31258	0.850169
GO:0003924	GTPase activity	molecular_function	9	2	387	282	31258	0.866035
GO:0005525	GTP binding	molecular_function	9	2	387	283	31258	0.867339
GO:0042802	identical protein binding	molecular_function	5	1	387	163	31258	0.869448
GO:0030170	pyridoxal phosphate binding	molecular_function	6	1	387	166	31258	0.874262
GO:0030246	carbohydrate binding	molecular_function	4	1	387	178	31258	0.891812
GO:0016887	ATPase activity	molecular_function	9	2	387	305	31258	0.893231
GO:0004497	monooxygenase activity	molecular_function	5	1	387	180	31258	0.89449
GO:0043531	ADP binding	molecular_function	9	3	387	554	31258	0.968837
GO:0005524	ATP binding	molecular_function	9	23	387	2618	31258	0.971315
GO:0003824	catalytic activity	molecular_function	3	1	387	318	31258	0.981352
GO:0016491	oxidoreductase activity	molecular_function	4	1	387	337	31258	0.98532
GO:0003676	nucleic acid binding	molecular_function	5	2	387	556	31258	0.992537
GO:0003723	RNA binding	molecular_function	6	5	387	972	31258	0.993454
GO:0000166	nucleotide binding	molecular_function	5	2	387	602	31258	0.99553
GO:0003735	structural constituent of ribosome	molecular_function	4	1	387	670	31258	0.999784
