# Supplementary material for: Transcriptome and de novo analysis of Rosa xanthina f. spontanea in response to cold stress
Source: BMC Plant Biol. 2021 Oct 15;21:472. doi: 10.1186/s12870-021-03246-5 (PMC8518255; doi:10.1186/s12870-021-03246-5)
Supplement: Supplementary file 11 — Additional file 11: Table S11. KEGG enrichment analysis of 468 DEGs under low-temperature stress in R. xanthina f. spontanea. (XLSX 66 kb) [file 12870_2021_3246_MOESM11_ESM.xlsx]

## Sheet: Sheet1
PathwayEntry	PathwayDefinition	pvalue	Gene_ID	KOEntry	EC	log2FC	regulation
map00196	Photosynthesis - antenna proteins	3.40054e-05	TRINITY_DN29413_c0_g4	K08914	-	N/A	N/A
map00196	Photosynthesis - antenna proteins	3.40054e-05	TRINITY_DN29413_c0_g5	K08912	-	N/A	N/A
map00196	Photosynthesis - antenna proteins	3.40054e-05	TRINITY_DN29415_c1_g7	K08912	-	N/A	N/A
map00196	Photosynthesis - antenna proteins	3.40054e-05	TRINITY_DN30560_c0_g3	K08913	-	N/A	N/A
map00196	Photosynthesis - antenna proteins	3.40054e-05	TRINITY_DN31437_c0_g10	K08912	-	N/A	N/A
map00196	Photosynthesis - antenna proteins	3.40054e-05	TRINITY_DN32565_c0_g1	K08913	-	N/A	N/A
map00196	Photosynthesis - antenna proteins	3.40054e-05	TRINITY_DN32565_c0_g6	K08912	-	N/A	N/A
map04626	Plant-pathogen interaction	0.00169141	TRINITY_DN27111_c1_g1	K05391	-	N/A	N/A
map04626	Plant-pathogen interaction	0.00169141	TRINITY_DN27162_c0_g2	K13459	-	N/A	N/A
map04626	Plant-pathogen interaction	0.00169141	TRINITY_DN27528_c0_g1	K13436	EC:2.7.11.1	N/A	N/A
map04626	Plant-pathogen interaction	0.00169141	TRINITY_DN27719_c1_g3	K13425	-	N/A	N/A
map04626	Plant-pathogen interaction	0.00169141	TRINITY_DN28068_c0_g3	K13466	-	N/A	N/A
map04626	Plant-pathogen interaction	0.00169141	TRINITY_DN28321_c0_g1	K13434	-	N/A	N/A
map04626	Plant-pathogen interaction	0.00169141	TRINITY_DN28322_c0_g1	K13448	-	N/A	N/A
map04626	Plant-pathogen interaction	0.00169141	TRINITY_DN28418_c0_g3	K13430	EC:2.7.11.1	N/A	N/A
map04626	Plant-pathogen interaction	0.00169141	TRINITY_DN28638_c1_g2	K13448	-	N/A	N/A
map04626	Plant-pathogen interaction	0.00169141	TRINITY_DN28981_c1_g5	K05391	-	N/A	N/A
map04626	Plant-pathogen interaction	0.00169141	TRINITY_DN29191_c0_g3	K13448	-	N/A	N/A
map04626	Plant-pathogen interaction	0.00169141	TRINITY_DN29655_c0_g1	K13425	-	N/A	N/A
map04626	Plant-pathogen interaction	0.00169141	TRINITY_DN29671_c0_g5	K13424	-	N/A	N/A
map04626	Plant-pathogen interaction	0.00169141	TRINITY_DN30813_c0_g1	K05391	-	N/A	N/A
map04626	Plant-pathogen interaction	0.00169141	TRINITY_DN16477_c0_g1	K13448	-	N/A	N/A
map04626	Plant-pathogen interaction	0.00169141	TRINITY_DN16920_c0_g1	K05391	-	N/A	N/A
map04626	Plant-pathogen interaction	0.00169141	TRINITY_DN20281_c0_g2	K13434	-	N/A	N/A
map04626	Plant-pathogen interaction	0.00169141	TRINITY_DN21535_c0_g2	K13434	-	N/A	N/A
map04626	Plant-pathogen interaction	0.00169141	TRINITY_DN22013_c0_g1	K13416	EC:2.7.10.1 2.7.11.1	N/A	N/A
map04626	Plant-pathogen interaction	0.00169141	TRINITY_DN22975_c0_g1	K13432	-	N/A	N/A
map04626	Plant-pathogen interaction	0.00169141	TRINITY_DN23049_c0_g1	K13448	-	N/A	N/A
map04626	Plant-pathogen interaction	0.00169141	TRINITY_DN23703_c0_g1	K13432	-	N/A	N/A
map04626	Plant-pathogen interaction	0.00169141	TRINITY_DN24305_c0_g1	K13434	-	N/A	N/A
map04626	Plant-pathogen interaction	0.00169141	TRINITY_DN24499_c0_g1	K16225	-	N/A	N/A
map04626	Plant-pathogen interaction	0.00169141	TRINITY_DN26624_c1_g3	K18873	-	N/A	N/A
map04626	Plant-pathogen interaction	0.00169141	TRINITY_DN31300_c1_g4	K13430	EC:2.7.11.1	N/A	N/A
map04626	Plant-pathogen interaction	0.00169141	TRINITY_DN31779_c0_g1	K13447	EC:1.6.3.- 1.11.1.-	N/A	N/A
map04626	Plant-pathogen interaction	0.00169141	TRINITY_DN32149_c0_g1	K16225	-	N/A	N/A
map04626	Plant-pathogen interaction	0.00169141	TRINITY_DN32274_c2_g1	K05391	-	N/A	N/A
map04626	Plant-pathogen interaction	0.00169141	TRINITY_DN32360_c0_g1	K13424	-	N/A	N/A
map04626	Plant-pathogen interaction	0.00169141	TRINITY_DN32525_c2_g4	K05391	-	N/A	N/A
map04626	Plant-pathogen interaction	0.00169141	TRINITY_DN6999_c0_g1	K02183	-	N/A	N/A
map04712	Circadian rhythm - plant	0.00591146	TRINITY_DN27559_c0_g6	K12135	-	N/A	N/A
map04712	Circadian rhythm - plant	0.00591146	TRINITY_DN30127_c0_g1	K12129	-	N/A	N/A
map04712	Circadian rhythm - plant	0.00591146	TRINITY_DN30537_c1_g1	K12124	-	N/A	N/A
map04712	Circadian rhythm - plant	0.00591146	TRINITY_DN20977_c0_g1	K16166	-	N/A	N/A
map04712	Circadian rhythm - plant	0.00591146	TRINITY_DN31393_c0_g1	K12130	-	N/A	N/A
map04712	Circadian rhythm - plant	0.00591146	TRINITY_DN31837_c0_g5	K16166	-	N/A	N/A
map04712	Circadian rhythm - plant	0.00591146	TRINITY_DN32540_c0_g9	K16166	-	N/A	N/A
map04712	Circadian rhythm - plant	0.00591146	TRINITY_DN32630_c1_g1	K00660	EC:2.3.1.74	N/A	N/A
map00500	Starch and sucrose metabolism	0.0080742	TRINITY_DN28031_c0_g1	K01176	EC:3.2.1.1	N/A	N/A
map00500	Starch and sucrose metabolism	0.0080742	TRINITY_DN29280_c0_g1	K00695	EC:2.4.1.13	N/A	N/A
map00500	Starch and sucrose metabolism	0.0080742	TRINITY_DN29397_c0_g1	K01176	EC:3.2.1.1	N/A	N/A
map00500	Starch and sucrose metabolism	0.0080742	TRINITY_DN29814_c0_g2	K01188	EC:3.2.1.21	N/A	N/A
map00500	Starch and sucrose metabolism	0.0080742	TRINITY_DN29945_c0_g1	K01177	EC:3.2.1.2	N/A	N/A
map00500	Starch and sucrose metabolism	0.0080742	TRINITY_DN30532_c0_g6	K13648	EC:2.4.1.43	N/A	N/A
map00500	Starch and sucrose metabolism	0.0080742	TRINITY_DN30546_c0_g1	K00700	EC:2.4.1.18	N/A	N/A
map00500	Starch and sucrose metabolism	0.0080742	TRINITY_DN30575_c0_g1	K01188	EC:3.2.1.21	N/A	N/A
map00500	Starch and sucrose metabolism	0.0080742	TRINITY_DN30659_c0_g3	K01177	EC:3.2.1.2	N/A	N/A
map00500	Starch and sucrose metabolism	0.0080742	TRINITY_DN17574_c0_g1	K01051	EC:3.1.1.11	N/A	N/A
map00500	Starch and sucrose metabolism	0.0080742	TRINITY_DN18394_c0_g1	K15920	EC:3.2.1.37	N/A	N/A
map00500	Starch and sucrose metabolism	0.0080742	TRINITY_DN21162_c0_g1	K01184	EC:3.2.1.15	N/A	N/A
map00500	Starch and sucrose metabolism	0.0080742	TRINITY_DN21783_c0_g1	K01176	EC:3.2.1.1	N/A	N/A
map00500	Starch and sucrose metabolism	0.0080742	TRINITY_DN23016_c0_g1	K13648	EC:2.4.1.43	N/A	N/A
map00500	Starch and sucrose metabolism	0.0080742	TRINITY_DN31433_c0_g1	K01177	EC:3.2.1.2	N/A	N/A
map00500	Starch and sucrose metabolism	0.0080742	TRINITY_DN31445_c0_g1	K00700	EC:2.4.1.18	N/A	N/A
map00500	Starch and sucrose metabolism	0.0080742	TRINITY_DN32015_c1_g3	K00700	EC:2.4.1.18	N/A	N/A
map00500	Starch and sucrose metabolism	0.0080742	TRINITY_DN32148_c0_g1	K05349	EC:3.2.1.21	N/A	N/A
map00500	Starch and sucrose metabolism	0.0080742	TRINITY_DN32775_c1_g1	K00770	EC:2.4.2.24	N/A	N/A
map00500	Starch and sucrose metabolism	0.0080742	TRINITY_DN32775_c1_g3	K00770	EC:2.4.2.24	N/A	N/A
map00500	Starch and sucrose metabolism	0.0080742	TRINITY_DN32826_c0_g2	K19891	EC:3.2.1.39	N/A	N/A
map00904	Diterpenoid biosynthesis	0.0507235	TRINITY_DN30981_c0_g1	K17982	EC:4.2.3.144	N/A	N/A
map00904	Diterpenoid biosynthesis	0.0507235	TRINITY_DN25241_c0_g1	K04123	EC:1.14.13.79	N/A	N/A
map00904	Diterpenoid biosynthesis	0.0507235	TRINITY_DN31589_c1_g7	K17961	EC:1.14.-.-	N/A	N/A
map00906	Carotenoid biosynthesis	0.0667941	TRINITY_DN28584_c1_g2	K00514	EC:1.3.5.6	N/A	N/A
map00906	Carotenoid biosynthesis	0.0667941	TRINITY_DN20655_c0_g1	K09840	EC:1.13.11.51	N/A	N/A
map00906	Carotenoid biosynthesis	0.0667941	TRINITY_DN26729_c1_g6	K09843	EC:1.14.13.93	N/A	N/A
map00906	Carotenoid biosynthesis	0.0667941	TRINITY_DN32968_c0_g2	K14595	EC:2.4.1.263	N/A	N/A
map00908	Zeatin biosynthesis	0.0856656	TRINITY_DN27485_c1_g5	K10760	-	N/A	N/A
map00908	Zeatin biosynthesis	0.0856656	TRINITY_DN32787_c3_g2	-	-	N/A	N/A
map00908	Zeatin biosynthesis	0.0856656	TRINITY_DN32787_c3_g4	-	-	N/A	N/A
map00520	Amino sugar and nucleotide sugar metabolism	0.0885085	TRINITY_DN29911_c0_g2	K01183	EC:3.2.1.14	N/A	N/A
map00520	Amino sugar and nucleotide sugar metabolism	0.0885085	TRINITY_DN29971_c0_g3	K01183	EC:3.2.1.14	N/A	N/A
map00520	Amino sugar and nucleotide sugar metabolism	0.0885085	TRINITY_DN30151_c0_g4	K01183	EC:3.2.1.14	N/A	N/A
map00520	Amino sugar and nucleotide sugar metabolism	0.0885085	TRINITY_DN30151_c0_g5	K01183	EC:3.2.1.14	N/A	N/A
map00520	Amino sugar and nucleotide sugar metabolism	0.0885085	TRINITY_DN30532_c0_g6	K13648	EC:2.4.1.43	N/A	N/A
map00520	Amino sugar and nucleotide sugar metabolism	0.0885085	TRINITY_DN15600_c0_g1	K01183	EC:3.2.1.14	N/A	N/A
map00520	Amino sugar and nucleotide sugar metabolism	0.0885085	TRINITY_DN18394_c0_g1	K15920	EC:3.2.1.37	N/A	N/A
map00520	Amino sugar and nucleotide sugar metabolism	0.0885085	TRINITY_DN23016_c0_g1	K13648	EC:2.4.1.43	N/A	N/A
map00520	Amino sugar and nucleotide sugar metabolism	0.0885085	TRINITY_DN31354_c0_g3	K01183	EC:3.2.1.14	N/A	N/A
map00520	Amino sugar and nucleotide sugar metabolism	0.0885085	TRINITY_DN32231_c0_g2	K12447	EC:2.7.7.64	N/A	N/A
map00520	Amino sugar and nucleotide sugar metabolism	0.0885085	TRINITY_DN32775_c1_g1	K00770	EC:2.4.2.24	N/A	N/A
map00520	Amino sugar and nucleotide sugar metabolism	0.0885085	TRINITY_DN32775_c1_g3	K00770	EC:2.4.2.24	N/A	N/A
map00561	Glycerolipid metabolism	0.124138	TRINITY_DN27159_c1_g1	K00679	EC:2.3.1.158	N/A	N/A
map00561	Glycerolipid metabolism	0.124138	TRINITY_DN27827_c0_g4	K00679	EC:2.3.1.158	N/A	N/A
map00561	Glycerolipid metabolism	0.124138	TRINITY_DN27973_c1_g7	K01054	EC:3.1.1.23	N/A	N/A
map00561	Glycerolipid metabolism	0.124138	TRINITY_DN19302_c0_g1	K01054	EC:3.1.1.23	N/A	N/A
map00561	Glycerolipid metabolism	0.124138	TRINITY_DN23868_c0_g3	K00679	EC:2.3.1.158	N/A	N/A
map00561	Glycerolipid metabolism	0.124138	TRINITY_DN31451_c0_g4	K00011	EC:1.1.1.21	N/A	N/A
map00901	Indole alkaloid biosynthesis	0.143356	TRINITY_DN31602_c0_g1	K01757	EC:4.3.3.2	N/A	N/A
map00970	Aminoacyl-tRNA biosynthesis	0.152813	TRINITY_DN27704_c0_g2	K01876	EC:6.1.1.12	N/A	N/A
map00970	Aminoacyl-tRNA biosynthesis	0.152813	TRINITY_DN28156_c0_g1	K01876	EC:6.1.1.12	N/A	N/A
map00970	Aminoacyl-tRNA biosynthesis	0.152813	TRINITY_DN28490_c0_g5	K01876	EC:6.1.1.12	N/A	N/A
map00970	Aminoacyl-tRNA biosynthesis	0.152813	TRINITY_DN29922_c2_g1	K01868	EC:6.1.1.3	N/A	N/A
map00970	Aminoacyl-tRNA biosynthesis	0.152813	TRINITY_DN22596_c0_g1	K01876	EC:6.1.1.12	N/A	N/A
map00970	Aminoacyl-tRNA biosynthesis	0.152813	TRINITY_DN31481_c0_g1	K01892	EC:6.1.1.21	N/A	N/A
map00910	Nitrogen metabolism	0.154859	TRINITY_DN23710_c0_g3	K02575	-	N/A	N/A
map00910	Nitrogen metabolism	0.154859	TRINITY_DN24484_c0_g1	K01674	EC:4.2.1.1	N/A	N/A
map00910	Nitrogen metabolism	0.154859	TRINITY_DN33066_c2_g7	K10534	EC:1.7.1.1 1.7.1.2 1.7.1.3	N/A	N/A
map00909	Sesquiterpenoid and triterpenoid biosynthesis	0.188442	TRINITY_DN27085_c0_g3	K15803	EC:4.2.3.22 4.2.3.75	N/A	N/A
map00909	Sesquiterpenoid and triterpenoid biosynthesis	0.188442	TRINITY_DN31811_c1_g3	K15803	EC:4.2.3.22 4.2.3.75	N/A	N/A
map00040	Pentose and glucuronate interconversions	0.199522	TRINITY_DN17574_c0_g1	K01051	EC:3.1.1.11	N/A	N/A
map00040	Pentose and glucuronate interconversions	0.199522	TRINITY_DN21162_c0_g1	K01184	EC:3.2.1.15	N/A	N/A
map00040	Pentose and glucuronate interconversions	0.199522	TRINITY_DN31451_c0_g4	K00011	EC:1.1.1.21	N/A	N/A
map00040	Pentose and glucuronate interconversions	0.199522	TRINITY_DN32167_c1_g7	K01728	EC:4.2.2.2	N/A	N/A
map00040	Pentose and glucuronate interconversions	0.199522	TRINITY_DN32231_c0_g2	K12447	EC:2.7.7.64	N/A	N/A
map00941	Flavonoid biosynthesis	0.202546	TRINITY_DN24649_c0_g1	K05278	EC:1.14.11.23	N/A	N/A
map00941	Flavonoid biosynthesis	0.202546	TRINITY_DN25065_c0_g2	K13065	EC:2.3.1.133	N/A	N/A
map00941	Flavonoid biosynthesis	0.202546	TRINITY_DN32630_c1_g1	K00660	EC:2.3.1.74	N/A	N/A
map00940	Phenylpropanoid biosynthesis	0.215666	TRINITY_DN29814_c0_g2	K01188	EC:3.2.1.21	N/A	N/A
map00940	Phenylpropanoid biosynthesis	0.215666	TRINITY_DN30575_c0_g1	K01188	EC:3.2.1.21	N/A	N/A
map00940	Phenylpropanoid biosynthesis	0.215666	TRINITY_DN30606_c0_g6	K00083	EC:1.1.1.195	N/A	N/A
map00940	Phenylpropanoid biosynthesis	0.215666	TRINITY_DN31056_c2_g8	K09756	EC:3.4.16.- 2.3.1.91	N/A	N/A
map00940	Phenylpropanoid biosynthesis	0.215666	TRINITY_DN20399_c0_g1	K09756	EC:3.4.16.- 2.3.1.91	N/A	N/A
map00940	Phenylpropanoid biosynthesis	0.215666	TRINITY_DN25065_c0_g2	K13065	EC:2.3.1.133	N/A	N/A
map00940	Phenylpropanoid biosynthesis	0.215666	TRINITY_DN32148_c0_g1	K05349	EC:3.2.1.21	N/A	N/A
map00592	alpha-Linolenic acid metabolism	0.225865	TRINITY_DN28936_c0_g1	K05894	EC:1.3.1.42	N/A	N/A
map00592	alpha-Linolenic acid metabolism	0.225865	TRINITY_DN24382_c0_g1	K16818	EC:3.1.1.32	N/A	N/A
map00592	alpha-Linolenic acid metabolism	0.225865	TRINITY_DN31330_c0_g1	K08241	EC:2.1.1.141	N/A	N/A
map04075	Plant hormone signal transduction	0.235831	TRINITY_DN27180_c0_g1	K14493	EC:3.-.-.-	N/A	N/A
map04075	Plant hormone signal transduction	0.235831	TRINITY_DN27375_c1_g5	K14492	-	N/A	N/A
map04075	Plant hormone signal transduction	0.235831	TRINITY_DN27829_c3_g3	K14488	-	N/A	N/A
map04075	Plant hormone signal transduction	0.235831	TRINITY_DN28517_c0_g2	K14487	-	N/A	N/A
map04075	Plant hormone signal transduction	0.235831	TRINITY_DN28931_c1_g5	K13422	-	N/A	N/A
map04075	Plant hormone signal transduction	0.235831	TRINITY_DN29320_c1_g3	K14503	-	N/A	N/A
map04075	Plant hormone signal transduction	0.235831	TRINITY_DN29483_c1_g4	K14494	-	N/A	N/A
map04075	Plant hormone signal transduction	0.235831	TRINITY_DN30932_c0_g1	K14504	EC:2.4.1.207	N/A	N/A
map04075	Plant hormone signal transduction	0.235831	TRINITY_DN20646_c0_g1	K13464	-	N/A	N/A
map04075	Plant hormone signal transduction	0.235831	TRINITY_DN22013_c0_g1	K13416	EC:2.7.10.1 2.7.11.1	N/A	N/A
map04075	Plant hormone signal transduction	0.235831	TRINITY_DN22757_c0_g1	K14504	EC:2.4.1.207	N/A	N/A
map04075	Plant hormone signal transduction	0.235831	TRINITY_DN22975_c0_g2	K14517	-	N/A	N/A
map04075	Plant hormone signal transduction	0.235831	TRINITY_DN31193_c0_g4	K14494	-	N/A	N/A
map04075	Plant hormone signal transduction	0.235831	TRINITY_DN31960_c1_g3	K13415	EC:2.7.10.1 2.7.11.1	N/A	N/A
map04075	Plant hormone signal transduction	0.235831	TRINITY_DN9106_c0_g1	K14504	EC:2.4.1.207	N/A	N/A
map00563	Glycosylphosphatidylinositol(GPI)-anchor biosynthesis	0.259092	TRINITY_DN18820_c0_g1	K05283	EC:2.3.-.-	N/A	N/A
map00563	Glycosylphosphatidylinositol(GPI)-anchor biosynthesis	0.259092	TRINITY_DN31497_c2_g4	K05283	EC:2.3.-.-	N/A	N/A
map00944	Flavone and flavonol biosynthesis	0.266244	TRINITY_DN28539_c3_g6	K13264	EC:2.3.1.115	N/A	N/A
map00400	Phenylalanine, tyrosine and tryptophan biosynthesis	0.280784	TRINITY_DN31405_c0_g2	K01850	EC:5.4.99.5	N/A	N/A
map00400	Phenylalanine, tyrosine and tryptophan biosynthesis	0.280784	TRINITY_DN32534_c0_g6	K01736	EC:4.2.3.5	N/A	N/A
map00400	Phenylalanine, tyrosine and tryptophan biosynthesis	0.280784	TRINITY_DN33041_c1_g1	K01736	EC:4.2.3.5	N/A	N/A
map00052	Galactose metabolism	0.297019	TRINITY_DN29667_c0_g1	K18819	EC:2.4.1.123	N/A	N/A
map00052	Galactose metabolism	0.297019	TRINITY_DN25845_c0_g1	K06617	EC:2.4.1.82	N/A	N/A
map00052	Galactose metabolism	0.297019	TRINITY_DN31451_c0_g4	K00011	EC:1.1.1.21	N/A	N/A
map00052	Galactose metabolism	0.297019	TRINITY_DN32231_c0_g2	K12447	EC:2.7.7.64	N/A	N/A
map00073	Cutin, suberine and wax biosynthesis	0.297082	TRINITY_DN28029_c0_g1	K13356	EC:1.2.1.84	N/A	N/A
map00073	Cutin, suberine and wax biosynthesis	0.297082	TRINITY_DN26368_c0_g1	K15404	EC:4.1.99.5	N/A	N/A
map00232	Caffeine metabolism	0.312113	TRINITY_DN30716_c1_g1	K07409	EC:1.14.14.1	N/A	N/A
map00943	Isoflavonoid biosynthesis	0.355127	TRINITY_DN28539_c3_g6	K13264	EC:2.3.1.115	N/A	N/A
map00062	Fatty acid elongation	0.358043	TRINITY_DN28893_c0_g2	K15397	EC:2.3.1.199	N/A	N/A
map00062	Fatty acid elongation	0.358043	TRINITY_DN15028_c0_g2	K01074	EC:3.1.2.22	N/A	N/A
map00945	Stilbenoid, diarylheptanoid and gingerol biosynthesis	0.371864	TRINITY_DN25065_c0_g2	K13065	EC:2.3.1.133	N/A	N/A
map00945	Stilbenoid, diarylheptanoid and gingerol biosynthesis	0.371864	TRINITY_DN32194_c0_g2	K00517	-	N/A	N/A
map00902	Monoterpenoid biosynthesis	0.41845	TRINITY_DN28510_c0_g2	K18108	EC:4.2.3.111	N/A	N/A
map03440	Homologous recombination	0.45376	TRINITY_DN21497_c0_g1	K10875	EC:3.6.4.-	N/A	N/A
map03440	Homologous recombination	0.45376	TRINITY_DN31801_c1_g2	K07466	-	N/A	N/A
map03440	Homologous recombination	0.45376	TRINITY_DN31980_c0_g4	K04482	-	N/A	N/A
map04070	Phosphatidylinositol signaling system	0.460415	TRINITY_DN31030_c4_g2	K01099	EC:3.1.3.36	N/A	N/A
map04070	Phosphatidylinositol signaling system	0.460415	TRINITY_DN31075_c2_g4	K00889	EC:2.7.1.68	N/A	N/A
map04070	Phosphatidylinositol signaling system	0.460415	TRINITY_DN6999_c0_g1	K02183	-	N/A	N/A
map00480	Glutathione metabolism	0.502779	TRINITY_DN30948_c0_g1	K00799	EC:2.5.1.18	N/A	N/A
map00480	Glutathione metabolism	0.502779	TRINITY_DN25314_c0_g3	K00036	EC:1.1.1.49 1.1.1.363	N/A	N/A
map00480	Glutathione metabolism	0.502779	TRINITY_DN31782_c1_g1	K01581	EC:4.1.1.17	N/A	N/A
map00330	Arginine and proline metabolism	0.514075	TRINITY_DN29306_c0_g2	K12657	EC:2.7.2.11 1.2.1.41	N/A	N/A
map00330	Arginine and proline metabolism	0.514075	TRINITY_DN31782_c1_g1	K01581	EC:4.1.1.17	N/A	N/A
map01040	Biosynthesis of unsaturated fatty acids	0.520967	TRINITY_DN26788_c0_g1	K03921	EC:1.14.19.2 1.14.19.11 1.14.19.26	N/A	N/A
map00460	Cyanoamino acid metabolism	0.521757	TRINITY_DN29814_c0_g2	K01188	EC:3.2.1.21	N/A	N/A
map00460	Cyanoamino acid metabolism	0.521757	TRINITY_DN30575_c0_g1	K01188	EC:3.2.1.21	N/A	N/A
map00460	Cyanoamino acid metabolism	0.521757	TRINITY_DN32148_c0_g1	K05349	EC:3.2.1.21	N/A	N/A
map00750	Vitamin B6 metabolism	0.527123	TRINITY_DN31561_c0_g1	K13248	EC:3.1.3.74	N/A	N/A
map04141	Protein processing in endoplasmic reticulum	0.528799	TRINITY_DN27214_c1_g2	K09523	-	N/A	N/A
map04141	Protein processing in endoplasmic reticulum	0.528799	TRINITY_DN27299_c1_g1	K03283	-	N/A	N/A
map04141	Protein processing in endoplasmic reticulum	0.528799	TRINITY_DN28892_c1_g2	K03283	-	N/A	N/A
map04141	Protein processing in endoplasmic reticulum	0.528799	TRINITY_DN28937_c1_g4	K03868	-	N/A	N/A
map04141	Protein processing in endoplasmic reticulum	0.528799	TRINITY_DN29549_c0_g1	K03283	-	N/A	N/A
map04141	Protein processing in endoplasmic reticulum	0.528799	TRINITY_DN24851_c0_g1	K10666	EC:2.3.2.27	N/A	N/A
map04141	Protein processing in endoplasmic reticulum	0.528799	TRINITY_DN25419_c0_g1	K03094	-	N/A	N/A
map04141	Protein processing in endoplasmic reticulum	0.528799	TRINITY_DN26244_c0_g1	K09503	-	N/A	N/A
map04141	Protein processing in endoplasmic reticulum	0.528799	TRINITY_DN31584_c0_g6	K10956	-	N/A	N/A
map04141	Protein processing in endoplasmic reticulum	0.528799	TRINITY_DN32529_c0_g3	K03283	-	N/A	N/A
map04141	Protein processing in endoplasmic reticulum	0.528799	TRINITY_DN32588_c1_g4	K13993	-	N/A	N/A
map04141	Protein processing in endoplasmic reticulum	0.528799	TRINITY_DN8748_c0_g2	K09517	-	N/A	N/A
map03020	RNA polymerase	0.54145	TRINITY_DN30266_c0_g6	K03021	EC:2.7.7.6	N/A	N/A
map03020	RNA polymerase	0.54145	TRINITY_DN31807_c1_g2	K03043	EC:2.7.7.6	N/A	N/A
map00053	Ascorbate and aldarate metabolism	0.543393	TRINITY_DN28519_c0_g1	K00423	EC:1.10.3.3	N/A	N/A
map00053	Ascorbate and aldarate metabolism	0.543393	TRINITY_DN31879_c0_g3	K00423	EC:1.10.3.3	N/A	N/A
map00053	Ascorbate and aldarate metabolism	0.543393	TRINITY_DN32231_c0_g2	K12447	EC:2.7.7.64	N/A	N/A
map00590	Arachidonic acid metabolism	0.568067	TRINITY_DN29300_c0_g2	K05309	EC:5.3.99.3	N/A	N/A
map00591	Linoleic acid metabolism	0.573621	TRINITY_DN30716_c1_g1	K07409	EC:1.14.14.1	N/A	N/A
map00562	Inositol phosphate metabolism	0.575056	TRINITY_DN31030_c4_g2	K01099	EC:3.1.3.36	N/A	N/A
map00562	Inositol phosphate metabolism	0.575056	TRINITY_DN31075_c2_g4	K00889	EC:2.7.1.68	N/A	N/A
map04144	Endocytosis	0.599713	TRINITY_DN27299_c1_g1	K03283	-	N/A	N/A
map04144	Endocytosis	0.599713	TRINITY_DN28524_c1_g6	K18443	-	N/A	N/A
map04144	Endocytosis	0.599713	TRINITY_DN28892_c1_g2	K03283	-	N/A	N/A
map04144	Endocytosis	0.599713	TRINITY_DN29549_c0_g1	K03283	-	N/A	N/A
map04144	Endocytosis	0.599713	TRINITY_DN30165_c0_g3	K05747	-	N/A	N/A
map04144	Endocytosis	0.599713	TRINITY_DN31075_c2_g4	K00889	EC:2.7.1.68	N/A	N/A
map04144	Endocytosis	0.599713	TRINITY_DN14629_c0_g1	K12198	-	N/A	N/A
map04144	Endocytosis	0.599713	TRINITY_DN18718_c0_g1	K12471	-	N/A	N/A
map04144	Endocytosis	0.599713	TRINITY_DN18886_c0_g1	K12486	-	N/A	N/A
map04144	Endocytosis	0.599713	TRINITY_DN24685_c0_g1	K12472	-	N/A	N/A
map04144	Endocytosis	0.599713	TRINITY_DN32529_c0_g3	K03283	-	N/A	N/A
map04120	Ubiquitin mediated proteolysis	0.604159	TRINITY_DN28937_c1_g4	K03868	-	N/A	N/A
map04120	Ubiquitin mediated proteolysis	0.604159	TRINITY_DN29283_c0_g1	K10144	EC:2.3.2.27	N/A	N/A
map04120	Ubiquitin mediated proteolysis	0.604159	TRINITY_DN30390_c0_g4	K10144	EC:2.3.2.27	N/A	N/A
map04120	Ubiquitin mediated proteolysis	0.604159	TRINITY_DN31047_c0_g2	K10599	EC:2.3.2.27	N/A	N/A
map04120	Ubiquitin mediated proteolysis	0.604159	TRINITY_DN25419_c0_g1	K03094	-	N/A	N/A
map02010	ABC transporters	0.604773	TRINITY_DN31195_c0_g1	K05641	-	N/A	N/A
map02010	ABC transporters	0.604773	TRINITY_DN31937_c0_g8	K05658	EC:3.6.3.44	N/A	N/A
map02010	ABC transporters	0.604773	TRINITY_DN32204_c0_g1	K05658	EC:3.6.3.44	N/A	N/A
map00900	Terpenoid backbone biosynthesis	0.64953	TRINITY_DN21927_c0_g3	K15889	EC:3.1.1.-	N/A	N/A
map00900	Terpenoid backbone biosynthesis	0.64953	TRINITY_DN33365_c0_g1	K10960	EC:1.3.1.83	N/A	N/A
map00531	Glycosaminoglycan degradation	0.657863	TRINITY_DN27306_c0_g3	K10532	EC:2.3.1.78	N/A	N/A
map00903	Limonene and pinene degradation	0.662267	TRINITY_DN32194_c0_g2	K00517	-	N/A	N/A
map00030	Pentose phosphate pathway	0.685609	TRINITY_DN28340_c0_g4	K01807	EC:5.3.1.6	N/A	N/A
map00030	Pentose phosphate pathway	0.685609	TRINITY_DN25314_c0_g3	K00036	EC:1.1.1.49 1.1.1.363	N/A	N/A
map00920	Sulfur metabolism	0.68753	TRINITY_DN27174_c0_g2	K01082	EC:3.1.3.7	N/A	N/A
map00960	Tropane, piperidine and pyridine alkaloid biosynthesis	0.695526	TRINITY_DN26820_c0_g6	K00276	EC:1.4.3.21	N/A	N/A
map04130	SNARE interactions in vesicular transport	0.710912	TRINITY_DN14159_c0_g1	K08486	-	N/A	N/A
map00565	Ether lipid metabolism	0.718312	TRINITY_DN26749_c0_g3	K16794	-	N/A	N/A
map00061	Fatty acid biosynthesis	0.742759	TRINITY_DN26788_c0_g1	K03921	EC:1.14.19.2 1.14.19.11 1.14.19.26	N/A	N/A
map01212	Fatty acid metabolism	0.755712	TRINITY_DN15028_c0_g2	K01074	EC:3.1.2.22	N/A	N/A
map01212	Fatty acid metabolism	0.755712	TRINITY_DN26788_c0_g1	K03921	EC:1.14.19.2 1.14.19.11 1.14.19.26	N/A	N/A
map00260	Glycine, serine and threonine metabolism	0.762609	TRINITY_DN24509_c0_g1	K00108	EC:1.1.99.1	N/A	N/A
map00260	Glycine, serine and threonine metabolism	0.762609	TRINITY_DN26820_c0_g6	K00276	EC:1.4.3.21	N/A	N/A
map03410	Base excision repair	0.768122	TRINITY_DN25672_c0_g1	K01246	EC:3.2.2.20	N/A	N/A
map00950	Isoquinoline alkaloid biosynthesis	0.771112	TRINITY_DN26820_c0_g6	K00276	EC:1.4.3.21	N/A	N/A
map03018	RNA degradation	0.79576	TRINITY_DN27457_c2_g2	K13126	-	N/A	N/A
map03018	RNA degradation	0.79576	TRINITY_DN30628_c0_g1	K04077	-	N/A	N/A
map03018	RNA degradation	0.79576	TRINITY_DN22048_c0_g1	K12581	-	N/A	N/A
map03018	RNA degradation	0.79576	TRINITY_DN22048_c0_g2	K12581	-	N/A	N/A
map00240	Pyrimidine metabolism	0.79875	TRINITY_DN27652_c0_g2	K13421	EC:2.4.2.10 4.1.1.23	N/A	N/A
map00240	Pyrimidine metabolism	0.79875	TRINITY_DN30266_c0_g6	K03021	EC:2.7.7.6	N/A	N/A
map00240	Pyrimidine metabolism	0.79875	TRINITY_DN31609_c0_g3	K13800	EC:2.7.4.- 2.7.4.14	N/A	N/A
map00240	Pyrimidine metabolism	0.79875	TRINITY_DN31807_c1_g2	K03043	EC:2.7.7.6	N/A	N/A
map00710	Carbon fixation in photosynthetic organisms	0.804419	TRINITY_DN28340_c0_g4	K01807	EC:5.3.1.6	N/A	N/A
map00710	Carbon fixation in photosynthetic organisms	0.804419	TRINITY_DN32069_c0_g1	K01610	EC:4.1.1.49	N/A	N/A
map00360	Phenylalanine metabolism	0.811621	TRINITY_DN26820_c0_g6	K00276	EC:1.4.3.21	N/A	N/A
map03008	Ribosome biogenesis in eukaryotes	0.829243	TRINITY_DN27177_c0_g1	K07936	-	N/A	N/A
map03008	Ribosome biogenesis in eukaryotes	0.829243	TRINITY_DN31033_c0_g2	K14545	-	N/A	N/A
map03008	Ribosome biogenesis in eukaryotes	0.829243	TRINITY_DN17101_c0_g1	K14575	-	N/A	N/A
map00020	Citrate cycle (TCA cycle)	0.84296	TRINITY_DN32069_c0_g1	K01610	EC:4.1.1.49	N/A	N/A
map00564	Glycerophospholipid metabolism	0.853461	TRINITY_DN24382_c0_g1	K16818	EC:3.1.1.32	N/A	N/A
map00564	Glycerophospholipid metabolism	0.853461	TRINITY_DN31967_c0_g3	K01126	EC:3.1.4.46	N/A	N/A
map03430	Mismatch repair	0.856625	TRINITY_DN31801_c1_g2	K07466	-	N/A	N/A
map04145	Phagosome	0.85784	TRINITY_DN31584_c0_g6	K10956	-	N/A	N/A
map04145	Phagosome	0.85784	TRINITY_DN31617_c0_g14	K07375	-	N/A	N/A
map03060	Protein export	0.858478	TRINITY_DN31584_c0_g6	K10956	-	N/A	N/A
map03420	Nucleotide excision repair	0.860693	TRINITY_DN28937_c1_g4	K03868	-	N/A	N/A
map03420	Nucleotide excision repair	0.860693	TRINITY_DN31801_c1_g2	K07466	-	N/A	N/A
map04146	Peroxisome	0.866243	TRINITY_DN27289_c0_g2	K13348	-	N/A	N/A
map04146	Peroxisome	0.866243	TRINITY_DN28029_c0_g1	K13356	EC:1.2.1.84	N/A	N/A
map00380	Tryptophan metabolism	0.869106	TRINITY_DN30716_c1_g1	K07409	EC:1.14.14.1	N/A	N/A
map00350	Tyrosine metabolism	0.872469	TRINITY_DN26820_c0_g6	K00276	EC:1.4.3.21	N/A	N/A
map00410	beta-Alanine metabolism	0.888036	TRINITY_DN26820_c0_g6	K00276	EC:1.4.3.21	N/A	N/A
map00051	Fructose and mannose metabolism	0.896453	TRINITY_DN31451_c0_g4	K00011	EC:1.1.1.21	N/A	N/A
map03030	DNA replication	0.915945	TRINITY_DN31801_c1_g2	K07466	-	N/A	N/A
map00860	Porphyrin and chlorophyll metabolism	0.918109	TRINITY_DN33365_c0_g1	K10960	EC:1.3.1.83	N/A	N/A
map00010	Glycolysis / Gluconeogenesis	0.922924	TRINITY_DN32002_c0_g2	K01568	EC:4.1.1.1	N/A	N/A
map00010	Glycolysis / Gluconeogenesis	0.922924	TRINITY_DN32069_c0_g1	K01610	EC:4.1.1.49	N/A	N/A
map03013	RNA transport	0.937373	TRINITY_DN27177_c0_g1	K07936	-	N/A	N/A
map03013	RNA transport	0.937373	TRINITY_DN27457_c2_g2	K13126	-	N/A	N/A
map03013	RNA transport	0.937373	TRINITY_DN28819_c1_g9	K14317	-	N/A	N/A
map03013	RNA transport	0.937373	TRINITY_DN23698_c0_g1	K14317	-	N/A	N/A
map03013	RNA transport	0.937373	TRINITY_DN32785_c0_g4	K14299	-	N/A	N/A
map01230	Biosynthesis of amino acids	0.951792	TRINITY_DN28340_c0_g4	K01807	EC:5.3.1.6	N/A	N/A
map01230	Biosynthesis of amino acids	0.951792	TRINITY_DN29306_c0_g2	K12657	EC:2.7.2.11 1.2.1.41	N/A	N/A
map01230	Biosynthesis of amino acids	0.951792	TRINITY_DN31405_c0_g2	K01850	EC:5.4.99.5	N/A	N/A
map01230	Biosynthesis of amino acids	0.951792	TRINITY_DN32534_c0_g6	K01736	EC:4.2.3.5	N/A	N/A
map01230	Biosynthesis of amino acids	0.951792	TRINITY_DN33041_c1_g1	K01736	EC:4.2.3.5	N/A	N/A
map00270	Cysteine and methionine metabolism	0.961617	TRINITY_DN32005_c0_g3	K01762	EC:4.4.1.14	N/A	N/A
map00620	Pyruvate metabolism	0.964049	TRINITY_DN32069_c0_g1	K01610	EC:4.1.1.49	N/A	N/A
map00230	Purine metabolism	0.975238	TRINITY_DN30266_c0_g6	K03021	EC:2.7.7.6	N/A	N/A
map00230	Purine metabolism	0.975238	TRINITY_DN31807_c1_g2	K03043	EC:2.7.7.6	N/A	N/A
map03015	mRNA surveillance pathway	0.980883	TRINITY_DN27162_c0_g1	K14407	-	N/A	N/A
map03015	mRNA surveillance pathway	0.980883	TRINITY_DN27457_c2_g2	K13126	-	N/A	N/A
map03040	Spliceosome	0.995348	TRINITY_DN27299_c1_g1	K03283	-	N/A	N/A
map03040	Spliceosome	0.995348	TRINITY_DN28892_c1_g2	K03283	-	N/A	N/A
map03040	Spliceosome	0.995348	TRINITY_DN29549_c0_g1	K03283	-	N/A	N/A
map03040	Spliceosome	0.995348	TRINITY_DN31047_c0_g2	K10599	EC:2.3.2.27	N/A	N/A
map03040	Spliceosome	0.995348	TRINITY_DN32529_c0_g3	K03283	-	N/A	N/A
map01200	Carbon metabolism	0.99642	TRINITY_DN28340_c0_g4	K01807	EC:5.3.1.6	N/A	N/A
map01200	Carbon metabolism	0.99642	TRINITY_DN25314_c0_g3	K00036	EC:1.1.1.49 1.1.1.363	N/A	N/A
map01200	Carbon metabolism	0.99642	TRINITY_DN32069_c0_g1	K01610	EC:4.1.1.49	N/A	N/A
map03010	Ribosome	0.997029	TRINITY_DN29794_c0_g3	K02891	-	N/A	N/A
map03010	Ribosome	0.997029	TRINITY_DN3019_c0_g1	K02933	-	N/A	N/A
map03010	Ribosome	0.997029	TRINITY_DN16211_c0_g1	K02883	-	N/A	N/A

## Sheet: plant-pathogen interaction
Gene_ID	Length	Trans_ID	Annotation	Name	swissprot_description	GO_Term	NOG	KOEntry	KODescription	EC	KEGG_Pathway	Pfam_description	T1_1_count	T1_2_count	T1_3_count	T2_1_count	T2_2_count	T2_3_count	T3_1_count	T3_2_count	T3_3_count	T1_1_TPM	T1_2_TPM	T1_3_TPM	T2_1_TPM	T2_2_TPM	T2_3_TPM	T3_1_TPM	T3_2_TPM	T3_3_TPM	T1_mean_TPM	T2_mean_TPM	T3_mean_TPM	pvalue	FDR	significant
TRINITY_DN27111_c1_g1	2202	TRINITY_DN27111_c1_g1_i1;TRINITY_DN27111_c1_g1_i10;TRINITY_DN27111_c1_g1_i11;TRINITY_DN27111_c1_g1_i12;TRINITY_DN27111_c1_g1_i13;TRINITY_DN27111_c1_g1_i14;TRINITY_DN27111_c1_g1_i15;TRINITY_DN27111_c1_g1_i16;TRINITY_DN27111_c1_g1_i17;TRINITY_DN27111_c1_g1_i18;TRINITY_DN27111_c1_g1_i19;TRINITY_DN27111_c1_g1_i2;TRINITY_DN27111_c1_g1_i20;TRINITY_DN27111_c1_g1_i21;TRINITY_DN27111_c1_g1_i22;TRINITY_DN2…	PREDICTED: cyclic nucleotide-gated ion channel 1-like [Fragaria vesca subsp. vesca]	CNGC1	Cyclic nucleotide-gated ion channel 1 OS=Arabidopsis thaliana GN=CNGC1 PE=1 SV=1	GO:0005249(voltage-gated potassium channel activity);GO:0005887(integral component of plasma membrane);GO:0042391(regulation of membrane potential)	ENOG410XPSE(Potassium voltage-gated channel, subfamily H (Eag-related), member)	K05391	cyclic nucleotide gated channel, other eukaryote	-	pmum04626(Plant-pathogen interaction)	M1BQC3.1 PF00520.29;Ion_trans;	79	111	100	1262	1334	1716	300	322	487	2.54	4.59	3.31	37.09	40.52	46.72	11.4	10.02	16.57	3.48	41.44	12.66	7.31792e-39	1.71905e-36	yes
TRINITY_DN28981_c1_g5	1981	TRINITY_DN28981_c1_g5_i1;TRINITY_DN28981_c1_g5_i10;TRINITY_DN28981_c1_g5_i11;TRINITY_DN28981_c1_g5_i2;TRINITY_DN28981_c1_g5_i3;TRINITY_DN28981_c1_g5_i4;TRINITY_DN28981_c1_g5_i5;TRINITY_DN28981_c1_g5_i6;TRINITY_DN28981_c1_g5_i7;TRINITY_DN28981_c1_g5_i8;TRINITY_DN28981_c1_g5_i9	PREDICTED: cyclic nucleotide-gated ion channel 1-like [Fragaria vesca subsp. vesca]	CNGC1	Cyclic nucleotide-gated ion channel 1 OS=Arabidopsis thaliana GN=CNGC1 PE=1 SV=1	GO:0005249(voltage-gated potassium channel activity);GO:0005887(integral component of plasma membrane);GO:0042391(regulation of membrane potential)	ENOG410XPSE(Potassium voltage-gated channel, subfamily H (Eag-related), member)	K05391	cyclic nucleotide gated channel, other eukaryote	-	pper04626(Plant-pathogen interaction)	M5WRR6.1 PF00520.29;Ion_trans;	114	171.39	137.75	1353	1648	1978	546.13	579.3	839	3.76	6.58	3.84	42	48.22	52.04	19.15	15.78	26.12	4.73	47.42	20.35	1.78615e-30	1.96514e-28	yes
TRINITY_DN32274_c2_g1	3327	TRINITY_DN32274_c2_g1_i1;TRINITY_DN32274_c2_g1_i10;TRINITY_DN32274_c2_g1_i11;TRINITY_DN32274_c2_g1_i12;TRINITY_DN32274_c2_g1_i13;TRINITY_DN32274_c2_g1_i14;TRINITY_DN32274_c2_g1_i15;TRINITY_DN32274_c2_g1_i16;TRINITY_DN32274_c2_g1_i17;TRINITY_DN32274_c2_g1_i18;TRINITY_DN32274_c2_g1_i19;TRINITY_DN32274_c2_g1_i2;TRINITY_DN32274_c2_g1_i20;TRINITY_DN32274_c2_g1_i3;TRINITY_DN32274_c2_g1_i4;TRINITY_DN322…	PREDICTED: cyclic nucleotide-gated ion channel 1-like [Fragaria vesca subsp. vesca]	CNGC1	Cyclic nucleotide-gated ion channel 1 OS=Arabidopsis thaliana GN=CNGC1 PE=1 SV=1	GO:0005249(voltage-gated potassium channel activity);GO:0005887(integral component of plasma membrane);GO:0042391(regulation of membrane potential)	ENOG410XPSE(Potassium voltage-gated channel, subfamily H (Eag-related), member)	K05391	cyclic nucleotide gated channel, other eukaryote	-	mdm04626(Plant-pathogen interaction)	M5XTA8.1 PF00520.29;Ion_trans;	172	106	157	535	374	123	48	105	52	3.13	9.97	6.09	11.22	8.99	11.95	1.24	2.46	1.65	6.4	10.72	1.78	3.26933e-06	1.95433e-05	yes
TRINITY_DN32525_c2_g4	1422	TRINITY_DN32525_c2_g4_i1;TRINITY_DN32525_c2_g4_i2	PREDICTED: cyclic nucleotide-gated ion channel 1-like [Fragaria vesca subsp. vesca]	CNGC1	Cyclic nucleotide-gated ion channel 1 OS=Arabidopsis thaliana GN=CNGC1 PE=1 SV=1	GO:0005249(voltage-gated potassium channel activity);GO:0005887(integral component of plasma membrane);GO:0042391(regulation of membrane potential)	ENOG410XPSE(Potassium voltage-gated channel, subfamily H (Eag-related), member)	K05391	cyclic nucleotide gated channel, other eukaryote	-	pxb04626(Plant-pathogen interaction)	M5W8Q0.1 PF00520.29;Ion_trans;	302	156.01	240	31.11	34	8	53	113	49	12.06	8.4	10.37	1.3	1.32	0.27	2.56	4.44	1.97	10.28	0.96	2.99	5.47058e-12	8.66618e-11	yes
TRINITY_DN22013_c0_g1	2431	TRINITY_DN22013_c0_g1_i1;TRINITY_DN22013_c0_g1_i2	PREDICTED: probable inactive receptor kinase At4g23740 [Fragaria vesca subsp. vesca]	At4g23740	Probable inactive receptor kinase At4g23740 OS=Arabidopsis thaliana GN=At4g23740 PE=2 SV=1	GO:0004672(protein kinase activity);GO:0004674(protein serine/threonine kinase activity);GO:0005524(ATP binding);GO:0005886(plasma membrane);GO:0006468(protein phosphorylation);GO:0007169(transmembrane receptor protein tyrosine kinase signaling pathway);GO:0016021(integral component of membrane);GO:0016301(kinase activity)	-	K13416	brassinosteroid insensitive 1-associated receptor kinase 1	EC:2.7.10.1 2.7.11.1	gra04075(Plant hormone signal transduction);gra04626(Plant-pathogen interaction)	M5X6E4.1 PF00069.23;Pkinase;	208	199	160	1137	1541	1597	227	663	504	3.94	5.03	3.23	22.9	30.2	28.01	5.24	12.1	9.94	4.07	27.04	9.09	1.8454e-20	8.19743e-19	yes
TRINITY_DN26624_c1_g3	524	TRINITY_DN26624_c1_g3_i1;TRINITY_DN26624_c1_g3_i2;TRINITY_DN26624_c1_g3_i3	PREDICTED: probable leucine-rich repeat receptor-like serine/threonine-protein kinase At3g14840 [Fragaria vesca subsp. vesca]	LRR-RLK	Probable leucine-rich repeat receptor-like serine/threonine-protein kinase At3g14840 OS=Arabidopsis thaliana GN=LRR-RLK PE=2 SV=1	GO:0004674(protein serine/threonine kinase activity);GO:0005886(plasma membrane)	COG4886(leucine Rich Repeat)	K18873	pathogen-induced protein kinase	-	sly04626(Plant-pathogen interaction)	F6H2L4.1 PF07714.15;Pkinase_Tyr;	209	179	263	1303.66	1081.69	963	357	596	640	29.18	35.91	36.33	202.65	166.47	136.7	58.84	82.35	94.37	33.81	168.61	78.52	4.28109e-16	1.1616e-14	yes
TRINITY_DN23703_c0_g1	1690	TRINITY_DN23703_c0_g1_i1;TRINITY_DN23703_c0_g1_i2	PREDICTED: ethylene-responsive transcription factor ABR1-like isoform X2 [Fragaria vesca subsp. vesca]	ABR1	Ethylene-responsive transcription factor ABR1 OS=Arabidopsis thaliana GN=ABR1 PE=2 SV=1	GO:0003677(DNA binding);GO:0003700(transcription factor activity, sequence-specific DNA binding);GO:0005634(nucleus);GO:0006351(transcription, DNA-templated);GO:0006355(regulation of transcription, DNA-templated);GO:0006970(response to osmotic stress);GO:0009737(response to abscisic acid);GO:0009738(abscisic acid-activated signaling pathway);GO:0009749(response to glucose);GO:0009788(negative reg…	ENOG410YYVP(AP2)	K13432	pathogenesis-related genes transcriptional activator PTI4	-	sly04626(Plant-pathogen interaction)	A0A067F1R8.1 PF00847.18;AP2;	70	73	96	104	498	547	26	42	24	2.7	2.69	4.19	5.01	18.99	17.98	1.17	1.72	0.69	3.19	13.99	1.19	1.15613e-12	2.01512e-11	yes
TRINITY_DN28321_c0_g1	606	TRINITY_DN28321_c0_g1_i1;TRINITY_DN28321_c0_g1_i2	PREDICTED: ethylene-responsive transcription factor ERF109-like [Fragaria vesca subsp. vesca]	ERF109	Ethylene-responsive transcription factor ERF109 OS=Arabidopsis thaliana GN=ERF109 PE=1 SV=1	GO:0001944(vasculature development);GO:0003677(DNA binding);GO:0003700(transcription factor activity, sequence-specific DNA binding);GO:0005634(nucleus);GO:0006351(transcription, DNA-templated);GO:0006355(regulation of transcription, DNA-templated);GO:0009873(ethylene-activated signaling pathway);GO:0010200(response to chitin);GO:0050832(defense response to fungus);GO:0051301(cell division)	ENOG410YN6X(transcription factor)	K13434	pathogenesis-related genes transcriptional activator PTI6	-	pop04626(Plant-pathogen interaction)	U7E1P3.1 PF00847.18;AP2;	821	1331	1428	42	59	16	4	8	3	82.25	177.5	152.33	4.58	6.28	1.52	0.5	0.79	0.32	137.36	4.13	0.54	5.7877e-68	1.00609e-64	yes
TRINITY_DN22975_c0_g1	639	TRINITY_DN22975_c0_g1_i1	PREDICTED: ethylene-responsive transcription factor 2 [Fragaria vesca subsp. vesca]	ERF1A	Ethylene-responsive transcription factor 1A OS=Arabidopsis thaliana GN=ERF1A PE=1 SV=2	GO:0001944(vasculature development);GO:0003677(DNA binding);GO:0003700(transcription factor activity, sequence-specific DNA binding);GO:0005634(nucleus);GO:0005643(nuclear pore);GO:0006351(transcription, DNA-templated);GO:0006355(regulation of transcription, DNA-templated);GO:0006952(defense response);GO:0009873(ethylene-activated signaling pathway);GO:0010200(response to chitin);GO:0045893(posit…	ENOG410YJV7(Transcription factor)	K13432	pathogenesis-related genes transcriptional activator PTI4	-	sly04626(Plant-pathogen interaction)	-	2193	4245	3642	1100	2123	492	355	437	347	202.88	523.16	359.2	110.49	208.43	43.12	40.68	39.74	33.82	361.75	120.68	38.08	2.64887e-13	5.03949e-12	yes
TRINITY_DN24305_c0_g1	656	TRINITY_DN24305_c0_g1_i1;TRINITY_DN24305_c0_g1_i2	PREDICTED: ethylene-responsive transcription factor ERF020 [Fragaria vesca subsp. vesca]	ERF020	Ethylene-responsive transcription factor ERF020 OS=Arabidopsis thaliana GN=ERF020 PE=2 SV=1	GO:0003677(DNA binding);GO:0003700(transcription factor activity, sequence-specific DNA binding);GO:0005634(nucleus);GO:0006351(transcription, DNA-templated);GO:0006355(regulation of transcription, DNA-templated);GO:0009873(ethylene-activated signaling pathway);GO:0010200(response to chitin)	ENOG410YYQ2(Transcription factor)	K13434	pathogenesis-related genes transcriptional activator PTI6	-	fve04626(Plant-pathogen interaction)	A0A0A0LPY2.1 PF00847.18;AP2;	339	436	755	16	35	27	4	5	9	33.16	56.74	78.24	1.71	3.49	2.49	0.49	0.47	0.93	56.05	2.56	0.63	1.30155e-51	7.07039e-49	yes
TRINITY_DN20281_c0_g2	366	TRINITY_DN20281_c0_g2_i1;TRINITY_DN20281_c0_g2_i2	PREDICTED: ethylene-responsive transcription factor ERF017 [Pyrus x bretschneideri]	ERF017	Ethylene-responsive transcription factor ERF017 OS=Arabidopsis thaliana GN=ERF017 PE=2 SV=1	GO:0003677(DNA binding);GO:0003700(transcription factor activity, sequence-specific DNA binding);GO:0005634(nucleus);GO:0006351(transcription, DNA-templated);GO:0006355(regulation of transcription, DNA-templated);GO:0009873(ethylene-activated signaling pathway)	ENOG410YNX4(Transcription factor)	K13434	pathogenesis-related genes transcriptional activator PTI6	-	vvi04626(Plant-pathogen interaction)	Q2VEU3.1 PF00847.18;AP2;	484	872	903	192	141	43	9	4	9	123.29	295.75	240.08	56.64	41.02	11.26	3.1	1.05	2.54	219.71	36.31	2.23	1.32083e-30	1.49094e-28	yes
TRINITY_DN27162_c0_g2	2615	TRINITY_DN27162_c0_g2_i1	PREDICTED: proline-rich receptor-like protein kinase PERK1 [Fragaria vesca subsp. vesca]	PERK1	Proline-rich receptor-like protein kinase PERK1 OS=Arabidopsis thaliana GN=PERK1 PE=2 SV=1	GO:0004672(protein kinase activity);GO:0004674(protein serine/threonine kinase activity);GO:0005524(ATP binding);GO:0005886(plasma membrane);GO:0006468(protein phosphorylation);GO:0009611(response to wounding);GO:0009620(response to fungus);GO:0016021(integral component of membrane);GO:0046777(protein autophosphorylation)	COG0515(Serine Threonine protein kinase)	K13459	disease resistance protein RPS2	-	jcu04626(Plant-pathogen interaction)	I1L4I8.1 PF07714.15;Pkinase_Tyr;	1121	1103	1087	134	147	159	436	517	436	19.09	25.15	19.87	2.42	2.6	2.52	9.06	8.45	7.75	21.37	2.51	8.42	1.91254e-40	5.03733e-38	yes
TRINITY_DN16920_c0_g1	1290	TRINITY_DN16920_c0_g1_i1	PREDICTED: mitogen-activated protein kinase kinase kinase NPK1 [Fragaria vesca subsp. vesca]	MEKK1	Mitogen-activated protein kinase kinase kinase 1 OS=Arabidopsis thaliana GN=MEKK1 PE=1 SV=2	GO:0004702(receptor signaling protein serine/threonine kinase activity);GO:0005737(cytoplasm)	ENOG410XQGS(mitogen-activated protein kinase kinase kinase)	K05391	cyclic nucleotide gated channel, other eukaryote	-	rcu04626(Plant-pathogen interaction)	M5VWU2.1 PF00069.23;Pkinase;	392	547	953	12	112	25	274	178	188	14.74	27.5	38.39	0.48	4.39	0.88	12.62	6.47	7.4	26.88	1.92	8.83	1.82873e-09	1.97851e-08	yes
TRINITY_DN23049_c0_g1	1119	TRINITY_DN23049_c0_g1_i1	PREDICTED: calmodulin-like protein 3 [Prunus mume]	CML3	Calmodulin-like protein 3 OS=Arabidopsis thaliana GN=CML3 PE=2 SV=1	GO:0005509(calcium ion binding)	COG5126(Calcium-binding protein)	K13448	calcium-binding protein CML	-	pmum04626(Plant-pathogen interaction)	M5XS75.1 PF13499.4;EF-hand_7;	684	670	792	100	74	109	272	352	309	30.47	39.89	37.77	4.77	3.45	4.54	14.86	15.19	14.42	36.04	4.25	14.82	7.02753e-33	1.03527e-30	yes
TRINITY_DN28322_c0_g1	3063	TRINITY_DN28322_c0_g1_i1;TRINITY_DN28322_c0_g1_i2;TRINITY_DN28322_c0_g1_i3;TRINITY_DN28322_c0_g1_i4	PREDICTED: probable calcium-binding protein CML27 [Malus domestica]	CML27	Probable calcium-binding protein CML27 OS=Arabidopsis thaliana GN=CML27 PE=1 SV=1	GO:0005509(calcium ion binding)	COG5126(Calcium-binding protein)	K13448	calcium-binding protein CML	-	mdm04626(Plant-pathogen interaction)	M5WVT8.1 PF13499.4;EF-hand_7;	11122	14694	18879	967	2394	2312	729	803	772	164.36	289.4	299.17	15.23	36.7	31.88	13.12	11.49	11.86	250.98	27.94	12.16	1.40733e-43	4.58701e-41	yes
TRINITY_DN28638_c1_g2	1445	TRINITY_DN28638_c1_g2_i1	PREDICTED: calcium-binding protein CML24-like [Fragaria vesca subsp. vesca]	CML27	Probable calcium-binding protein CML27 OS=Arabidopsis thaliana GN=CML27 PE=1 SV=1	GO:0005509(calcium ion binding)	COG5126(Calcium-binding protein)	K13448	calcium-binding protein CML	-	fve04626(Plant-pathogen interaction)	A0A0A0LCM1.1 PF13499.4;EF-hand_7;	5652	9020	8938	2042	2603	1243	429	531	506	186.22	397.46	315.58	71.8	89.37	38.2	17.29	16.88	17.44	299.75	66.46	17.2	8.90184e-35	1.45985e-32	yes
TRINITY_DN29191_c0_g3	1042	TRINITY_DN29191_c0_g3_i1;TRINITY_DN29191_c0_g3_i2;TRINITY_DN29191_c0_g3_i3;TRINITY_DN29191_c0_g3_i4;TRINITY_DN29191_c0_g3_i5;TRINITY_DN29191_c0_g3_i6	PREDICTED: putative calcium-binding protein CML19 [Fragaria vesca subsp. vesca]	CML37	Calcium-binding protein CML37 OS=Arabidopsis thaliana GN=CML37 PE=2 SV=1	GO:0005509(calcium ion binding)	COG5126(Calcium-binding protein)	K13448	calcium-binding protein CML	-	fve04626(Plant-pathogen interaction)	M5WVP3.1 PF13499.4;EF-hand_7;	1179	2638	1528	178	104	126	25	22	37	61.06	182.24	85.23	10.12	5.58	6.03	1.67	1.12	2.01	109.51	7.24	1.6	3.35667e-58	3.24167e-55	yes
TRINITY_DN16477_c0_g1	682	TRINITY_DN16477_c0_g1_i1	PREDICTED: putative calcium-binding protein CML19 [Fragaria vesca subsp. vesca]	CML19	Putative calcium-binding protein CML19 OS=Oryza sativa subsp. japonica GN=CML19 PE=3 SV=1	GO:0005509(calcium ion binding)	COG5126(Calcium-binding protein)	K13448	calcium-binding protein CML	-	fve04626(Plant-pathogen interaction)	M5WYD1.1 PF13499.4;EF-hand_7;	611	913	951	43	71	152	39	32	36	51.55	102.68	85.61	3.93	6.34	12.13	4.07	2.65	3.2	79.95	7.47	3.31	5.97795e-38	1.27766e-35	yes
TRINITY_DN32149_c0_g1	1611	TRINITY_DN32149_c0_g1_i1;TRINITY_DN32149_c0_g1_i2;TRINITY_DN32149_c0_g1_i3;TRINITY_DN32149_c0_g1_i4;TRINITY_DN32149_c0_g1_i5	PREDICTED: probable WRKY transcription factor 53 [Fragaria vesca subsp. vesca]	WRKY41	Probable WRKY transcription factor 41 OS=Arabidopsis thaliana GN=WRKY41 PE=2 SV=2	GO:0009737(response to abscisic acid)	ENOG410YZU1(Transcription factor)	K16225	probable WRKY transcription factor 52	-	aly04626(Plant-pathogen interaction)	M5WUU3.1 PF03106.13;WRKY;	3160.97	5455.82	5430.89	305.05	2097.09	325.2	323	376.62	301	103.8	236.52	188.52	10.39	64.51	9.47	14.01	14.01	10.48	176.28	28.12	12.83	2.29193e-12	3.83582e-11	yes
TRINITY_DN32360_c0_g1	1878	TRINITY_DN32360_c0_g1_i1;TRINITY_DN32360_c0_g1_i2	PREDICTED: probable WRKY transcription factor 33 [Fragaria vesca subsp. vesca]	WRKY24	WRKY transcription factor WRKY24 OS=Oryza sativa subsp. japonica GN=WRKY24 PE=2 SV=1	GO:0003700(transcription factor activity, sequence-specific DNA binding);GO:0005515(protein binding);GO:0005634(nucleus);GO:0006351(transcription, DNA-templated);GO:0006355(regulation of transcription, DNA-templated);GO:0006970(response to osmotic stress);GO:0009408(response to heat);GO:0009409(response to cold);GO:0009414(response to water deprivation);GO:0009651(response to salt stress);GO:0010…	ENOG4112BTF(WRKY transcription factor)	K13424	WRKY transcription factor 33	-	fve04626(Plant-pathogen interaction)	M0YCC4.1 PF03106.13;WRKY;	5359	10009	10356	1475	3549	1308	963	992	921	132.21	331.21	274.17	39.01	90.51	29.99	28.94	23.64	23.85	245.86	53.17	25.48	4.21598e-18	1.45798e-16	yes
TRINITY_DN29655_c0_g1	1419	TRINITY_DN29655_c0_g1_i1;TRINITY_DN29655_c0_g1_i2	PREDICTED: probable WRKY transcription factor 11 [Fragaria vesca subsp. vesca]	WRKY11	Probable WRKY transcription factor 11 OS=Arabidopsis thaliana GN=WRKY11 PE=2 SV=2	GO:0003700(transcription factor activity, sequence-specific DNA binding);GO:0005516(calmodulin binding);GO:0005634(nucleus);GO:0006351(transcription, DNA-templated);GO:0006355(regulation of transcription, DNA-templated);GO:0010200(response to chitin);GO:0042742(defense response to bacterium);GO:0043565(sequence-specific DNA binding)	ENOG410YD1E(WRKY transcription factor)	K13425	WRKY transcription factor 22	-	gmx04626(Plant-pathogen interaction)	M5XW42.1 PF03106.13;WRKY;	1482	1867	2449	1051	885	854	254	477	270	54.65	91.79	96.48	41.18	34.3	29.55	11.35	16.95	10.38	80.97	35.01	12.89	1.0645e-21	5.37925e-20	yes
TRINITY_DN29671_c0_g5	1572	TRINITY_DN29671_c0_g5_i1;TRINITY_DN29671_c0_g5_i2;TRINITY_DN29671_c0_g5_i3	PREDICTED: probable WRKY transcription factor 48 [Fragaria vesca subsp. vesca]	WRKY48	Probable WRKY transcription factor 48 OS=Arabidopsis thaliana GN=WRKY48 PE=2 SV=1	GO:0003677(DNA binding);GO:0003700(transcription factor activity, sequence-specific DNA binding);GO:0005634(nucleus);GO:0006351(transcription, DNA-templated);GO:0006355(regulation of transcription, DNA-templated);GO:0009617(response to bacterium);GO:0010200(response to chitin);GO:0042742(defense response to bacterium);GO:0043565(sequence-specific DNA binding);GO:0045893(positive regulation of tra…	ENOG410YJVP(Transcription factor)	K13424	WRKY transcription factor 33	-	thj04626(Plant-pathogen interaction)	V4KQS3.1 PF03106.13;WRKY;	1042	1617	1639	540	588	721	187	227	223	31.48	70.36	60.83	19.09	20.79	24.58	7.69	7.5	7.73	54.22	21.49	7.64	8.76181e-28	7.43042e-26	yes
TRINITY_DN24499_c0_g1	1823	TRINITY_DN24499_c0_g1_i1;TRINITY_DN24499_c0_g1_i2;TRINITY_DN24499_c0_g1_i3	PREDICTED: probable WRKY transcription factor 41 [Fragaria vesca subsp. vesca]	WRKY53	Probable WRKY transcription factor 53 OS=Arabidopsis thaliana GN=WRKY53 PE=1 SV=1	GO:0003677(DNA binding);GO:0003700(transcription factor activity, sequence-specific DNA binding);GO:0005515(protein binding);GO:0005634(nucleus);GO:0006351(transcription, DNA-templated);GO:0006355(regulation of transcription, DNA-templated);GO:0009507(chloroplast);GO:0009751(response to salicylic acid);GO:0009816(defense response to bacterium, incompatible interaction);GO:0010150(leaf senescence)…	ENOG410YZU1(Transcription factor)	K16225	probable WRKY transcription factor 52	-	aly04626(Plant-pathogen interaction)	I1MKL2.1 PF03106.13;WRKY;	220	478	579	28	33	32	10	4	14	5.98	18.46	17.74	0.8	0.92	0.8	0.33	0.16	0.39	14.06	0.84	0.29	4.66673e-36	8.49024e-34	yes
TRINITY_DN27719_c1_g3	1471	TRINITY_DN27719_c1_g3_i1;TRINITY_DN27719_c1_g3_i2;TRINITY_DN27719_c1_g3_i3	PREDICTED: probable WRKY transcription factor 17 [Fragaria vesca subsp. vesca]	WRKY17	Probable WRKY transcription factor 17 OS=Arabidopsis thaliana GN=WRKY17 PE=2 SV=2	GO:0003700(transcription factor activity, sequence-specific DNA binding);GO:0005516(calmodulin binding);GO:0005634(nucleus);GO:0006351(transcription, DNA-templated);GO:0006355(regulation of transcription, DNA-templated);GO:0010200(response to chitin);GO:0042742(defense response to bacterium);GO:0043565(sequence-specific DNA binding)	ENOG410YD1E(WRKY transcription factor)	K13425	WRKY transcription factor 22	-	rcu04626(Plant-pathogen interaction)	V7CVM3.1 PF03106.13;WRKY;	1989	2529	2649	665	1486	1269	460	646	525	73.03	122.25	103.35	26.66	56.82	43.78	20.39	22.62	20.43	99.54	42.42	21.15	9.37275e-16	2.42937e-14	yes
TRINITY_DN30813_c0_g1	1764	TRINITY_DN30813_c0_g1_i1;TRINITY_DN30813_c0_g1_i2;TRINITY_DN30813_c0_g1_i3;TRINITY_DN30813_c0_g1_i4;TRINITY_DN30813_c0_g1_i5;TRINITY_DN30813_c0_g1_i6;TRINITY_DN30813_c0_g1_i7;TRINITY_DN30813_c0_g1_i8	PREDICTED: mitogen-activated protein kinase kinase kinase 2-like [Fragaria vesca subsp. vesca]	mkkA	Mitogen-activated protein kinase kinase kinase A OS=Dictyostelium discoideum GN=mkkA PE=1 SV=2	GO:0004702(receptor signaling protein serine/threonine kinase activity);GO:0005737(cytoplasm)	ENOG410XQGS(mitogen-activated protein kinase kinase kinase)	K05391	cyclic nucleotide gated channel, other eukaryote	-	rcu04626(Plant-pathogen interaction)	M5WZ94.1 PF00069.23;Pkinase;	87	294	165	24	37	75	11	15	11.03	5.26	25.35	11.78	1.14	2.21	5.11	0.68	0.86	0.39	14.13	2.82	0.64	2.64972e-13	5.03949e-12	yes
TRINITY_DN21535_c0_g2	1145	TRINITY_DN21535_c0_g2_i1	dehydration-responsive element-binding protein 1B [Rosa hybrid cultivar]	DREB1D	Dehydration-responsive element-binding protein 1D OS=Arabidopsis thaliana GN=DREB1D PE=2 SV=1	GO:0003677(DNA binding);GO:0003700(transcription factor activity, sequence-specific DNA binding);GO:0005634(nucleus);GO:0006351(transcription, DNA-templated);GO:0006355(regulation of transcription, DNA-templated);GO:0009738(abscisic acid-activated signaling pathway)	ENOG410YK37(dehydration-responsive element-binding protein)	K13434	pathogenesis-related genes transcriptional activator PTI6	-	cam04626(Plant-pathogen interaction)	M5X208.1 PF00847.18;AP2;	1837	4049	2294	204	138	262	33	24	44	79.6	234.49	106.43	9.46	6.25	10.62	1.75	1.01	2	140.17	8.78	1.59	1.10838e-64	1.44505e-61	yes
TRINITY_DN31779_c0_g1	3663	TRINITY_DN31779_c0_g1_i1;TRINITY_DN31779_c0_g1_i2;TRINITY_DN31779_c0_g1_i3;TRINITY_DN31779_c0_g1_i4;TRINITY_DN31779_c0_g1_i5;TRINITY_DN31779_c0_g1_i6	respiratory burst oxidase-like protein D [Fragaria x ananassa]	RBOHD	Respiratory burst oxidase homolog protein D OS=Arabidopsis thaliana GN=RBOHD PE=1 SV=1	GO:0004601(peroxidase activity);GO:0005509(calcium ion binding);GO:0005634(nucleus);GO:0005794(Golgi apparatus);GO:0005886(plasma membrane);GO:0006952(defense response);GO:0007231(osmosensory signaling pathway);GO:0009408(response to heat);GO:0009611(response to wounding);GO:0016021(integral component of membrane);GO:0016174(NAD(P)H oxidase activity);GO:0033500(carbohydrate homeostasis);GO:004306…	ENOG410XNZY(NADPH Oxidase)	K13447	respiratory burst oxidase	EC:1.6.3.- 1.11.1.-	fve04626(Plant-pathogen interaction)	M5XM37.1 PF08030.10;NAD_binding_6;	942	1586	1260	136	557	268	146	171	163	26.57	71.25	45.04	2.69	15.8	7.17	4.62	4.82	4.66	47.62	8.55	4.7	7.86854e-16	2.07035e-14	yes
TRINITY_DN27528_c0_g1	2573	TRINITY_DN27528_c0_g1_i1;TRINITY_DN27528_c0_g1_i2	PREDICTED: serine/threonine-protein kinase-like protein CCR4 [Fragaria vesca subsp. vesca]	CCR4	Serine/threonine-protein kinase-like protein CCR4 OS=Arabidopsis thaliana GN=CCR4 PE=1 SV=1	GO:0004672(protein kinase activity);GO:0004674(protein serine/threonine kinase activity);GO:0005524(ATP binding);GO:0005886(plasma membrane);GO:0006468(protein phosphorylation);GO:0016021(integral component of membrane);GO:0016301(kinase activity);GO:0042803(protein homodimerization activity)	COG0515(Serine Threonine protein kinase)	K13436	pto-interacting protein 1	EC:2.7.11.1	brp04626(Plant-pathogen interaction)	M5XKS1.1 PF00069.23;Pkinase;	2885	5100.99	4984	540	707	207	209	148	175	65.02	151.22	126.83	14.21	17.59	4.46	6.01	3.67	3.84	114.36	12.09	4.51	4.85702e-32	6.59619e-30	yes
TRINITY_DN28068_c0_g3	2963	TRINITY_DN28068_c0_g3_i1	PREDICTED: receptor-like protein 12 [Fragaria vesca subsp. vesca]	-	-	GO:0005618(cell wall);GO:0006952(defense response);GO:0007165(signal transduction);GO:0050832(defense response to fungus)	COG4886(leucine Rich Repeat)	K13466	EIX receptor 1/2	-	sly04626(Plant-pathogen interaction)	M5WNB9.1 PF08263.10;LRRNT_2;	212	581	474	68	228	248	57	54	93	3.16	11.58	7.58	1.07	3.52	3.43	1.03	0.77	1.45	7.44	2.67	1.08	1.95633e-08	1.75236e-07	yes
TRINITY_DN31300_c1_g4	2675	TRINITY_DN31300_c1_g4_i1	PREDICTED: putative serine/threonine-protein kinase-like protein CCR3 [Fragaria vesca subsp. vesca]	CCR3	Putative serine/threonine-protein kinase-like protein CCR3 OS=Arabidopsis thaliana GN=CCR3 PE=2 SV=1	GO:0004674(protein serine/threonine kinase activity);GO:0005524(ATP binding);GO:0005886(plasma membrane);GO:0006468(protein phosphorylation);GO:0016021(integral component of membrane);GO:0016301(kinase activity);GO:0042803(protein homodimerization activity)	COG0515(Serine Threonine protein kinase)	K13430	serine/threonine-protein kinase PBS1	EC:2.7.11.1	zma04626(Plant-pathogen interaction)	M5XJW3.1 PF00069.23;Pkinase;	236	319	442	59	106	64	33	53	36	3.92	7.1	7.88	1.04	1.83	0.99	0.67	0.85	0.62	6.3	1.29	0.71	3.24054e-18	1.13724e-16	yes
TRINITY_DN28418_c0_g3	1336	TRINITY_DN28418_c0_g3_i1	PREDICTED: probable serine/threonine-protein kinase NAK [Fragaria vesca subsp. vesca]	PIX13	Probable serine/threonine-protein kinase PIX13 OS=Arabidopsis thaliana GN=PIX13 PE=1 SV=2	GO:0004674(protein serine/threonine kinase activity);GO:0005524(ATP binding);GO:0006468(protein phosphorylation);GO:0009507(chloroplast);GO:0016301(kinase activity);GO:0016310(phosphorylation)	COG0515(Serine Threonine protein kinase)	K13430	serine/threonine-protein kinase PBS1	EC:2.7.11.1	pda04626(Plant-pathogen interaction)	M5WR54.1 PF07714.15;Pkinase_Tyr;	161	108	162	15	14	19	70	60	91	5.81	5.21	6.26	0.58	0.53	0.64	3.09	2.09	3.44	5.76	0.58	2.87	3.49559e-15	8.52643e-14	yes
TRINITY_DN6999_c0_g1	1034	TRINITY_DN6999_c0_g1_i1	PREDICTED: dihydrofolate reductase-like [Fragaria vesca subsp. vesca]	dfr1	Dihydrofolate reductase OS=Schizosaccharomyces pombe (strain 972 / ATCC 24843) GN=dfr1 PE=2 SV=2	GO:0009507(chloroplast)	ENOG4111JYH(ovarian cancer-associated gene 2 protein)	K02183	calmodulin	-	sbi04070(Phosphatidylinositol signaling system);sbi04626(Plant-pathogen interaction)	M5W9G6.1 PF03959.11;FSH1;	209	160	131	23	13	5	34	152	82	10.25	10.49	6.88	1.21	0.67	0.23	2.05	7.23	4.22	9.21	0.7	4.5	1.26896e-10	1.63076e-09	yes

## Sheet: Starch and sucrose metabolism
Gene_ID	Length	Trans_ID	Annotation	Name	swissprot_description	GO_Term	NOG	KOEntry	KODescription	EC	KEGG_Pathway	Pfam_description	T1_1_count	T1_2_count	T1_3_count	T2_1_count	T2_2_count	T2_3_count	T3_1_count	T3_2_count	T3_3_count	T1_1_TPM	T1_2_TPM	T1_3_TPM	T2_1_TPM	T2_2_TPM	T2_3_TPM	T3_1_TPM	T3_2_TPM	T3_3_TPM	23℃_mean_TPM	4℃_mean_TPM	﹣20℃_mean_TPM	pvalue	FDR	significant
TRINITY_DN29280_c0_g1	696	TRINITY_DN29280_c0_g1_i1;TRINITY_DN29280_c0_g1_i2	PREDICTED: TMV resistance protein N-like [Prunus mume]	-	TMV resistance protein N OS=Nicotiana glutinosa GN=N PE=1 SV=1	GO:0005515(protein binding)	COG4886(leucine Rich Repeat)	K00695	sucrose synthase	EC:2.4.1.13	mtr00500(Starch and sucrose metabolism)	M5VIJ8.1 PF01582.18;TIR;	7	31	35	48	113	72	0.8	2.94	2.71	3.94	12.36	7.61	2.15	7.97	-1.79413	down	0.00108211	0.00446042	24.33	77.67	2.15			yes
TRINITY_DN32826_c0_g2	1128	TRINITY_DN32826_c0_g2_i1;TRINITY_DN32826_c0_g2_i2;TRINITY_DN32826_c0_g2_i3;TRINITY_DN32826_c0_g2_i4;TRINITY_DN32826_c0_g2_i5;TRINITY_DN32826_c0_g2_i6;TRINITY_DN32826_c0_g2_i7;TRINITY_DN32826_c0_g2_i8	PREDICTED: probable leucine-rich repeat receptor-like serine/threonine-protein kinase At3g14840 [Fragaria vesca subsp. vesca]	LRR-RLK	Probable leucine-rich repeat receptor-like serine/threonine-protein kinase At3g14840 OS=Arabidopsis thaliana GN=LRR-RLK PE=2 SV=1	GO:0004674(protein serine/threonine kinase activity);GO:0005886(plasma membrane)	COG4886(leucine Rich Repeat)	K19891	glucan endo-1,3-beta-glucosidase 1/2/3	EC:3.2.1.39	gmx00500(Starch and sucrose metabolism)	A0A061F7X4.1 PF11721.6;Malectin;	261	188	270	1961.67	1536.46	1570.57	446	668	632	19.91	18.92	23.5	152.86	113.01	102.95	41.02	49.98	53.32	20.78	122.94	48.11	5.02517e-31	6.01061e-29	yes
TRINITY_DN30575_c0_g1	1837	TRINITY_DN30575_c0_g1_i1;TRINITY_DN30575_c0_g1_i2;TRINITY_DN30575_c0_g1_i3;TRINITY_DN30575_c0_g1_i4;TRINITY_DN30575_c0_g1_i5;TRINITY_DN30575_c0_g1_i6;TRINITY_DN30575_c0_g1_i7;TRINITY_DN30575_c0_g1_i8;TRINITY_DN30575_c0_g1_i9	beta-glucosidase [Rosa hybrid cultivar]	BGLU12	Beta-glucosidase 12 OS=Oryza sativa subsp. japonica GN=BGLU12 PE=1 SV=2	GO:0008422(beta-glucosidase activity);GO:0009651(response to salt stress);GO:0009725(response to hormone);GO:0019762(glucosinolate catabolic process)	COG2723(beta-glucosidase)	K01188	beta-glucosidase	EC:3.2.1.21	fve00500(Starch and sucrose metabolism);fve00460(Cyanoamino acid metabolism);fve00940(Phenylpropanoid biosynthesis)	M5W7F2.1 PF00232.16;Glyco_hydro_1;	116	67	114	352	813	2153	32	41	75	3.65	2.57	5.76	12.84	28.77	67.39	1.65	1.06	2.15	3.99	36.33	1.62	1.28941e-22	6.9754e-21	yes
TRINITY_DN32148_c0_g1	1859	TRINITY_DN32148_c0_g1_i1	PREDICTED: G-type lectin S-receptor-like serine/threonine-protein kinase At4g27290 isoform X1 [Fragaria vesca subsp. vesca]	At4g27290	G-type lectin S-receptor-like serine/threonine-protein kinase At4g27290 OS=Arabidopsis thaliana GN=At4g27290 PE=3 SV=4	GO:0004674(protein serine/threonine kinase activity);GO:0005886(plasma membrane);GO:0006468(protein phosphorylation);GO:0006952(defense response);GO:0009506(plasmodesma)	COG0515(Serine Threonine protein kinase)	K05349	beta-glucosidase	EC:3.2.1.21	mdm00500(Starch and sucrose metabolism);mdm00460(Cyanoamino acid metabolism);mdm00940(Phenylpropanoid biosynthesis)	M5WZT3.1 PF07714.15;Pkinase_Tyr;	323	128	165	120	116	49	240	1164	405	8	4.24	4.38	3.16	2.99	1.13	7.26	27.74	10.48	5.54	2.43	15.16	2.39104e-07	1.75871e-06	yes
TRINITY_DN29945_c0_g1	3911	TRINITY_DN29945_c0_g1_i1;TRINITY_DN29945_c0_g1_i10;TRINITY_DN29945_c0_g1_i2;TRINITY_DN29945_c0_g1_i3;TRINITY_DN29945_c0_g1_i4;TRINITY_DN29945_c0_g1_i5;TRINITY_DN29945_c0_g1_i6;TRINITY_DN29945_c0_g1_i7;TRINITY_DN29945_c0_g1_i8;TRINITY_DN29945_c0_g1_i9	PREDICTED: beta-amylase 1, chloroplastic [Fragaria vesca subsp. vesca]	BAM1	Beta-amylase 1, chloroplastic OS=Arabidopsis thaliana GN=BAM1 PE=1 SV=1	GO:0005634(nucleus);GO:0005829(cytosol);GO:0005983(starch catabolic process);GO:0009414(response to water deprivation);GO:0009507(chloroplast);GO:0016161(beta-amylase activity)	ENOG410XRH5(beta-amylase)	K01177	beta-amylase	EC:3.2.1.2	fve00500(Starch and sucrose metabolism)	M5XRY7.1 PF01373.15;Glyco_hydro_14;	15551	20964	18114	96875.9	85672	92130	8431	10539	8949	237.52	427.41	296.15	1571.1	1365.59	1318.91	155.35	153.48	141.58	320.36	1418.53	150.14	1.03661e-28	9.81454e-27	yes
TRINITY_DN30659_c0_g3	2042	TRINITY_DN30659_c0_g3_i1	PREDICTED: beta-amylase 2, chloroplastic [Fragaria vesca subsp. vesca]	BAM2	Beta-amylase 2, chloroplastic OS=Arabidopsis thaliana GN=BAM2 PE=1 SV=2	GO:0000272(polysaccharide catabolic process);GO:0005737(cytoplasm);GO:0009507(chloroplast);GO:0009570(chloroplast stroma);GO:0016161(beta-amylase activity)	ENOG410XNXS(beta-amylase)	K01177	beta-amylase	EC:3.2.1.2	fve00500(Starch and sucrose metabolism)	M5WZM4.1 PF01373.15;Glyco_hydro_14;	2764	1471	2150	414	425	309	829	1180	863	61.66	43.92	51.45	9.83	9.85	6.41	22.58	25.32	20.11	52.34	8.7	22.67	2.70294e-26	2.0311e-24	yes
TRINITY_DN31433_c0_g1	2540	TRINITY_DN31433_c0_g1_i1;TRINITY_DN31433_c0_g1_i2;TRINITY_DN31433_c0_g1_i3;TRINITY_DN31433_c0_g1_i4;TRINITY_DN31433_c0_g1_i5;TRINITY_DN31433_c0_g1_i6	PREDICTED: beta-amylase 3, chloroplastic [Fragaria vesca subsp. vesca]	BAM3	Beta-amylase 3, chloroplastic OS=Arabidopsis thaliana GN=BAM3 PE=1 SV=3	GO:0000024(maltose biosynthetic process);GO:0005983(starch catabolic process);GO:0009409(response to cold);GO:0009507(chloroplast);GO:0009570(chloroplast stroma);GO:0016161(beta-amylase activity)	ENOG410XRH5(beta-amylase)	K01177	beta-amylase	EC:3.2.1.2	fve00500(Starch and sucrose metabolism)	M5WCN9.1 PF01373.15;Glyco_hydro_14;	46742	55692.9	44611.9	10888	5929	3697	25331	19021	23399	898.58	1434.3	918.2	223.04	118.72	66.38	591.41	350.68	468.39	1083.69	136.05	470.16	1.50433e-12	2.58232e-11	yes
TRINITY_DN29814_c0_g2	2052	TRINITY_DN29814_c0_g2_i1;TRINITY_DN29814_c0_g2_i2;TRINITY_DN29814_c0_g2_i3;TRINITY_DN29814_c0_g2_i4;TRINITY_DN29814_c0_g2_i5	PREDICTED: beta-glucosidase 24-like [Fragaria vesca subsp. vesca]	F26G	Furostanol glycoside 26-O-beta-glucosidase OS=Cheilocostus speciosus GN=F26G PE=1 SV=1	GO:0008422(beta-glucosidase activity);GO:0009651(response to salt stress);GO:0009725(response to hormone);GO:0019762(glucosinolate catabolic process)	COG2723(beta-glucosidase)	K01188	beta-glucosidase	EC:3.2.1.21	fve00500(Starch and sucrose metabolism);fve00460(Cyanoamino acid metabolism);fve00940(Phenylpropanoid biosynthesis)	A0A0D2PJ85.1 PF00232.16;Glyco_hydro_1;	1944	2326	2660	496	665	382	976	1732	1052	46.38	74.18	67.72	12.68	16.65	9	28.17	39.42	25.93	62.76	12.78	31.17	7.04916e-16	1.86986e-14	yes
TRINITY_DN30546_c0_g1	3471	TRINITY_DN30546_c0_g1_i1;TRINITY_DN30546_c0_g1_i2;TRINITY_DN30546_c0_g1_i3;TRINITY_DN30546_c0_g1_i4;TRINITY_DN30546_c0_g1_i5;TRINITY_DN30546_c0_g1_i6	PREDICTED: 1,4-alpha-glucan-branching enzyme 1, chloroplastic/amyloplastic-like [Fragaria vesca subsp. vesca]	SBE1	1,4-alpha-glucan-branching enzyme OS=Solanum tuberosum GN=SBE1 PE=2 SV=2	GO:0003844(1,4-alpha-glucan branching enzyme activity);GO:0005982(starch metabolic process);GO:0009501(amyloplast)	COG0296(Catalyzes the formation of the alpha-1,6-glucosidic linkages in glycogen by scission of a 1,4-alpha-linked oligosaccharide from growing alpha-1,4-glucan chains and the subsequent attachment of the oligosaccharide to the alpha-1,6 position (By similarity))	K00700	1,4-alpha-glucan branching enzyme	EC:2.4.1.18	fve00500(Starch and sucrose metabolism)	A0A072VDS7.1 PF00128.22;Alpha-amylase;	10057	8343	7869	1202	1376	1328	3573	5824	3764	145.97	162.71	122.55	18.45	20.64	17.87	64.79	81.06	57.45	143.74	18.99	67.77	3.83122e-31	4.60364e-29	yes
TRINITY_DN31445_c0_g1	2773	TRINITY_DN31445_c0_g1_i1;TRINITY_DN31445_c0_g1_i2;TRINITY_DN31445_c0_g1_i3;TRINITY_DN31445_c0_g1_i4;TRINITY_DN31445_c0_g1_i5;TRINITY_DN31445_c0_g1_i6	PREDICTED: isoamylase 1, chloroplastic [Fragaria vesca subsp. vesca]	ISA1	Isoamylase 1, chloroplastic OS=Arabidopsis thaliana GN=ISA1 PE=1 SV=1	GO:0004556(alpha-amylase activity);GO:0005975(carbohydrate metabolic process);GO:0005977(glycogen metabolic process);GO:0009507(chloroplast);GO:0010021(amylopectin biosynthetic process);GO:0010368(chloroplast isoamylase complex);GO:0019156(isoamylase activity);GO:0019252(starch biosynthetic process);GO:0043169(cation binding)	COG1523(Glycogen debranching enzyme)	K00700	1,4-alpha-glucan branching enzyme	EC:2.4.1.18	csl00500(Starch and sucrose metabolism)	A0A059CSA6.1 PF00128.22;Alpha-amylase;	4099	3443	2972	181	279	207	1634	2102	1990	74.09	79.97	58.19	3.68	5.92	3.36	34.88	35.56	35.63	70.75	4.32	35.36	1.53588e-56	1.2515e-53	yes
TRINITY_DN32015_c1_g3	1889	TRINITY_DN32015_c1_g3_i1;TRINITY_DN32015_c1_g3_i2	PREDICTED: APO protein 1, chloroplastic [Fragaria vesca subsp. vesca]	APO1	APO protein 1, chloroplastic OS=Arabidopsis thaliana GN=APO1 PE=2 SV=1	GO:0000373(Group II intron splicing);GO:0003723(RNA binding);GO:0005739(mitochondrion);GO:0008270(zinc ion binding);GO:0009507(chloroplast);GO:0009658(chloroplast organization);GO:0010468(regulation of gene expression);GO:0015979(photosynthesis);GO:0016021(integral component of membrane)	ENOG410XP6U(APO protein)	K00700	1,4-alpha-glucan branching enzyme	EC:2.4.1.18	pda00500(Starch and sucrose metabolism)	M5X196.1 PF05634.9;APO_RNA-bind;	1888	1996	1867	254	266	380	822	892	825	54.43	77.27	57.87	7.83	7.85	9.97	28.62	24.68	24.79	63.19	8.55	26.03	1.31007e-36	2.53038e-34	yes
TRINITY_DN32775_c1_g1	1719	TRINITY_DN32775_c1_g1_i1	PREDICTED: cellulose synthase A catalytic subunit 5 [UDP-forming]-like isoform X1 [Fragaria vesca subsp. vesca]	CESA2	Cellulose synthase A catalytic subunit 2 [UDP-forming] OS=Arabidopsis thaliana GN=CESA2 PE=1 SV=1	GO:0005886(plasma membrane);GO:0008270(zinc ion binding);GO:0009833(plant-type primary cell wall biogenesis);GO:0016021(integral component of membrane);GO:0016757(transferase activity, transferring glycosyl groups);GO:0016759(cellulose synthase activity);GO:0016760(cellulose synthase (UDP-forming) activity);GO:0030244(cellulose biosynthetic process);GO:0071555(cell wall organization)	COG1215(Glycosyl transferase, family 2)	K00770	1,4-beta-D-xylan synthase	EC:2.4.2.24	ath00500(Starch and sucrose metabolism);ath00520(Amino sugar and nucleotide sugar metabolism)	I1K4U7.1 PF03552.12;Cellulose_synt;	1107	440	634	35	45	55	214	341	190	29.92	15.91	18.37	1.01	1.27	1.38	7.07	8.88	5.37	21.4	1.22	7.11	9.05521e-34	1.38891e-31	yes
TRINITY_DN32775_c1_g3	2011	TRINITY_DN32775_c1_g3_i1	PREDICTED: cellulose synthase A catalytic subunit 5 [UDP-forming]-like isoform X1 [Fragaria vesca subsp. vesca]	CESA6	Cellulose synthase A catalytic subunit 6 [UDP-forming] OS=Arabidopsis thaliana GN=CESA6 PE=1 SV=2	GO:0005794(Golgi apparatus);GO:0005886(plasma membrane);GO:0008270(zinc ion binding);GO:0009832(plant-type cell wall biogenesis);GO:0009833(plant-type primary cell wall biogenesis);GO:0010330(cellulose synthase complex);GO:0016020(membrane);GO:0016021(integral component of membrane);GO:0016049(cell growth);GO:0016757(transferase activity, transferring glycosyl groups);GO:0016759(cellulose synthas…	COG1215(Glycosyl transferase, family 2)	K00770	1,4-beta-D-xylan synthase	EC:2.4.2.24	gra00500(Starch and sucrose metabolism);gra00520(Amino sugar and nucleotide sugar metabolism)	F6GY47.1 PF03552.12;Cellulose_synt;	1283	567	674	40	55	103	186	382	182	29.11	17.22	16.4	0.97	1.3	2.17	5.15	8.34	4.31	20.91	1.48	5.93	1.07375e-25	7.79891e-24	yes
TRINITY_DN23016_c0_g1	1416	TRINITY_DN23016_c0_g1_i1	PREDICTED: probable galacturonosyltransferase-like 10 [Fragaria vesca subsp. vesca]	GATL10	Probable galacturonosyltransferase-like 10 OS=Arabidopsis thaliana GN=GATL10 PE=2 SV=1	GO:0000271(polysaccharide biosynthetic process);GO:0005794(Golgi apparatus);GO:0016757(transferase activity, transferring glycosyl groups)	ENOG41106K3(glycosyltransferase 8 domain containing)	K13648	alpha-1,4-galacturonosyltransferase	EC:2.4.1.43	ppp00500(Starch and sucrose metabolism);ppp00520(Amino sugar and nucleotide sugar metabolism)	M5X3F6.1 PF01501.18;Glyco_transf_8;	494	1008	1031	259	189	149	79	81	80	16.66	45.47	37.26	9.32	6.64	4.69	3.26	2.64	2.82	33.13	6.88	2.91	2.52696e-24	1.58772e-22	yes
TRINITY_DN30532_c0_g6	1639	TRINITY_DN30532_c0_g6_i1	PREDICTED: probable galacturonosyltransferase-like 3 [Fragaria vesca subsp. vesca]	GATL3	Probable galacturonosyltransferase-like 3 OS=Arabidopsis thaliana GN=GATL3 PE=2 SV=1	GO:0000271(polysaccharide biosynthetic process);GO:0005794(Golgi apparatus);GO:0016757(transferase activity, transferring glycosyl groups)	ENOG410YG1M(Galacturonosyltransferase-like)	K13648	alpha-1,4-galacturonosyltransferase	EC:2.4.1.43	egu00500(Starch and sucrose metabolism);egu00520(Amino sugar and nucleotide sugar metabolism)	M5XB94.1 PF01501.18;Glyco_transf_8;	1483	690	965	51	47	34	210	407	187	42.31	26.33	29.51	1.55	1.4	0.9	7.32	11.19	5.58	32.72	1.28	8.03	3.6283e-43	1.15376e-40	yes
TRINITY_DN28031_c0_g1	1841	TRINITY_DN28031_c0_g1_i1;TRINITY_DN28031_c0_g1_i2	PREDICTED: pentatricopeptide repeat-containing protein At1g20230 [Fragaria vesca subsp. vesca]	PCMP-H21	Pentatricopeptide repeat-containing protein At1g20230 OS=Arabidopsis thaliana GN=PCMP-H21 PE=2 SV=2	GO:0005575(cellular_component);GO:0008150(biological_process);GO:0008270(zinc ion binding)	ENOG410Z7Z7(Pentatricopeptide repeat-containing protein)	K01176	alpha-amylase	EC:3.2.1.1	jcu00500(Starch and sucrose metabolism)	M5VWG7.1 PF17177.2;PPR_long;	124	92	65	14	9	10	31	58	38	3.31	3.33	1.83	0.4	0.26	0.26	0.95	1.5	1.05	2.82	0.31	1.17	2.59448e-11	3.71505e-10	yes
TRINITY_DN29397_c0_g1	2003	TRINITY_DN29397_c0_g1_i1;TRINITY_DN29397_c0_g1_i2;TRINITY_DN29397_c0_g1_i3	PREDICTED: pentatricopeptide repeat-containing protein At1g08070-like [Fragaria vesca subsp. vesca]	PCMP-H12	Pentatricopeptide repeat-containing protein At1g08070, chloroplastic OS=Arabidopsis thaliana GN=PCMP-H12 PE=2 SV=1	GO:0003674(molecular_function);GO:0006397(mRNA processing);GO:0008270(zinc ion binding);GO:0009507(chloroplast);GO:0031425(chloroplast RNA processing)	ENOG410Z7Z7(Pentatricopeptide repeat-containing protein)	K01176	alpha-amylase	EC:3.2.1.1	nnu00500(Starch and sucrose metabolism)	A0A0E0RBT0.1 PF17177.2;PPR_long;	120	94	128	19	9	19	50	78	60	3.11	3.57	5.13	0.74	0.21	0.52	1.55	2.6	1.96	3.94	0.49	2.04	1.86988e-12	3.16811e-11	yes
TRINITY_DN21162_c0_g1	1485	TRINITY_DN21162_c0_g1_i1	putative MYB transcription factor [Rosa hybrid cultivar]	DIVARICATA	Transcription factor DIVARICATA OS=Antirrhinum majus GN=DIVARICATA PE=2 SV=1	GO:0003677(DNA binding);GO:0003700(transcription factor activity, sequence-specific DNA binding);GO:0005634(nucleus);GO:0006351(transcription, DNA-templated);GO:0006355(regulation of transcription, DNA-templated)	COG5269(Transcription factor)	K01184	polygalacturonase	EC:3.2.1.15	obr00040(Pentose and glucuronate interconversions);obr00500(Starch and sucrose metabolism)	M5XEU6.1 PF00249.29;Myb_DNA-binding;	336	165	308	58	49	40	119	152	133	10.73	7.05	10.54	1.98	1.63	1.19	4.65	4.68	4.44	9.44	1.6	4.59	4.17615e-13	7.74489e-12	yes
TRINITY_DN21783_c0_g1	2379	TRINITY_DN21783_c0_g1_i1	PREDICTED: pentatricopeptide repeat-containing protein At4g14820-like [Fragaria vesca subsp. vesca]	PCMP-H3	Pentatricopeptide repeat-containing protein At4g14820 OS=Arabidopsis thaliana GN=PCMP-H3 PE=2 SV=1	GO:0003674(molecular_function);GO:0008150(biological_process);GO:0008270(zinc ion binding);GO:0009507(chloroplast)	ENOG410Z7Z7(Pentatricopeptide repeat-containing protein)	K01176	alpha-amylase	EC:3.2.1.1	nnu00500(Starch and sucrose metabolism)	D7T700.1 PF14432.4;DYW_deaminase;	271	224	260	32	41	43	103	144	130	5.11	5.66	5.26	0.64	0.8	0.75	2.37	2.61	2.56	5.34	0.73	2.51	3.60358e-18	1.25813e-16	yes
TRINITY_DN17574_c0_g1	1656	TRINITY_DN17574_c0_g1_i1	PREDICTED: pectinesterase-like [Fragaria vesca subsp. vesca]	PME7	Probable pectinesterase/pectinesterase inhibitor 7 OS=Arabidopsis thaliana GN=PME7 PE=2 SV=1	GO:0030599(pectinesterase activity);GO:0046910(pectinesterase inhibitor activity);GO:0071944(cell periphery)	COG4677(pectinesterase)	K01051	pectinesterase	EC:3.1.1.11	fve00040(Pentose and glucuronate interconversions);fve00500(Starch and sucrose metabolism)	M5XEW4.1 PF01095.17;Pectinesterase;	192	338	347	42	20	25	10	5	10	5.41	12.75	10.49	1.26	0.59	0.66	0.34	0.14	0.29	9.55	0.84	0.26	1.22933e-30	1.39369e-28	yes
TRINITY_DN18394_c0_g1	2554	TRINITY_DN18394_c0_g1_i1	PREDICTED: probable beta-D-xylosidase 2 [Fragaria vesca subsp. vesca]	BXL2	Probable beta-D-xylosidase 2 OS=Arabidopsis thaliana GN=BXL2 PE=2 SV=1	GO:0009044(xylan 1,4-beta-xylosidase activity);GO:0009505(plant-type cell wall);GO:0031222(arabinan catabolic process);GO:0045493(xylan catabolic process);GO:0046556(alpha-L-arabinofuranosidase activity)	COG1472(hydrolase family 3)	K15920	beta-D-xylosidase 4	EC:3.2.1.37	bna00500(Starch and sucrose metabolism);bna00520(Amino sugar and nucleotide sugar metabolism)	M5W4V5.1 PF00933.19;Glyco_hydro_3;	208	58	84	25	47	34	159	354	303	3.63	1.36	1.57	0.46	0.85	0.55	3.39	5.94	5.53	2.19	0.62	4.95	2.48468e-10	3.04026e-09	yes

## Sheet: Photosynthesis-antenna proteins
Gene_ID	Length	Trans_ID	Annotation	Name	swissprot_description	GO_Term	NOG	KOEntry	KODescription	EC	KEGG_Pathway	Pfam_description	T1_1_count	T1_2_count	T1_3_count	T2_1_count	T2_2_count	T2_3_count	T3_1_count	T3_2_count	T3_3_count	T1_1_TPM	T1_2_TPM	T1_3_TPM	T2_1_TPM	T2_2_TPM	T2_3_TPM	T3_1_TPM	T3_2_TPM	T3_3_TPM	23℃_mean_TPM	4℃_mean_TPM	﹣20℃_mean_TPM	pvalue	FDR	significant
TRINITY_DN29413_c0_g4	1656	TRINITY_DN29413_c0_g4_i1;TRINITY_DN29413_c0_g4_i2;TRINITY_DN29413_c0_g4_i3	PREDICTED: chlorophyll a-b binding protein 13, chloroplastic [Fragaria vesca subsp. vesca]	LHCB3	Chlorophyll a-b binding protein 3, chloroplastic OS=Arabidopsis thaliana GN=LHCB3 PE=1 SV=1	GO:0009416(response to light stimulus);GO:0009535(chloroplast thylakoid membrane);GO:0009768(photosynthesis, light harvesting in photosystem I);GO:0009941(chloroplast envelope);GO:0010287(plastoglobule);GO:0016168(chlorophyll binding);GO:0031409(pigment binding)	ENOG410YAI6(Chlorophyll A-B binding protein)	K08914	light-harvesting complex II chlorophyll a/b binding protein 3	-	fve00196(Photosynthesis - antenna proteins)	A0A0D2Q299.1 PF00504.19;Chloroa_b-bind;	2574	1262	1744	8669	17462	19626	5166	6803	7193	102.54	67.26	74.08	361.58	714.61	722.16	245.85	255.22	292.86	81.29	599.45	264.64	2.46677e-19	9.9108e-18	yes
TRINITY_DN29415_c1_g7	649	TRINITY_DN29415_c1_g7_i1;TRINITY_DN29415_c1_g7_i2	PREDICTED: chlorophyll a-b binding protein of LHCII type 1-like [Fragaria vesca subsp. vesca]	AB80	Chlorophyll a-b binding protein AB80, chloroplastic OS=Pisum sativum GN=AB80 PE=1 SV=1	GO:0005515(protein binding)	ENOG4111DR0(Chlorophyll A-B binding protein)	K08912	light-harvesting complex II chlorophyll a/b binding protein 1	-	fve00196(Photosynthesis - antenna proteins)	P06671.1 PF00504.19;Chloroa_b-bind;	378.64	169.98	183.72	8801.72	11413	7220.15	2279.31	2851.05	3259.93	34.26	20.49	17.73	865.46	1097.83	619.66	255.91	253.71	311.61	24.16	860.98	273.74	1.42394e-51	7.57742e-49	yes
TRINITY_DN32565_c0_g6	663	TRINITY_DN32565_c0_g6_i1	PREDICTED: chlorophyll a-b binding protein of LHCII type 1-like [Fragaria vesca subsp. vesca]	AB80	Chlorophyll a-b binding protein AB80, chloroplastic OS=Pisum sativum GN=AB80 PE=1 SV=1	GO:0005515(protein binding)	ENOG4111DR0(Chlorophyll A-B binding protein)	K08912	light-harvesting complex II chlorophyll a/b binding protein 1	-	fve00196(Photosynthesis - antenna proteins)	P09755.1 PF00504.19;Chloroa_b-bind;	185	133	150	4089.3	7763.18	5215.41	1413	1094	1985	16.24	15.56	14.04	389.23	722.19	433.25	153.49	94.27	183.47	15.28	514.89	143.74	7.26198e-50	3.32204e-47	yes
TRINITY_DN30560_c0_g3	1131	TRINITY_DN30560_c0_g3_i1;TRINITY_DN30560_c0_g3_i2;TRINITY_DN30560_c0_g3_i3;TRINITY_DN30560_c0_g3_i4;TRINITY_DN30560_c0_g3_i5;TRINITY_DN30560_c0_g3_i6;TRINITY_DN30560_c0_g3_i7;TRINITY_DN30560_c0_g3_i8;TRINITY_DN30560_c0_g3_i9	PREDICTED: chlorophyll a-b binding protein 151, chloroplastic-like [Pyrus x bretschneideri]	CAB-151	Chlorophyll a-b binding protein 151, chloroplastic OS=Gossypium hirsutum GN=CAB-151 PE=2 SV=2	GO:0009416(response to light stimulus);GO:0009535(chloroplast thylakoid membrane);GO:0009768(photosynthesis, light harvesting in photosystem I);GO:0009941(chloroplast envelope);GO:0010287(plastoglobule);GO:0016168(chlorophyll binding);GO:0031409(pigment binding)	ENOG410ZHBU(Chlorophyll A-B binding protein)	K08913	light-harvesting complex II chlorophyll a/b binding protein 2	-	pxb00196(Photosynthesis - antenna proteins)	A0A0K9PW16.1 PF00504.19;Chloroa_b-bind;	42.22	31.22	33	422.57	1186.38	271.97	89.11	218.16	159.12	2.77	2.86	1.98	28.85	69.92	19.07	7	15.04	12.7	2.54	39.28	11.58	1.2086e-15	3.09874e-14	yes
TRINITY_DN32565_c0_g1	1052	TRINITY_DN32565_c0_g1_i1;TRINITY_DN32565_c0_g1_i2	PREDICTED: chlorophyll a-b binding protein 151, chloroplastic [Fragaria vesca subsp. vesca]	CAB-151	Chlorophyll a-b binding protein 151, chloroplastic OS=Gossypium hirsutum GN=CAB-151 PE=2 SV=2	GO:0009416(response to light stimulus);GO:0009535(chloroplast thylakoid membrane);GO:0009768(photosynthesis, light harvesting in photosystem I);GO:0009941(chloroplast envelope);GO:0010287(plastoglobule);GO:0016168(chlorophyll binding);GO:0031409(pigment binding)	ENOG410ZHBU(Chlorophyll A-B binding protein)	K08913	light-harvesting complex II chlorophyll a/b binding protein 2	-	fve00196(Photosynthesis - antenna proteins)	A0A0K9PW16.1 PF00504.19;Chloroa_b-bind;	8782	3217	5879.99	87116	118326	105163	44429.8	66563	60071.7	547.01	267.26	391.48	5832.59	7746.53	6154.9	3397.97	4030.29	3920.6	401.92	6578.01	3782.95	8.50977e-28	7.27516e-26	yes
TRINITY_DN31437_c0_g10	266	TRINITY_DN31437_c0_g10_i1	PREDICTED: chlorophyll a-b binding protein of LHCII type 1-like [Fragaria vesca subsp. vesca]	CAB40	Chlorophyll a-b binding protein 40, chloroplastic OS=Nicotiana tabacum GN=CAB40 PE=2 SV=1	GO:0009416(response to light stimulus);GO:0009535(chloroplast thylakoid membrane);GO:0009768(photosynthesis, light harvesting in photosystem I);GO:0009941(chloroplast envelope);GO:0010287(plastoglobule);GO:0016168(chlorophyll binding);GO:0031409(pigment binding)	ENOG410ZHBU(Chlorophyll A-B binding protein)	K08912	light-harvesting complex II chlorophyll a/b binding protein 1	-	fve00196(Photosynthesis - antenna proteins)	-	84	17	66	4462.77	5738	3333	1093	1280	988	45.23	11.95	36.38	2831.62	3589.89	1839.07	773.03	736.61	582.17	31.19	2753.53	697.27	7.31086e-53	4.43327e-50	yes
TRINITY_DN29413_c0_g5	700	TRINITY_DN29413_c0_g5_i1	hypothetical protein GLYMA_02G080800 [Glycine max]	CAB2	Chlorophyll a-b binding protein 2, chloroplastic OS=Glycine max GN=CAB2 PE=3 SV=1	GO:0009416(response to light stimulus);GO:0009535(chloroplast thylakoid membrane);GO:0009768(photosynthesis, light harvesting in photosystem I);GO:0009941(chloroplast envelope);GO:0010287(plastoglobule);GO:0016168(chlorophyll binding);GO:0031409(pigment binding)	-	K08912	light-harvesting complex II chlorophyll a/b binding protein 1	-	gmx00196(Photosynthesis - antenna proteins)	P09755.1 PF00504.19;Chloroa_b-bind;	5	1	14	33	30	25	80	135	153	0.41	0.11	1.22	2.91	2.58	1.92	8.05	10.76	13.1	0.58	2.47	10.64	6.31091e-14	1.30913e-12	yes

## Sheet: Circadian rhythm-plant
Gene_ID	Length	Trans_ID	Annotation	Name	swissprot_description	GO_Term	NOG	KOEntry	KODescription	EC	KEGG_Pathway	Pfam_description	T1_1_count	T1_2_count	T1_3_count	T2_1_count	T2_2_count	T2_3_count	T3_1_count	T3_2_count	T3_3_count	T1_1_TPM	T1_2_TPM	T1_3_TPM	T2_1_TPM	T2_2_TPM	T2_3_TPM	T3_1_TPM	T3_2_TPM	T3_3_TPM	23℃_mean_TPM	4℃_mean_TPM	﹣20℃_mean_TPM	pvalue	FDR	significant
TRINITY_DN30127_c0_g1	3111	TRINITY_DN30127_c0_g1_i1;TRINITY_DN30127_c0_g1_i2;TRINITY_DN30127_c0_g1_i3;TRINITY_DN30127_c0_g1_i4;TRINITY_DN30127_c0_g1_i5	PREDICTED: two-component response regulator-like APRR7 [Fragaria vesca subsp. vesca]	APRR7	Two-component response regulator-like APRR7 OS=Arabidopsis thaliana GN=APRR7 PE=1 SV=1	GO:0000156(phosphorelay response regulator activity);GO:0000160(phosphorelay signal transduction system);GO:0003677(DNA binding);GO:0005634(nucleus);GO:0005739(mitochondrion);GO:0006351(transcription, DNA-templated);GO:0006355(regulation of transcription, DNA-templated);GO:0007623(circadian rhythm);GO:0009266(response to temperature stimulus);GO:0010017(red or far-red light signaling pathway);GO:…	COG5641(Transcription factor)	K12129	pseudo-response regulator 7	-	fve04712(Circadian rhythm - plant)	K7LZK4.1 PF00072.22;Response_reg;	3131	2452	2295	642	869.02	1749.01	156	241	271	50.97	52.8	40.34	12.02	15.07	27.57	3.08	3.41	4.36	48.04	18.22	3.62	5.47066e-32	7.24098e-30	yes
TRINITY_DN31393_c0_g1	3213	TRINITY_DN31393_c0_g1_i1;TRINITY_DN31393_c0_g1_i10;TRINITY_DN31393_c0_g1_i11;TRINITY_DN31393_c0_g1_i12;TRINITY_DN31393_c0_g1_i13;TRINITY_DN31393_c0_g1_i14;TRINITY_DN31393_c0_g1_i2;TRINITY_DN31393_c0_g1_i3;TRINITY_DN31393_c0_g1_i4;TRINITY_DN31393_c0_g1_i5;TRINITY_DN31393_c0_g1_i6;TRINITY_DN31393_c0_g1_i7;TRINITY_DN31393_c0_g1_i8;TRINITY_DN31393_c0_g1_i9	PREDICTED: two-component response regulator-like PRR95 isoform X1 [Fragaria vesca subsp. vesca]	APRR5	Two-component response regulator-like APRR5 OS=Arabidopsis thaliana GN=APRR5 PE=1 SV=2	GO:0000156(phosphorelay response regulator activity);GO:0000160(phosphorelay signal transduction system);GO:0003677(DNA binding);GO:0005515(protein binding);GO:0005634(nucleus);GO:0006351(transcription, DNA-templated);GO:0006355(regulation of transcription, DNA-templated);GO:0007623(circadian rhythm);GO:0009266(response to temperature stimulus);GO:0010017(red or far-red light signaling pathway);G…	COG5641(Transcription factor)	K12130	pseudo-response regulator 5	-	fve04712(Circadian rhythm - plant)	K7KH59.1 PF00072.22;Response_reg;	236	328	235	10627	5323	3071	471	658	773	5.22	10.1	5.15	217.67	107.34	58.73	11.3	11.96	19.43	6.82	127.91	14.23	3.82527e-32	5.22219e-30	yes
TRINITY_DN20977_c0_g1	952	TRINITY_DN20977_c0_g1_i1	PREDICTED: trichome differentiation protein GL1-like [Fragaria vesca subsp. vesca]	MYB23	Transcription factor MYB23 OS=Arabidopsis thaliana GN=MYB23 PE=1 SV=1	GO:0003677(DNA binding);GO:0003700(transcription factor activity, sequence-specific DNA binding);GO:0005515(protein binding);GO:0005634(nucleus);GO:0006351(transcription, DNA-templated);GO:0006355(regulation of transcription, DNA-templated);GO:0010026(trichome differentiation);GO:0010053(root epidermal cell differentiation);GO:0010091(trichome branching);GO:0048629(trichome patterning)	COG5147(Myblike DNAbinding domain containing protein)	K16166	transcription factor MYB75	-	gmx04712(Circadian rhythm - plant)	A0A059CZ39.1 PF00249.29;Myb_DNA-binding;	81	27	66	7	15	7	84	357	150	4.4	1.96	3.84	0.41	0.86	0.36	5.61	18.85	8.55	3.4	0.54	11	1.95581e-13	3.79448e-12	yes
TRINITY_DN31837_c0_g5	1236	TRINITY_DN31837_c0_g5_i1;TRINITY_DN31837_c0_g5_i2	PREDICTED: transcription factor WER-like isoform X1 [Fragaria vesca subsp. vesca]	C1	Anthocyanin regulatory C1 protein OS=Zea mays GN=C1 PE=2 SV=1	GO:0003677(DNA binding);GO:0003700(transcription factor activity, sequence-specific DNA binding);GO:0005515(protein binding);GO:0005524(ATP binding);GO:0005634(nucleus);GO:0006351(transcription, DNA-templated);GO:0006355(regulation of transcription, DNA-templated);GO:0006633(fatty acid biosynthetic process);GO:0006970(response to osmotic stress);GO:0009813(flavonoid biosynthetic process);GO:00100…	COG5147(Myblike DNAbinding domain containing protein)	K16166	transcription factor MYB75	-	crb04712(Circadian rhythm - plant)	M5WWN4.1 PF00249.29;Myb_DNA-binding;	108	65	114	16	26	21	159	413	161	4.81	4.15	5.77	0.68	1.07	0.78	8.05	16.98	7.64	4.91	0.84	10.89	7.07946e-15	1.6541e-13	yes
TRINITY_DN30537_c1_g1	4223	TRINITY_DN30537_c1_g1_i1;TRINITY_DN30537_c1_g1_i2;TRINITY_DN30537_c1_g1_i3;TRINITY_DN30537_c1_g1_i4;TRINITY_DN30537_c1_g1_i5;TRINITY_DN30537_c1_g1_i6;TRINITY_DN30537_c1_g1_i7;TRINITY_DN30537_c1_g1_i8	PREDICTED: protein GIGANTEA [Fragaria vesca subsp. vesca]	GI	Protein GIGANTEA OS=Arabidopsis thaliana GN=GI PE=1 SV=2	GO:0005515(protein binding);GO:0005634(nucleus);GO:0005654(nucleoplasm);GO:0005737(cytoplasm);GO:0006355(regulation of transcription, DNA-templated);GO:0007623(circadian rhythm);GO:0009409(response to cold);GO:0009585(red, far-red light phototransduction);GO:0009637(response to blue light);GO:0009908(flower development);GO:0010218(response to far red light);GO:0010378(temperature compensation of …	ENOG410YCNK(gigantea)	K12124	GIGANTEA	-	fve04712(Circadian rhythm - plant)	-	3581	3859	3192	8913.01	14514	19530	285	325	420	47.25	65.08	40.59	111.45	174.57	208.75	3.69	3.67	5.46	50.97	164.92	4.27	4.98368e-57	4.48101e-54	yes
TRINITY_DN27559_c0_g6	2286	TRINITY_DN27559_c0_g6_i1	PREDICTED: zinc finger protein CONSTANS-LIKE 9 [Fragaria vesca subsp. vesca]	COL9	Zinc finger protein CONSTANS-LIKE 9 OS=Arabidopsis thaliana GN=COL9 PE=2 SV=1	GO:0003700(transcription factor activity, sequence-specific DNA binding);GO:0005634(nucleus);GO:0006355(regulation of transcription, DNA-templated);GO:0007623(circadian rhythm);GO:0008270(zinc ion binding);GO:0048579(negative regulation of long-day photoperiodism, flowering)	ENOG410YA5C(Zinc finger protein CONSTANS-LIKE)	K12135	zinc finger protein CONSTANS	-	eus04712(Circadian rhythm - plant)	A0A0D2PVD3.1 PF00643.22;zf-B_box;	6266	4600	5013	897	386	333	2005	2543	2047	123.49	121.35	105.99	18.79	7.9	6.1	48.21	48.16	42.12	116.94	10.93	46.16	2.63165e-22	1.37792e-20	yes
TRINITY_DN32630_c1_g1	1613	TRINITY_DN32630_c1_g1_i1;TRINITY_DN32630_c1_g1_i10;TRINITY_DN32630_c1_g1_i2;TRINITY_DN32630_c1_g1_i3;TRINITY_DN32630_c1_g1_i4;TRINITY_DN32630_c1_g1_i5;TRINITY_DN32630_c1_g1_i6;TRINITY_DN32630_c1_g1_i7;TRINITY_DN32630_c1_g1_i8;TRINITY_DN32630_c1_g1_i9	chalcone synthase [Rosa rugosa]	PKS1	Polyketide synthase 1 OS=Rubus idaeus GN=PKS1 PE=1 SV=1	GO:0042803(protein homodimerization activity)	COG3424(synthase)	K00660	chalcone synthase	EC:2.3.1.74	fve00941(Flavonoid biosynthesis);fve04712(Circadian rhythm - plant)	A0A0B0M5L9.1 PF00195.17;Chal_sti_synt_N;	5879	3416	2832	86	88	43	780	3736	1240	312.86	230.68	155.75	3.97	4.46	2.41	42.36	179.72	60.81	233.1	3.61	94.3	5.79497e-30	6.14244e-28	yes
TRINITY_DN32540_c0_g9	973	TRINITY_DN32540_c0_g9_i1;TRINITY_DN32540_c0_g9_i2	PREDICTED: transcription factor MYB82-like [Fragaria vesca subsp. vesca]	C1	Anthocyanin regulatory C1 protein OS=Zea mays GN=C1 PE=2 SV=1	GO:0003677(DNA binding);GO:0003700(transcription factor activity, sequence-specific DNA binding);GO:0005515(protein binding);GO:0005524(ATP binding);GO:0005634(nucleus);GO:0006351(transcription, DNA-templated);GO:0006355(regulation of transcription, DNA-templated);GO:0006633(fatty acid biosynthetic process);GO:0006970(response to osmotic stress);GO:0009813(flavonoid biosynthetic process);GO:00100…	COG5147(Myblike DNAbinding domain containing protein)	K16166	transcription factor MYB75	-	fve04712(Circadian rhythm - plant)	A0A0E0AJQ9.1 PF00022.17;Actin;	25	8	6	35	47	24	49	322	62	1.35	0.58	0.35	2.03	2.66	1.21	3.25	16.9	3.51	0.76	1.97	7.89	1.20441e-06	7.8434e-06	yes

## Sheet: T2 上调
Gene_ID	Length	Trans_ID	Annotation	Name	swissprot_description	GO_Term	NOG	KOEntry	KODescription	EC	KEGG_Pathway	Pfam_description	T1_1_count	T1_2_count	T1_3_count	T2_1_count	T2_2_count	T2_3_count	T3_1_count	T3_2_count	T3_3_count	T1_1_TPM	T1_2_TPM	T1_3_TPM	T2_1_TPM	T2_2_TPM	T2_3_TPM	T3_1_TPM	T3_2_TPM	T3_3_TPM	T1_mean_TPM	T2_mean_TPM	T3_mean_TPM	pvalue	FDR	significant
病原菌
TRINITY_DN27111_c1_g1	2202	TRINITY_DN27111_c1_g1_i1;TRINITY_DN27111_c1_g1_i10;TRINITY_DN27111_c1_g1_i11;TRINITY_DN27111_c1_g1_i12;TRINITY_DN27111_c1_g1_i13;TRINITY_DN27111_c1_g1_i14;TRINITY_DN27111_c1_g1_i15;TRINITY_DN27111_c1_g1_i16;TRINITY_DN27111_c1_g1_i17;TRINITY_DN27111_c1_g1_i18;TRINITY_DN27111_c1_g1_i19;TRINITY_DN27111_c1_g1_i2;TRINITY_DN27111_c1_g1_i20;TRINITY_DN27111_c1_g1_i21;TRINITY_DN27111_c1_g1_i22;TRINITY_DN2…	PREDICTED: cyclic nucleotide-gated ion channel 1-like [Fragaria vesca subsp. vesca]	CNGC1	Cyclic nucleotide-gated ion channel 1 OS=Arabidopsis thaliana GN=CNGC1 PE=1 SV=1	GO:0005249(voltage-gated potassium channel activity);GO:0005887(integral component of plasma membrane);GO:0042391(regulation of membrane potential)	ENOG410XPSE(Potassium voltage-gated channel, subfamily H (Eag-related), member)	K05391	cyclic nucleotide gated channel, other eukaryote	-	pmum04626(Plant-pathogen interaction)	M1BQC3.1 PF00520.29;Ion_trans;	79	111	100	1262	1334	1716	300	322	487	2.54	4.59	3.31	37.09	40.52	46.72	11.4	10.02	16.57	3.48	41.44	12.66	7.31792e-39	1.71905e-36	yes
TRINITY_DN28981_c1_g5	1981	TRINITY_DN28981_c1_g5_i1;TRINITY_DN28981_c1_g5_i10;TRINITY_DN28981_c1_g5_i11;TRINITY_DN28981_c1_g5_i2;TRINITY_DN28981_c1_g5_i3;TRINITY_DN28981_c1_g5_i4;TRINITY_DN28981_c1_g5_i5;TRINITY_DN28981_c1_g5_i6;TRINITY_DN28981_c1_g5_i7;TRINITY_DN28981_c1_g5_i8;TRINITY_DN28981_c1_g5_i9	PREDICTED: cyclic nucleotide-gated ion channel 1-like [Fragaria vesca subsp. vesca]	CNGC1	Cyclic nucleotide-gated ion channel 1 OS=Arabidopsis thaliana GN=CNGC1 PE=1 SV=1	GO:0005249(voltage-gated potassium channel activity);GO:0005887(integral component of plasma membrane);GO:0042391(regulation of membrane potential)	ENOG410XPSE(Potassium voltage-gated channel, subfamily H (Eag-related), member)	K05391	cyclic nucleotide gated channel, other eukaryote	-	pper04626(Plant-pathogen interaction)	M5WRR6.1 PF00520.29;Ion_trans;	114	171.39	137.75	1353	1648	1978	546.13	579.3	839	3.76	6.58	3.84	42	48.22	52.04	19.15	15.78	26.12	4.73	47.42	20.35	1.78615e-30	1.96514e-28	yes
TRINITY_DN22013_c0_g1	2431	TRINITY_DN22013_c0_g1_i1;TRINITY_DN22013_c0_g1_i2	PREDICTED: probable inactive receptor kinase At4g23740 [Fragaria vesca subsp. vesca]	At4g23740	Probable inactive receptor kinase At4g23740 OS=Arabidopsis thaliana GN=At4g23740 PE=2 SV=1	GO:0004672(protein kinase activity);GO:0004674(protein serine/threonine kinase activity);GO:0005524(ATP binding);GO:0005886(plasma membrane);GO:0006468(protein phosphorylation);GO:0007169(transmembrane receptor protein tyrosine kinase signaling pathway);GO:0016021(integral component of membrane);GO:0016301(kinase activity)	-	K13416	brassinosteroid insensitive 1-associated receptor kinase 1	EC:2.7.10.1 2.7.11.1	gra04075(Plant hormone signal transduction);gra04626(Plant-pathogen interaction)	M5X6E4.1 PF00069.23;Pkinase;	208	199	160	1137	1541	1597	227	663	504	3.94	5.03	3.23	22.9	30.2	28.01	5.24	12.1	9.94	4.07	27.04	9.09	1.8454e-20	8.19743e-19	yes
TRINITY_DN26624_c1_g3	524	TRINITY_DN26624_c1_g3_i1;TRINITY_DN26624_c1_g3_i2;TRINITY_DN26624_c1_g3_i3	PREDICTED: probable leucine-rich repeat receptor-like serine/threonine-protein kinase At3g14840 [Fragaria vesca subsp. vesca]	LRR-RLK	Probable leucine-rich repeat receptor-like serine/threonine-protein kinase At3g14840 OS=Arabidopsis thaliana GN=LRR-RLK PE=2 SV=1	GO:0004674(protein serine/threonine kinase activity);GO:0005886(plasma membrane)	COG4886(leucine Rich Repeat)	K18873	pathogen-induced protein kinase	-	sly04626(Plant-pathogen interaction)	F6H2L4.1 PF07714.15;Pkinase_Tyr;	209	179	263	1303.66	1081.69	963	357	596	640	29.18	35.91	36.33	202.65	166.47	136.7	58.84	82.35	94.37	33.81	168.61	78.52	4.28109e-16	1.1616e-14	yes
TRINITY_DN23703_c0_g1	1690	TRINITY_DN23703_c0_g1_i1;TRINITY_DN23703_c0_g1_i2	PREDICTED: ethylene-responsive transcription factor ABR1-like isoform X2 [Fragaria vesca subsp. vesca]	ABR1	Ethylene-responsive transcription factor ABR1 OS=Arabidopsis thaliana GN=ABR1 PE=2 SV=1	GO:0003677(DNA binding);GO:0003700(transcription factor activity, sequence-specific DNA binding);GO:0005634(nucleus);GO:0006351(transcription, DNA-templated);GO:0006355(regulation of transcription, DNA-templated);GO:0006970(response to osmotic stress);GO:0009737(response to abscisic acid);GO:0009738(abscisic acid-activated signaling pathway);GO:0009749(response to glucose);GO:0009788(negative reg…	ENOG410YYVP(AP2)	K13432	pathogenesis-related genes transcriptional activator PTI4	-	sly04626(Plant-pathogen interaction)	A0A067F1R8.1 PF00847.18;AP2;	70	73	96	104	498	547	26	42	24	2.7	2.69	4.19	5.01	18.99	17.98	1.17	1.72	0.69	3.19	13.99	1.19	1.15613e-12	2.01512e-11	yes
TRINITY_DN32274_c2_g1	3327	TRINITY_DN32274_c2_g1_i1;TRINITY_DN32274_c2_g1_i10;TRINITY_DN32274_c2_g1_i11;TRINITY_DN32274_c2_g1_i12;TRINITY_DN32274_c2_g1_i13;TRINITY_DN32274_c2_g1_i14;TRINITY_DN32274_c2_g1_i15;TRINITY_DN32274_c2_g1_i16;TRINITY_DN32274_c2_g1_i17;TRINITY_DN32274_c2_g1_i18;TRINITY_DN32274_c2_g1_i19;TRINITY_DN32274_c2_g1_i2;TRINITY_DN32274_c2_g1_i20;TRINITY_DN32274_c2_g1_i3;TRINITY_DN32274_c2_g1_i4;TRINITY_DN322…	PREDICTED: cyclic nucleotide-gated ion channel 1-like [Fragaria vesca subsp. vesca]	CNGC1	Cyclic nucleotide-gated ion channel 1 OS=Arabidopsis thaliana GN=CNGC1 PE=1 SV=1	GO:0005249(voltage-gated potassium channel activity);GO:0005887(integral component of plasma membrane);GO:0042391(regulation of membrane potential)	ENOG410XPSE(Potassium voltage-gated channel, subfamily H (Eag-related), member)	K05391	cyclic nucleotide gated channel, other eukaryote	-	mdm04626(Plant-pathogen interaction)	M5XTA8.1 PF00520.29;Ion_trans;	172	106	157	535	374	123	48	105	52	3.13	9.97	6.09	11.22	8.99	11.95	1.24	2.46	1.65	6.4	10.72	1.78	3.26933e-06	1.95433e-05	yes
淀粉
TRINITY_DN29280_c0_g1	696	TRINITY_DN29280_c0_g1_i1;TRINITY_DN29280_c0_g1_i2	PREDICTED: TMV resistance protein N-like [Prunus mume]	-	TMV resistance protein N OS=Nicotiana glutinosa GN=N PE=1 SV=1	GO:0005515(protein binding)	COG4886(leucine Rich Repeat)	K00695	sucrose synthase	EC:2.4.1.13	mtr00500(Starch and sucrose metabolism)	M5VIJ8.1 PF01582.18;TIR;	7	31	35	48	113	72	0.8	2.94	2.71	3.94	12.36	7.61	2.15	7.97	-1.79413	down	0.00108211	0.00446042	24.33	77.67	2.15			yes
TRINITY_DN29945_c0_g1	3911	TRINITY_DN29945_c0_g1_i1;TRINITY_DN29945_c0_g1_i10;TRINITY_DN29945_c0_g1_i2;TRINITY_DN29945_c0_g1_i3;TRINITY_DN29945_c0_g1_i4;TRINITY_DN29945_c0_g1_i5;TRINITY_DN29945_c0_g1_i6;TRINITY_DN29945_c0_g1_i7;TRINITY_DN29945_c0_g1_i8;TRINITY_DN29945_c0_g1_i9	PREDICTED: beta-amylase 1, chloroplastic [Fragaria vesca subsp. vesca]	BAM1	Beta-amylase 1, chloroplastic OS=Arabidopsis thaliana GN=BAM1 PE=1 SV=1	GO:0005634(nucleus);GO:0005829(cytosol);GO:0005983(starch catabolic process);GO:0009414(response to water deprivation);GO:0009507(chloroplast);GO:0016161(beta-amylase activity)	ENOG410XRH5(beta-amylase)	K01177	beta-amylase	EC:3.2.1.2	fve00500(Starch and sucrose metabolism)	M5XRY7.1 PF01373.15;Glyco_hydro_14;	15551	20964	18114	96875.9	85672	92130	8431	10539	8949	237.52	427.41	296.15	1571.1	1365.59	1318.91	155.35	153.48	141.58	320.36	1418.53	150.14	1.03661e-28	9.81454e-27	yes
TRINITY_DN30575_c0_g1	1837	TRINITY_DN30575_c0_g1_i1;TRINITY_DN30575_c0_g1_i2;TRINITY_DN30575_c0_g1_i3;TRINITY_DN30575_c0_g1_i4;TRINITY_DN30575_c0_g1_i5;TRINITY_DN30575_c0_g1_i6;TRINITY_DN30575_c0_g1_i7;TRINITY_DN30575_c0_g1_i8;TRINITY_DN30575_c0_g1_i9	beta-glucosidase [Rosa hybrid cultivar]	BGLU12	Beta-glucosidase 12 OS=Oryza sativa subsp. japonica GN=BGLU12 PE=1 SV=2	GO:0008422(beta-glucosidase activity);GO:0009651(response to salt stress);GO:0009725(response to hormone);GO:0019762(glucosinolate catabolic process)	COG2723(beta-glucosidase)	K01188	beta-glucosidase	EC:3.2.1.21	fve00500(Starch and sucrose metabolism);fve00460(Cyanoamino acid metabolism);fve00940(Phenylpropanoid biosynthesis)	M5W7F2.1 PF00232.16;Glyco_hydro_1;	116	67	114	352	813	2153	32	41	75	3.65	2.57	5.76	12.84	28.77	67.39	1.65	1.06	2.15	3.99	36.33	1.62	1.28941e-22	6.9754e-21	yes
TRINITY_DN32826_c0_g2	1128	TRINITY_DN32826_c0_g2_i1;TRINITY_DN32826_c0_g2_i2;TRINITY_DN32826_c0_g2_i3;TRINITY_DN32826_c0_g2_i4;TRINITY_DN32826_c0_g2_i5;TRINITY_DN32826_c0_g2_i6;TRINITY_DN32826_c0_g2_i7;TRINITY_DN32826_c0_g2_i8	PREDICTED: probable leucine-rich repeat receptor-like serine/threonine-protein kinase At3g14840 [Fragaria vesca subsp. vesca]	LRR-RLK	Probable leucine-rich repeat receptor-like serine/threonine-protein kinase At3g14840 OS=Arabidopsis thaliana GN=LRR-RLK PE=2 SV=1	GO:0004674(protein serine/threonine kinase activity);GO:0005886(plasma membrane)	COG4886(leucine Rich Repeat)	K19891	glucan endo-1,3-beta-glucosidase 1/2/3	EC:3.2.1.39	gmx00500(Starch and sucrose metabolism)	A0A061F7X4.1 PF11721.6;Malectin;	261	188	270	1961.67	1536.46	1570.57	446	668	632	19.91	18.92	23.5	152.86	113.01	102.95	41.02	49.98	53.32	20.78	122.94	48.11	5.02517e-31	6.01061e-29	yes
光合蛋白
TRINITY_DN29413_c0_g4	1656	TRINITY_DN29413_c0_g4_i1;TRINITY_DN29413_c0_g4_i2;TRINITY_DN29413_c0_g4_i3	PREDICTED: chlorophyll a-b binding protein 13, chloroplastic [Fragaria vesca subsp. vesca]	LHCB3	Chlorophyll a-b binding protein 3, chloroplastic OS=Arabidopsis thaliana GN=LHCB3 PE=1 SV=1	GO:0009416(response to light stimulus);GO:0009535(chloroplast thylakoid membrane);GO:0009768(photosynthesis, light harvesting in photosystem I);GO:0009941(chloroplast envelope);GO:0010287(plastoglobule);GO:0016168(chlorophyll binding);GO:0031409(pigment binding)	ENOG410YAI6(Chlorophyll A-B binding protein)	K08914	light-harvesting complex II chlorophyll a/b binding protein 3	-	fve00196(Photosynthesis - antenna proteins)	A0A0D2Q299.1 PF00504.19;Chloroa_b-bind;	2574	1262	1744	8669	17462	19626	5166	6803	7193	102.54	67.26	74.08	361.58	714.61	722.16	245.85	255.22	292.86	81.29	599.45	264.64	2.46677e-19	9.9108e-18	yes
TRINITY_DN29415_c1_g7	649	TRINITY_DN29415_c1_g7_i1;TRINITY_DN29415_c1_g7_i2	PREDICTED: chlorophyll a-b binding protein of LHCII type 1-like [Fragaria vesca subsp. vesca]	AB80	Chlorophyll a-b binding protein AB80, chloroplastic OS=Pisum sativum GN=AB80 PE=1 SV=1	GO:0005515(protein binding)	ENOG4111DR0(Chlorophyll A-B binding protein)	K08912	light-harvesting complex II chlorophyll a/b binding protein 1	-	fve00196(Photosynthesis - antenna proteins)	P06671.1 PF00504.19;Chloroa_b-bind;	378.64	169.98	183.72	8801.72	11413	7220.15	2279.31	2851.05	3259.93	34.26	20.49	17.73	865.46	1097.83	619.66	255.91	253.71	311.61	24.16	860.98	273.74	1.42394e-51	7.57742e-49	yes
TRINITY_DN32565_c0_g6	663	TRINITY_DN32565_c0_g6_i1	PREDICTED: chlorophyll a-b binding protein of LHCII type 1-like [Fragaria vesca subsp. vesca]	AB80	Chlorophyll a-b binding protein AB80, chloroplastic OS=Pisum sativum GN=AB80 PE=1 SV=1	GO:0005515(protein binding)	ENOG4111DR0(Chlorophyll A-B binding protein)	K08912	light-harvesting complex II chlorophyll a/b binding protein 1	-	fve00196(Photosynthesis - antenna proteins)	P09755.1 PF00504.19;Chloroa_b-bind;	185	133	150	4089.3	7763.18	5215.41	1413	1094	1985	16.24	15.56	14.04	389.23	722.19	433.25	153.49	94.27	183.47	15.28	514.89	143.74	7.26198e-50	3.32204e-47	yes
TRINITY_DN30560_c0_g3	1131	TRINITY_DN30560_c0_g3_i1;TRINITY_DN30560_c0_g3_i2;TRINITY_DN30560_c0_g3_i3;TRINITY_DN30560_c0_g3_i4;TRINITY_DN30560_c0_g3_i5;TRINITY_DN30560_c0_g3_i6;TRINITY_DN30560_c0_g3_i7;TRINITY_DN30560_c0_g3_i8;TRINITY_DN30560_c0_g3_i9	PREDICTED: chlorophyll a-b binding protein 151, chloroplastic-like [Pyrus x bretschneideri]	CAB-151	Chlorophyll a-b binding protein 151, chloroplastic OS=Gossypium hirsutum GN=CAB-151 PE=2 SV=2	GO:0009416(response to light stimulus);GO:0009535(chloroplast thylakoid membrane);GO:0009768(photosynthesis, light harvesting in photosystem I);GO:0009941(chloroplast envelope);GO:0010287(plastoglobule);GO:0016168(chlorophyll binding);GO:0031409(pigment binding)	ENOG410ZHBU(Chlorophyll A-B binding protein)	K08913	light-harvesting complex II chlorophyll a/b binding protein 2	-	pxb00196(Photosynthesis - antenna proteins)	A0A0K9PW16.1 PF00504.19;Chloroa_b-bind;	42.22	31.22	33	422.57	1186.38	271.97	89.11	218.16	159.12	2.77	2.86	1.98	28.85	69.92	19.07	7	15.04	12.7	2.54	39.28	11.58	1.2086e-15	3.09874e-14	yes
TRINITY_DN32565_c0_g1	1052	TRINITY_DN32565_c0_g1_i1;TRINITY_DN32565_c0_g1_i2	PREDICTED: chlorophyll a-b binding protein 151, chloroplastic [Fragaria vesca subsp. vesca]	CAB-151	Chlorophyll a-b binding protein 151, chloroplastic OS=Gossypium hirsutum GN=CAB-151 PE=2 SV=2	GO:0009416(response to light stimulus);GO:0009535(chloroplast thylakoid membrane);GO:0009768(photosynthesis, light harvesting in photosystem I);GO:0009941(chloroplast envelope);GO:0010287(plastoglobule);GO:0016168(chlorophyll binding);GO:0031409(pigment binding)	ENOG410ZHBU(Chlorophyll A-B binding protein)	K08913	light-harvesting complex II chlorophyll a/b binding protein 2	-	fve00196(Photosynthesis - antenna proteins)	A0A0K9PW16.1 PF00504.19;Chloroa_b-bind;	8782	3217	5879.99	87116	118326	105163	44429.8	66563	60071.7	547.01	267.26	391.48	5832.59	7746.53	6154.9	3397.97	4030.29	3920.6	401.92	6578.01	3782.95	8.50977e-28	7.27516e-26	yes
TRINITY_DN31437_c0_g10	266	TRINITY_DN31437_c0_g10_i1	PREDICTED: chlorophyll a-b binding protein of LHCII type 1-like [Fragaria vesca subsp. vesca]	CAB40	Chlorophyll a-b binding protein 40, chloroplastic OS=Nicotiana tabacum GN=CAB40 PE=2 SV=1	GO:0009416(response to light stimulus);GO:0009535(chloroplast thylakoid membrane);GO:0009768(photosynthesis, light harvesting in photosystem I);GO:0009941(chloroplast envelope);GO:0010287(plastoglobule);GO:0016168(chlorophyll binding);GO:0031409(pigment binding)	ENOG410ZHBU(Chlorophyll A-B binding protein)	K08912	light-harvesting complex II chlorophyll a/b binding protein 1	-	fve00196(Photosynthesis - antenna proteins)	-	84	17	66	4462.77	5738	3333	1093	1280	988	45.23	11.95	36.38	2831.62	3589.89	1839.07	773.03	736.61	582.17	31.19	2753.53	697.27	7.31086e-53	4.43327e-50	yes
TRINITY_DN29413_c0_g5	700	TRINITY_DN29413_c0_g5_i1	hypothetical protein GLYMA_02G080800 [Glycine max]	CAB2	Chlorophyll a-b binding protein 2, chloroplastic OS=Glycine max GN=CAB2 PE=3 SV=1	GO:0009416(response to light stimulus);GO:0009535(chloroplast thylakoid membrane);GO:0009768(photosynthesis, light harvesting in photosystem I);GO:0009941(chloroplast envelope);GO:0010287(plastoglobule);GO:0016168(chlorophyll binding);GO:0031409(pigment binding)	-	K08912	light-harvesting complex II chlorophyll a/b binding protein 1	-	gmx00196(Photosynthesis - antenna proteins)	P09755.1 PF00504.19;Chloroa_b-bind;	5	1	14	33	30	25	80	135	153	0.41	0.11	1.22	2.91	2.58	1.92	8.05	10.76	13.1	0.58	2.47	10.64	6.31091e-14	1.30913e-12	yes
昼夜节律
TRINITY_DN31393_c0_g1	3213	TRINITY_DN31393_c0_g1_i1;TRINITY_DN31393_c0_g1_i10;TRINITY_DN31393_c0_g1_i11;TRINITY_DN31393_c0_g1_i12;TRINITY_DN31393_c0_g1_i13;TRINITY_DN31393_c0_g1_i14;TRINITY_DN31393_c0_g1_i2;TRINITY_DN31393_c0_g1_i3;TRINITY_DN31393_c0_g1_i4;TRINITY_DN31393_c0_g1_i5;TRINITY_DN31393_c0_g1_i6;TRINITY_DN31393_c0_g1_i7;TRINITY_DN31393_c0_g1_i8;TRINITY_DN31393_c0_g1_i9	PREDICTED: two-component response regulator-like PRR95 isoform X1 [Fragaria vesca subsp. vesca]	APRR5	Two-component response regulator-like APRR5 OS=Arabidopsis thaliana GN=APRR5 PE=1 SV=2	GO:0000156(phosphorelay response regulator activity);GO:0000160(phosphorelay signal transduction system);GO:0003677(DNA binding);GO:0005515(protein binding);GO:0005634(nucleus);GO:0006351(transcription, DNA-templated);GO:0006355(regulation of transcription, DNA-templated);GO:0007623(circadian rhythm);GO:0009266(response to temperature stimulus);GO:0010017(red or far-red light signaling pathway);G…	COG5641(Transcription factor)	K12130	pseudo-response regulator 5	-	fve04712(Circadian rhythm - plant)	K7KH59.1 PF00072.22;Response_reg;	236	328	235	10627	5323	3071	471	658	773	5.22	10.1	5.15	217.67	107.34	58.73	11.3	11.96	19.43	6.82	127.91	14.23	3.82527e-32	5.22219e-30	yes
TRINITY_DN30537_c1_g1	4223	TRINITY_DN30537_c1_g1_i1;TRINITY_DN30537_c1_g1_i2;TRINITY_DN30537_c1_g1_i3;TRINITY_DN30537_c1_g1_i4;TRINITY_DN30537_c1_g1_i5;TRINITY_DN30537_c1_g1_i6;TRINITY_DN30537_c1_g1_i7;TRINITY_DN30537_c1_g1_i8	PREDICTED: protein GIGANTEA [Fragaria vesca subsp. vesca]	GI	Protein GIGANTEA OS=Arabidopsis thaliana GN=GI PE=1 SV=2	GO:0005515(protein binding);GO:0005634(nucleus);GO:0005654(nucleoplasm);GO:0005737(cytoplasm);GO:0006355(regulation of transcription, DNA-templated);GO:0007623(circadian rhythm);GO:0009409(response to cold);GO:0009585(red, far-red light phototransduction);GO:0009637(response to blue light);GO:0009908(flower development);GO:0010218(response to far red light);GO:0010378(temperature compensation of …	ENOG410YCNK(gigantea)	K12124	GIGANTEA	-	fve04712(Circadian rhythm - plant)	-	3581	3859	3192	8913.01	14514	19530	285	325	420	47.25	65.08	40.59	111.45	174.57	208.75	3.69	3.67	5.46	50.97	164.92	4.27	4.98368e-57	4.48101e-54	yes
TRINITY_DN32540_c0_g9	973	TRINITY_DN32540_c0_g9_i1;TRINITY_DN32540_c0_g9_i2	PREDICTED: transcription factor MYB82-like [Fragaria vesca subsp. vesca]	C1	Anthocyanin regulatory C1 protein OS=Zea mays GN=C1 PE=2 SV=1	GO:0003677(DNA binding);GO:0003700(transcription factor activity, sequence-specific DNA binding);GO:0005515(protein binding);GO:0005524(ATP binding);GO:0005634(nucleus);GO:0006351(transcription, DNA-templated);GO:0006355(regulation of transcription, DNA-templated);GO:0006633(fatty acid biosynthetic process);GO:0006970(response to osmotic stress);GO:0009813(flavonoid biosynthetic process);GO:00100…	COG5147(Myblike DNAbinding domain containing protein)	K16166	transcription factor MYB75	-	fve04712(Circadian rhythm - plant)	A0A0E0AJQ9.1 PF00022.17;Actin;	25	8	6	35	47	24	49	322	62	1.35	0.58	0.35	2.03	2.66	1.21	3.25	16.9	3.51	0.76	1.97	7.89	1.20441e-06	7.8434e-06	yes
